# Supplementary material for: TIM29 is required for enhanced stem cell activity during regeneration in the flatworm Macrostomum lignano
Source: Sci Rep. 2021 Jan 13;11:1166. doi: 10.1038/s41598-020-80682-7 (PMC7806878; doi:10.1038/s41598-020-80682-7)
Supplement: Supplementary file 2 — Supplementary Table 1. [file 41598_2020_80682_MOESM2_ESM.xlsx]

## Sheet: Legend
TIM29 is required for enhanced stem cell activity during regeneration in the flatworm Macrostomum lignano Stijn Mouton, Kirill Ustyantsev, Frank Beltman, Lisa Glazenburg, Eugene Berezikov
Supplementary Table 1. Transcripts coding uncharacterized proteins in Macrostomum lignano and their corresponding classes.
Transcript counts and categories are from Grudniewska et al., 2016.

## Sheet: Supplementary Table 1
Proliferating cells by irradiation	S/G2/M enriched, intact animals	Germline by FACS	S/G2/M enriched, no gonads	Neoblasts	Neoblast, stringent	Regeneration enriched, G1	Regeneration enriched, G2M	Juveniles enriched, G1	Juveniles enriched, G2M	Eggs enriched	TrCluster	logCPM IntG1	logCPM CutG1	logCPM JuvG1	logCPM IntG2M	logCPM CutG2M	logCPM JuvG2M	logCPM Irr0h	logCPM Irr12h	logCPM Irr24h	logCPM Irr72h	logCPM Egg	logCPM Intall	logFC IntG1 IntG2M	FDR IntG1 IntG2M	logFC JuvG2M IntG2M	FDR JuvG2M IntG2M	logFC IntG2M CutG2M	FDR IntG2M CutG2M	logFC CutG1 CutG2M	FDR CutG1 CutG2M	logFC JuvG1 JuvG2M	FDR JuvG1 JuvG2M	logFC Irr0h Irr12h	FDR Irr0h Irr12h	logFC Irr0h Irr24h	FDR Irr0h Irr24h	logFC Irr0h Irr72h	FDR Irr0h Irr72h	logFC Irr12h Irr24h	FDR Irr12h Irr24h	logFC Irr24h Irr72h	FDR Irr24h Irr72h	logFC JuvG1 IntG1	FDR JuvG1 IntG1	logFC JuvG2M IntG2M	FDR JuvG2M IntG2M	logFC IntG1 CutG1	FDR IntG1 CutG1
Irradiation	Int S/G2/M		S/G2/M, no gonads	Neoblast	Neoblast, stringent	Regeneration, G1	Regeneration, G2M			Eggs	MligTCv3c-9042.0	5.81951	6.50593	6.02701	7.29559	7.89117	7.16025	3.74715	3.22335	3.20988	3.00713	7.67913	6.45153	1.4737	7.86535e-07	-0.131075	0.814655	0.752609	0.0300796	1.38976	5.3869e-05	1.29656	0.000341768	-0.4176	0.00206464	-0.425905	0.00156345	-0.630013	1.32459e-06	-0.00830939	1	-0.204087	0.559662	-0.307142	0.654529	-0.131075	0.814655	0.835884	0.0189856
Irradiation	Int S/G2/M		S/G2/M, no gonads	Neoblast	Neoblast, stringent		Regeneration, G2M			Eggs	MligTCv3c-13921.3	5.12817	5.32437	5.06054	6.10537	6.50673	5.94066	3.77528	3.38451	3.27381	3.12838	6.11182	5.38989	1.0021	3.92239e-06	-0.0636052	0.830574	0.583552	0.0242273	1.25419	1.67582e-06	1.04749	0.00066983	-0.284352	0.0311518	-0.389198	0.00260588	-0.539439	1.74113e-05	-0.104845	0.724681	-0.150224	0.701124	-0.0169685	1	-0.0636052	0.830574	0.330613	0.304734
Irradiation	Int S/G2/M		S/G2/M, no gonads	Neoblast	Neoblast, stringent					Eggs	MligTCv3c-6268.0	4.85413	5.09257	4.87685	5.9898	6.04938	6.14889	4.52493	4.10582	4.14431	4.0168	6.25031	5.04853	1.17413	2.25758e-05	-0.396909	0.165891	0.226688	0.636561	1.01757	0.00713705	1.53181	5.88046e-05	-0.313735	0.0157475	-0.263171	0.0417625	-0.398725	0.00133386	0.0505603	0.897733	-0.135546	0.734594	-0.0373022	0.996588	-0.396909	0.165891	0.382272	0.337202
Irradiation	Int S/G2/M		S/G2/M, no gonads	Neoblast	Neoblast, stringent						MligTCv3c-562.3038	1.36082	1.5304	2.26151	2.7886	3.24543	2.95126	3.04074	2.2788	2.2337	1.95433	1.70933	2.46698	2.07566	0.0109398	-0.504418	0.44555	0.771447	0.321073	2.31704	0.0235163	2.10949	0.0294397	-0.67404	0.000227626	-0.69703	0.000111745	-1.00082	2.92367e-08	-0.0230021	0.97527	-0.303723	0.548692	-0.422913	1	-0.504418	0.44555	0.505995	0.80887
	Int S/G2/M		S/G2/M, no gonads	Neoblast		Regeneration, G1		Juvenile, G1		Eggs	MligTCv3c-8711.2	7.15187	7.62591	7.71862	8.37037	8.21494	8.19954	5.7269	5.50039	5.54232	5.44657	8.50623	7.40879	1.21408	2.59289e-10	-0.0778449	0.787254	0.000527593	1	0.611516	0.0229998	0.602167	0.0149651	-0.118205	0.328873	-0.0680641	0.581758	-0.171721	0.125844	0.0501398	0.865889	-0.103656	0.769686	-0.689368	0.0051967	-0.0778449	0.787254	0.602907	0.00704078
	Int S/G2/M		S/G2/M, no gonads	Neoblast			Regeneration, G2M		Juvenile, G2M		MligTCv3c-562.4261	5.70461	5.90193	5.53007	6.32053	6.84453	6.65532	5.20549	4.81106	4.87984	4.89592	5.41715	5.65712	0.650398	0.00526833	-0.573728	0.00808397	0.697321	0.00427333	0.993849	0.000220636	1.29422	4.05218e-06	-0.285898	0.0113478	-0.208067	0.0692764	-0.20228	0.0721049	0.0778292	0.760336	0.00578817	1	0.0710182	0.925426	-0.573728	0.00808397	0.353324	0.284607
	Int S/G2/M		S/G2/M, no gonads	Neoblast					Juvenile, G2M	Eggs	MligTCv3c-16238.0	4.97381	5.18788	5.22344	5.60765	5.81754	5.95965	2.6843	2.9053	2.91636	2.67988	5.51653	5.107	0.602808	0.00291511	-0.641362	0.00251824	0.32031	0.191396	0.564923	0.0292659	0.926232	0.00160272	0.334627	0.0624918	0.360494	0.044145	0.106519	0.585315	0.0258713	0.985604	-0.253972	0.552319	-0.316269	0.535052	-0.641362	0.00251824	0.357523	0.241521
	Int S/G2/M		S/G2/M, no gonads	Neoblast					Juvenile, G2M	Eggs	MligTCv3c-16238.1	5.4758	5.7246	5.67666	6.19537	6.4429	6.5429	3.59738	3.86376	3.86008	3.68943	6.1019	5.62712	0.687083	0.000425762	-0.631798	0.00162885	0.345594	0.132612	0.6388	0.0076448	1.03341	6.90481e-05	0.377121	0.0202869	0.382884	0.0174496	0.202081	0.221247	0.00576614	1	-0.180804	0.694702	-0.284274	0.539693	-0.631798	0.00162885	0.393367	0.155706
	Int S/G2/M		S/G2/M, no gonads	Neoblast						Eggs	MligTCv3c-10059.1	3.65428	4.25525	2.65253	5.27533	5.43471	5.20539	-0.317222	-1.18452	-1.16804	-1.22587	5.58525	4.27492	1.72396	1.03628e-05	-0.163455	0.742626	0.32059	0.41667	1.2527	0.0112628	3.48599	4.4099e-09	0	1	0	1	0	1	0	1	0	1	1.60021	0.0327726	-0.163455	0.742626	0.788982	0.121122
	Int S/G2/M		S/G2/M, no gonads	Neoblast						Eggs	MligTCv3c-6913.0	3.40001	3.50475	3.44793	4.86993	4.62769	4.21717	2.91879	2.46066	2.61721	2.46105	4.48765	3.52905	1.58344	1.12986e-05	0.446815	0.418972	-0.089655	0.935907	1.24033	0.0153042	1.22564	0.0295776	-0.364936	0.0278965	-0.180277	0.273963	-0.358354	0.02584	0.184639	0.569761	-0.178056	0.735275	0.0931081	1	0.446815	0.418972	0.250801	0.721907
	Int S/G2/M		S/G2/M, no gonads	Neoblast						Eggs	MligTCv3c-7586.0	4.33608	4.67628	4.35381	5.70909	5.82171	5.42989	1.64682	1.25608	1.18429	1.08738	5.90704	4.88685	1.43309	2.50294e-06	0.0543099	0.99877	0.267948	0.609008	1.22146	0.00307869	1.3735	0.00241606	-0.299655	0.17607	-0.36649	0.0934422	-0.457249	0.0224607	-0.0668379	0.932226	-0.0907043	0.937425	-0.00272166	1	0.0543099	0.99877	0.478003	0.2559
	Int S/G2/M		S/G2/M, no gonads	Neoblast						Eggs	MligTCv3c-7586.1	5.1731	4.88801	4.51957	6.0722	6.16868	6.03921	2.69549	2.28923	2.18568	2.29405	5.93083	5.1773	0.922621	0.00615191	-0.213312	0.614584	0.254963	0.747842	1.33349	0.0020668	1.80123	3.29379e-05	-0.28858	0.0754617	-0.39689	0.0137888	-0.286008	0.0650217	-0.108308	0.805113	0.11089	0.885904	0.666236	0.252008	-0.213312	0.614584	-0.1565	0.8408
	Int S/G2/M		S/G2/M, no gonads	Neoblast							MligTCv3c-11211.0	4.3972	5.06257	5.06563	6.00585	6.31659	6.1389	3.80373	3.4703	3.5839	3.47428	4.96162	4.99077	1.67618	0.00061202	-0.371773	0.566325	0.44252	0.514926	1.28914	0.040139	1.36395	0.0144992	-0.223225	0.105158	-0.10623	0.475092	-0.223999	0.0935938	0.11699	0.651683	-0.117763	0.787273	-0.680486	0.51935	-0.371773	0.566325	0.827774	0.208118
Irradiation	Int S/G2/M	Germline	S/G2/M, no gonads								MligTCv3c-562.10401	4.65198	2.15042	2.75849	5.95727	3.65735	3.86391	4.6915	3.49777	3.62524	3.51273	4.37378	5.30748	1.35384	1.37942e-06	1.89958	1.16883e-11	-2.27923	6.66413e-08	1.72386	0.000495589	1.91547	0.0074514	-1.09801	3.16845e-09	-0.952097	2.34998e-07	-1.07861	3.55862e-09	0.145895	0.74788	-0.12649	0.880949	2.45605	1.51294e-05	1.89958	1.16883e-11	-2.64416	9.17133e-11
Irradiation	Int S/G2/M	Germline								Eggs	MligTCv3c-16297.0	3.22297	3.12489	2.49599	5.10525	3.7533	4.10166	3.08335	2.10005	1.97159	1.70293	4.72314	4.00151	2.03823	1.11701e-08	0.797603	0.0144754	-1.16578	0.00039783	0.824618	0.309128	2.75033	0.00138023	-0.886838	6.62371e-09	-1.01465	6.14513e-11	-1.29004	7.34754e-17	-0.127816	0.761598	-0.27531	0.521395	1.51088	0.247092	0.797603	0.0144754	0.0454955	1
	Int S/G2/M	Germline								Eggs	MligTCv3c-18883.0	3.19475	2.49668	2.75849	4.03292	2.38669	2.61244	4.48196	4.40756	4.2597	4.42589	3.81312	3.40654	0.980425	0.0291846	1.32986	0.00366294	-1.59527	0.019821	0.0416191	1	0.552168	0.833455	0.0304765	0.858791	-0.102589	0.482996	0.0533037	0.731825	-0.133063	0.59677	0.15589	0.676729	0.896894	0.396541	1.32986	0.00366294	-0.65246	0.409227
Irradiation	Int S/G2/M	Germline								Eggs	MligTCv3c-562.5508	2.97708	3.27714	1.97781	4.28751	2.90317	3.14011	2.14459	1.47718	1.54946	1.28638	4.13276	3.58223	1.48299	0.00281078	1.00843	0.0468559	-1.33878	0.00144138	-0.33406	0.467799	3.01469	0.0118161	-0.590077	0.00579852	-0.491258	0.0192134	-0.76276	0.000142859	0.0987827	0.898375	-0.271418	0.66521	2.52961	0.0312141	1.00843	0.0468559	0.476852	0.63249
Irradiation	Int S/G2/M	Germline								Eggs	MligTCv3c-9530.1	2.63097	2.2591	2.93065	3.74509	2.64809	2.50779	2.73014	1.6398	1.99554	1.83069	3.19	2.34946	1.35298	0.00329006	1.16183	0.00981254	-1.01817	0.0111288	0.623013	0.833208	0.205844	1	-0.998212	1.39036e-08	-0.617229	0.000342879	-0.804191	2.8297e-06	0.380915	0.198257	-0.186907	0.775787	0.01665	1	1.16183	0.00981254	-0.288999	0.838837
Irradiation	Int S/G2/M	Germline									MligTCv3c-11607.0	0.536176	0.212792	1.5614	3.78371	0.652099	-0.382136	4.26316	0.409237	1.18163	1.62006	-1.83054	3.48098	5.12707	8.53745e-12	8.80994	3.0806e-13	-3.70823	3.56756e-08	2.17555	0.554029	0	1	-3.8517	2.86642e-72	-3.00006	3.43943e-53	-2.55653	9.44012e-43	0.851317	0.0124539	0.443601	0.353047	2.17957	1	8.80994	3.0806e-13	-0.787411	1
Irradiation	Int S/G2/M	Germline									MligTCv3c-11704.0	4.81675	0.587582	1.77407	6.2945	0.188375	-0.382136	4.41278	3.29305	1.71815	0.931174	0.0047923	6.39878	1.50794	4.19174e-05	11.2956	7.41451e-36	-7.10748	2.37652e-24	-0.0525538	1	-2.82736	1	-1.01027	1.52442e-15	-2.66251	1.09403e-73	-3.42575	1.3871e-108	-1.65213	2.99915e-24	-0.762987	0.00205306	5.40262	5.75448e-10	11.2956	7.41451e-36	-5.45514	9.34341e-17
Irradiation	Int S/G2/M	Germline									MligTCv3c-12636.1	0.997724	-0.00524834	1.5614	2.69519	-0.254075	0.0309443	1.7272	-0.859402	-1.25611	-1.20453	-1.23632	3.00391	2.71431	5.08023e-05	4.21868	1.24633e-07	-5.18111	5.69425e-05	1.77612	1	2.13676	1	-2.6511	3.02996e-24	-3.17187	9.82785e-28	-3.07637	9.75058e-29	-0.520586	0.679951	0.0963522	1	3.30485	0.53435	4.21868	1.24633e-07	-3.84035	0.203895
Irradiation	Int S/G2/M	Germline									MligTCv3c-12997.1	3.90999	0.418797	1.5614	5.18767	0.550467	1.04717	4.24468	3.5844	2.25355	1.25045	-0.873577	5.1281	1.35094	0.000101571	4.58371	4.32933e-16	-5.23413	1.12123e-18	1.20277	1	4.13277	0.110771	-0.54582	0.00134332	-1.90776	5.6084e-28	-2.88113	7.00965e-57	-1.36188	1.49832e-13	-0.973182	2.28851e-05	7.10556	1.37184e-06	4.58371	4.32933e-16	-5.01457	2.25339e-11
	Int S/G2/M	Germline									MligTCv3c-14083.0	1.23272	-0.00524834	1.5614	3.55795	0.0420474	0.0629543	0.0731828	-1.16993	-1.84039	-2.16013	-1.62736	2.54438	3.1025	8.92871e-06	4.99376	1.34188e-06	-4.7192	2.0461e-06	2.95093	1	2.21172	0.832085	0	1	0	1	0	1	0	1	0	1	3.73919	0.363954	4.99376	1.34188e-06	-4.28789	0.0931515
	Int S/G2/M	Germline									MligTCv3c-16546.1	0.125694	0.401211	1.5614	1.79342	-0.525228	-0.382136	0.114545	-0.0847504	-0.11184	0.112328	-2.22941	0.297345	6.51892	0.00488418	6.58701	0.00740352	-6.62974	0.0309087	-2.80596	1	0	1	-0.143944	0.815018	-0.156602	0.751424	0.113083	0.811658	-0.0126747	1	0.269594	0.840745	0	1	6.58701	0.00740352	2.61191	0.761276
Irradiation	Int S/G2/M	Germline									MligTCv3c-17261.0	3.76364	0.418797	2.9707	4.98286	0.834445	0.830296	4.59847	3.82422	2.69489	1.53907	0.202681	5.11842	1.28615	1.28108e-05	4.62671	2.28108e-24	-4.49088	5.44258e-22	1.7035	0.902394	-2.10012	0.13987	-0.66103	4.74488e-05	-1.81575	3.61946e-28	-2.94012	2.14488e-64	-1.15468	5.92998e-11	-1.12422	4.73639e-08	1.17897	0.108664	4.62671	2.28108e-24	-4.84944	1.00584e-11
Irradiation	Int S/G2/M	Germline									MligTCv3c-17688.1	9.72781	6.79389	7.71271	11.4643	5.96105	6.82335	11.5068	9.1358	9.04448	9.04014	10.1253	10.9716	1.70619	4.08389e-08	4.37373	6.41147e-39	-5.35311	3.67793e-50	-0.83968	0.0549492	-0.752629	0.100139	-2.26009	2.29663e-25	-2.33535	5.034e-27	-2.36155	1.26918e-27	-0.0752633	0.908648	-0.0261914	1	1.91431	1.09154e-08	4.37373	6.41147e-39	-2.80659	6.73885e-18
Irradiation	Int S/G2/M	Germline									MligTCv3c-18432.0	1.70462	2.19916	2.91213	3.66136	1.93144	2.26645	2.25769	1.48853	1.06871	1.21205	-1.33678	3.60296	2.51013	7.54506e-06	1.36414	0.0238773	-1.80995	0.00530255	-0.143944	1	-0.0614579	1	-0.68394	0.000225301	-1.12709	3.84275e-09	-0.961379	1.01529e-07	-0.4431	0.159357	0.16577	0.874411	-1.1839	0.403311	1.36414	0.0238773	0.834766	0.466433
Irradiation	Int S/G2/M	Germline									MligTCv3c-18808.0	5.17579	3.1841	3.99388	7.35704	3.08326	2.80896	4.59907	2.98529	2.47576	2.01677	5.56297	6.52767	2.20271	3.21026e-12	4.44951	1.1865e-33	-4.17056	7.4309e-24	0.0100996	1	-0.937242	0.183302	-1.50642	6.2744e-31	-2.03208	1.96122e-50	-2.46924	8.59813e-72	-0.525646	0.00422568	-0.437067	0.0833726	1.29981	0.0249381	4.44951	1.1865e-33	-1.97337	4.10592e-07
Irradiation	Int S/G2/M	Germline									MligTCv3c-18808.1	2.87885	1.39066	1.77407	4.87785	1.3114	1.32091	2.8918	1.65501	1.15646	0.861447	3.51332	4.13065	2.19427	1.4288e-05	3.81893	4.81666e-12	-3.80158	2.36263e-09	0.202131	1	1.74882	0.564254	-1.14266	1.17216e-12	-1.66621	1.64842e-22	-1.94147	1.95595e-30	-0.523505	0.0481899	-0.275087	0.629957	3.31958	0.00946634	3.81893	4.81666e-12	-1.79126	0.018294
Irradiation	Int S/G2/M	Germline									MligTCv3c-2429.16	0.705343	-0.00524834	1.5614	2.41181	-0.525228	-0.382136	2.04805	-0.880628	-0.558023	-1.41873	-1.99222	1.34019	3.26011	0.0298897	7.42291	0.00551027	-7.46582	0.0172365	0	1	0	1	-3.06055	6.77996e-31	-2.63575	3.80557e-27	-3.66043	3.17656e-40	0.424162	0.738281	-1.02306	0.213568	2.59284	0.812805	7.42291	0.00551027	-3.09828	0.578438
Irradiation	Int S/G2/M	Germline									MligTCv3c-2614.2	0.35575	-0.00524834	1.5614	2.93181	0.0420474	-0.166789	3.56746	1.36507	1.25288	1.21042	-2.01525	1.90987	5.08625	1.60195e-08	5.3405	7.44314e-10	-4.08586	2.67045e-07	2.97691	1	1.42647	1	-2.13971	7.83768e-40	-2.22797	5.69206e-43	-2.22844	2.69079e-46	-0.0883077	0.855778	-0.000346956	1	1.4818	1	5.3405	7.44314e-10	-1.88235	1
	Int S/G2/M	Germline									MligTCv3c-2705.0	1.22306	-0.00524834	1.5614	3.03967	-0.122095	-0.382136	2.2667	1.55333	1.77904	1.91671	-1.62736	1.50972	2.61704	0.00103238	7.98629	1.41921e-06	-4.73934	0.000121123	2.45166	1	0	1	-0.62747	0.000661807	-0.373159	0.0390789	-0.250764	0.163145	0.254258	0.468409	0.122404	0.858359	3.7067	0.375291	7.98629	1.41921e-06	-4.25517	0.158053
	Int S/G2/M	Germline									MligTCv3c-2705.1	3.6277	3.07346	2.13825	4.41529	3.20675	2.38767	3.78863	3.58437	3.86237	3.9979	-0.805298	3.7756	0.88849	0.0372498	1.97726	1.41587e-07	-1.09209	0.00300329	0.263191	1	1.64487	0.302362	-0.097197	0.487722	0.192473	0.128604	0.313448	0.00726882	0.289661	0.0677393	0.120968	0.739484	2.71637	0.00138704	1.97726	1.41587e-07	-0.465872	0.382717
Irradiation	Int S/G2/M	Germline									MligTCv3c-3955.1	3.33875	0.755791	2.14584	5.00459	0.994406	0.382257	6.17906	4.60561	2.97423	2.36292	-0.62973	4.78205	1.83563	0.000136478	5.58987	6.53291e-14	-4.39642	1.99009e-11	0.915181	1	-1.2597	0.975223	-1.46805	2.62185e-33	-3.13616	5.53091e-118	-3.73171	9.46935e-156	-1.66806	9.99092e-32	-0.595463	0.0026402	2.36847	0.0491817	5.58987	6.53291e-14	-3.43863	0.00010392
Irradiation	Int S/G2/M	Germline									MligTCv3c-5332.0	0.125694	1.07298	1.5614	4.46771	0.652099	0.205706	0.832623	-1.20236	-0.296577	-0.2834	-1.80791	3.08089	9.52074	3.75423e-10	5.60536	5.20114e-08	-4.61491	4.98343e-06	-0.585558	0.553984	2.61594	1	-2.19077	6.35225e-11	-1.10967	0.000178205	-1.07011	0.000102428	1.07991	0.0643924	0.0397987	1	0	1	5.60536	5.20114e-08	4.45521	0.086844
	Int S/G2/M	Germline									MligTCv3c-562.2951	1.70132	1.52481	3.05106	3.12739	1.48104	1.43307	1.35775	1.04881	1.10342	1.27188	1.71146	2.51056	1.93579	0.00414596	1.86387	0.00823987	-1.81456	0.00593354	0.166894	1	-1.35894	0.284646	-0.206795	0.387406	-0.146188	0.557601	0.0168858	0.975446	0.0605856	0.943435	0.163057	0.849802	-1.42477	0.252065	1.86387	0.00823987	-0.0464929	1
Irradiation	Int S/G2/M	Germline									MligTCv3c-562.3095	4.62382	1.21923	3.2435	6.45517	0.834445	1.08382	4.9683	2.38877	1.63669	1.5482	-0.116882	6.25837	1.86628	2.90332e-12	5.70178	4.71197e-49	-6.00266	2.01862e-36	-0.139252	0.96982	-2.07444	0.01058	-2.48633	2.08577e-81	-3.27399	1.53069e-117	-3.35714	1.21647e-125	-0.78762	5.07471e-05	-0.0830258	0.937094	1.71384	0.00337878	5.70178	4.71197e-49	-3.96045	1.47478e-16
Irradiation	Int S/G2/M	Germline									MligTCv3c-562.4700	0.346276	0.601915	1.5614	1.59253	-0.122095	0.194027	3.25308	2.3279	2.03134	2.10629	-2.22941	1.14743	3.66885	0.000406368	2.50176	0.0016297	-3.18811	0.00206481	-0.914961	0.55329	2.60012	1	-0.83267	2.43366e-07	-1.13267	4.37708e-12	-1.05966	2.94053e-11	-0.299988	0.29671	0.0730497	0.951825	1.47101	1	2.50176	0.0016297	1.32398	0.636189
Irradiation	Int S/G2/M	Germline									MligTCv3c-562.4714	0.705343	0.619615	2.61549	1.67799	-0.308846	-0.382136	0.712208	-0.994534	-1.62198	-1.53082	-1.81669	1.02286	2.30212	0.0354042	6.5059	0.00294488	-4.10468	0.0147166	-1.84984	0.570253	-5.25684	0.153389	-1.79959	5.81001e-08	-2.61405	1.71962e-12	-2.43502	8.13848e-13	-0.813795	0.34208	0.179981	1	-2.42217	0.32002	6.5059	0.00294488	0.211279	1
Irradiation	Int S/G2/M	Germline									MligTCv3c-562.4715	0.125694	0.576544	1.5614	1.48562	-0.525228	-0.382136	1.91895	-0.84466	-0.739886	-0.255585	-2.22941	1.47032	6.30583	0.000148213	6.37377	0.000169383	-6.41641	0.000270411	-3.3731	0.804517	0	1	-2.88656	1.74879e-28	-2.73549	6.14031e-27	-2.16221	1.68425e-21	0.150633	0.984456	0.573466	0.526928	0	1	6.37377	0.000169383	3.16876	0.492054
	Int S/G2/M	Germline									MligTCv3c-562.5871	2.09478	0.882662	1.77407	5.34604	2.07735	1.59841	2.61993	2.62218	2.08164	1.34533	3.41309	3.70638	3.57255	4.61181e-07	3.85648	6.7272e-08	-3.33252	3.22904e-06	1.97876	0.398996	2.17568	0.261665	0.106652	0.568291	-0.428973	0.00830395	-1.11876	1.34345e-12	-0.535585	0.00408848	-0.68967	0.000890772	2.42916	0.197294	3.85648	6.7272e-08	-1.73026	0.238751
Irradiation	Int S/G2/M	Germline									MligTCv3c-562.7283	6.38645	3.24245	3.44648	8.57515	2.68708	2.3673	8.03258	4.60197	4.76887	5.0715	2.33113	8.12965	2.17495	4.0622e-12	6.17021	6.91144e-51	-5.80814	9.64831e-40	-0.482778	0.500764	-0.732948	0.60593	-3.33275	3.36664e-103	-3.15159	2.06634e-94	-2.85712	4.58961e-80	0.181153	0.541808	0.29448	0.356736	3.24439	5.43266e-11	6.17021	6.91144e-51	-3.14349	1.98571e-15
Irradiation	Int S/G2/M	Germline									MligTCv3c-562.8200	1.44553	2.17445	2.11824	3.22758	0.994406	1.00209	2.28622	1.40145	1.39154	1.23423	2.10694	2.57728	2.45267	3.53076e-05	2.61373	7.62173e-07	-2.56059	5.88012e-06	-1.31145	0.096521	-0.11594	1	-0.807809	0.000111701	-0.792736	9.42005e-05	-0.971991	1.46803e-06	0.0150399	1	-0.17916	0.857271	0.0397403	0.944425	2.61373	7.62173e-07	1.20081	0.204833
Irradiation	Int S/G2/M	Germline									MligTCv3c-562.8222	1.91854	2.67123	2.52674	3.65776	1.53816	1.63545	2.84311	2.00568	2.12864	1.8302	2.6826	2.89546	2.21636	0.000130556	2.19744	0.000190867	-2.34299	2.25168e-05	-1.24262	0.0524191	-0.188448	1	-0.742449	2.63966e-05	-0.60245	0.000554951	-0.920617	9.97234e-08	0.139969	0.765396	-0.318102	0.473531	-0.205891	1	2.19744	0.000190867	1.11405	0.20993
Irradiation	Int S/G2/M	Germline									MligTCv3c-562.8239	3.20198	3.78008	3.68257	4.77386	3.09076	3.05558	2.56073	1.72798	2.05529	1.92659	3.70809	4.53677	1.7245	2.25457e-05	1.59309	0.000154896	-1.58999	0.0204007	-0.64774	0.80349	-0.288059	1	-0.755694	2.78636e-05	-0.387189	0.0286621	-0.541618	0.00200174	0.368445	0.212607	-0.154389	0.844488	-0.41805	0.941821	1.59309	0.000154896	0.781891	0.189333
Irradiation	Int S/G2/M	Germline									MligTCv3c-7182.3	2.34079	-0.00524834	1.79501	3.98548	-0.525228	0.217447	1.12916	-1.00783	-1.37589	-1.56593	-1.36727	4.07697	1.94006	0.000140692	4.96625	4.69888e-12	-9.00902	2.59607e-10	0	1	-0.224062	1	-2.22878	4.38406e-14	-2.70673	1.30406e-16	-2.93062	2.14812e-19	-0.477779	0.650184	-0.222487	0.969522	2.6332	0.1966	4.96625	4.69888e-12	-5.88495	0.000135142
Irradiation	Int S/G2/M	Germline									MligTCv3c-7432.3	4.63174	3.58105	4.3599	7.99012	3.63754	3.15523	4.90117	2.99351	3.12528	3.10017	1.42251	6.66345	3.39947	9.89386e-11	4.69191	6.28475e-17	-4.17957	4.66379e-12	0.174156	0.972431	-1.03636	0.259143	-1.80987	2.31081e-19	-1.6717	5.12898e-17	-1.69929	1.18978e-17	0.138144	0.793587	-0.0275609	1	0.250633	0.937598	4.69191	6.28475e-17	-0.952163	0.202008
Irradiation	Int S/G2/M	Germline									MligTCv3c-9900.0	4.09595	0.605138	1.5614	5.04995	0.0420474	0.328053	1.70543	1.16431	-0.0546989	-1.29231	-1.48364	4.59357	1.0074	0.00149464	5.69936	2.90367e-28	-6.23041	3.01916e-20	-0.413899	0.903011	2.94257	1	-0.441476	0.0389115	-1.77176	1.38684e-13	-3.12384	1.94504e-30	-1.32994	2.59021e-06	-1.35061	0.00539131	7.30609	6.52779e-08	5.69936	2.90367e-28	-4.69751	3.63424e-12
	Int S/G2/M	Germline									MligTCv3c-9900.1	2.17239	-0.00524834	1.5614	2.84532	-0.308846	-0.166789	-0.370407	-1.14115	-2.31383	-2.98074	-2.00108	2.41166	0.990452	0.0496911	5.25189	1.94079e-09	-5.38496	1.16935e-07	1.72806	1	1.42715	1	0	1	0	1	0	1	0	1	0	1	5.10945	0.0558313	5.25189	1.94079e-09	-5.6805	0.000318029
	Int S/G2/M					Regeneration, G1		Juvenile, G1	Juvenile, G2M		MligTCv3c-562.4739	2.57359	5.11461	5.19812	4.02716	5.80432	5.84063	2.73663	3.12705	3.52135	3.18813	-0.704799	6.17679	1.92693	0.0215039	-1.81021	0.03504	1.68894	0.0639549	0.717305	0.592541	0.755209	0.613327	0.515842	0.00246773	0.916687	7.5383e-09	0.561887	0.000517349	0.400839	0.0470855	-0.354812	0.219816	-2.96305	0.00216124	-1.81021	0.03504	2.88885	0.00138925
	Int S/G2/M					Regeneration, G1		Juvenile, G1		Eggs	MligTCv3c-8711.1	5.28006	5.71281	5.84991	6.48578	6.32397	6.29517	3.79386	3.48569	3.6179	3.45062	6.60367	5.52168	1.23876	7.43797e-09	-0.0381477	0.900413	-0.000785665	1	0.681786	0.039617	0.594037	0.0560962	-0.201218	0.223154	-0.0536539	0.738082	-0.235563	0.129486	0.147558	0.649112	-0.1819	0.688154	-0.681424	0.0461881	-0.0381477	0.900413	0.555501	0.0350954
	Int S/G2/M					Regeneration, G1				Eggs	MligTCv3c-13926.1	2.65462	3.4277	3.44952	3.55648	2.96362	3.2468	2.99474	3.09109	3.11207	2.96207	4.21344	3.10663	1.1069	0.00495501	0.142431	0.833626	-0.478949	0.487156	-0.38874	0.784747	0.181827	0.806614	0.203852	0.245413	0.236214	0.165598	0.0733391	0.693633	0.0323635	0.964323	-0.162873	0.746804	-0.773719	0.557996	0.142431	0.833626	1.013	0.0463601
	Int S/G2/M					Regeneration, G1				Eggs	MligTCv3c-16983.3	4.7717	5.29962	4.7655	5.34132	5.49295	5.20762	3.17354	2.88402	2.97327	2.91069	5.49842	4.95096	0.617987	0.0135315	-0.128859	0.819263	0.312192	0.347552	0.256336	0.658596	0.675394	0.0797235	-0.18744	0.308932	-0.0832747	0.66497	-0.16174	0.36461	0.104157	0.804391	-0.0784576	0.935474	-0.0700953	1	-0.128859	0.819263	0.67294	0.0181534
	Int S/G2/M					Regeneration, G1				Eggs	MligTCv3c-19112.0	4.68349	5.41012	5.35261	5.65216	5.23856	5.33328	3.66914	3.85358	3.74815	3.58579	5.97582	5.07988	0.997628	0.00117041	0.0744124	0.888395	-0.241996	0.598771	-0.126087	0.918497	0.173347	0.956657	0.290613	0.0581201	0.197564	0.220053	0.0237405	0.896845	-0.0930435	0.782067	-0.173821	0.687857	-0.748019	0.0975664	0.0744124	0.888395	0.880844	0.0143395
Irradiation	Int S/G2/M					Regeneration, G1				Eggs	MligTCv3c-19638.1	2.64822	3.49844	3.48729	3.38392	3.49536	3.28549	2.65136	2.06051	2.20367	2.11372	4.7485	3.25611	0.954067	0.0352956	-0.052044	0.823785	0.250832	0.674349	0.0927223	1	0.194031	0.834849	-0.481515	0.00277495	-0.334323	0.0426684	-0.440582	0.00550998	0.147169	0.670158	-0.106231	0.894038	-0.803416	0.394148	-0.052044	0.823785	1.10674	0.0356681
Irradiation	Int S/G2/M					Regeneration, G1				Eggs	MligTCv3c-5469.1	3.50164	4.44058	4.51619	4.50412	4.59486	4.24096	2.21031	1.56437	1.6864	1.63769	4.74873	3.77643	1.11266	0.00815625	0.052329	1	0.247144	0.825978	0.213133	1	-0.0566756	1	-0.541663	0.00363441	-0.420943	0.0264185	-0.479645	0.00897536	0.120688	0.806889	-0.0586645	0.976331	-1.11171	0.145686	0.052329	1	1.14354	0.0152838
	Int S/G2/M							Juvenile, G1			MligTCv3c-18824.0	4.46576	5.06318	5.41374	5.27014	5.77941	5.289	5.10766	4.88437	4.80288	4.97505	4.96741	4.76919	0.852905	0.0273886	-0.253727	0.568931	0.657302	0.157367	0.754931	0.180153	0.0533796	1	-0.112474	0.443503	-0.186669	0.182249	-0.0252929	0.874378	-0.0741946	0.829706	0.161375	0.659838	-1.05062	0.0382431	-0.253727	0.568931	0.753751	0.113416
	Int S/G2/M									Eggs	MligTCv3c-12302.1	0.863826	1.90522	1.77407	1.80839	1.98288	1.78117	0.944243	0.544579	0.277592	0.323315	1.76935	0.640005	2.08276	0.0194295	0.0187267	1	0.258105	1	0.336634	1	2.36792	0.230435	-0.307952	0.273458	-0.585838	0.0334751	-0.526931	0.0379964	-0.277829	0.634823	0.0589881	1	0.374974	1	0.0187267	1	1.952	0.102694
Irradiation	Int S/G2/M									Eggs	MligTCv3c-13193.0	2.90885	3.25287	3.60017	4.53637	4.2633	4.162	3.97104	3.16507	3.10802	3.11929	4.74958	3.8189	1.80897	4.98492e-07	0.161199	0.692658	-0.149044	0.890686	1.12161	0.026686	0.985928	0.163007	-0.700671	8.67265e-08	-0.747831	1.09854e-08	-0.749991	7.1171e-09	-0.0471645	0.91044	-0.00214345	1	-0.65233	0.514708	0.161199	0.692658	0.533847	0.389068
	Int S/G2/M									Eggs	MligTCv3c-13990.0	3.3955	4.03796	3.6749	4.45538	4.01816	3.69355	3.44191	3.42343	3.4417	3.44179	4.41726	3.981	1.19457	0.00883707	0.618043	0.157661	-0.309696	0.656718	0.0204674	1	0.377938	0.84992	0.0930473	0.617776	0.125015	0.493573	0.110739	0.516619	0.0319676	0.966004	-0.014278	1	-0.195302	1	0.618043	0.157661	0.861959	0.123003
	Int S/G2/M									Eggs	MligTCv3c-15549.0	2.91729	3.46241	3.37151	3.82358	2.83245	3.11649	3.6496	3.89425	3.7005	3.58523	4.98215	3.22839	1.06441	0.0017017	0.596966	0.198423	-0.90697	0.0698766	-0.566333	0.482776	0.138969	0.975373	0.352621	0.0196115	0.171445	0.295239	0.0458609	0.808087	-0.181168	0.470044	-0.125583	0.819445	-0.324848	0.819055	0.596966	0.198423	0.722652	0.109009
Irradiation	Int S/G2/M									Eggs	MligTCv3c-16297.1	2.1794	1.58993	3.10698	3.81348	3.10058	2.86172	3.25832	2.08169	1.91262	1.41371	4.11251	3.00575	1.97769	5.62855e-05	0.837782	0.0740322	-0.589127	0.560894	2.01246	0.0112748	0.274319	0.963532	-1.08545	3.6947e-11	-1.24674	5.45212e-14	-1.74494	1.39751e-25	-0.16129	0.691852	-0.498078	0.104426	-0.850364	0.564553	0.837782	0.0740322	-0.627883	0.678154
Irradiation	Int S/G2/M									Eggs	MligTCv3c-16696.0	4.3568	4.43673	4.15089	5.35518	4.49253	4.10124	3.37579	2.50464	2.7251	2.48168	5.06803	4.46688	1.05827	0.00311538	1.06247	0.0052049	-0.706766	0.102303	0.131263	1	0.238861	0.833166	-0.780805	6.1763e-08	-0.529049	0.000193098	-0.792724	1.44317e-08	0.251727	0.338312	-0.263638	0.457283	0.242833	0.788492	1.06247	0.0052049	0.219688	0.741027
	Int S/G2/M									Eggs	MligTCv3c-19112.1	5.72452	6.00472	6.10826	6.47756	6.31287	6.31687	4.74914	4.76089	4.75532	4.63246	7.38929	5.77699	0.774672	8.44453e-05	-0.0924379	0.743458	-0.0429237	1	0.300062	0.346846	0.336774	0.278774	0.118346	0.458292	0.122593	0.43358	-0.00916279	0.96396	0.00424778	1	-0.131755	0.773423	-0.529479	0.130403	-0.0924379	0.743458	0.431321	0.0930678
	Int S/G2/M									Eggs	MligTCv3c-19638.0	1.78352	1.73962	2.77126	2.5963	2.94581	2.39124	1.5947	1.2868	1.34139	1.22905	2.75164	1.88565	1.27532	0.0367731	0.115803	0.969168	0.494199	0.463633	1.62684	0.0552202	0.331321	1	-0.196418	0.382146	-0.145099	0.529141	-0.263667	0.216392	0.0513034	0.937683	-0.118531	0.901426	-0.806679	0.595594	0.115803	0.969168	0.131123	0.99083
	Int S/G2/M									Eggs	MligTCv3c-4472.4	3.15484	3.22367	4.04451	4.23481	3.76247	3.41333	1.19346	0.741144	1.03307	1.07398	3.8542	3.07015	1.23679	0.00857658	0.637312	0.306892	-0.344885	0.56143	0.654789	0.544151	-0.355646	0.768584	-0.355325	0.158888	-0.041334	0.882799	-0.0101345	0.973199	0.313904	0.440192	0.0311973	0.997097	-0.950905	0.168752	0.637312	0.306892	0.23461	0.860768
Irradiation	Int S/G2/M									Eggs	MligTCv3c-562.3475	2.50879	2.49972	3.73317	3.98408	3.82114	3.06775	2.76115	1.88145	1.68785	1.69734	4.01507	3.15536	1.73424	6.65703e-05	0.781787	0.114287	-0.0209949	1	1.56444	0.0160969	-0.310947	0.753933	-0.784249	2.86523e-06	-0.969503	8.05144e-09	-0.970184	3.95703e-09	-0.185254	0.625456	-0.000624512	1	-1.25335	0.0664722	0.781787	0.114287	0.143227	0.907816
	Int S/G2/M									Eggs	MligTCv3c-6913.1	2.77415	3.0389	3.54625	4.2536	3.72297	3.74371	2.59881	2.11947	2.17051	2.14321	4.22255	3.16775	1.64835	0.00851612	0.395648	0.535885	-0.54179	0.235491	0.650134	0.882949	0.58378	0.729081	-0.388566	0.0313348	-0.307633	0.0755926	-0.355326	0.0404624	0.0809157	0.909442	-0.0476716	0.988321	-0.659066	0.738493	0.395648	0.535885	0.451937	0.695985
Irradiation	Int S/G2/M									Eggs	MligTCv3c-7863.0	4.91927	4.8	4.72742	5.53695	4.78406	4.81097	3.66447	2.72951	2.80773	2.68433	5.38744	4.68248	0.642802	0.0480092	0.506478	0.204892	-0.574382	0.103183	0.0631311	1	0.291591	0.61862	-0.841853	1.30736e-07	-0.747797	2.24994e-06	-0.87906	1.62302e-08	0.0940382	0.846899	-0.131232	0.840475	0.155364	0.844508	0.506478	0.204892	0.0052114	1
	Int S/G2/M									Eggs	MligTCv3c-9872.0	1.96314	2.05128	2.67881	2.81994	3.05616	3.00132	0.696392	0.611973	0.69279	0.416163	4.38289	1.95816	1.26066	0.0389266	-0.339306	0.570586	0.368557	0.562528	1.33178	0.123223	1.14241	0.376107	0.0237061	1	0.0999183	0.78226	-0.199111	0.532314	0.0761971	0.927506	-0.298947	0.725948	-0.435919	0.902571	-0.339306	0.570586	0.287346	0.855584
Irradiation	Int S/G2/M										MligTCv3c-13490.0	3.53026	3.38945	3.71187	4.36706	3.71279	3.09601	3.46665	2.77582	2.91352	2.86241	3.84115	3.85604	0.973709	0.00599305	1.17727	0.00205408	-0.554197	0.327221	0.419514	0.500595	-0.273839	0.870605	-0.593091	4.96317e-05	-0.445089	0.00251299	-0.500461	0.000431141	0.147986	0.630873	-0.0553558	0.947206	-0.0716025	0.999224	1.17727	0.00205408	-0.000810824	1
	Int S/G2/M										MligTCv3c-19636.1	0.125694	0.212792	1.5614	1.1718	0.188375	-0.154615	-0.911151	-2.62153	-1.35122	-2.25488	-2.22941	0.166193	5.89424	0.00438634	3.36956	0.0594371	-1.86938	0.175875	1.21591	1	1.45996	1	0	1	0	1	0	1	0	1	0	1	0	1	3.36956	0.0594371	1.85201	1
	Int S/G2/M										MligTCv3c-4914.0	0.125694	-0.00524834	1.5614	1.14336	-0.0680064	-0.382136	-0.904681	-3.08605	-2.33542	-2.37133	-2.22941	0.0116578	5.89493	0.00195472	5.96257	0.00368433	-2.60046	0.13992	2.56576	0.804517	0	1	0	1	0	1	0	1	0	1	0	1	0	1	5.96257	0.00368433	-5.12548e-15	1
	Int S/G2/M										MligTCv3c-562.1189	3.7936	3.71154	4.21867	4.71867	5.02624	4.45417	2.96326	2.7338	2.7374	2.915	3.32407	4.07129	1.03345	0.000684171	0.0487293	0.931919	0.445985	0.163776	1.43905	9.54196e-05	0.573212	0.475746	-0.123437	0.462269	-0.109316	0.518144	0.0571046	0.725601	0.0141179	0.990814	0.166414	0.693277	-0.407985	0.53644	0.0487293	0.931919	0.0384656	1
	Int S/G2/M										MligTCv3c-562.1472	4.10896	4.3947	3.93973	4.88321	4.4757	4.14326	3.78424	3.87622	3.87233	3.7876	4.25973	4.14162	0.844634	0.018628	0.534016	0.184198	-0.232571	0.502105	0.169849	1	0.565672	0.575217	0.193394	0.197629	0.208355	0.163381	0.109944	0.475056	0.0149622	0.998149	-0.0984119	0.862169	0.255805	0.90895	0.534016	0.184198	0.441098	0.386204
	Int S/G2/M										MligTCv3c-562.4783	0.345283	0.724358	2.01398	1.6489	1.11991	2.02801	1.31123	2.0243	1.39246	0.884047	0.25993	1.50678	3.77675	0.000666046	-0.570673	0.469384	-0.653952	0.572974	1.28566	0.501097	1.8174	0.340126	0.813665	2.66458e-05	0.194994	0.438628	-0.324552	0.157839	-0.618569	0.00670671	-0.519458	0.181106	-2.15931	0.363583	-0.570673	0.469384	1.65479	0.845326
Irradiation	Int S/G2/M										MligTCv3c-562.6270	0.35575	0.570196	1.5614	1.48559	0.440366	0.245852	1.38927	-0.646188	-0.67814	-0.452788	-1.03263	0.743401	3.52561	0.016356	2.30078	0.288662	-1.61073	0.134511	0.489701	1	2.67176	0.580576	-2.0951	2.22937e-14	-2.11179	1.07464e-14	-1.8642	6.25961e-13	-0.0169139	1	0.247911	0.894907	1.48506	1	2.30078	0.288662	1.27097	1
Irradiation	Int S/G2/M										MligTCv3c-562.8664	4.27325	4.7048	4.61176	5.34279	4.83028	4.73956	2.07013	1.37359	1.25581	1.148	4.448	5.14589	1.10579	1.62206e-05	0.40554	0.24386	-0.309814	0.248632	0.204133	0.935575	0.295365	0.43862	-0.613509	0.00185253	-0.721103	0.000231742	-0.840435	9.62802e-06	-0.107602	0.856821	-0.119246	0.91957	-0.403015	0.638724	0.40554	0.24386	0.590711	0.0925853
	Int S/G2/M										MligTCv3c-562.8665	3.96088	4.11383	4.31011	4.84727	4.19529	4.46048	1.52968	0.802922	1.03589	0.785155	4.02536	4.8059	0.956048	0.00315982	0.171981	0.760288	-0.453455	0.147242	0.19435	1	0.397962	0.505968	-0.639835	0.00368912	-0.384492	0.0787714	-0.657832	0.00252735	0.255255	0.588048	-0.273228	0.724116	-0.383497	0.740083	0.171981	0.760288	0.307226	0.57917
Irradiation	Int S/G2/M										MligTCv3c-562.8667	3.12795	3.54054	3.60976	4.11908	3.6976	3.55191	1.73333	0.731975	0.711327	1.04159	3.25885	3.98206	1.12622	0.000622248	0.410666	0.348029	-0.25597	0.506633	0.262395	0.871045	0.284705	0.659208	-0.938188	1.42647e-05	-0.952368	8.81124e-06	-0.597315	0.00335809	-0.0142285	1	0.355073	0.578014	-0.42626	0.78499	0.410666	0.348029	0.605036	0.246655
	Int S/G2/M										MligTCv3c-9923.1	5.3799	5.81837	5.06128	6.22397	6.16358	6.03516	1.67912	1.77654	1.5965	1.54336	5.51033	5.48877	0.862822	0.0265252	-0.0597915	0.911721	0.0816007	1	0.347809	0.745737	1.20169	0.0129823	0.209669	0.333299	0.030728	0.934881	-0.0305232	0.907132	-0.178912	0.668974	-0.0612443	0.973499	0.279927	0.730154	-0.0597915	0.911721	0.596021	0.215942
						Regeneration, G1	Regeneration, G2M	Juvenile, G1	Juvenile, G2M		MligTCv3c-10006.0	3.17065	4.93943	5.62287	1.61556	4.14243	3.7772	3.49978	3.3711	3.59164	3.76637	-1.64604	2.12321	-1.51651	0.00165698	-2.46669	3.14143e-08	2.79833	1.83383e-09	-0.758836	0.35602	-1.71815	0.000231868	-0.0205269	0.910865	0.21585	0.105448	0.374026	0.00229627	0.236369	0.211631	0.158166	0.63499	-2.66047	7.61479e-09	-2.46669	3.14143e-08	2.03546	3.47956e-06
						Regeneration, G1	Regeneration, G2M	Juvenile, G1	Juvenile, G2M		MligTCv3c-11154.1	4.16666	5.35513	5.21594	2.54483	5.1706	4.97461	1.32491	1.89079	1.46602	1.54529	-0.725157	3.90158	-1.59509	0.000918568	-2.69386	7.44314e-10	2.8335	8.22391e-10	-0.146248	1	-0.0657618	1	0.686761	0.000757513	0.239258	0.305712	0.337973	0.12682	-0.447421	0.116684	0.0986723	0.959727	-1.16105	0.024373	-2.69386	7.44314e-10	1.38241	0.00103176
						Regeneration, G1	Regeneration, G2M	Juvenile, G1	Juvenile, G2M		MligTCv3c-13601.0	6.66971	7.8411	7.64561	4.60709	6.8702	6.19529	4.37852	4.81874	4.8357	5.04147	0.807091	5.53805	-2.04148	5.45004e-06	-1.80118	8.13173e-05	2.35564	3.7265e-07	-1.00731	0.056516	-1.333	0.00864772	0.54841	0.000258366	0.577333	0.000101318	0.773592	8.1113e-08	0.0289254	0.961117	0.19625	0.614794	-1.09266	0.0338394	-1.80118	8.13173e-05	1.32118	0.00471283
						Regeneration, G1	Regeneration, G2M	Juvenile, G1	Juvenile, G2M		MligTCv3c-562.1269	5.53527	6.36956	6.40499	2.82522	5.011	5.482	4.74831	4.99934	5.23243	5.35744	-0.143425	4.39949	-2.7404	5.16136e-31	-2.91112	1.43237e-36	2.4874	6.74662e-21	-1.2257	6.09521e-09	-0.836649	0.00278982	0.354453	0.00100236	0.602119	5.1789e-09	0.716414	1.33131e-12	0.247665	0.0769293	0.114288	0.718098	-1.00669	5.0707e-05	-2.91112	1.43237e-36	0.972247	4.78963e-07
						Regeneration, G1	Regeneration, G2M		Juvenile, G2M		MligTCv3c-17034.0	4.66525	5.47556	5.34539	1.63588	4.65041	3.52369	2.3261	2.60876	2.61318	2.86161	0.246548	3.38986	-3.10792	5.35289e-13	-2.16754	2.71576e-06	3.28351	1.38664e-12	-0.801378	0.107103	-1.70988	0.00031793	0.383489	0.0235073	0.409194	0.0153868	0.647249	3.67638e-05	0.0257113	0.98329	0.238019	0.529294	-0.771424	0.170936	-2.16754	2.71576e-06	0.975375	0.0224017
						Regeneration, G1	Regeneration, G2M		Juvenile, G2M		MligTCv3c-2016.10	5.85422	6.84839	5.51624	3.74383	5.94631	4.58303	5.11826	5.55122	5.67515	5.80627	0.766062	5.00641	-2.10549	4.40424e-13	-1.05544	0.00100764	2.35683	1.20576e-14	-0.88857	0.0181597	-0.767874	0.0917306	0.545533	7.41834e-05	0.678021	4.81681e-07	0.796201	1.86556e-09	0.132488	0.61823	0.118175	0.801851	0.280654	0.665971	-1.05544	0.00100764	1.13946	6.86375e-05
						Regeneration, G1	Regeneration, G2M		Juvenile, G2M		MligTCv3c-6367.1	8.2381	8.75532	8.33603	7.94923	8.40988	8.17036	6.5829	7.15466	6.99265	6.76011	8.27069	8.31377	-0.298537	0.186537	-0.47326	0.0401127	0.607686	0.0121723	-0.340794	0.243668	-0.0416444	1	0.673906	2.40579e-07	0.525309	6.59758e-05	0.285144	0.0345598	-0.148596	0.538799	-0.240165	0.386448	-0.216323	0.577013	-0.47326	0.0401127	0.649894	0.00623499
						Regeneration, G1	Regeneration, G2M		Juvenile, G2M		MligTCv3c-6463.2	6.95598	7.7478	6.12357	4.73186	7.04642	5.23591	5.93423	6.79233	6.36436	6.53215	1.27056	6.6573	-2.26056	2.81169e-26	-0.774588	0.0025592	2.45852	6.92307e-28	-0.73196	0.00545146	-0.717852	0.0222236	0.967297	1.20512e-17	0.545804	2.67967e-06	0.707273	5.20719e-10	-0.42149	0.00148842	0.161466	0.596689	0.766865	0.00678817	-0.774588	0.0025592	0.929719	3.60009e-06
						Regeneration, G1	Regeneration, G2M		Juvenile, G2M		MligTCv3c-6463.4	6.15704	7.15988	5.89479	4.16659	6.59239	4.68469	5.71107	6.61938	6.2794	6.356	0.616921	6.03953	-1.99104	2.42554e-11	-0.736337	0.0340195	2.55397	1.62309e-16	-0.580258	0.19303	-1.08758	0.00986538	1.01564	1.0106e-22	0.684374	8.34806e-11	0.753201	4.94307e-13	-0.331263	0.0096546	0.068823	0.877449	0.165569	0.782691	-0.736337	0.0340195	1.14275	0.000165996
						Regeneration, G1	Regeneration, G2M		Juvenile, G2M		MligTCv3c-7322.1	3.80762	4.3972	4.36432	1.91484	3.56129	3.94028	4.09907	4.36555	4.18927	4.0602	-1.65473	3.08534	-1.89485	3.93502e-07	-2.29938	1.42628e-11	1.83011	6.06098e-06	-0.839804	0.0909672	-0.220098	0.999458	0.369883	0.00996729	0.202129	0.181875	0.0666274	0.679716	-0.167749	0.502793	-0.135501	0.769266	-0.622041	0.368736	-2.29938	1.42628e-11	0.774084	0.0411409
						Regeneration, G1	Regeneration, G2M			Eggs	MligTCv3c-9068.1	1.98814	3.30101	1.79501	1.6058	2.97249	2.16032	2.5626	2.61808	2.61932	2.72446	2.51726	2.18959	-0.138978	0.767988	-0.664537	0.480965	1.79531	0.0141809	-0.0534341	1	2.68238	0.348654	0.17055	0.362666	0.182207	0.310228	0.272925	0.0961407	0.0116606	0.997443	0.0907034	0.901426	2.1424	0.311617	-0.664537	0.480965	1.69706	0.0457264
						Regeneration, G1	Regeneration, G2M				MligTCv3c-10389.0	0.703431	2.31837	1.5614	-0.0935096	2.01023	-0.166789	0.60692	1.74318	1.68467	1.53889	-2.22941	0.548277	0.154127	1	1.82412	0.572228	2.59116	0.00095665	-0.199329	1	1.42061	1	1.30156	5.61646e-09	1.23441	5.58748e-08	1.0777	1.81475e-06	-0.0670573	0.934022	-0.156848	0.848618	2.65103	0.782691	1.82412	0.572228	2.86539	0.0022807
						Regeneration, G1	Regeneration, G2M				MligTCv3c-10389.1	1.62122	3.68113	1.5614	0.0211871	2.74023	0.0190557	1.36155	2.37361	2.44324	2.13739	-1.83054	0.868758	-1.4962	0.204194	1.13413	0.490338	3.22034	0.000505484	-0.959022	0.0917358	2.11307	1	1.16845	1.20684e-10	1.22521	8.98184e-12	0.898557	1.06956e-06	0.0567953	0.884829	-0.326712	0.376058	4.35483	0.159606	1.13413	0.490338	2.65957	3.59295e-05
						Regeneration, G1	Regeneration, G2M				MligTCv3c-20390.0	2.6224	4.10417	2.91015	0.862394	3.36321	1.35799	1.01736	2.75602	2.03263	1.6651	-1.7939	1.24924	-1.74218	0.00993191	-0.501643	1	2.85945	2.17684e-06	-0.685104	0.553886	-1.23816	0.417026	1.88705	5.57934e-27	1.1559	2.79498e-09	0.792443	0.000120797	-0.731023	5.7164e-05	-0.363527	0.294054	-0.0161695	0.943954	-0.501643	1	1.79432	0.00105993
						Regeneration, G1	Regeneration, G2M				MligTCv3c-562.2198	1.0005	2.99197	1.77407	0.235359	2.93214	1.35899	0.544805	0.476027	0.27868	0.128727	-2.22941	-0.218418	0.102801	0.807472	-1.06902	0.809256	2.87274	0.0258802	-0.0881572	1	1.81027	0.457851	0.0074846	0.974643	-0.168859	0.624951	-0.346533	0.314845	-0.176302	0.781727	-0.177558	0.95075	0.675873	0.886463	-1.06902	0.809256	3.01246	0.00536298
Irradiation						Regeneration, G1	Regeneration, G2M				MligTCv3c-562.4708	2.10557	3.5657	1.77407	1.62329	3.3665	-0.382136	1.2901	0.228995	-0.460194	-0.221143	-1.52368	2.24325	-0.204315	0.97527	6.51689	0.000317595	1.98114	0.00400743	-0.0954514	1	-2.81888	1	-1.00775	3.96819e-05	-1.77859	1.05553e-10	-1.50718	4.92745e-09	-0.770578	0.094005	0.271644	0.85758	2.37212	0.213188	6.51689	0.000317595	1.86021	0.00558488
						Regeneration, G1		Juvenile, G1	Juvenile, G2M		MligTCv3c-13669.0	1.35905	3.32742	3.46548	1.34406	1.76373	2.93944	1.37672	1.61901	1.60737	1.74398	-2.22941	2.0053	0.570091	0.747734	-1.89117	0.000341552	0.493961	0.970451	-1.65555	0.00633199	-0.114367	1	0.378651	0.0946588	0.363447	0.106142	0.473147	0.0168204	-0.0151849	1	0.109651	0.879761	-2.52096	0.0121675	-1.89117	0.000341552	2.69721	8.01296e-05
						Regeneration, G1		Juvenile, G1			MligTCv3c-5308.1	6.41612	7.20477	7.42484	6.02174	6.13623	5.66799	3.90405	3.782	3.84479	3.88268	0.0489332	6.06744	-0.397502	0.290777	0.0943402	0.982048	0.2546	0.714405	-1.07575	0.012852	-1.62133	0.000170561	-0.0112233	0.950647	0.0579376	0.727335	0.0839554	0.571108	0.0691591	0.843734	0.0260161	0.987467	-1.12979	0.00838582	0.0943402	0.982048	0.932774	0.0258359
						Regeneration, G1			Juvenile, G2M		MligTCv3c-562.4880	3.51086	4.44762	4.55283	2.20142	3.1786	4.50582	4.19277	4.35746	4.66714	4.74375	-0.991151	2.91984	-1.25855	0.00818537	-2.5967	6.13948e-10	1.15175	0.0544744	-1.25507	0.0404254	0.210095	0.927917	0.269045	0.0523402	0.595694	3.74217e-06	0.657697	1.80546e-07	0.326645	0.0525323	0.0619949	0.91957	-1.12183	0.0694356	-2.5967	6.13948e-10	1.14707	0.0211755
						Regeneration, G1				Eggs	MligTCv3c-16331.0	5.28563	5.97939	5.79997	5.83518	6.00658	5.66979	5.61874	5.33657	5.24192	5.3923	7.45426	5.39217	0.5675	0.0949681	-0.0828514	0.932017	0.30588	0.405447	0.0205946	0.987479	0.0388533	1	-0.17278	0.239389	-0.260654	0.0636156	-0.118543	0.413776	-0.087874	0.788596	0.142111	0.735677	-0.610501	0.24724	-0.0828514	0.932017	0.852187	0.0234825
						Regeneration, G1				Eggs	MligTCv3c-16987.2	3.27688	4.24958	3.48151	3.56687	3.69493	3.64977	1.95144	1.45923	1.42537	1.16851	4.0319	3.28226	0.412124	0.321122	-0.281648	0.646197	0.317075	1	-0.453586	0.131448	0.605635	0.357269	-0.388383	0.0701123	-0.409297	0.0470784	-0.710665	0.000891175	-0.0209261	0.995281	-0.301273	0.677558	-0.0843845	1	-0.281648	0.646197	1.17997	0.00364212
						Regeneration, G1					MligTCv3c-15866.0	1.61197	3.18032	2.63394	1.11045	2.0615	1.83691	0.0995177	0.409778	0.49116	0.622447	0.613266	1.63717	-0.111055	1	-0.831754	0.494033	1.09474	0.489092	-1.15897	0.0442324	-0.149585	1	0.437176	0.178731	0.516304	0.0905222	0.660906	0.0172889	0.0791557	0.920092	0.144435	0.924865	-0.849169	0.862039	-0.831754	0.494033	2.12643	0.00214017
						Regeneration, G1					MligTCv3c-5308.0	5.13532	5.92673	5.77313	5.26742	5.56039	4.28763	4.67411	4.72263	4.66082	4.63827	0.0612512	5.25676	0.15292	0.775849	0.774224	0.0628441	0.436841	0.445308	-0.359428	0.527232	-1.35366	0.00467161	0.158422	0.257422	0.104154	0.462755	0.0711154	0.613231	-0.0542666	0.880971	-0.0330389	0.977113	-0.733437	0.169116	0.774224	0.0628441	0.94857	0.0235783
						Regeneration, G1					MligTCv3c-562.2433	4.87613	5.97205	4.79191	5.68549	6.16222	4.07722	4.27148	4.79848	4.69316	4.77083	0.739632	5.66803	0.844181	0.131376	1.29739	0.036493	0.616297	0.359547	0.173835	0.973071	-0.439713	0.82353	0.63572	3.04513e-08	0.539218	3.29055e-06	0.608512	8.27797e-08	-0.0964974	0.703536	0.0692862	0.895085	0.0120784	1	1.29739	0.036493	1.28546	0.0358419
						Regeneration, G1					MligTCv3c-6367.0	5.11406	5.80787	5.80436	5.17241	5.55577	5.49546	4.07935	4.56839	4.47118	4.3101	5.33069	5.4717	0.0707638	0.944543	-0.569174	0.13187	0.535019	0.297299	-0.235833	0.671484	-0.132158	0.9884	0.5929	5.28826e-05	0.509876	0.000571566	0.341135	0.0230146	-0.0830189	0.817503	-0.168744	0.693298	-0.771023	0.112998	-0.569174	0.13187	0.840982	0.0462191
						Regeneration, G1					MligTCv3c-6754.0	4.43585	7.01145	3.8841	5.0833	5.9831	1.88854	4.73674	5.17012	5.08363	5.22137	0.527584	5.73664	0.562641	0.526593	3.19626	7.13574e-05	1.06705	0.213357	-1.08094	0.28585	-1.9424	0.0794124	0.541653	5.72357e-05	0.465924	0.00057144	0.594219	6.25526e-06	-0.075726	0.822981	0.12829	0.766003	0.670892	0.644033	3.19626	7.13574e-05	2.70876	0.000683264
						Regeneration, G1					MligTCv3c-6754.1	3.88154	6.35597	3.29433	4.4786	5.30146	1.40811	3.80124	4.14133	4.13939	4.14192	0.1072	5.11532	0.508909	0.602643	3.01693	0.00187934	1.01007	0.259321	-1.10474	0.299954	-1.5605	0.441857	0.451613	0.00105002	0.456612	0.000847032	0.45495	0.000749106	0.0050022	1	-0.00167036	1	0.915918	0.498314	3.01693	0.00187934	2.62098	0.00151733
						Regeneration, G1					MligTCv3c-9960.0	2.17791	3.60453	3.57547	0.674992	2.22659	1.57187	1.31888	1.56999	2.23017	2.01417	-1.99222	1.17074	-1.39736	0.128947	-1.00511	0.412927	1.74964	0.174449	-1.47501	0.0260456	-1.84116	0.159052	0.356157	0.11929	1.06152	1.10167e-07	0.821173	4.84974e-05	0.705304	0.00244996	-0.240403	0.673232	-1.4521	0.22387	-1.00511	0.412927	1.81939	0.00807707
							Regeneration, G2M	Juvenile, G1	Juvenile, G2M		MligTCv3c-10513.2	2.96141	3.31685	4.26704	0.624336	3.06738	3.16896	3.1988	3.62525	3.68392	3.73283	-0.81272	2.55729	-2.42997	0.000196316	-2.97543	4.36505e-07	2.83418	1.57385e-05	-0.1584	1	-0.875529	0.321986	0.537741	7.93392e-05	0.603303	6.38009e-06	0.645085	8.42235e-07	0.0655669	0.845082	0.0417656	0.968448	-1.41419	0.0329578	-2.97543	4.36505e-07	0.558245	0.388441
							Regeneration, G2M	Juvenile, G1	Juvenile, G2M		MligTCv3c-11050.1	5.76317	6.1399	6.51417	4.40782	5.6236	6.15689	3.94273	4.07422	4.21084	4.45849	0.843717	5.63043	-1.3614	0.000158409	-2.00764	8.60179e-09	1.37618	0.000686517	-0.50319	0.325981	-0.203322	0.838847	0.244191	0.210357	0.386369	0.0327931	0.623754	0.000290512	0.142177	0.699139	0.237374	0.601577	-0.848797	0.0480797	-2.00764	8.60179e-09	0.517768	0.230672
							Regeneration, G2M	Juvenile, G1	Juvenile, G2M		MligTCv3c-11155.1	5.63168	6.02581	6.45935	4.61714	5.94141	5.9831	3.71207	4.0527	4.08509	4.17011	2.31611	5.90357	-1.04733	0.000342704	-1.63965	3.15785e-09	1.50303	1.2378e-06	-0.0712048	0.98781	-0.354314	0.526733	0.456482	0.000968655	0.492594	0.000302055	0.568711	1.78042e-05	0.0361148	0.930529	0.0761063	0.902359	-0.945821	0.00458011	-1.63965	3.15785e-09	0.526516	0.113993
							Regeneration, G2M	Juvenile, G1	Juvenile, G2M		MligTCv3c-14598.0	6.63752	7.09091	7.39857	5.15692	6.26467	6.94434	3.71827	3.94857	4.15142	4.2044	1.11593	6.3004	-1.48234	1.25236e-08	-2.03414	1.59881e-15	1.25365	1.32264e-05	-0.821825	0.0173804	-0.288598	0.495843	0.3464	0.0300944	0.551772	0.000245792	0.596981	5.37456e-05	0.205371	0.403724	0.045198	0.9703	-0.840003	0.00582217	-2.03414	1.59881e-15	0.593085	0.0530747
							Regeneration, G2M	Juvenile, G1	Juvenile, G2M		MligTCv3c-17499.3	2.91909	3.43267	4.52442	2.48058	3.50327	3.99689	4.76499	5.2611	5.51217	5.59587	3.17044	3.60126	-0.291168	0.695263	-1.76631	0.000393827	1.26099	0.0266564	0.249122	0.743192	-0.275127	0.987781	0.603925	2.2518e-06	0.869037	2.34389e-12	0.938519	2.05721e-14	0.265112	0.132655	0.0694744	0.905647	-1.73995	0.010583	-1.76631	0.000393827	0.71697	0.352906
							Regeneration, G2M	Juvenile, G1	Juvenile, G2M		MligTCv3c-19195.0	2.63681	3.47428	4.07577	0.84138	3.06038	2.31516	1.60988	1.98029	2.06666	2.26299	-1.5018	2.61978	-1.81126	0.00185078	-1.78268	0.00285499	2.51465	4.02768e-05	-0.389608	0.729565	-1.60884	0.068982	0.467683	0.01538	0.574905	0.00244307	0.760398	2.21191e-05	0.107229	0.843526	0.185431	0.73682	-1.57768	0.0365531	-1.78268	0.00285499	1.08647	0.135294
							Regeneration, G2M	Juvenile, G1	Juvenile, G2M		MligTCv3c-7621.3	3.01308	3.81582	5.16334	1.59006	3.43136	3.36355	1.23045	1.35142	1.66424	1.75271	-2.22941	1.98448	-1.37617	0.0153158	-2.04221	0.000203781	2.07541	0.00065095	-0.327263	0.753754	-1.69273	0.00226108	0.221887	0.379573	0.563717	0.00972639	0.636765	0.00182511	0.341795	0.31425	0.0729823	0.951289	-2.35145	1.43037e-05	-2.04221	0.000203781	1.02227	0.103502
							Regeneration, G2M		Juvenile, G2M		MligTCv3c-10071.1	6.0834	5.64341	6.10354	4.4345	5.615	5.70928	3.24159	3.52332	3.82134	3.65275	1.93331	5.54044	-1.66288	5.83584e-07	-1.52535	6.078e-06	1.31645	0.000418365	-0.0284205	1	-0.229706	0.832085	0.394594	0.00410879	0.706442	5.17736e-08	0.519893	6.88179e-05	0.311844	0.0707085	-0.186558	0.576544	-0.0922291	0.967879	-1.52535	6.078e-06	-0.317871	0.502908
							Regeneration, G2M		Juvenile, G2M		MligTCv3c-10088.0	4.17795	4.17513	4.38112	2.60914	4.00887	4.69913	4.21756	4.52561	4.70631	4.8096	-2.01525	4.29763	-1.53867	1.37699e-05	-2.34183	4.86084e-12	1.5828	4.69249e-05	-0.104114	1	0.592088	0.387543	0.424097	0.00490812	0.612028	2.35511e-05	0.704443	6.81007e-07	0.18793	0.445447	0.0924068	0.881904	-0.208636	0.858378	-2.34183	4.86084e-12	0.147689	0.888304
							Regeneration, G2M		Juvenile, G2M		MligTCv3c-10088.1	4.69417	4.37379	4.46766	2.94838	4.18038	4.68815	3.74782	4.02008	4.15813	4.30157	-0.732278	4.25981	-1.78176	0.000250808	-2.028	2.90963e-05	1.44559	0.0133849	-0.125119	1	0.521689	0.512201	0.388356	0.0133651	0.531612	0.000416352	0.665655	5.19362e-06	0.143256	0.619398	0.134031	0.789229	0.276038	0.782691	-2.028	2.90963e-05	-0.210849	0.828249
							Regeneration, G2M		Juvenile, G2M		MligTCv3c-10561.0	6.04271	5.97969	6.23431	4.14129	5.60755	6.12364	5.58946	5.94758	6.13974	6.31076	-0.0562356	5.73261	-1.89659	2.13611e-12	-2.21613	7.78146e-17	1.61001	5.57188e-08	-0.344163	0.503773	0.0240272	1	0.469503	0.000215049	0.670713	5.08176e-08	0.829314	7.0547e-12	0.201211	0.300636	0.158597	0.639733	-0.295123	0.584832	-2.21613	7.78146e-17	0.0575763	0.950183
							Regeneration, G2M		Juvenile, G2M		MligTCv3c-10561.2	6.64398	6.51421	6.971	4.89748	6.2423	6.56608	5.24162	5.60622	5.78434	5.94342	0.336976	6.55234	-1.74133	2.81731e-10	-1.90305	4.39399e-12	1.4744	8.6269e-07	-0.261453	0.637655	-0.265606	0.63516	0.475832	0.00154644	0.662646	5.52462e-06	0.810133	1.46821e-08	0.186814	0.462433	0.147483	0.746897	-0.427126	0.324653	-1.90305	4.39399e-12	-0.00547122	1
							Regeneration, G2M		Juvenile, G2M		MligTCv3c-10784.0	6.00847	6.18774	6.24498	4.56885	5.49376	6.23452	3.1581	3.39296	3.6956	3.7094	3.3622	5.68953	-1.40969	5.72105e-09	-1.86369	3.13394e-15	1.08086	0.000131054	-0.651538	0.0629436	0.10222	0.863157	0.35231	0.0564662	0.662653	0.0001071	0.660669	7.94093e-05	0.310338	0.21645	-0.00199953	1	-0.351323	0.441403	-1.86369	3.13394e-15	0.322716	0.360848
							Regeneration, G2M		Juvenile, G2M		MligTCv3c-11154.0	4.06962	4.45848	3.66041	2.34303	4.49312	4.3136	2.52116	2.92183	2.63399	2.7019	-0.776094	3.98488	-1.69506	0.0017079	-2.22449	9.22572e-06	2.35948	1.14359e-05	0.105393	0.955804	1.07638	0.241797	0.516994	0.001338	0.223037	0.194222	0.28904	0.0797374	-0.293932	0.23075	0.0659889	0.954415	0.548064	0.773371	-2.22449	9.22572e-06	0.557371	0.343866
							Regeneration, G2M		Juvenile, G2M		MligTCv3c-11205.0	3.78621	3.56482	4.42099	2.27617	3.57798	3.80182	2.98041	3.24143	3.35815	3.32314	2.60473	3.35685	-1.5352	0.00370639	-1.84228	0.000416328	1.48395	0.0459921	0.0530851	0.970329	-0.337259	0.929886	0.369575	0.0291773	0.498089	0.00229034	0.455214	0.0047426	0.128515	0.71409	-0.0428885	0.9756	-0.642276	0.564751	-1.84228	0.000416328	-0.104849	0.983527
							Regeneration, G2M		Juvenile, G2M		MligTCv3c-11652.0	5.04208	4.9064	5.04248	3.15409	4.38462	4.46489	2.46622	2.4177	2.60491	2.96354	-0.182126	4.39754	-1.90393	2.55142e-05	-1.54709	0.0013029	1.4055	0.0105863	-0.51174	0.504359	-0.381836	0.768817	0.0661771	0.812505	0.252432	0.191211	0.608665	0.000393507	0.186245	0.585704	0.356198	0.28988	-0.0254335	1	-1.54709	0.0013029	0.0134991	1
							Regeneration, G2M		Juvenile, G2M		MligTCv3c-12595.1	4.05445	4.02096	3.92513	1.60644	2.9198	3.03696	3.93242	4.18225	4.18891	4.36841	-1.13249	3.70359	-2.49335	4.00621e-10	-1.67011	0.000153175	1.52093	0.0115213	-1.07764	0.0212465	-0.608715	0.406273	0.350741	0.0110736	0.373001	0.00639296	0.539741	3.48149e-05	0.0222621	0.975309	0.166731	0.644172	0.211205	0.951811	-1.67011	0.000153175	0.106378	1
							Regeneration, G2M		Juvenile, G2M		MligTCv3c-12636.2	4.03191	4.28305	4.05421	2.2821	3.52482	4.14382	3.86776	4.04465	4.24926	4.25265	-1.60967	3.90223	-1.74065	0.000773451	-2.15816	1.6231e-05	1.42493	0.0182196	-0.712394	0.438072	0.43577	0.689548	0.287684	0.038061	0.501935	0.000114462	0.488058	0.000127836	0.214249	0.284616	-0.0138843	1	0.0197162	1	-2.15816	1.6231e-05	0.396561	0.611417
							Regeneration, G2M		Juvenile, G2M		MligTCv3c-12834.0	5.84555	5.68313	5.8479	4.23919	5.57466	5.95774	5.11646	5.35081	5.52037	5.7183	0.362127	5.39197	-1.66182	9.76032e-09	-2.01306	9.6636e-13	1.54121	2.47048e-06	-0.0931975	0.965465	0.304427	0.649324	0.344901	0.00720583	0.52441	2.13048e-05	0.710407	3.06576e-09	0.179509	0.37602	0.185991	0.526763	-0.0464141	0.977635	-2.01306	9.6636e-13	-0.0274821	1
							Regeneration, G2M		Juvenile, G2M		MligTCv3c-13052.0	3.243	2.63919	2.93065	1.17645	2.30179	2.79097	2.81019	3.22956	3.45301	3.3465	0.163885	2.86302	-2.08741	1.40744e-05	-1.88735	0.000103821	1.30063	0.0332351	-0.235994	0.999138	0.526451	0.947017	0.536601	0.000142476	0.767107	1.34952e-08	0.652076	1.40046e-06	0.230506	0.259857	-0.11505	0.80194	0.724374	0.705869	-1.88735	0.000103821	-0.547627	0.494696
							Regeneration, G2M		Juvenile, G2M		MligTCv3c-13052.1	3.52191	2.4057	3.24574	0.273247	2.11111	2.56557	3.69234	4.02108	4.11656	4.12768	0.0524477	3.5432	-3.50608	1.1687e-13	-2.73909	1.91957e-07	2.21806	0.00257406	-0.136984	0.624583	-0.227193	1	0.443405	0.00113002	0.543614	4.07208e-05	0.548393	2.67962e-05	0.100211	0.72159	0.00476865	1	0.535491	0.623867	-2.73909	1.91957e-07	-1.14718	0.0591757
							Regeneration, G2M		Juvenile, G2M		MligTCv3c-13381.0	3.22114	3.03225	2.89693	-0.365995	2.21631	1.5115	3.19745	3.19737	3.37923	3.69098	-2.22941	1.96399	-4.10868	2.26519e-09	-2.4367	0.00338364	3.21758	0.000236796	-0.838321	0.161809	-0.943892	0.978755	0.101631	0.533005	0.301378	0.0359208	0.599854	5.28178e-06	0.199741	0.398375	0.298457	0.214887	0.705704	0.528588	-2.4367	0.00338364	-0.0561153	1
							Regeneration, G2M		Juvenile, G2M		MligTCv3c-13693.1	4.7939	4.44103	3.92143	2.85571	4.13317	3.69118	2.60378	2.70986	3.02701	3.24606	0.297415	4.38525	-1.94129	1.58265e-07	-1.04571	0.0112894	1.454	0.000699228	-0.261614	0.856337	0.0904535	1	0.215555	0.241472	0.543615	0.000752769	0.75069	1.01718e-06	0.328048	0.150602	0.207043	0.612779	0.98289	0.0866435	-1.04571	0.0112894	-0.22526	0.752406
							Regeneration, G2M		Juvenile, G2M		MligTCv3c-13917.0	6.17728	6.09539	6.01163	4.71964	5.88413	6.1589	5.61055	6.09406	6.12736	6.3443	0.974808	5.72799	-1.47987	8.38309e-08	-1.70041	4.61268e-10	1.34076	1.7783e-05	-0.194301	0.735854	0.320763	0.581215	0.595515	9.03728e-06	0.635239	1.70696e-06	0.843098	8.66361e-11	0.039726	0.923845	0.207854	0.510015	0.100414	0.960697	-1.70041	4.61268e-10	0.0551461	0.982233
							Regeneration, G2M		Juvenile, G2M		MligTCv3c-14316.2	4.22713	3.92105	4.22501	2.35869	3.77147	4.07407	1.89354	2.34698	2.44767	2.43775	-0.0562356	3.52186	-1.84754	0.000842288	-1.99285	0.000307648	1.67186	0.00929508	0.00696056	1	0.193395	0.816204	0.564867	0.00125913	0.683778	5.8696e-05	0.65792	8.07271e-05	0.118919	0.770154	-0.0258966	0.999731	0.0487036	0.955849	-1.99285	0.000307648	-0.182537	0.890782
							Regeneration, G2M		Juvenile, G2M		MligTCv3c-14463.1	4.45763	3.73664	3.93954	1.50901	3.03213	2.64796	4.36536	4.88582	5.02435	5.16294	-1.52368	3.80929	-3.04272	7.49992e-12	-1.35493	0.0225797	1.7583	0.00256529	-0.6562	0.520459	-1.0485	0.185807	0.632071	1.17602e-08	0.781435	5.84584e-13	0.906141	1.71436e-17	0.149365	0.423056	0.124697	0.69498	0.630602	0.488183	-1.35493	0.0225797	-0.626262	0.175072
							Regeneration, G2M		Juvenile, G2M		MligTCv3c-14472.0	5.36891	5.39051	5.28639	3.50293	5.02033	5.37119	3.41962	3.8591	3.87532	4.05792	0.46528	4.94438	-1.86205	6.68027e-09	-2.11366	2.88253e-11	1.69709	4.26359e-06	-0.331457	0.466026	0.238282	0.627752	0.556094	0.000390448	0.574301	0.000198181	0.747311	5.6217e-07	0.0182122	0.977445	0.172993	0.697701	-0.0128613	1	-2.11366	2.88253e-11	0.166325	0.796813
							Regeneration, G2M		Juvenile, G2M		MligTCv3c-14472.1	5.41479	5.48037	5.18444	4.02649	5.47922	5.33223	3.56565	3.80995	4.0884	4.2224	0.636952	5.34698	-1.39043	8.70574e-05	-1.55131	1.02876e-05	1.60789	6.24569e-05	0.0170385	1	0.33054	0.515784	0.365348	0.0195014	0.646845	9.44895e-06	0.768759	6.54541e-08	0.281494	0.170613	0.121898	0.812085	0.169908	0.741406	-1.55131	1.02876e-05	0.200094	0.750697
							Regeneration, G2M		Juvenile, G2M		MligTCv3c-14520.0	4.97297	4.22078	3.52424	2.92811	3.97116	4.14583	3.44287	3.28715	3.84075	4.16041	-0.845203	4.84364	-2.12061	1.09197e-05	-1.55969	0.00168054	1.30888	0.0191988	-0.128853	1	1.09734	0.191088	-0.0485835	0.783222	0.523678	0.000140868	0.821424	2.93508e-10	0.572244	0.000172948	0.297726	0.203252	1.65557	0.0193376	-1.55969	0.00168054	-0.681872	0.297061
							Regeneration, G2M		Juvenile, G2M		MligTCv3c-15161.0	7.09421	6.9574	7.17043	5.15145	6.37868	6.96935	5.75161	6.25625	6.28047	6.48522	0.751864	6.54235	-1.91987	2.26309e-24	-2.01543	3.82994e-27	1.37914	1.87292e-10	-0.544429	0.0292948	-0.099417	0.999782	0.618347	7.79927e-08	0.648437	1.33063e-08	0.842367	5.28634e-14	0.0300913	0.935174	0.193927	0.455134	-0.194881	0.618151	-2.01543	3.82994e-27	0.0037579	1
							Regeneration, G2M		Juvenile, G2M		MligTCv3c-15161.1	4.41998	4.15442	4.52013	2.68128	3.89019	4.01768	5.63954	6.14274	6.15307	6.35045	-0.748897	3.84133	-1.71368	2.05043e-08	-1.53501	5.77887e-07	1.32586	7.08118e-05	-0.270129	1	-0.284642	0.82623	0.616944	1.68377e-06	0.633253	7.23717e-07	0.819372	6.06021e-11	0.0163107	0.978096	0.186114	0.563169	-0.106282	0.963474	-1.53501	5.77887e-07	-0.117329	0.817536
							Regeneration, G2M		Juvenile, G2M		MligTCv3c-15161.2	5.92098	5.38767	5.78708	3.99846	5.50408	5.83507	5.27597	5.84426	5.85379	6.06983	0.64062	5.62865	-1.93267	8.99011e-09	-2.09808	3.32773e-10	1.66867	1.08828e-05	0.138724	0.958076	0.216848	0.845066	0.681838	7.64514e-09	0.699004	2.51162e-09	0.903692	3.89887e-15	0.0171669	0.973439	0.204683	0.433744	0.0517151	1	-2.09808	3.32773e-10	-0.402685	0.350151
							Regeneration, G2M		Juvenile, G2M		MligTCv3c-15393.0	5.45624	5.26597	4.94556	3.35587	4.2967	4.84339	4.57246	4.88045	4.99343	4.85592	-0.417045	4.73174	-2.12341	4.11321e-08	-1.7358	1.72951e-05	1.12031	0.0165962	-0.932699	0.176386	0.106348	1	0.410784	0.000231361	0.53812	8.26942e-07	0.39179	0.000379248	0.127336	0.535808	-0.146333	0.614698	0.4934	0.414191	-1.7358	1.72951e-05	-0.0696424	0.946598
							Regeneration, G2M		Juvenile, G2M		MligTCv3c-15412.0	5.02578	4.59403	4.71519	2.88653	4.19773	4.43346	4.40287	4.83718	4.84041	4.98991	0.29851	4.53879	-2.15961	1.58265e-07	-1.8213	1.40763e-05	1.49062	0.00276627	-0.3539	0.669299	-0.0359221	1	0.541545	2.67453e-07	0.55669	1.07806e-07	0.694384	9.2538e-12	0.0151468	0.977857	0.137686	0.623393	0.301682	0.556299	-1.8213	1.40763e-05	-0.314694	0.62379
							Regeneration, G2M		Juvenile, G2M		MligTCv3c-15601.0	3.72864	3.28245	3.82997	2.13239	3.2062	3.60294	2.31601	2.55701	2.79954	2.94588	-1.33678	3.6339	-1.59909	7.88395e-05	-1.72788	1.1044e-05	1.28897	0.0116382	0.0481725	1	0.0701846	1	0.359837	0.0365043	0.606789	0.000135386	0.74667	9.82419e-07	0.246946	0.306081	0.139844	0.79473	-0.0576461	1	-1.72788	1.1044e-05	-0.357748	0.654574
							Regeneration, G2M		Juvenile, G2M		MligTCv3c-15601.1	5.47093	5.04827	5.44007	3.90775	4.98412	5.33416	4.44099	4.62982	4.82673	4.95118	-0.444007	5.45861	-1.58162	4.04143e-07	-1.68371	4.98771e-08	1.27211	0.000680639	-0.00621919	1	0.0444125	1	0.29947	0.0229421	0.505934	4.78851e-05	0.618369	3.38563e-07	0.206463	0.2797	0.112428	0.785316	-0.0574377	1	-1.68371	4.98771e-08	-0.303163	0.535595
							Regeneration, G2M		Juvenile, G2M		MligTCv3c-15721.1	2.85667	2.16368	3.30018	1.0368	2.37277	2.13107	4.19176	4.50993	4.63361	4.81308	-0.744168	1.93303	-1.81528	0.00114032	-1.2713	0.0297011	1.51425	0.0312096	0.369875	0.64051	-0.869911	0.929834	0.427929	0.000300498	0.561851	1.00405e-06	0.729008	5.86307e-11	0.133922	0.520435	0.167147	0.55726	-0.33156	1	-1.2713	0.0297011	-0.668053	0.308502
							Regeneration, G2M		Juvenile, G2M		MligTCv3c-16057.1	5.22081	5.47733	5.36741	4.38787	5.24549	6.00628	4.88511	5.13378	5.18244	5.39281	5.15051	5.21465	-0.837256	0.0288757	-1.88165	2.05788e-08	1.02065	0.0190144	-0.211097	0.797877	0.8252	0.0390582	0.359593	0.00688837	0.41562	0.00138541	0.615895	9.08873e-07	0.0560286	0.869531	0.200269	0.508338	-0.217964	0.855899	-1.88165	2.05788e-08	0.394207	0.363919
							Regeneration, G2M		Juvenile, G2M		MligTCv3c-17200.0	4.90438	4.6519	4.86372	3.53713	4.13928	4.86077	4.136	4.37216	4.68872	4.68548	-0.0743764	4.90196	-1.34178	1.75877e-06	-1.55935	2.38048e-08	0.789422	0.0472104	-0.427063	0.319818	0.259671	0.879683	0.351952	0.0140574	0.670979	5.41199e-07	0.657735	6.73039e-07	0.319024	0.0711359	-0.0132518	1	0.0426123	1	-1.55935	2.38048e-08	-0.124839	0.844925
							Regeneration, G2M		Juvenile, G2M		MligTCv3c-17200.2	4.13334	4.04442	4.38974	2.5465	3.54181	3.92117	2.31092	2.635	2.81633	2.86222	-1.18418	3.70812	-1.5874	0.000570118	-1.64486	0.000417988	1.18741	0.0264407	-0.420814	0.903011	-0.189862	1	0.452439	0.00535593	0.637323	3.86345e-05	0.667539	7.96913e-06	0.184885	0.485841	0.0301854	0.981696	-0.246766	0.950067	-1.64486	0.000417988	0.0211986	1
							Regeneration, G2M		Juvenile, G2M		MligTCv3c-17280.0	5.97187	5.6818	6.39025	3.93603	5.2661	5.91721	4.34388	4.76348	4.97203	5.17964	1.35573	5.55762	-2.0471	1.32835e-11	-2.23321	9.43071e-14	1.50014	1.43597e-05	-0.381914	0.453324	-0.323303	0.582659	0.5328	0.00032866	0.751014	1.63971e-07	0.944756	1.69247e-11	0.218214	0.345351	0.193731	0.61068	-0.509068	0.23821	-2.23321	9.43071e-14	-0.164894	0.773221
							Regeneration, G2M		Juvenile, G2M		MligTCv3c-17280.1	5.9304	6.3099	6.3807	4.64426	5.69442	6.54298	4.4055	4.82189	5.06665	5.27891	1.97339	6.18087	-1.30832	4.68032e-05	-2.16772	8.73222e-13	1.22521	0.000917832	-0.600186	0.155312	0.31512	0.560136	0.530268	0.000497615	0.784473	9.08101e-08	0.982275	8.60804e-12	0.254205	0.255931	0.197792	0.612788	-0.543512	0.218653	-2.16772	8.73222e-13	0.516951	0.161918
							Regeneration, G2M		Juvenile, G2M		MligTCv3c-17661.0	6.53235	6.1732	6.14768	4.86532	5.97909	6.17623	6.68551	6.91991	6.94748	7.07457	1.14756	6.40381	-1.66443	8.72969e-20	-1.56472	2.24788e-17	1.31983	4.48626e-10	-0.109187	0.726266	0.307497	0.664322	0.344758	0.00388619	0.379703	0.00122905	0.497364	1.38717e-05	0.0349452	0.923132	0.11766	0.746533	0.407114	0.327228	-1.56472	2.24788e-17	-0.235357	0.378566
							Regeneration, G2M		Juvenile, G2M		MligTCv3c-18321.1	4.57354	4.51681	4.41695	2.71775	4.17191	4.38275	3.95165	4.05119	4.22439	4.3164	-0.149303	4.0704	-1.86046	4.48501e-06	-1.93473	1.74444e-06	1.64583	0.000829167	-0.292859	0.735112	0.22777	0.74835	0.205292	0.142574	0.392376	0.00258832	0.472263	0.000169469	0.187082	0.381627	0.0798792	0.879927	0.153741	0.844044	-1.93473	1.74444e-06	0.0780764	1
							Regeneration, G2M		Juvenile, G2M		MligTCv3c-18376.0	5.07877	4.56704	5.15124	3.24637	4.34859	4.83496	4.93195	5.31268	5.42528	5.58875	0.434061	5.02196	-1.84364	6.07658e-07	-1.84315	5.24981e-07	1.27211	0.0029626	-0.172426	1	-0.131424	1	0.494684	0.000383508	0.614986	6.13202e-06	0.766883	8.12806e-09	0.120302	0.666726	0.151891	0.707749	-0.130747	0.998841	-1.84315	5.24981e-07	-0.398587	0.407036
							Regeneration, G2M		Juvenile, G2M		MligTCv3c-18790.0	4.85489	4.9512	4.67352	2.92121	4.64216	3.80332	5.22138	6.00965	6.56184	6.38674	-1.12831	4.91023	-1.93225	3.3521e-10	-1.1071	0.00191508	1.89103	2.09231e-08	-0.283881	0.700099	-0.665953	0.211266	0.895266	6.41946e-09	1.4636	2.75369e-22	1.27533	2.74612e-17	0.568338	0.00116452	-0.188281	0.665152	0.157096	0.895961	-1.1071	0.00191508	0.242275	0.631729
							Regeneration, G2M		Juvenile, G2M		MligTCv3c-18962.0	8.51239	8.18512	8.54218	6.30126	7.43253	7.5169	8.36584	8.94951	9.10265	9.18813	2.38003	8.45516	-2.25083	1.64338e-22	-1.48976	1.62246e-10	1.25927	4.35278e-07	-0.791897	0.0102365	-0.888117	0.00092869	0.69271	1.70599e-14	0.858866	6.87161e-22	0.931051	1.29147e-25	0.166156	0.232531	0.0721842	0.836244	-0.127178	0.794098	-1.48976	1.62246e-10	-0.199578	0.577985
							Regeneration, G2M		Juvenile, G2M		MligTCv3c-18962.1	9.55848	9.30294	9.49117	7.32663	8.88266	8.48198	9.24588	9.80266	9.93629	10.1373	3.54063	9.46759	-2.25848	1.91931e-18	-1.41765	3.64298e-08	1.67545	1.95957e-10	-0.453536	0.230292	-0.880854	0.00436956	0.666912	8.70312e-11	0.815168	9.9271e-16	1.00017	3.36409e-23	0.148256	0.396245	0.184998	0.415254	-0.0401071	1	-1.41765	3.64298e-08	-0.129483	0.79819
							Regeneration, G2M		Juvenile, G2M		MligTCv3c-19795.0	10.1683	9.46053	8.87293	7.524	8.98912	8.6493	10.2119	10.4871	10.5108	10.593	4.05952	10.064	-2.66535	1.26826e-05	-1.3941	0.0287304	1.58175	0.0143927	-0.491802	0.669727	-0.0952307	1	0.382924	6.29641e-06	0.420631	5.25406e-07	0.489384	3.28806e-09	0.0377065	0.871306	0.0687535	0.824965	1.1759	0.129161	-1.3941	0.0287304	-0.591771	0.502058
							Regeneration, G2M		Juvenile, G2M		MligTCv3c-20131.1	3.4628	3.85241	4.00682	1.83724	3.3446	2.8525	2.96999	3.10377	3.35395	3.3711	-1.02862	3.56628	-1.62846	0.000300443	-1.22212	0.0174366	1.73195	0.00283866	-0.46069	0.390329	-0.950627	0.152655	0.240918	0.124427	0.50418	0.000373761	0.513194	0.000241246	0.263256	0.210367	0.00899815	1	-0.545594	0.506279	-1.22212	0.0174366	0.562654	0.415711
							Regeneration, G2M		Juvenile, G2M		MligTCv3c-2016.9	4.72146	4.72502	4.8759	2.72187	4.30826	4.11626	4.42275	4.85566	5.06036	5.15576	-0.653211	4.15066	-1.99764	3.23649e-08	-1.63028	2.20862e-05	1.79675	0.000179295	-0.34301	0.257983	-0.573302	0.403983	0.54645	3.97169e-06	0.759349	3.44361e-11	0.841772	9.02727e-14	0.212899	0.213803	0.082415	0.857673	-0.206475	0.87324	-1.63028	2.20862e-05	0.141763	0.909606
							Regeneration, G2M		Juvenile, G2M		MligTCv3c-20306.1	4.54909	4.68816	4.49985	2.33535	3.7293	4.75459	2.87874	3.04038	3.24273	3.18476	1.36909	3.73611	-2.22272	1.20926e-05	-2.68721	5.49393e-08	1.5631	0.0472104	-0.938375	0.0671451	0.521621	0.576222	0.267163	0.0742812	0.483577	0.000473786	0.415341	0.0024558	0.216409	0.322452	-0.0682485	0.922168	0.0585121	1	-2.68721	5.49393e-08	0.279048	0.732842
							Regeneration, G2M		Juvenile, G2M		MligTCv3c-2171.2	3.49065	3.44833	3.58919	0.84138	2.84399	2.43292	2.94181	3.31268	3.4169	3.61203	-1.83054	2.81994	-2.80451	2.43809e-05	-2.04165	0.00304647	2.28459	0.00329497	-0.570829	0.722212	-0.761426	0.721904	0.475858	0.00503136	0.595358	0.000312032	0.780027	1.05892e-06	0.119503	0.745532	0.184644	0.699334	-0.00430379	1	-2.04165	0.00304647	0.0503737	1
							Regeneration, G2M		Juvenile, G2M		MligTCv3c-4285.0	2.76784	2.83543	3.75028	1.53855	3.65969	3.82538	1.89216	1.65802	1.60022	1.53835	-1.80274	2.32032	-1.18119	0.0808888	-2.6105	1.94405e-05	2.38499	0.00130851	1.00033	0.447719	0.394607	0.933566	-0.119324	0.603999	-0.186051	0.398528	-0.239394	0.24002	-0.0667222	0.927652	-0.0533213	0.975583	-1.02328	0.289912	-2.6105	1.94405e-05	0.198147	0.99731
							Regeneration, G2M		Juvenile, G2M		MligTCv3c-4333.2	4.00889	4.38752	4.6069	1.64218	3.18498	3.74057	3.82233	4.01157	4.20269	4.1771	-0.354361	3.71513	-2.37975	0.000189553	-2.36628	0.000254455	1.75847	0.024626	-1.12436	0.256959	-0.616433	0.598085	0.293868	0.0273001	0.498378	8.19084e-05	0.461443	0.000217593	0.204508	0.308721	-0.0369429	0.972886	-0.601958	0.563967	-2.36628	0.000254455	0.503357	0.562497
							Regeneration, G2M		Juvenile, G2M		MligTCv3c-4333.3	3.40622	2.8083	2.92297	1.75753	2.65017	2.90162	3.81081	4.0732	4.1936	4.14536	-0.106174	2.32314	-1.65403	0.00027123	-1.39977	0.00177463	1.09256	0.0340118	-0.0392489	1	0.636938	0.705198	0.362058	0.0215186	0.500714	0.00108125	0.440742	0.00359354	0.138656	0.669035	-0.0599782	0.951432	0.887936	0.454861	-1.39977	0.00177463	-0.520222	0.537355
							Regeneration, G2M		Juvenile, G2M		MligTCv3c-4541.0	5.54849	5.57295	5.48376	3.81	4.87827	5.46053	4.40566	4.32803	4.11769	4.04686	-0.209254	5.09392	-1.7305	1.34351e-09	-1.87968	2.38274e-11	1.23425	0.000450829	-0.664735	0.0903016	0.146478	0.879683	0.0318816	0.90643	-0.177186	0.39967	-0.253537	0.194222	-0.209063	0.556546	-0.0763461	0.938829	-0.00245426	1	-1.87968	2.38274e-11	0.16863	0.756668
							Regeneration, G2M		Juvenile, G2M		MligTCv3c-5131.0	3.7504	4.24501	2.9707	2.44728	4.01711	3.77041	2.80666	3.34801	3.48843	3.59196	-0.491861	3.30603	-1.26779	0.0110883	-1.56049	0.00133289	1.76376	0.000964186	-0.156414	1	1.48055	0.0598575	0.662602	9.29303e-05	0.805745	1.06707e-06	0.901193	2.2707e-08	0.143148	0.666013	0.0954188	0.896688	1.18728	0.166691	-1.56049	0.00133289	0.650625	0.288525
							Regeneration, G2M		Juvenile, G2M		MligTCv3c-5209.0	4.00882	5.06188	5.1119	2.87028	5.22307	5.00835	3.88125	4.24681	4.20914	4.16542	3.23146	3.32167	-1.08432	0.0888077	-2.35881	4.98662e-05	2.40809	0.000111496	0.133993	1	0.0757491	1	0.483881	0.000196952	0.449028	0.000547758	0.396434	0.00207301	-0.0348486	0.941342	-0.0525998	0.944256	-1.19455	0.113011	-2.35881	4.98662e-05	1.18723	0.0788411
							Regeneration, G2M		Juvenile, G2M		MligTCv3c-5565.0	7.61838	7.69779	7.63033	5.85808	6.7996	7.31758	5.48771	5.88647	6.09166	6.17055	1.6223	7.27916	-1.77534	2.40957e-12	-1.71202	1.10639e-11	1.13842	0.000110475	-0.847485	0.00333254	-0.186375	0.809937	0.508913	8.18351e-05	0.723043	8.4674e-09	0.791301	1.83632e-10	0.21413	0.273952	0.0682543	0.908185	-0.123038	0.880486	-1.71202	1.10639e-11	0.21061	0.616989
							Regeneration, G2M		Juvenile, G2M		MligTCv3c-562.7385	0.35575	0.865581	1.95735	-1.58214	1.17331	0.832002	-0.881619	-0.815372	-0.480946	0.037703	-2.22941	-0.23991	-2.74638	0.626842	-5.32113	0.032352	5.95027	0.0135172	0.952054	0.552245	0.148525	1	0	1	0	1	0	1	0	1	0	1	-2.03123	1	-5.32113	0.032352	1.95284	0.471211
							Regeneration, G2M		Juvenile, G2M		MligTCv3c-562.7868	6.73109	6.19193	7.00617	4.94024	5.85064	6.98286	5.62601	5.66956	6.04645	6.37535	0.774482	6.51008	-1.80834	1.74513e-20	-2.30257	1.75313e-33	1.11507	3.49468e-06	-0.28481	0.308176	0.128304	0.839325	0.15652	0.418805	0.545845	0.00122558	0.85883	1.47254e-07	0.389323	0.0793681	0.312981	0.360274	-0.365615	0.194587	-2.30257	1.75313e-33	-0.408267	0.0796141
							Regeneration, G2M		Juvenile, G2M		MligTCv3c-562.9077	5.87564	4.95592	4.42239	3.37998	4.9131	4.55066	4.98898	4.88275	5.15553	5.15287	0.240144	5.20913	-2.54299	1.60681e-08	-1.4359	0.00250884	1.80401	0.000191705	0.0729131	0.938393	0.428787	0.597338	-0.00367436	0.999534	0.290409	0.0608815	0.269885	0.0780116	0.29408	0.170221	-0.0205261	0.997195	1.53378	0.00425566	-1.4359	0.00250884	-0.811393	0.143668
							Regeneration, G2M		Juvenile, G2M		MligTCv3c-6209.0	2.80036	2.97287	3.40538	1.08279	2.70327	2.64313	2.22405	2.33178	2.42277	2.59496	-2.01525	1.65255	-1.68966	0.000220881	-1.82777	0.000104106	1.88188	0.000175057	-0.166579	1	-0.393682	0.96281	0.221379	0.2664	0.316859	0.087624	0.481496	0.00468747	0.0954794	0.828947	0.164607	0.761525	-0.52853	0.782254	-1.82777	0.000104106	0.355929	0.791377
							Regeneration, G2M		Juvenile, G2M		MligTCv3c-6928.0	5.13451	4.73933	5.16311	3.66613	4.61905	5.12114	6.83531	7.03992	7.24704	7.38862	-0.00995674	4.73734	-1.4969	3.97588e-06	-1.73111	3.80092e-08	1.15167	0.00346491	-0.0772913	1	0.131304	0.860145	0.314414	0.00175426	0.534187	3.04907e-08	0.661332	3.13987e-12	0.219773	0.0980027	0.127143	0.631272	-0.102381	1	-1.73111	3.80092e-08	-0.267723	0.563997
							Regeneration, G2M		Juvenile, G2M		MligTCv3c-6947.0	6.04454	6.10538	6.19265	4.28175	5.48469	6.11468	5.07074	5.43646	5.61257	5.75744	1.11793	5.78926	-1.77076	7.27879e-07	-2.09486	2.22529e-09	1.36656	0.00134174	-0.601371	0.16775	0.0927074	1	0.478798	3.39973e-05	0.663157	3.27124e-09	0.794343	5.12666e-13	0.184359	0.295663	0.13118	0.68733	-0.231047	0.746164	-2.09486	2.22529e-09	0.197185	0.736781
							Regeneration, G2M		Juvenile, G2M		MligTCv3c-7034.0	6.95858	6.39384	6.61901	5.52951	6.07466	7.01234	6.36866	6.59739	6.62978	6.70952	1.11225	6.71352	-1.46187	1.42137e-07	-1.75086	1.53205e-10	0.735479	0.0491858	-0.286604	0.508053	0.541302	0.171222	0.34042	0.00355346	0.380098	0.000933919	0.450385	6.01777e-05	0.0396782	0.906502	0.0702852	0.885218	0.252427	0.608287	-1.75086	1.53205e-10	-0.4396	0.205053
							Regeneration, G2M		Juvenile, G2M		MligTCv3c-7238.0	5.80314	5.94056	5.87161	4.14657	5.58173	6.03383	4.03715	4.5829	4.55286	4.74124	-0.255678	5.98128	-1.66649	2.99974e-06	-2.13971	1.09e-09	1.59944	9.15698e-05	-0.338283	0.486364	0.33198	0.707403	0.660989	0.000159435	0.634864	0.000263346	0.81516	1.5242e-06	-0.0261209	0.978466	0.180284	0.737305	-0.140664	0.915116	-2.13971	1.09e-09	0.271042	0.649349
							Regeneration, G2M		Juvenile, G2M		MligTCv3c-7238.1	5.42347	5.03534	5.22859	3.80242	5.06166	5.17211	4.86606	5.3501	5.38256	5.55663	-0.277411	4.8613	-1.63946	4.59783e-07	-1.6182	5.25971e-07	1.42043	0.000114478	0.0412778	1	0.120839	0.865813	0.596569	0.000219223	0.635435	6.68279e-05	0.799927	2.92029e-07	0.0388671	0.941448	0.164485	0.741167	0.142055	0.886468	-1.6182	5.25971e-07	-0.260217	0.610399
							Regeneration, G2M		Juvenile, G2M		MligTCv3c-7920.0	4.81904	5.05635	4.9744	4.4958	5.2153	5.31731	4.73229	5.02213	4.99256	4.99941	3.71069	4.93414	-0.334088	0.249421	-1.14538	5.90618e-07	0.918161	0.000509709	0.206716	0.687129	0.590401	0.175402	0.405064	0.000203035	0.377626	0.000501573	0.377145	0.000412831	-0.0274362	0.950321	-0.000483975	1	-0.219409	0.783824	-1.14538	5.90618e-07	0.3767	0.242857
							Regeneration, G2M		Juvenile, G2M		MligTCv3c-8157.2	6.2012	5.97802	5.73828	4.9743	5.63339	6.10892	6.80754	7.04241	7.22964	7.34484	1.04697	6.02064	-1.23653	1.34878e-05	-1.38124	1.05185e-06	0.807116	0.0187764	-0.331122	0.553886	0.544566	0.248986	0.343374	0.000189562	0.54239	1.04201e-09	0.644259	1.90747e-13	0.199016	0.109218	0.101868	0.701492	0.399906	0.424523	-1.38124	1.05185e-06	-0.0981405	0.897893
							Regeneration, G2M		Juvenile, G2M		MligTCv3c-9144.1	4.41419	3.54071	4.4369	2.21528	3.39644	4.09486	2.91268	3.40066	3.32346	3.39794	-0.135398	3.65147	-2.23355	8.95134e-08	-2.15281	3.0277e-07	1.37622	0.008667	-0.058359	1	-0.0983554	1	0.605846	1.1878e-05	0.530254	0.000142926	0.595477	1.06832e-05	-0.07558	0.843715	0.065204	0.924746	-0.0174266	1	-2.15281	3.0277e-07	-0.797593	0.103838
							Regeneration, G2M		Juvenile, G2M		MligTCv3c-9569.0	6.26757	6.0403	5.9836	4.28604	5.392	6.08066	6.08913	6.44498	6.64207	6.80472	1.10983	5.87085	-1.99142	2.16943e-12	-2.03439	4.22539e-13	1.29322	0.000115906	-0.598229	0.124877	0.215491	0.580576	0.467313	0.00180612	0.673823	3.50928e-06	0.824903	7.5594e-09	0.20651	0.394449	0.151078	0.740361	0.172599	0.646157	-2.03439	4.22539e-13	-0.0998012	0.87899
							Regeneration, G2M		Juvenile, G2M		MligTCv3c-9807.0	3.78846	4.0484	4.27723	2.19277	3.86471	4.42903	4.67915	4.97913	5.02746	4.92835	0.892852	3.8578	-1.58134	0.00220747	-2.57216	7.6165e-08	1.99372	0.000189672	0.00115452	0.885552	0.491199	0.529768	0.404808	0.000284851	0.469122	2.02447e-05	0.355862	0.00123977	0.0643159	0.820709	-0.113263	0.745863	-0.495806	0.630971	-2.57216	7.6165e-08	0.410071	0.613783
							Regeneration, G2M			Eggs	MligTCv3c-13911.2	4.20724	4.7779	5.07849	3.82863	4.85384	4.5006	2.35652	2.72101	2.77901	2.75687	5.57089	3.97567	-0.360774	0.483424	-0.870015	0.110728	1.26592	0.0126948	0.159953	0.905704	-0.443673	0.595229	0.487603	0.00357148	0.555006	0.000756285	0.515701	0.00122624	0.0674102	0.885394	-0.0393272	0.986508	-0.950759	0.176482	-0.870015	0.110728	0.743806	0.240672
							Regeneration, G2M			Eggs	MligTCv3c-20046.0	1.34765	2.46209	2.74389	0.207789	2.11357	0.800395	3.59983	3.32916	3.31747	3.52432	1.35595	0.88359	-0.797027	0.358584	-0.475472	0.907291	2.31253	0.00179284	-0.224443	0.990209	-1.73016	0.162918	-0.172	0.338416	-0.16691	0.341098	0.0271143	0.882811	0.00508767	1	0.194021	0.654893	-1.41108	0.301571	-0.475472	0.907291	1.71488	0.0541148
							Regeneration, G2M			Eggs	MligTCv3c-562.1100	4.99249	4.45644	4.1037	3.54014	4.29753	3.97675	3.87914	3.75744	3.9717	4.13651	4.87672	3.78152	-1.43544	2.03579e-05	-0.642501	0.118962	0.896487	0.024942	-0.128602	1	0.146049	0.806455	-0.0213634	0.91853	0.213299	0.097595	0.360007	0.00251033	0.234656	0.201787	0.146701	0.658644	0.936625	0.0254339	-0.642501	0.118962	-0.40967	0.385163
							Regeneration, G2M				MligTCv3c-12038.1	2.95842	3.17668	3.33293	1.27379	2.77743	2.01748	2.60469	3.02847	3.14335	3.40442	0.0503532	2.05166	-1.639	0.0191939	-0.863144	0.322627	1.78733	0.049389	-0.219077	0.902365	-0.995267	0.543	0.542987	0.000532388	0.661135	1.18635e-05	0.910924	2.47831e-10	0.118153	0.69827	0.249752	0.442953	-0.227183	1	-0.863144	0.322627	0.365584	0.81828
							Regeneration, G2M				MligTCv3c-16974.1	2.38305	1.41733	2.40976	0.451872	2.55193	1.54261	2.54305	2.97824	2.9793	3.13975	-1.52368	2.02904	-2.01182	0.00709698	-1.36161	0.0882132	2.70099	0.00158325	1.84214	0.143299	0.0410147	1	0.554497	0.000249322	0.561015	0.00020611	0.704673	8.75984e-07	0.00652792	1	0.143628	0.745608	0.677594	0.656814	-1.36161	0.0882132	-1.15449	0.354906
							Regeneration, G2M				MligTCv3c-19166.1	4.78126	3.79689	3.74231	3.11557	3.95634	2.95732	3.49723	3.42909	3.40251	3.40217	2.3093	3.72701	-1.65437	6.89378e-08	0.0637681	0.9793	0.985458	0.0161375	0.223597	0.825602	-0.514832	0.869477	0.0414353	0.832696	0.0178194	0.924564	0.0136009	0.958778	-0.0236144	0.982122	-0.00421881	1	1.19491	0.025372	0.0637681	0.9793	-0.89137	0.0124413
							Regeneration, G2M				MligTCv3c-19195.1	3.55031	3.06849	4.23755	1.6737	3.33864	2.73754	1.85975	2.32911	2.18038	2.41213	-1.24068	2.44766	-1.85207	0.00173406	-1.22364	0.123881	1.84989	0.0312096	0.364113	1	-1.35225	0.0415921	0.580203	0.000794517	0.433941	0.0156891	0.670009	5.57641e-05	-0.146234	0.689622	0.236017	0.597045	-0.726196	0.368326	-1.22364	0.123881	-0.366966	0.716497
							Regeneration, G2M				MligTCv3c-19795.1	10.2143	9.48802	9.03696	7.74548	9.09931	8.70364	10.2443	10.507	10.5363	10.7857	3.96626	10.0962	-2.48838	0.000173251	-1.22389	0.0862901	1.4675	0.0410514	-0.406159	0.790523	-0.205686	0.988779	0.370878	0.000132661	0.416478	1.36698e-05	0.649525	3.3461e-12	0.0455999	0.858653	0.233047	0.148647	1.0587	0.231374	-1.22389	0.0862901	-0.614693	0.524294
							Regeneration, G2M				MligTCv3c-2171.1	5.07342	4.31617	4.70019	2.55381	3.52653	3.11934	3.32342	3.57791	3.70528	3.87964	-1.51041	4.47948	-2.54436	7.25132e-10	-0.745714	0.160131	1.14453	0.0354386	-0.752188	0.388916	-1.42797	0.0292625	0.356437	0.0257126	0.501551	0.00109447	0.664323	6.86058e-06	0.145114	0.640616	0.162755	0.718704	0.364064	0.661272	-0.745714	0.160131	-0.64568	0.18636
							Regeneration, G2M				MligTCv3c-4244.0	1.80267	2.30932	3.17743	-1.32967	1.57979	1.01226	0.432717	0.724037	1.01282	1.016	-1.09008	0.751845	-4.72404	0.0112861	-4.01246	0.202058	4.97702	0.0075971	-0.60236	0.994658	-2.11681	0.050567	0.415249	0.183948	0.737424	0.00628109	0.721982	0.00556134	0.322143	0.502112	-0.0155624	1	-1.39582	0.359496	-4.01246	0.202058	0.813323	0.504305
							Regeneration, G2M				MligTCv3c-4302.0	2.71224	3.16983	3.31118	0.817438	2.64103	2.14469	2.39974	2.79181	2.50113	2.47719	-1.66828	2.21979	-1.8618	0.0161506	-1.52088	0.113481	2.00404	0.0419042	-0.577481	0.500255	-0.883506	0.404632	0.503826	0.00573808	0.218723	0.27254	0.188315	0.339713	-0.285075	0.316665	-0.0304171	0.99679	-0.544527	0.617777	-1.52088	0.113481	0.715731	0.360936
							Regeneration, G2M				MligTCv3c-5169.0	2.67439	2.19965	1.77407	-1.16959	1.24938	0.688646	3.68394	3.9942	2.67314	1.25358	-2.01525	0.721894	-5.1993	1.5869e-07	-2.85542	0.0947179	3.79903	0.0241684	-1.0003	0.259627	0.793069	1	0.427585	0.0214891	-0.923226	5.42198e-07	-2.31418	1.807e-34	-1.35076	3.38938e-13	-1.39077	1.96888e-10	3.06397	0.0303578	-2.85542	0.0947179	-0.410252	0.741156
							Regeneration, G2M				MligTCv3c-562.10003	0.851897	1.39278	2.13825	1.33849	2.89448	2.41427	0.059443	0.303753	0.820951	0.459919	-1.81669	0.290418	1.56877	0.0863244	-1.27067	0.0732162	1.8161	0.00527523	2.09416	0.00868136	1.67227	0.20792	0.323427	0.303375	0.90748	0.00216597	0.51922	0.0923035	0.583926	0.209357	-0.388326	0.634817	-1.06537	0.921527	-1.27067	0.0732162	1.23542	0.38901
							Regeneration, G2M				MligTCv3c-562.4155	3.4587	2.80698	4.96706	0.331042	2.88612	2.67679	-0.411477	-0.150206	0.340147	0.313449	-1.62736	1.00958	-3.1631	0.00889002	-2.42791	0.0901402	3.18989	0.0175513	0.486935	0.878942	-2.18892	0.0675478	0.397211	0.324224	0.914621	0.00427932	0.877194	0.0037077	0.517288	0.264379	-0.0376837	1	-1.45514	0.288549	-2.42791	0.0901402	-0.462435	0.845427
							Regeneration, G2M				MligTCv3c-562.9005	7.41741	7.82723	7.47337	7.10814	7.8398	7.01527	6.51881	6.78433	6.74515	6.60865	2.27242	6.95445	-0.312603	0.282388	-0.155299	0.675127	0.847847	0.00340579	-0.00844985	1	-0.324023	0.531291	0.370377	0.00683379	0.341067	0.0125093	0.198328	0.154698	-0.0293092	0.952296	-0.142739	0.728348	-0.16676	0.789443	-0.155299	0.675127	0.543587	0.103088
							Regeneration, G2M				MligTCv3c-562.9327	3.10318	2.41282	1.97781	1.14859	2.79079	1.54438	-0.319532	0.0196334	0.0147501	0.136767	-1.80791	2.11831	-1.9801	0.0236481	-0.467155	0.752144	2.33944	0.0128175	1.02084	0.432764	1.16281	0.651676	0.460119	0.189566	0.459271	0.201239	0.578808	0.0773843	-0.000779982	1	0.119339	0.954261	2.64124	0.0850297	-0.467155	0.752144	-0.662217	0.64281
							Regeneration, G2M				MligTCv3c-6879.2	5.04432	5.09172	5.17118	5.21422	5.88605	5.55025	4.29969	4.30825	4.58055	4.77471	4.41063	4.86967	0.165833	0.618132	-0.596488	0.0875901	0.81257	0.0168097	0.800848	0.0402024	0.601395	0.289135	0.118473	0.483338	0.400669	0.00561172	0.583734	2.5762e-05	0.282192	0.163496	0.183056	0.629156	-0.159806	0.854913	-0.596488	0.0875901	0.176911	0.765169
								Juvenile, G1		Eggs	MligTCv3c-6335.1	4.15956	4.36105	5.4553	4.56553	4.88384	4.58229	1.23549	1.44118	1.56863	1.24989	5.12388	4.24855	0.458712	0.308536	-0.214964	0.835989	0.464842	0.50435	0.581204	0.450198	-0.731773	0.177404	0.335324	0.160524	0.454314	0.0344134	0.12401	0.65467	0.118992	0.810145	-0.330293	0.518049	-1.40283	0.00536953	-0.214964	0.835989	0.341073	0.62644
								Juvenile, G1			MligTCv3c-14614.0	2.02678	2.27598	4.12398	0.404393	0.188375	0.882298	-0.0169564	0.0454451	0.353767	0.603322	-0.154397	0.990047	-1.65842	0.0609782	-0.4855	0.534626	-0.876713	0.699362	-2.86833	0.042721	-3.40249	0.00359016	0.161144	0.720092	0.52261	0.115823	0.770732	0.00708821	0.36136	0.586195	0.247905	0.786232	-2.26	0.0234632	-0.4855	0.534626	0.386858	0.970606
								Juvenile, G1			MligTCv3c-20478.0	4.74935	4.85035	5.71143	5.27994	5.4617	5.21451	5.48376	5.48678	5.43939	5.55625	4.77774	4.78843	0.544812	0.0620806	-0.212421	0.75365	0.350677	0.389406	0.647349	0.110318	-0.293999	0.492591	0.110418	0.325362	0.0754397	0.505669	0.179799	0.0776536	-0.0349772	0.909991	0.104358	0.735237	-1.04949	0.00431655	-0.212421	0.75365	0.247366	0.627038
									Juvenile, G2M	Eggs	MligTCv3c-10718.1	2.93992	3.32425	2.84249	2.17538	2.73312	3.20612	1.77929	1.55319	1.69408	1.66457	3.08251	2.6631	-0.655197	0.265729	-1.31806	0.00873068	0.750609	0.445284	-0.492005	0.554161	1.14265	0.107311	-0.112247	0.6413	0.0173396	0.944278	-0.00914265	1	0.129569	0.759529	-0.0264805	0.998123	0.482582	0.658184	-1.31806	0.00873068	0.586536	0.45123
									Juvenile, G2M	Eggs	MligTCv3c-11846.0	3.62221	4.02664	4.02038	3.15887	2.84548	3.79696	2.44067	2.43292	2.47967	2.45987	4.53857	3.21551	-0.3797	0.28772	-0.846747	0.0274373	-0.18998	0.88717	-1.14742	0.0371009	0.0747156	1	0.106245	0.599362	0.159507	0.390665	0.125463	0.478879	0.0532611	0.912839	-0.0340492	0.991902	-0.389628	0.782784	-0.846747	0.0274373	0.578626	0.281545
									Juvenile, G2M	Eggs	MligTCv3c-15092.0	4.6669	5.10545	4.57093	4.34272	4.05563	5.26576	3.53377	3.53341	3.74573	3.72615	5.02017	4.4943	-0.267873	0.727572	-1.21111	0.0322056	-0.11886	1	-1.01242	0.287912	1.07679	0.118631	0.10457	0.501186	0.331033	0.0147477	0.300763	0.024457	0.226457	0.269434	-0.0302761	0.982857	0.135073	0.939423	-1.21111	0.0322056	0.626102	0.386414
									Juvenile, G2M	Eggs	MligTCv3c-15710.1	6.32168	6.49512	6.15092	6.40707	6.80156	6.67175	5.47472	5.52358	5.51214	5.62151	6.54823	6.31551	0.103024	0.821476	-0.505351	0.0439201	0.496723	0.0648522	0.281124	0.480234	0.671405	0.0432707	0.157145	0.173401	0.157693	0.163864	0.255959	0.0162771	0.000548295	1	0.0982641	0.776321	0.0633951	0.936567	-0.505351	0.0439201	0.318416	0.365166
									Juvenile, G2M	Eggs	MligTCv3c-19675.2	5.21994	5.28942	4.55413	4.68554	4.27075	5.16985	4.61944	4.41945	4.352	4.35625	6.40158	4.91194	-0.551252	0.0937688	-0.730871	0.0191601	-0.226104	0.668515	-0.998187	0.0303981	0.860088	0.0479969	-0.0944726	0.514875	-0.151054	0.265127	-0.157509	0.233094	-0.056581	0.870673	-0.0064531	1	0.680375	0.155727	-0.730871	0.0191601	0.221517	0.691205
									Juvenile, G2M	Eggs	MligTCv3c-19898.1	5.15615	5.40175	5.33027	4.6112	5.13398	5.13385	4.63704	4.75524	4.74015	4.69398	5.36299	5.05964	-0.537913	0.0740813	-0.764336	0.0114687	0.719722	0.0561948	-0.192801	0.663363	0.0116254	1	0.231743	0.0596833	0.221159	0.0687207	0.166748	0.170603	-0.0105831	0.99622	-0.0544121	0.925153	-0.214348	0.744898	-0.764336	0.0114687	0.374301	0.316295
									Juvenile, G2M	Eggs	MligTCv3c-562.5526	2.75198	2.30642	3.10042	1.29813	1.35893	2.60295	2.98177	3.32297	3.37804	3.14543	3.05677	2.65888	-1.37546	0.0417592	-1.53077	0.0179215	0.0144249	0.865058	-0.975274	0.378106	0.0210487	1	0.469525	0.00132211	0.524645	0.000222333	0.276605	0.0616952	0.0551254	0.882306	-0.248044	0.417997	-0.131919	0.967007	-1.53077	0.0179215	-0.374743	0.741297
									Juvenile, G2M	Eggs	MligTCv3c-6616.0	5.58659	5.90531	5.66427	5.78586	6.1624	6.32201	5.1853	5.20582	5.0987	5.0512	6.31414	5.95687	0.204405	0.473757	-0.773376	0.00134685	0.548614	0.0815288	0.292788	0.554029	0.819038	0.0144097	0.132663	0.334367	0.0320983	0.835099	-0.0253082	0.863452	-0.100563	0.704147	-0.057406	0.925045	-0.157849	0.83617	-0.773376	0.00134685	0.459795	0.145879
									Juvenile, G2M	Eggs	MligTCv3c-9174.0	2.41795	2.47958	2.94613	1.45224	2.27834	2.87789	2.21686	2.27288	2.23779	2.08653	3.94377	2.60676	-0.814474	0.192201	-1.66455	0.00306289	0.979442	0.342711	-0.0729361	0.915941	0.549943	0.974692	0.171004	0.409704	0.153178	0.47565	-0.0209251	0.932588	-0.0178195	0.985542	-0.174094	0.781267	-0.290577	0.792652	-1.66455	0.00306289	0.235802	0.851016
									Juvenile, G2M		MligTCv3c-10113.0	3.65537	3.75578	3.39572	3.22549	3.06182	3.79214	1.71257	2.12139	2.37516	2.02546	3.26091	3.12751	-0.364465	0.437259	-0.786568	0.0475331	-0.0593409	0.982563	-0.669831	0.553688	0.897146	0.299842	0.534408	0.00608372	0.802186	1.19117e-05	0.427873	0.0249058	0.267776	0.352412	-0.374329	0.283188	0.4762	0.782691	-0.786568	0.0475331	0.247095	0.706836
									Juvenile, G2M		MligTCv3c-10513.1	2.44426	2.35788	3.18707	0.879881	1.93186	2.23342	2.63518	2.97936	2.96212	3.13112	-1.37181	1.38384	-1.5078	0.0173664	-1.6022	0.00996297	1.24631	0.259705	-0.31934	0.699323	-0.563196	0.908995	0.457957	0.00171901	0.450826	0.00215519	0.608452	9.94506e-06	-0.00712291	1	0.1576	0.694297	-0.65378	0.782691	-1.6022	0.00996297	0.0580433	1
									Juvenile, G2M		MligTCv3c-10882.0	4.85557	4.76214	4.24015	3.55909	4.20192	4.28877	2.72019	2.99347	3.35208	3.54051	3.97445	4.47978	-1.30415	0.000428085	-0.987877	0.0259361	0.799847	0.0666222	-0.543568	0.563396	0.402785	0.959704	0.38333	0.0412191	0.75983	1.31983e-05	0.929913	3.13868e-08	0.376492	0.119234	0.170051	0.735449	0.718023	0.375934	-0.987877	0.0259361	0.0398073	1
									Juvenile, G2M		MligTCv3c-11050.0	0.704386	0.982348	2.2811	-0.334826	0.545039	1.73522	2.58557	2.69441	2.9292	3.06646	-1.80274	0.325692	-0.227381	1	-2.63744	0.022981	0.883093	0.886744	-0.286969	1	0.472999	1	0.228659	0.170595	0.468911	0.00155309	0.59225	2.68256e-05	0.240244	0.276604	0.123314	0.800974	-1.80206	0.508763	-2.63744	0.022981	0.908243	0.914733
									Juvenile, G2M		MligTCv3c-11155.0	1.97476	2.22167	2.59948	0.998843	2.06711	2.77448	2.78424	3.14756	3.10942	3.14687	-1.02021	1.78514	-0.763986	0.334707	-2.08299	0.000149239	1.25695	0.160422	0.00327928	1	1.06778	0.475289	0.482506	0.00122464	0.447395	0.0025665	0.476619	0.000962507	-0.0351019	0.955154	0.0292063	0.988864	-0.233403	0.905617	-2.08299	0.000149239	0.484451	0.567398
									Juvenile, G2M		MligTCv3c-12513.0	6.19673	5.84592	5.8082	4.73344	4.96213	5.44386	6.21883	6.82279	6.82426	6.9962	1.25661	6.08176	-1.47307	1.00129e-07	-0.95205	0.00127938	0.376656	0.336426	-0.884967	0.0494842	-0.209061	0.847777	0.710801	2.07129e-08	0.725245	8.7859e-09	0.885323	1.09016e-12	0.0144447	0.982796	0.160075	0.653743	0.311429	0.5347	-0.95205	0.00127938	-0.210834	0.6139
									Juvenile, G2M		MligTCv3c-13144.0	2.5959	3.22407	3.14381	-0.147223	1.76373	2.14219	0.823064	0.757493	0.957266	0.891169	-1.81669	0.951363	-3.04082	0.000894916	-2.88289	0.00268757	2.28241	0.130082	-1.63167	0.0360252	-0.475549	1	0.0545404	0.944906	0.247372	0.373938	0.172586	0.542291	0.1928	0.705311	-0.0748042	0.97924	-0.316137	1	-2.88289	0.00268757	0.871157	0.337781
									Juvenile, G2M		MligTCv3c-13276.1	3.80447	3.63245	3.45466	2.84543	3.64371	4.01857	3.80363	4.17072	4.29549	4.46859	1.37493	3.51214	-0.909892	0.0198861	-1.4131	0.000129528	0.969137	0.0527312	0.105025	1	1.04788	0.147207	0.477857	3.37544e-05	0.616599	4.05112e-08	0.774105	8.62134e-13	0.138743	0.49021	0.157492	0.571233	0.54553	0.672316	-1.4131	0.000129528	-0.0462331	1
									Juvenile, G2M		MligTCv3c-13400.1	1.00955	1.44152	1.77407	0.206755	0.440366	2.01074	3.13487	3.30912	3.05821	2.98309	1.27248	1.01062	-0.153215	0.875198	-2.2281	0.000556208	-0.078373	1	-1.22643	0.211353	2.69487	0.0690708	0.279823	0.0676239	0.0429694	0.823178	-0.0433805	0.80784	-0.23684	0.297076	-0.0863464	0.898436	0.672234	0.878242	-2.2281	0.000556208	0.992432	0.499232
									Juvenile, G2M		MligTCv3c-13693.0	3.98377	3.5151	4.05615	1.95844	2.45746	3.07589	3.72876	3.65141	4.0883	4.18129	0.911638	3.70598	-2.03016	0.000103602	-1.38895	0.0125818	0.648983	0.417761	-1.01825	0.378235	-0.674027	0.690283	0.0354167	0.869761	0.479373	0.000702866	0.561863	4.27053e-05	0.443946	0.00754988	0.0824791	0.896398	-0.0362164	1	-1.38895	0.0125818	-0.358637	0.672893
									Juvenile, G2M		MligTCv3c-14598.1	0.862883	0.885752	1.5614	-0.0901795	-0.525228	1.80078	3.00957	3.4554	3.37964	3.56922	-1.48839	-0.369813	-0.352501	0.902264	-3.2028	0.0121255	-4.3231	0.505611	-4.18821	0.46438	5.97198	0.0914779	0.559278	0.00273724	0.488867	0.00864164	0.671212	0.000185189	-0.0704005	0.907997	0.182323	0.759484	3.02619	0.803392	-3.2028	0.0121255	0.423764	0.968337
									Juvenile, G2M		MligTCv3c-14607.1	4.56977	3.50205	4.26704	3.17302	3.71279	4.32254	3.01418	3.24852	3.47019	3.63892	1.41932	3.97739	-1.36915	3.78834e-06	-1.29747	4.33378e-06	0.684279	0.101835	0.294062	0.629011	0.258375	0.580576	0.347589	0.0176973	0.582543	2.13995e-05	0.736297	2.14468e-08	0.234951	0.254114	0.153732	0.685623	0.329538	0.658851	-1.29747	4.33378e-06	-0.977454	0.00522656
									Juvenile, G2M		MligTCv3c-14607.2	4.7252	3.68962	4.41443	3.37124	3.90135	4.54221	3.32512	3.53085	3.74097	3.9511	1.59611	4.17091	-1.31828	5.97104e-06	-1.31983	2.09268e-06	0.668991	0.0788048	0.288245	0.688518	0.325319	0.473909	0.323381	0.0193858	0.539889	3.32796e-05	0.735672	2.77943e-09	0.216505	0.268026	0.195765	0.505088	0.323453	0.668565	-1.31983	2.09268e-06	-0.936296	0.00707844
									Juvenile, G2M		MligTCv3c-15016.0	2.96229	3.08404	4.2029	2.21638	1.97402	3.34556	3.55949	3.78202	3.77459	3.79132	-1.48364	2.98401	-0.723882	0.117456	-1.38161	0.00650145	-0.169917	1	-1.15304	0.319321	-0.68916	0.417845	0.336871	0.0164531	0.339081	0.0148351	0.34432	0.011414	0.00221353	1	0.00523214	1	-1.33986	0.110077	-1.38161	0.00650145	0.263072	0.904524
									Juvenile, G2M		MligTCv3c-15231.0	4.45213	3.83339	3.98379	2.86231	2.9585	3.78256	3.3957	3.40347	3.7393	3.78956	-0.907068	4.11969	-1.57461	0.00102319	-1.14553	0.0271659	0.234934	0.710475	-0.858492	0.405542	0.129447	0.981782	0.113074	0.454755	0.470671	0.000255871	0.499332	6.24256e-05	0.357588	0.0261734	0.0286495	0.976034	0.556859	0.470496	-1.14553	0.0271659	-0.478068	0.577836
									Juvenile, G2M		MligTCv3c-16057.0	5.44314	5.8149	6.17736	5.19127	5.17212	6.25477	3.18022	3.45501	3.52132	3.53465	5.33974	5.63437	-0.243339	0.649808	-1.32003	0.000424133	0.122784	0.821504	-0.634966	0.0791108	0.241956	0.813494	0.391619	0.0105255	0.464069	0.00178311	0.471066	0.00122223	0.0724519	0.849893	0.0069844	1	-0.833524	0.084857	-1.32003	0.000424133	0.514297	0.285885
									Juvenile, G2M		MligTCv3c-16267.0	4.47832	3.69773	4.16376	3.19522	3.53623	3.84965	4.41559	4.36397	4.52804	4.65752	0.448364	3.68873	-1.26298	0.00106066	-0.863472	0.0411917	0.489657	0.758431	-0.0789985	0.772859	-0.0182842	1	0.058791	0.714837	0.232606	0.0762924	0.350985	0.00456393	0.173813	0.406698	0.118374	0.765455	0.379739	0.822894	-0.863472	0.0411917	-0.692935	0.1452
									Juvenile, G2M		MligTCv3c-17124.0	2.44148	2.74157	2.45629	1.51358	2.09408	2.48785	4.46927	4.91867	4.75006	4.78802	-1.80791	2.59386	-0.77743	0.173021	-1.17099	0.0377026	0.718081	0.700733	-0.574781	0.241971	1.02623	0.71583	0.55059	4.38684e-05	0.394776	0.00391792	0.426737	0.00155359	-0.155809	0.532879	0.0319557	0.986165	0.63533	0.818967	-1.17099	0.0377026	0.513587	0.6289
									Juvenile, G2M		MligTCv3c-17200.1	3.85818	3.42945	3.36412	2.46388	2.96634	3.54069	3.09996	3.45112	3.50172	3.63701	-1.49707	3.43299	-1.39122	0.000362571	-1.32066	0.000952157	0.72475	0.34207	-0.353699	0.58479	0.641831	0.523832	0.473302	0.00155664	0.528175	0.000301859	0.652138	3.5369e-06	0.0548775	0.889932	0.123943	0.795455	0.711373	0.388373	-1.32066	0.000952157	-0.311312	0.558518
									Juvenile, G2M		MligTCv3c-17522.0	4.79782	3.75955	4.7926	3.35677	3.56813	4.54541	4.52504	4.74009	4.8455	5.00569	-1.66828	4.85089	-1.42735	7.31643e-06	-1.42745	8.91606e-06	0.341027	0.491377	-0.145439	1	-0.00997039	1	0.326495	0.00722574	0.441992	0.000164729	0.589374	1.96254e-07	0.115497	0.613149	0.147375	0.638494	-0.00993128	1	-1.42745	8.91606e-06	-0.938831	0.00976539
									Juvenile, G2M		MligTCv3c-18321.0	4.4853	4.56096	3.78814	2.98678	3.62147	4.30148	3.01107	3.39727	3.43521	3.53159	-0.853472	4.25887	-1.49761	0.000121629	-1.56945	7.25444e-05	0.839701	0.437018	-0.882431	0.0123699	0.89749	0.208152	0.501271	0.000362506	0.549998	7.29159e-05	0.637106	2.00189e-06	0.0487322	0.910109	0.0870877	0.878707	0.825338	0.210444	-1.56945	7.25444e-05	0.22503	0.7227
									Juvenile, G2M		MligTCv3c-18336.0	3.63597	3.6303	3.47272	2.87587	3.02619	3.8634	1.7996	2.03178	2.08782	2.06845	2.85761	3.44871	-0.710524	0.12064	-1.22794	0.00511105	0.305185	0.596428	-0.525951	0.773807	0.853249	0.264846	0.346497	0.0823623	0.418625	0.0288131	0.382036	0.0397517	0.0721327	0.901693	-0.0366137	0.997097	0.337801	0.718803	-1.22794	0.00511105	0.121673	1
									Juvenile, G2M		MligTCv3c-18344.1	4.07219	3.24838	4.32272	2.30052	2.68192	3.19228	5.96619	6.16614	6.27683	6.68208	-0.557158	4.03517	-1.7645	8.31662e-06	-1.10574	0.0462093	0.518105	0.463766	-0.491032	0.637354	-0.923172	0.101903	0.309046	0.028938	0.434057	0.00143951	0.823851	2.92216e-10	0.125011	0.645704	0.38979	0.0470085	-0.266429	0.922535	-1.10574	0.0462093	-0.751832	0.141018
									Juvenile, G2M		MligTCv3c-18627.0	3.41246	3.3571	3.04243	1.72455	3.13859	2.83419	3.15518	3.59628	3.81413	3.64908	2.41116	2.99373	-1.67995	0.00199844	-1.33236	0.018752	1.63155	0.0575081	-0.129335	0.676812	0.353375	0.593146	0.549699	0.000120404	0.781988	1.49318e-08	0.60441	1.34024e-05	0.232289	0.286309	-0.177591	0.643671	0.697338	0.358752	-1.33236	0.018752	0.0798169	1
									Juvenile, G2M		MligTCv3c-18857.4	6.83581	6.98525	7.17109	6.22348	6.42997	6.88016	6.39753	6.57147	6.58273	6.69398	5.63169	6.99198	-0.614188	0.00116419	-0.89436	1.32302e-06	0.386399	0.151166	-0.500645	0.043395	-0.167394	0.768074	0.282103	0.00783513	0.303073	0.00375661	0.404552	6.63208e-05	0.0209699	0.95899	0.101478	0.754348	-0.447384	0.10311	-0.89436	1.32302e-06	0.272872	0.272592
									Juvenile, G2M		MligTCv3c-19095.0	4.17383	4.55333	4.20839	2.40128	3.22506	3.64671	4.41271	4.4912	4.47397	4.7285	1.55019	3.71313	-1.76762	9.38553e-05	-1.53191	0.000767228	0.995787	0.102956	-1.32014	0.0362886	-0.248601	1	0.179824	0.137616	0.177609	0.137302	0.420906	0.000127308	-0.00221401	1	0.24329	0.237576	-0.0140558	1	-1.53191	0.000767228	0.549265	0.344287
									Juvenile, G2M		MligTCv3c-19152.0	5.56933	4.67776	4.97861	3.9733	4.10423	5.10022	4.94274	5.0238	5.25896	5.27646	0.366001	5.06563	-1.61382	2.74849e-08	-1.36929	3.98224e-06	0.344656	0.742199	-0.487901	0.230291	0.322436	0.608067	0.189353	0.108978	0.437118	5.48195e-05	0.440688	3.69839e-05	0.247763	0.0898223	0.00356642	1	0.566481	0.237289	-1.36929	3.98224e-06	-0.78004	0.0186283
									Juvenile, G2M		MligTCv3c-19788.0	4.51594	3.13074	4.43017	2.71549	2.27307	3.82817	5.42092	5.70158	5.94256	6.05361	-0.779816	3.91968	-1.79872	4.21976e-07	-1.34487	0.000443043	-0.325767	0.22641	-0.770553	0.0739511	-0.290394	0.599544	0.392955	0.000161369	0.64415	1.09721e-10	0.741509	4.53865e-14	0.251194	0.0571344	0.0973544	0.763612	0.162137	1	-1.34487	0.000443043	-1.34755	0.00079578
									Juvenile, G2M		MligTCv3c-19788.2	6.97295	6.3349	6.72727	5.17854	5.46289	6.4737	6.9399	7.21236	7.40893	7.61555	1.18319	6.81849	-1.80615	1.50582e-18	-1.54699	9.79003e-14	0.485282	0.224787	-0.815644	0.000889836	-0.0922112	0.922647	0.382569	0.000887431	0.591218	1.06818e-07	0.784224	6.94386e-13	0.208649	0.209744	0.193005	0.438498	0.166842	0.751816	-1.54699	9.79003e-14	-0.50477	0.0344171
									Juvenile, G2M		MligTCv3c-19913.0	5.62375	4.95288	5.30144	4.81169	5.01864	5.25778	4.87198	5.19614	5.23829	5.2993	4.1118	5.55262	-0.849339	0.000259215	-0.704882	0.00395574	0.477172	0.241167	0.16212	0.899902	0.168084	0.885025	0.432431	0.000149486	0.485032	1.58536e-05	0.534774	1.21274e-06	0.0526023	0.860465	0.0497378	0.932602	0.312265	0.576975	-0.704882	0.00395574	-0.534009	0.0403119
									Juvenile, G2M		MligTCv3c-19913.1	5.40591	5.01293	4.84468	4.71763	5.12301	5.29134	5.31742	5.6133	5.65041	5.80995	4.57942	5.30931	-0.695467	0.0216528	-0.832562	0.00622518	0.561314	0.137474	0.115184	0.858914	0.642439	0.126463	0.405119	0.000239129	0.453152	3.01615e-05	0.600755	1.26421e-08	0.048034	0.869781	0.147599	0.601594	0.505387	0.207492	-0.832562	0.00622518	-0.249215	0.526056
									Juvenile, G2M		MligTCv3c-19913.2	1.92504	2.06505	3.01147	1.06507	1.57856	2.67574	6.57849	6.92186	6.9408	7.10383	-0.40381	2.73431	-0.610563	0.524615	-1.87561	0.00618119	0.570273	0.966844	-0.382019	0.836752	0.22057	1	0.451612	9.70109e-05	0.482157	2.57633e-05	0.63355	1.56394e-08	0.0305455	0.935174	0.151391	0.62309	-1.02298	0.476494	-1.87561	0.00618119	0.339953	0.998965
									Juvenile, G2M		MligTCv3c-20131.0	3.187	3.00069	3.37894	0.89341	1.93735	2.68987	3.52447	3.75664	3.8653	3.96635	-0.626316	2.48878	-2.34939	0.00136682	-2.18733	0.00279323	1.19782	0.542814	-1.04206	0.253639	-0.17389	1	0.337773	0.0113632	0.460889	0.000340897	0.550502	1.02216e-05	0.123115	0.639653	0.089601	0.85728	-0.0130309	1	-2.18733	0.00279323	-0.105188	0.943403
									Juvenile, G2M		MligTCv3c-20436.0	3.18068	3.23692	3.74443	0.953906	1.68493	3.00046	2.0976	2.46394	2.48212	2.4193	-2.22941	1.78427	-2.33407	0.000610169	-2.44701	0.000390549	0.837891	0.430864	-1.65911	0.189831	-0.333749	1	0.470333	0.00793701	0.499895	0.00443332	0.425457	0.0140964	0.0295716	0.97005	-0.074459	0.944139	-0.444214	0.972832	-2.44701	0.000390549	0.169706	0.987616
									Juvenile, G2M		MligTCv3c-20467.0	5.84576	5.17628	5.33203	4.05747	4.56829	4.76523	3.38651	3.52796	3.74728	3.80255	-0.295822	5.64903	-1.80487	2.78685e-09	-0.936251	0.00481032	0.707197	0.179202	-0.542767	0.152947	-0.397139	0.583615	0.252809	0.0896984	0.482137	0.000439525	0.523328	8.02048e-05	0.229324	0.265816	0.0411789	0.963411	0.47018	0.359131	-0.936251	0.00481032	-0.554198	0.135268
									Juvenile, G2M		MligTCv3c-20467.1	4.83601	4.60501	4.96088	3.34751	4.01158	4.57689	3.2649	3.41663	3.57458	3.72818	-1.36727	4.56458	-1.49116	3.05704e-05	-1.47217	4.69198e-05	0.833848	0.0755616	-0.55554	0.458317	-0.187083	0.984017	0.26541	0.0978843	0.431572	0.00396976	0.573431	5.9551e-05	0.16616	0.537004	0.141843	0.752113	-0.167962	0.911856	-1.47217	4.69198e-05	-0.101106	0.892232
									Juvenile, G2M		MligTCv3c-20467.2	5.31613	4.9787	4.23913	3.54532	4.18018	4.75645	4.54732	4.58332	4.81735	5.03684	-0.530574	5.23778	-1.77507	7.09474e-05	-1.48693	0.00123406	0.79424	0.203855	-0.757217	0.292887	0.862225	0.19983	0.147985	0.352927	0.391152	0.00540223	0.598403	8.63533e-06	0.243165	0.240344	0.207244	0.526301	1.14933	0.0555138	-1.48693	0.00123406	-0.222765	0.770969
									Juvenile, G2M		MligTCv3c-4333.1	3.00827	2.8549	3.09281	0.980656	1.91238	2.73362	3.52904	3.63467	3.99002	3.80715	-1.39334	1.43889	-2.05167	0.00254499	-2.04787	0.00383411	1.11699	0.373147	-0.904071	0.405773	0.17381	1	0.21511	0.162303	0.579866	2.49965e-05	0.384422	0.00570799	0.364749	0.0365465	-0.195449	0.5775	0.178211	1	-2.04787	0.00383411	-0.025382	1
									Juvenile, G2M		MligTCv3c-4744.1	1.0005	1.29001	2.60723	-0.715702	1.06755	1.40449	-1.70042	-1.23974	-1.35114	-1.77364	-2.22941	-0.470192	-1.598	0.229359	-2.85474	0.00942228	2.41508	0.106934	0.0203884	1	-0.626998	0.684581	0	1	0	1	0	1	0	1	0	1	-1.81498	0.203883	-2.85474	0.00942228	0.762904	0.948237
									Juvenile, G2M		MligTCv3c-4867.0	4.30328	4.84066	4.98147	3.65535	4.12026	4.69357	4.0896	4.29502	4.32452	4.25671	-0.321047	4.06656	-0.632654	0.151646	-1.30046	0.00198624	0.606087	0.41072	-0.726384	0.172698	-0.0764425	1	0.318079	0.0336738	0.357023	0.0150951	0.276957	0.0575058	0.0389451	0.937656	-0.0800691	0.907992	-0.74216	0.250835	-1.30046	0.00198624	0.699277	0.202458
									Juvenile, G2M		MligTCv3c-5033.0	4.4234	4.14962	4.56913	2.81076	3.48111	4.03661	3.50503	3.69027	4.01202	4.05984	-0.737049	4.09256	-1.59755	0.000983174	-1.40969	0.0103367	0.814867	0.487161	-0.625715	0.22637	-0.333912	0.724423	0.297727	0.106579	0.627034	0.000204801	0.665218	6.19286e-05	0.329302	0.169583	0.0381709	0.986183	-0.145967	1	-1.40969	0.0103367	-0.155826	0.898197
									Juvenile, G2M		MligTCv3c-5033.2	6.20097	5.71279	6.05664	4.51908	5.09854	5.75387	3.99233	4.22145	4.50468	4.54981	-0.0963358	5.79825	-1.68932	2.47243e-07	-1.48129	8.75504e-06	0.739005	0.110138	-0.593254	0.187911	-0.130647	0.879512	0.342328	0.0256043	0.63373	1.01571e-05	0.668092	2.36972e-06	0.2914	0.149474	0.0343522	0.982946	0.0772472	1	-1.48129	8.75504e-06	-0.356619	0.446382
									Juvenile, G2M		MligTCv3c-5159.0	3.93255	3.50388	3.8881	2.63361	3.43096	3.7706	3.35551	3.65608	3.82347	3.90987	-0.27601	3.63784	-1.26909	0.0029823	-1.36582	0.00152155	0.963024	0.0642812	0.0206693	1	0.216678	0.999565	0.423366	0.0012156	0.594611	1.81597e-06	0.666049	3.48693e-08	0.171245	0.398404	0.071423	0.891654	0.120424	1	-1.36582	0.00152155	-0.326027	0.589287
									Juvenile, G2M		MligTCv3c-5159.1	4.26373	4.27703	4.1716	2.43174	3.2753	3.41254	4.67222	4.92418	5.08972	5.18493	-0.35525	4.08235	-1.90029	0.000148512	-1.22741	0.0233423	1.13584	0.0632414	-0.871632	0.455986	-0.512384	0.722654	0.364046	0.00299617	0.539274	4.77713e-06	0.620678	7.07074e-08	0.175228	0.360774	0.0813976	0.858584	0.158166	0.938574	-1.22741	0.0233423	0.108433	1
									Juvenile, G2M		MligTCv3c-562.2825	1.79178	1.51418	1.99848	-1.36032	0.295606	1.32091	0.46824	0.816957	0.528631	0.588551	-1.83054	1.44782	-4.76237	0.000452448	-4.56014	0.00327912	2.91453	0.28482	-1.63793	0.561527	0.78723	1	0.481456	0.0949081	0.190058	0.60065	0.234197	0.460484	-0.29129	0.565235	0.0440889	0.991166	1.00029	0.839152	-4.56014	0.00327912	-0.195052	1
									Juvenile, G2M		MligTCv3c-562.3705	1.56447	2.04125	2.40976	1.59508	2.34178	3.17511	2.93688	3.16672	3.19648	3.43226	-0.978014	1.97667	0.547308	0.513842	-1.86274	0.00461923	0.769918	0.994034	0.429333	1	1.91097	0.0401954	0.343682	0.0304173	0.388505	0.0132605	0.605294	2.85354e-05	0.044826	0.937239	0.216767	0.526836	-0.460775	1	-1.86274	0.00461923	0.870614	0.454935
									Juvenile, G2M		MligTCv3c-562.7828	4.42759	3.56891	4.11159	2.1522	3.27264	3.42111	5.10613	5.14154	5.50236	5.77969	-1.16206	3.95462	-2.3067	9.55652e-07	-1.48478	0.00746727	1.29166	0.0553002	-0.22125	0.895495	-0.446578	0.583601	0.148621	0.444063	0.519955	0.00194759	0.781889	1.46537e-06	0.371331	0.0963551	0.261928	0.494067	0.372787	0.73281	-1.48478	0.00746727	-0.792271	0.105161
									Juvenile, G2M		MligTCv3c-562.862	5.42057	4.7713	5.53061	3.56689	4.37197	4.83447	5.33288	5.63426	5.85569	5.95383	0.160036	4.49034	-1.87031	1.20045e-05	-1.53262	0.000461186	0.954334	0.0882667	-0.372915	0.686068	-0.513155	0.580533	0.410573	0.00101505	0.642906	9.0594e-08	0.729303	7.76722e-10	0.232333	0.190366	0.0863932	0.857947	-0.175849	0.925137	-1.53262	0.000461186	-0.542337	0.355721
									Juvenile, G2M		MligTCv3c-6084.0	2.87209	2.44351	1.77407	0.367831	0.652099	2.09547	1.50667	1.75171	1.95691	1.87093	0.0114989	1.15653	-2.64982	0.00119636	-2.12362	0.0137727	0.0277313	0.736006	-2.31633	0.0214005	2.82707	0.0943562	0.361288	0.11524	0.572686	0.00596881	0.477244	0.0209715	0.211391	0.573554	-0.095477	0.932337	3.32042	0.0202719	-2.12362	0.0137727	-0.277643	0.920716
									Juvenile, G2M		MligTCv3c-6084.1	2.28974	1.62748	2.15846	0.765553	2.16361	2.49759	2.79409	3.09108	3.17236	3.22855	-0.527297	2.022	-1.52105	0.0608564	-2.04456	0.0153152	1.76541	0.109015	0.982959	0.746095	1.63628	0.38737	0.414673	0.00686754	0.506711	0.000753527	0.549991	0.000151533	0.0920411	0.799761	0.0432604	0.965059	1.11483	0.611583	-2.04456	0.0153152	-0.739447	0.586266
									Juvenile, G2M		MligTCv3c-6463.3	4.07787	1.23289	3.98161	2.69499	0.102878	3.58077	3.35071	4.17365	3.97953	3.82252	-1.48364	3.42066	-1.362	0.00301099	-1.10055	0.0250389	-3.77592	0.00282877	-1.67497	0.989084	-0.0989577	1	0.936877	1.72142e-12	0.749092	3.25169e-08	0.587292	1.73559e-05	-0.187772	0.399209	-0.161811	0.670128	0.161342	0.950141	-1.10055	0.0250389	-3.36611	1.28863e-08
									Juvenile, G2M		MligTCv3c-6879.0	5.63838	5.43876	6.01993	5.53247	5.76235	6.02903	4.08602	4.23187	4.41285	4.48866	4.68423	5.41437	-0.132145	0.756881	-0.771	0.00305026	0.452394	0.245155	0.401862	0.40799	0.167329	0.832085	0.256859	0.0821652	0.449495	0.0011639	0.511603	0.000141765	0.192634	0.3986	0.0621004	0.925446	-0.470809	0.237277	-0.771	0.00305026	-0.0817888	0.939816
									Juvenile, G2M		MligTCv3c-8276.1	6.95473	6.17603	6.25771	5.705	5.87196	6.49541	5.74591	5.83553	6.03723	6.37298	3.28801	7.07347	-1.27731	8.05431e-07	-1.05712	7.06223e-05	0.307051	0.413983	-0.3248	0.594939	0.37507	0.358857	0.201576	0.0810307	0.414336	0.000109539	0.734699	8.6751e-13	0.212759	0.16129	0.320359	0.0334013	0.595097	0.0770811	-1.05712	7.06223e-05	-0.645097	0.0284184
									Juvenile, G2M		MligTCv3c-8460.1	5.10217	4.09326	4.17488	3.56599	3.71037	4.19512	5.56346	5.69504	5.79504	5.774	0.221049	4.38212	-1.54527	5.48737e-06	-0.86612	0.0391534	0.265823	0.606461	-0.359846	0.830912	0.344557	0.985262	0.231185	0.0511571	0.350591	0.00218093	0.316906	0.00516027	0.119406	0.590254	-0.0336868	0.969522	1.0218	0.0887311	-0.86612	0.0391534	-0.917437	0.0172924
									Juvenile, G2M		MligTCv3c-9047.0	5.2758	4.3019	4.29082	3.62701	3.65803	4.49221	4.41079	4.55527	4.60407	4.69585	4.43864	4.38487	-1.69073	2.19212e-10	-1.07827	0.000145301	0.307725	0.94706	-0.521607	0.0498774	0.364735	0.325284	0.256238	0.0829719	0.310754	0.0282315	0.390753	0.00428696	0.0545162	0.881135	0.0799937	0.896559	0.975551	0.00447598	-1.07827	0.000145301	-0.859667	0.00234102
									Juvenile, G2M		MligTCv3c-9083.0	5.49562	5.04616	5.40261	4.70501	4.83607	5.42975	5.09326	5.44845	5.60841	5.80194	4.61241	5.11391	-0.788604	0.017549	-0.961022	0.00634028	0.302707	0.774379	-0.149586	0.728203	0.21805	0.957094	0.467094	7.13626e-05	0.637237	2.44692e-08	0.817157	2.5916e-13	0.170143	0.364575	0.179914	0.504876	0.0459124	1	-0.961022	0.00634028	-0.336003	0.485741
									Juvenile, G2M		MligTCv3c-9088.1	3.45192	3.59526	4.21465	1.67284	2.71537	3.74267	3.2967	3.38247	3.5967	3.92177	1.51032	2.89894	-1.78349	0.0011603	-2.37035	1.02279e-06	1.22954	0.106483	-0.851674	0.344197	-0.217347	1	0.185579	0.222067	0.418738	0.00250352	0.727693	1.88954e-08	0.233153	0.278105	0.308934	0.173396	-0.800548	0.25927	-2.37035	1.02279e-06	0.298672	0.704161
									Juvenile, G2M		MligTCv3c-9115.1	2.27564	2.77924	3.29968	1.15129	1.57856	2.24276	2.54302	2.76349	2.95626	3.14364	-2.22941	1.28602	-1.04029	0.135093	-1.45848	0.0396373	0.51435	0.777096	-1.29495	0.211971	-0.601097	0.871437	0.333597	0.081255	0.530929	0.00272421	0.710493	3.07143e-05	0.197328	0.525234	0.179533	0.741664	-1.01212	0.447241	-1.45848	0.0396373	0.770965	0.464173
									Juvenile, G2M		MligTCv3c-9133.0	5.72125	5.00034	5.92187	3.9826	4.75944	5.41741	5.70058	5.94407	6.74143	6.7682	1.83131	5.48815	-1.74125	4.6266e-06	-1.69443	9.55405e-06	0.940722	0.0537359	-0.200694	0.860494	-0.337567	0.751112	0.352038	0.0355302	1.1691	3.51094e-14	1.1773	1.88108e-14	0.817056	7.67618e-07	0.00819922	1	-0.290638	0.763907	-1.69443	9.55405e-06	-0.599319	0.215831
									Juvenile, G2M		MligTCv3c-9144.0	4.04843	3.89632	3.84961	1.86394	2.8486	4.03504	2.46041	2.98583	2.79309	2.75473	-0.51768	3.42129	-2.20011	1.16306e-08	-2.4552	1.30989e-10	1.17771	0.0928648	-1.00179	0.0228392	0.507548	0.398916	0.654609	5.89591e-05	0.4472	0.00751866	0.405227	0.0142011	-0.207385	0.497164	-0.0419896	0.975424	0.253551	0.709495	-2.4552	1.30989e-10	-0.0188431	1
										Eggs	MligTCv3c-10022.0	1.69876	1.67724	2.15846	2.14622	1.48104	1.07388	3.83836	3.91154	3.97724	4.12597	2.07737	1.0018	1.00916	0.151689	1.46403	0.0255808	-0.869562	0.144447	-0.0651318	0.810622	-0.108952	1	0.180923	0.161254	0.260709	0.033465	0.392797	0.000615772	0.079785	0.776071	0.13208	0.690686	0.330825	1	1.46403	0.0255808	0.202339	0.994002
										Eggs	MligTCv3c-10795.1	2.20758	1.13025	3.40324	2.31864	1.9639	2.89344	3.02997	3.01945	2.91478	2.66379	3.32708	2.19593	0.456658	0.439895	-0.78813	0.278347	-0.403521	0.399601	1.41144	0.566502	-0.0491816	1	0.0939153	0.588689	0.00273511	1	-0.252718	0.0861696	-0.0911747	0.792262	-0.255437	0.427263	-1.27877	0.196293	-0.78813	0.278347	-1.3521	0.406678
										Eggs	MligTCv3c-10819.0	2.89189	2.8067	3.236	3.51688	3.04393	3.5352	2.18738	2.00954	1.84067	1.93752	3.52109	3.10918	0.759942	0.227823	-0.217951	0.781745	-0.423015	0.237355	0.307559	1	0.812584	0.542051	-0.067111	0.742317	-0.239573	0.218921	-0.154448	0.438849	-0.172447	0.667806	0.0851312	0.927431	-0.158405	1	-0.217951	0.781745	0.0274058	1
										Eggs	MligTCv3c-10819.1	3.48227	4.08444	3.94165	3.86866	3.8192	4.07117	2.68414	2.25512	2.34292	2.28376	4.53605	3.69136	0.491467	0.218132	-0.404003	0.330023	0.127063	0.97739	-0.169246	0.824365	0.427804	0.538315	-0.322958	0.0697627	-0.233654	0.212991	-0.300268	0.0886015	0.0892911	0.838977	-0.0665971	0.956018	-0.46352	0.694102	-0.404003	0.330023	0.785806	0.0766843
										Eggs	MligTCv3c-10819.2	2.96643	3.23356	3.08983	2.84408	3.01397	3.18116	3.19979	2.90097	2.81074	2.90884	3.56649	2.90759	0.0309847	1	-0.511359	0.31601	0.315731	0.787052	-0.111505	0.939512	0.633701	0.45028	-0.186639	0.242534	-0.27802	0.0802668	-0.189852	0.232872	-0.0913789	0.828916	0.0881717	0.898787	0.0951769	0.967484	-0.511359	0.31601	0.455925	0.611696
										Eggs	MligTCv3c-10831.1	4.43949	4.66566	4.81542	4.49637	3.87761	3.9541	3.42939	3.64513	3.54082	3.42985	4.92943	4.02938	0.0932281	0.857419	0.34062	0.556821	-0.479096	0.445865	-0.757715	0.284565	-0.660792	0.403609	0.323753	0.0208672	0.226741	0.118554	0.110226	0.471357	-0.097006	0.758734	-0.116516	0.811603	-0.414012	0.601778	0.34062	0.556821	0.372262	0.54662
										Eggs	MligTCv3c-10848.2	3.32692	3.14641	3.71187	3.16573	3.07795	3.5541	3.4647	3.14094	3.33568	3.26531	4.24797	2.7	-0.0323057	0.917384	-0.505257	0.105197	0.00888995	0.876446	0.0448329	0.913976	0.156212	0.827772	-0.219317	0.134255	-0.00461009	0.966447	-0.0936871	0.529583	0.214696	0.336965	-0.0890727	0.89014	-0.314101	0.821995	-0.505257	0.105197	-0.0680137	1
Irradiation										Eggs	MligTCv3c-11098.0	2.99699	1.73962	2.67127	3.61056	2.92762	2.82023	3.90043	3.44061	3.17817	3.17508	4.2428	2.91178	0.778966	0.100949	0.669255	0.110473	-0.572106	0.470521	1.61046	0.0414626	0.951374	0.500503	-0.353324	0.0301711	-0.61377	0.000120438	-0.618004	6.47468e-05	-0.26044	0.318745	-0.0042197	1	0.840632	0.385534	0.669255	0.110473	-1.4009	0.0440283
										Eggs	MligTCv3c-11183.0	4.85804	4.25738	4.15858	4.24006	3.62217	4.2592	2.72469	2.6246	2.81771	2.66821	4.88768	4.13664	-0.603404	0.0720673	-0.250412	0.649988	-0.430059	0.288743	-0.53458	0.288334	0.51562	0.870621	0.0087306	0.996238	0.220529	0.287747	0.0480655	0.811388	0.211786	0.558346	-0.172459	0.805503	0.867185	0.301647	-0.250412	0.649988	-0.49736	0.279543
Irradiation										Eggs	MligTCv3c-11304.1	3.11377	2.80543	3.49532	3.72796	3.53915	3.67724	3.68429	2.96848	3.03873	2.94095	4.352	2.77526	0.759984	0.086951	-0.136164	0.852	-0.0488975	0.599489	0.920109	0.389089	0.602264	0.468239	-0.616828	3.59601e-05	-0.526345	0.000362783	-0.647085	1.11597e-05	0.0904707	0.832965	-0.120719	0.857759	-0.288623	0.927923	-0.136164	0.852	-0.21073	0.852769
Irradiation										Eggs	MligTCv3c-11541.1	4.83148	4.99188	4.1739	4.74477	3.82586	4.51341	3.72089	3.27839	3.20868	3.10647	5.81769	3.88147	-0.0622592	0.980416	0.0495526	0.780863	-0.814057	0.0512894	-1.18507	0.0171435	0.606643	0.684484	-0.338689	0.024347	-0.39503	0.00713836	-0.519013	0.000372998	-0.0563426	0.895124	-0.123967	0.845982	0.717919	0.378545	0.0495526	0.780863	0.30961	0.64325
										Eggs	MligTCv3c-11611.0	3.40854	3.33629	3.36812	3.91276	3.50786	4.08808	3.61752	3.62605	3.4157	3.5138	3.77253	3.33779	0.696377	0.22925	-0.32389	0.734498	-0.370936	0.406241	0.238554	1	1.19745	0.287645	0.117218	0.469816	-0.0905892	0.582229	0.00123466	1	-0.2078	0.372358	0.0918222	0.874756	0.180971	1	-0.32389	0.734498	0.0859987	0.99473
										Eggs	MligTCv3c-11633.0	2.85011	3.10758	2.42912	3.00737	2.93743	2.75661	3.96038	3.9964	3.90736	4.08194	3.0602	2.72386	0.354849	0.718656	0.167088	1	0.0424288	0.967057	-0.0581152	0.792809	1.3268	0.115984	0.143718	0.281547	0.0700255	0.631284	0.22722	0.0589703	-0.0736899	0.798861	0.157189	0.610827	1.13642	0.242376	0.167088	1	0.453133	0.54662
										Eggs	MligTCv3c-11956.1	3.12559	3.96364	3.54866	4.1314	4.26537	4.06212	0.646837	0.560415	0.539924	0.173606	4.90176	3.3556	1.16863	0.0926936	-0.250662	0.778411	0.41716	0.663718	0.395856	0.827617	0.978632	0.440091	0.0178055	1	0.00515909	1	-0.388209	0.174245	-0.0126422	0.998854	-0.393221	0.596775	-0.433621	0.805388	-0.250662	0.778411	1.18565	0.148309
Irradiation										Eggs	MligTCv3c-12232.0	8.99791	7.54527	8.12659	9.67582	6.73034	7.70283	7.94559	5.59146	5.969	5.62508	12.8066	9.63524	0.661874	0.119711	1.69291	3.55012e-05	-2.80388	3.43173e-11	-0.838184	0.152362	-0.275547	0.817493	-2.24515	1.42988e-42	-1.85195	3.82221e-30	-2.21601	7.29028e-42	0.393198	0.0796784	-0.364051	0.240281	0.755282	0.159606	1.69291	3.55012e-05	-1.3035	0.00396234
Irradiation										Eggs	MligTCv3c-12232.1	3.72257	2.76121	3.14156	4.30867	1.89712	2.36545	5.46652	3.15122	3.49272	3.38297	7.60729	4.20057	0.684454	0.0800881	1.8978	7.46219e-06	-2.46258	7.45089e-07	-0.847438	0.269167	-0.3222	0.932502	-2.21101	4.13814e-35	-1.85403	1.08088e-25	-1.98615	2.75188e-29	0.356948	0.199329	-0.132093	0.8615	0.881015	0.302532	1.8978	7.46219e-06	-0.920959	0.152098
										Eggs	MligTCv3c-12729.0	4.94391	5.50374	5.4885	5.34952	5.76415	5.58108	3.5266	3.88061	4.05504	3.96711	6.89748	5.33386	0.419484	0.180991	-0.487649	0.192603	0.557128	0.126876	0.264218	0.605087	0.295526	0.725669	0.460928	0.00304907	0.649137	1.66811e-05	0.551875	0.000237067	0.188208	0.48491	-0.0972716	0.87868	-0.610099	0.206437	-0.487649	0.192603	0.711591	0.0503813
										Eggs	MligTCv3c-13133.0	4.06952	4.42181	4.33312	4.52961	4.61666	4.6813	3.52044	3.63744	3.73077	3.61388	4.3331	3.96659	0.528751	0.214062	-0.387238	0.419515	0.254466	0.621642	0.275562	0.704093	0.642504	0.359822	0.234421	0.0990576	0.330925	0.0135816	0.200747	0.143711	0.0965039	0.731771	-0.130181	0.755588	-0.270976	0.834906	-0.387238	0.419515	0.506477	0.382542
Irradiation										Eggs	MligTCv3c-13299.0	0.98965	0.917295	2.85982	1.61167	1.09232	1.97307	1.05763	0.455668	0.170006	0.25349	2.45566	0.963486	1.53991	0.146174	-0.489308	0.684496	-0.616566	0.715759	0.693306	1	-0.42429	0.860874	-0.537683	0.0436441	-0.845447	0.00205977	-0.742644	0.00355541	-0.307708	0.604464	0.102916	0.985791	-2.37459	0.0948894	-0.489308	0.684496	0.212803	0.823193
Irradiation										Eggs	MligTCv3c-13299.1	2.84199	2.32476	1.99848	2.83433	2.79001	3.07391	2.66318	1.97466	1.93393	1.74232	3.13214	1.85899	0.167614	0.892817	-0.431564	0.564045	0.0748615	0.864086	0.681807	0.255404	2.96095	0.0234089	-0.593898	0.000355734	-0.633608	0.000161383	-0.828161	3.60229e-07	-0.0397213	0.97077	-0.194493	0.734753	2.3533	0.0651002	-0.431564	0.564045	-0.439639	0.525887
										Eggs	MligTCv3c-13400.0	4.62075	4.44899	4.28866	4.06346	4.14516	4.41616	3.1785	3.41764	3.03801	3.11727	4.1832	3.7451	-0.517029	0.0852172	-0.56996	0.0875105	0.229927	0.585816	-0.254967	0.836637	0.385091	0.580002	0.346654	0.0199923	-0.0248664	0.89375	0.0462497	0.794039	-0.371501	0.0443193	0.071113	0.924537	0.332168	0.606447	-0.56996	0.0875105	-0.0318159	1
										Eggs	MligTCv3c-13756.0	4.59993	4.66597	4.29159	4.32706	4.60542	4.13308	4.04766	4.25369	4.22211	4.04491	5.30246	4.19957	-0.24576	0.57496	-0.0282652	1	0.434171	0.441845	-0.0241618	1	0.0792578	1	0.317387	0.0521559	0.296199	0.0701092	0.10705	0.536139	-0.0211855	0.977078	-0.189148	0.670681	0.296043	0.602524	-0.0282652	1	0.212277	0.713491
										Eggs	MligTCv3c-13911.0	5.05843	5.36203	5.63674	5.4816	5.35205	5.108	2.7847	3.1186	3.20605	3.06785	6.0237	4.97274	0.436596	0.161173	0.130334	0.711867	-0.00985205	0.927184	-0.0140063	1	-0.370762	0.530072	0.452553	0.0076121	0.548266	0.00091538	0.397816	0.0166428	0.0957161	0.8093	-0.15046	0.788999	-0.676296	0.146245	0.130334	0.711867	0.440415	0.279287
										Eggs	MligTCv3c-13911.1	2.41719	2.42768	3.30174	3.17971	2.73709	2.89515	3.17451	3.50105	3.52189	3.4476	3.41214	2.80112	1.02938	0.0692339	0.171365	0.742669	-0.320959	1	0.541512	0.542928	0.0290012	1	0.446901	0.00398281	0.467822	0.00228638	0.381705	0.0117107	0.0209257	0.97615	-0.0861259	0.908104	-0.817961	0.516818	0.171365	0.742669	0.163642	1
										Eggs	MligTCv3c-13921.2	4.29103	4.34553	4.83821	4.36067	4.02341	4.12642	2.94868	2.99849	3.03469	2.95479	4.53738	3.70432	0.121368	0.895672	0.0317337	0.957608	-0.187176	0.43485	-0.264296	0.430301	-0.522126	0.461138	0.150391	0.356213	0.204627	0.198456	0.113424	0.48207	0.0542357	0.917439	-0.0912047	0.892043	-0.610898	0.426956	0.0317337	0.957608	0.19838	0.843499
										Eggs	MligTCv3c-13926.0	3.91054	4.34501	4.03544	4.35229	4.02338	4.31958	3.1632	3.06441	3.20331	2.96	4.58548	3.83665	0.551264	0.09844	-0.11255	0.600216	-0.130086	0.653396	-0.188923	0.59727	0.51369	0.242462	0.0086629	0.98952	0.157356	0.416597	-0.0993112	0.629214	0.148687	0.692154	-0.256657	0.559208	-0.147874	1	-0.11255	0.600216	0.608974	0.128638
										Eggs	MligTCv3c-14398.0	4.51911	4.88043	5.06986	3.65864	4.17723	4.09209	4.99723	5.0668	5.05219	5.19157	4.81666	3.3816	-0.816071	0.102457	-0.642168	0.266251	0.680179	0.276758	-0.668825	0.389316	-0.795137	0.271294	0.175922	0.146224	0.173362	0.146222	0.301322	0.00678735	-0.00255964	1	0.127957	0.691719	-0.621388	0.355901	-0.642168	0.266251	0.532867	0.329403
										Eggs	MligTCv3c-14507.0	3.16427	1.55556	3.62544	2.73118	1.63041	1.39544	2.99332	2.49176	2.62577	2.75105	3.32568	2.66817	-0.327048	0.645911	1.51075	0.0254495	-1.19526	0.0342256	0.350265	1	-2.1931	0.0213682	-0.415441	0.00949264	-0.255806	0.116793	-0.14263	0.397619	0.159616	0.643183	0.113178	0.858882	-0.380352	0.856969	1.51075	0.0254495	-1.85947	0.0106084
										Eggs	MligTCv3c-14775.1	4.21058	4.03087	4.04222	5.16331	5.07639	4.46823	3.76504	3.27267	3.41317	3.45947	4.99261	4.44411	0.993876	0.0577006	0.48139	0.451079	0.047013	1	1.12871	0.115175	0.772688	0.349586	-0.389047	0.00383632	-0.22984	0.0930292	-0.198635	0.140311	0.159197	0.529385	0.0312088	0.979525	0.261418	0.833342	0.48139	0.451079	-0.088925	0.971441
Irradiation										Eggs	MligTCv3c-15503.0	1.34853	2.05364	2.30087	1.99346	0.900205	0.842615	1.45221	0.574629	0.446778	0.121365	2.52366	1.30232	1.30745	0.0859365	1.57389	0.0268707	-1.42281	0.191877	-1.32734	0.410184	-0.809763	1	-0.809833	0.000487353	-0.959575	7.46623e-05	-1.27621	3.42499e-08	-0.149752	0.874873	-0.316369	0.664084	-0.550806	0.96305	1.57389	0.0268707	1.21268	0.306036
Irradiation										Eggs	MligTCv3c-15503.1	3.34972	2.72895	3.06749	3.26472	1.04276	2.87554	2.49617	1.62105	1.17798	0.940297	4.21133	2.93308	0.0248014	1	0.258638	0.418996	-2.51545	4.06535e-05	-1.91452	0.0122911	0.364268	1	-0.776075	2.06793e-05	-1.24151	6.57038e-11	-1.47341	4.1166e-15	-0.465395	0.130996	-0.23175	0.739878	0.595743	0.674165	0.258638	0.418996	-0.555166	0.461199
										Eggs	MligTCv3c-15549.1	2.09778	2.41851	2.15846	1.84647	1.76495	1.85388	2.00979	2.35529	2.11314	2.28902	3.19083	1.84998	0.0268502	1	-0.0379767	0.991841	-0.0587591	0.815333	-0.596126	0.509325	0.983334	0.667664	0.463472	0.00984966	0.229872	0.267372	0.399382	0.0271152	-0.233569	0.429194	0.169478	0.76547	0.913481	0.743011	-0.0379767	0.991841	0.562913	0.602813
										Eggs	MligTCv3c-15549.2	3.12851	2.4307	2.93382	2.77178	2.52965	2.7281	3.65861	4.01587	3.85061	3.82041	3.85157	2.24035	-0.265553	0.604807	-0.176062	0.654666	-0.139261	1	0.247332	1	0.467761	0.708531	0.467077	0.000217196	0.313969	0.0167575	0.275453	0.0344128	-0.1531	0.484973	-0.0385208	0.968885	0.55437	0.659615	-0.176062	0.654666	-0.649578	0.50433
										Eggs	MligTCv3c-15621.0	4.77532	4.15396	4.76575	5.1032	4.49998	4.59575	2.70027	2.31745	2.32062	2.20429	5.25989	4.28308	0.353399	0.43931	0.286947	0.568807	-0.451257	0.438426	0.421524	0.601518	0.0604314	1	-0.283558	0.0980051	-0.259764	0.119137	-0.39246	0.0146235	0.0237847	0.994472	-0.13267	0.848409	-0.00583791	1	0.286947	0.568807	-0.518987	0.333562
										Eggs	MligTCv3c-15621.1	2.13212	1.58218	2.69776	2.19943	1.57856	1.81812	-0.245425	-0.363158	-0.25797	-0.464688	2.26241	1.46144	0.381609	0.694468	0.386765	0.670254	-0.674109	0.213954	0.286785	1	-0.229642	1	0	1	0	1	0	1	0	1	0	1	-0.223572	1	0.386765	0.670254	-0.574374	0.633328
										Eggs	MligTCv3c-15710.0	2.4313	1.99064	2.77694	2.52823	2.60812	2.43675	2.44579	2.42041	2.4458	2.50061	2.828	2.2418	0.319425	0.660265	-0.0163942	1	0.197153	0.799666	0.914742	0.31748	0.332347	1	0.0839718	0.700538	0.113977	0.538036	0.165633	0.341511	0.0300057	0.964427	0.0516452	0.972886	0.000464665	1	-0.0163942	1	-0.399626	0.806134
										Eggs	MligTCv3c-16107.0	5.98525	6.0567	6.29299	5.87613	5.98795	6.09201	3.86167	4.10248	4.19805	4.19076	6.08914	5.78832	-0.1112	0.776555	-0.461772	0.135572	0.318256	0.720111	-0.000452249	0.830135	-0.066798	1	0.356822	0.00474654	0.458964	0.000176141	0.438227	0.000257119	0.102142	0.689742	-0.0207435	0.997714	-0.417005	0.367363	-0.461772	0.135572	0.207353	0.63276
										Eggs	MligTCv3c-16107.1	4.85725	4.89678	4.95037	4.59345	4.91262	4.42382	2.9048	2.94387	3.16879	3.0334	4.8438	4.49277	-0.232581	0.454769	-0.053058	0.982845	0.460218	0.229431	0.0618859	1	-0.342511	0.641428	0.15756	0.348689	0.393571	0.00706771	0.235864	0.108486	0.236004	0.281023	-0.157711	0.735257	-0.163235	0.911065	-0.053058	0.982845	0.16548	0.743601
										Eggs	MligTCv3c-16107.2	5.95871	6.02094	6.03656	5.74265	6.05943	5.5556	4.06975	4.14133	4.31209	4.3028	5.98268	5.61483	-0.214546	0.439015	-0.0581824	0.936882	0.469203	0.155089	0.0661698	1	-0.339136	0.494085	0.185069	0.142495	0.366286	0.00148893	0.339251	0.00258272	0.181215	0.308862	-0.0270393	0.987467	-0.182866	0.788965	-0.0581824	0.936882	0.188343	0.635467
										Eggs	MligTCv3c-16309.0	2.42211	2.73292	3.06561	2.7379	2.53465	2.71619	2.18599	2.16284	2.06869	1.90903	4.55901	2.83398	0.555717	0.257391	-0.0892768	0.846157	-0.129423	1	-0.0996694	1	0.10901	0.618176	0.0774202	0.717164	-0.0145002	0.987791	-0.176649	0.359478	-0.09191	0.869577	-0.162129	0.774432	-0.528606	1	-0.0892768	0.846157	0.52321	0.474766
										Eggs	MligTCv3c-16309.1	4.51464	4.74639	4.27248	4.83724	4.72328	4.55053	2.76962	2.74089	2.70028	2.47541	5.47495	4.46754	0.371521	0.37784	0.0659219	0.96607	0.0303056	1	0.0231939	1	0.579677	0.34708	0.0811726	0.688809	0.0528753	0.810979	-0.192706	0.267529	-0.0282944	0.961117	-0.245564	0.547941	0.274514	0.669647	0.0659219	0.96607	0.377997	0.524035
										Eggs	MligTCv3c-16382.2	5.63644	5.77669	4.71838	5.3895	4.97935	4.95513	4.46189	4.69743	4.70126	4.77838	5.70767	5.06605	-0.251378	0.570453	0.195475	0.765989	-0.260071	0.576058	-0.795016	0.104605	0.481999	0.583149	0.340458	0.00467386	0.357772	0.00260996	0.423613	0.000249499	0.0173159	0.97527	0.065836	0.904736	0.927859	0.11092	0.195475	0.765989	0.283788	0.6347
										Eggs	MligTCv3c-16382.3	2.22304	2.07169	1.5614	1.74414	1.58637	0.600783	4.02632	4.02329	4.18771	4.27723	0.607419	0.204241	-0.206089	0.948546	1.86178	0.050212	-0.464522	0.416547	-0.711169	0.461532	3.41976	0.834595	0.10483	0.484607	0.285503	0.0307363	0.356731	0.00448105	0.18067	0.401638	0.0712226	0.894049	5.22003	0.0826455	1.86178	0.050212	0.0440676	1
										Eggs	MligTCv3c-16402.0	2.92153	3.59227	3.74409	3.63457	4.03539	3.77667	3.85422	3.52023	3.51016	3.61786	3.87058	3.2502	0.882102	0.0736694	-0.346695	0.542405	0.561292	0.351694	0.534934	0.570316	0.396606	0.482974	-0.223598	0.109841	-0.226945	0.101855	-0.128937	0.359642	-0.00334851	1	0.0980091	0.851813	-0.823717	0.613952	-0.346695	0.542405	0.903733	0.130186
										Eggs	MligTCv3c-16549.0	4.55006	4.59593	4.21163	5.04846	4.43748	4.62427	2.93819	2.61449	2.4086	2.48115	6.6001	4.67679	0.554644	0.17506	0.195963	0.794896	-0.483795	0.276099	-0.125595	0.883057	0.730343	0.319041	-0.213407	0.220626	-0.414998	0.0118925	-0.355998	0.0311498	-0.201581	0.505127	0.0590122	0.955787	0.372047	0.761334	0.195963	0.794896	0.196235	0.788252
										Eggs	MligTCv3c-16549.1	2.05722	2.35717	2.73283	2.69962	2.36199	2.55892	2.53368	2.1143	1.79632	1.97808	3.97565	2.07625	1.00601	0.108282	0.0130373	1	-0.259227	0.590537	0.197326	1	0.565335	0.516036	-0.305981	0.0954895	-0.626927	0.000474781	-0.460965	0.0106994	-0.320924	0.268131	0.16598	0.784088	-0.413692	1	0.0130373	1	0.543531	0.688225
Irradiation										Eggs	MligTCv3c-16696.2	4.87369	4.54949	4.15143	5.44506	4.68147	4.3959	3.10289	2.11467	2.45896	2.43337	5.08532	4.5623	0.599177	0.149869	0.835678	0.0592622	-0.619012	0.189958	0.184543	0.992576	0.560785	0.461138	-0.901085	2.28275e-06	-0.528874	0.00488745	-0.574306	0.00205815	0.372164	0.216695	-0.0454072	0.989313	0.796193	0.191657	0.835678	0.0592622	-0.204333	0.807259
										Eggs	MligTCv3c-16819.0	0.535202	1.67455	1.5614	0.642136	1.26491	1.91578	2.24538	2.50212	2.41267	2.33517	1.64279	0.660519	1.6917	0.233411	-1.51187	0.0947067	0.561874	1	-0.411963	0.550513	5.37278	0.103079	0.364877	0.075844	0.291677	0.174489	0.200109	0.347722	-0.0731869	0.893024	-0.0915749	0.939005	2.17486	1	-1.51187	0.0947067	2.56223	0.0924552
										Eggs	MligTCv3c-16819.1	5.08124	5.34948	4.36716	4.90761	5.21183	5.22306	3.85964	4.03372	3.96343	3.85724	6.449	5.10431	-0.142369	0.686749	-0.537323	0.0932117	0.471117	0.260438	-0.0823498	0.923119	1.17464	0.0214356	0.28648	0.0355282	0.222828	0.107203	0.109442	0.456827	-0.0636482	0.85735	-0.113386	0.798226	0.779804	0.184931	-0.537323	0.0932117	0.410701	0.314287
										Eggs	MligTCv3c-16896.1	3.20166	3.74717	3.55592	3.63342	3.46907	3.48408	2.0564	2.3025	2.31365	2.15308	5.16572	3.61437	0.548702	0.419523	-0.0433934	0.978914	-0.0164665	1	-0.241458	0.902507	0.365836	0.712805	0.364684	0.0430572	0.383078	0.032829	0.212821	0.25972	0.0184038	0.985085	-0.170264	0.752113	-0.222467	1	-0.0433934	0.978914	0.771543	0.302098
										Eggs	MligTCv3c-16987.0	3.18965	2.96967	2.71685	2.90396	3.13117	2.55898	2.74129	2.49801	2.25012	2.37997	4.02869	2.35452	-0.17032	0.74534	0.243749	0.789165	0.386431	0.374508	0.316742	0.6086	0.598093	0.929791	-0.141035	0.489919	-0.36791	0.0334102	-0.25757	0.147185	-0.226862	0.431793	0.110348	0.877909	1.00653	0.432077	0.243749	0.789165	-0.101079	0.961202
										Eggs	MligTCv3c-16987.1	1.88803	1.20763	2.17886	1.01206	1.17331	1.11382	0.600101	0.100188	0.179918	-0.271683	2.00352	1.36444	-0.59049	0.624655	0.0719028	0.777105	0.0774309	1	0.329036	0.890222	-0.0504746	1	-0.441278	0.176252	-0.335614	0.29296	-0.837767	0.00456956	0.105579	0.952892	-0.501822	0.547941	0.591752	0.864379	0.0719028	0.777105	-0.83186	0.493598
										Eggs	MligTCv3c-17004.2	1.34941	1.65104	2.75849	0.457987	1.17393	0.504181	2.79298	2.78851	2.80298	2.9305	1.0409	0.210983	-0.43557	1	0.464669	0.545099	0.882642	0.731931	-0.221488	1	-2.3219	0.123987	0.10399	0.597073	0.130925	0.469116	0.247101	0.127552	0.0269356	0.976623	0.116163	0.851813	-1.4597	0.413234	0.464669	0.545099	0.661171	0.795532
										Eggs	MligTCv3c-17350.2	3.62628	4.03859	3.88208	3.8119	3.57324	3.18825	4.52852	4.74151	4.81131	4.76544	4.89568	3.33923	0.277828	0.604148	0.474238	0.294989	-0.100111	0.567924	-0.401754	0.361944	-0.375764	0.564567	0.321876	0.00780108	0.400727	0.000671634	0.342289	0.00335034	0.0788509	0.770421	-0.0584403	0.922249	-0.179998	0.844437	0.474238	0.294989	0.57854	0.356824
										Eggs	MligTCv3c-17901.0	1.97244	1.09391	2.76945	0.207789	0.883814	1.23329	3.55274	3.33734	3.44489	3.70582	0.858697	0.525325	-1.76648	0.0318364	-1.11665	0.35851	0.696877	0.7492	0.10456	1	-1.20349	0.58994	-0.10609	0.466806	0.00971432	0.958063	0.262039	0.0385724	0.115799	0.662579	0.252315	0.309016	-0.563916	0.936314	-1.11665	0.35851	-1.15566	0.463166
										Eggs	MligTCv3c-18073.0	3.40055	4.04576	3.236	3.83576	4.25893	4.28611	1.18556	0.984176	1.10228	0.54751	4.15205	3.5077	0.578527	0.232054	-0.66102	0.220592	0.517846	0.860485	0.25315	1	1.62696	0.0325861	-0.111674	0.740294	0.0277854	0.977148	-0.557036	0.0194358	0.139426	0.835663	-0.584668	0.170876	0.391603	0.840183	-0.66102	0.220592	0.840194	0.163537
										Eggs	MligTCv3c-18073.1	2.5544	3.1189	2.89693	2.94465	3.41441	3.37949	2.36448	2.23932	2.15574	2.01767	3.70326	2.54756	0.622609	0.238994	-0.609001	0.159137	0.630313	0.278051	0.430904	0.621796	1.17401	0.126221	-0.0346121	0.93411	-0.0942307	0.660017	-0.24276	0.218063	-0.0596158	0.910483	-0.148508	0.843192	-0.0477536	1	-0.609001	0.159137	0.815915	0.232477
										Eggs	MligTCv3c-18192.1	4.34446	4.35327	4.57379	4.69782	5.09161	4.59723	2.13615	2.15067	1.9112	1.67659	4.42737	4.21932	0.4019	0.201882	-0.0891244	0.761565	0.592297	0.143015	0.828904	0.053165	0.347825	0.832085	0.135129	0.550571	-0.108887	0.615457	-0.352297	0.0635461	-0.243989	0.465215	-0.243371	0.6504	-0.142071	0.719175	-0.0891244	0.761565	0.164149	0.837706
										Eggs	MligTCv3c-18795.1	3.37928	3.37083	3.26076	3.84365	3.53688	4.2804	1.9892	1.72246	1.62218	1.65974	3.77917	3.56234	0.580813	0.179652	-0.656321	0.131511	-0.159951	0.735231	0.286527	0.883529	1.56344	0.00963527	-0.174564	0.44868	-0.27182	0.190451	-0.221021	0.237585	-0.0972505	0.872394	0.0508113	0.997097	0.330795	0.763504	-0.656321	0.131511	0.132916	1
										Eggs	MligTCv3c-18826.0	3.77047	3.67265	4.39034	3.59661	4.07247	3.23072	3.44897	3.53296	3.65952	3.82895	4.10425	3.76331	-0.100176	0.941502	0.268363	0.660451	0.637228	0.63471	0.550152	0.750957	-1.01559	0.21971	0.191979	0.224135	0.330537	0.0243861	0.485586	0.000435582	0.138556	0.630131	0.155037	0.702032	-0.647996	0.528851	0.268363	0.660451	-0.0141779	1
										Eggs	MligTCv3c-18857.2	3.93436	4.30036	4.62508	4.19363	4.54638	4.49303	1.97016	1.84243	1.70265	1.84012	4.98695	4.26963	0.352088	0.308262	-0.497404	0.0639252	0.48612	0.104509	0.313899	0.532802	0.102439	1	-0.0212762	0.949401	-0.157787	0.462787	-0.0187493	0.94195	-0.136497	0.776712	0.13903	0.864598	-0.743964	0.142562	-0.497404	0.0639252	0.522804	0.181425
										Eggs	MligTCv3c-18921.1	2.45547	2.04098	3.27062	2.75775	2.24813	2.79727	1.82733	1.64309	1.7075	1.83156	3.7893	2.11499	0.536556	0.460769	-0.233066	0.826727	-0.458634	0.759971	0.365937	1	-0.0229881	1	-0.0786437	0.735124	0.00857787	1	0.111683	0.598537	0.0872079	0.897119	0.103091	0.893553	-0.78388	0.580569	-0.233066	0.826727	-0.287276	0.969393
										Eggs	MligTCv3c-18979.4	2.45168	2.69511	3.19438	2.35583	2.08581	2.20967	2.44649	2.73639	2.79084	2.92167	2.91098	2.2817	0.128026	0.916383	0.0757347	1	-0.22413	0.552936	-0.53317	0.429087	-0.611517	0.832085	0.406919	0.0102873	0.469665	0.00242303	0.592155	6.28984e-05	0.0627512	0.880206	0.122461	0.820531	-0.661538	0.685446	0.0757347	1	0.436984	0.593773
										Eggs	MligTCv3c-20289.1	2.06926	2.14895	2.44864	1.05942	1.32021	1.77407	2.42514	2.36024	2.34181	2.27532	2.21124	1.24391	-0.688831	0.671984	-0.677495	0.81027	0.0435565	1	-0.987271	0.746095	0.166179	1	0.0399505	0.862103	0.0308416	0.886585	-0.0486259	0.830361	-0.00910719	1	-0.0794614	0.927503	0.177512	1	-0.677495	0.81027	0.347327	0.902773
										Eggs	MligTCv3c-4909.0	2.34721	2.61685	2.46832	2.805	2.54761	2.52275	5.07018	5.02822	4.96336	4.91507	2.4163	1.88397	0.707571	0.367609	0.233439	0.772053	-0.118219	1	0.0644944	1	0.970951	0.680283	0.0641513	0.685726	0.0112346	0.957701	-0.0464684	0.758516	-0.0529158	0.882752	-0.0577023	0.935064	0.501404	0.860955	0.233439	0.772053	0.520887	0.673987
										Eggs	MligTCv3c-4967.1	5.21855	5.30215	4.99812	5.52667	5.70564	5.56267	5.23876	5.47218	5.44456	5.50047	5.63237	5.30781	0.315393	0.256479	-0.277706	0.373069	0.405515	0.406851	0.509906	0.363625	0.715348	0.0380248	0.339889	0.00102166	0.325718	0.00163053	0.370298	0.000239621	-0.0141701	0.976679	0.0445771	0.934745	0.122985	0.752936	-0.277706	0.373069	0.210487	0.620807
										Eggs	MligTCv3c-562.10040	2.04931	2.44594	2.89372	2.86055	2.01261	2.32037	3.98543	3.83146	3.82805	3.75995	2.71735	2.14335	1.03753	0.301118	0.422664	0.685002	-0.403583	1	-0.0103814	0.983969	-0.117424	0.958361	-0.0521002	0.754434	-0.0399383	0.798447	-0.116393	0.3845	0.012161	0.998854	-0.076452	0.889483	-0.719995	0.719997	0.422664	0.685002	0.640171	0.664629
										Eggs	MligTCv3c-562.10093	3.1616	2.55103	2.44429	2.78843	2.59587	2.89565	3.69491	3.39597	3.66311	3.54128	3.69875	2.20436	-0.213035	0.891915	-0.154798	1	-0.0943132	0.89784	0.163083	1	1.31994	0.580576	-0.190014	0.192997	0.0925285	0.561897	-0.050414	0.768354	0.282532	0.140431	-0.142939	0.745517	1.37384	0.474539	-0.154798	1	-0.468549	0.802408
										Eggs	MligTCv3c-562.2605	3.06684	3.4079	3.69809	3.30144	3.4773	3.45032	2.96434	2.84209	2.93671	2.84967	4.54258	3.92767	0.343078	0.674664	-0.389193	0.487973	0.323259	0.725891	0.157988	1	0.154766	1	-0.0152815	0.945071	0.0906354	0.589779	-0.00534797	0.976996	0.105911	0.74974	-0.0959807	0.871697	-0.572297	0.703522	-0.389193	0.487973	0.505649	0.581441
										Eggs	MligTCv3c-562.2665	2.92574	3.1008	2.42912	3.34692	3.11734	2.84528	4.07966	3.86632	3.72407	3.55067	3.74642	2.76031	0.569026	0.143344	0.33879	0.292066	-0.0780967	0.865604	0.136985	1	1.46228	0.179638	-0.108163	0.502748	-0.236925	0.0986993	-0.421309	0.0023149	-0.128759	0.637164	-0.184373	0.639886	1.22998	0.195921	0.33879	0.292066	0.351829	0.701623
										Eggs	MligTCv3c-562.2949	1.62205	1.91085	2.68639	2.1526	2.00682	1.78798	1.5083	1.21053	1.06687	1.10173	2.37364	1.81648	1.03611	0.093602	0.378991	0.512821	-0.0978296	0.554484	0.348335	1	-0.271896	0.954352	-0.191993	0.422301	-0.342522	0.127487	-0.308184	0.160169	-0.150512	0.796405	0.0343679	1	-0.910414	0.516345	0.378991	0.512821	0.578896	0.544184
										Eggs	MligTCv3c-562.5529	4.1143	4.18428	3.54348	4.08467	4.1586	4.10069	4.1683	4.11636	4.10026	4.11603	5.94004	4.4454	0.0318439	1	-0.224643	0.681998	0.231649	0.700629	0.0307801	1	1.00751	0.263754	0.0639174	0.70875	0.0524702	0.745402	0.0576504	0.705335	-0.0114463	0.999235	0.00517919	1	0.750955	0.426407	-0.224643	0.681998	0.232193	0.707101
										Eggs	MligTCv3c-562.5890	3.49294	2.83587	4.09719	3.26322	3.18529	2.7503	3.42386	3.72871	3.68207	3.54718	3.63436	2.80814	-0.135808	0.817557	0.389759	0.550338	0.0548116	1	0.507912	0.697939	-1.14821	0.164651	0.412827	0.00222621	0.381429	0.00515724	0.232063	0.0954786	-0.0313924	0.938602	-0.149369	0.716447	-0.625301	0.596903	0.389759	0.550338	-0.588424	0.366411
										Eggs	MligTCv3c-562.6485	4.10879	4.23318	3.09011	4.22102	3.60491	3.57661	3.64706	4.02971	3.92056	4.06988	4.79866	3.7119	0.170186	0.770011	0.480481	0.1789	-0.479921	0.451427	-0.584525	0.42869	1.08252	0.443714	0.495748	0.000134668	0.394463	0.00265908	0.534794	2.22259e-05	-0.101278	0.724248	0.140319	0.716533	1.38999	0.0791522	0.480481	0.1789	0.275125	0.716053
										Eggs	MligTCv3c-562.66	2.90774	3.43333	3.49696	3.60997	3.61262	3.81462	-0.34625	-0.600597	-0.531285	-0.800666	3.97171	2.68055	0.872679	0.104617	-0.438974	0.420462	0.148487	0.933333	0.231568	1	0.757315	0.527723	0	1	0	1	0	1	0	1	0	1	-0.546316	0.581546	-0.438974	0.420462	0.785799	0.223857
										Eggs	MligTCv3c-562.6634	4.41742	4.514	4.1928	4.74813	4.27917	4.16071	3.47958	3.75156	3.67847	3.78848	4.85751	4.08333	0.366925	0.246206	0.378551	0.318072	-0.275093	0.345708	-0.152612	0.760292	0.258617	0.82623	0.38623	0.00771695	0.316726	0.0300353	0.421495	0.00268741	-0.0694981	0.868707	0.104758	0.85652	0.269947	0.803697	0.378551	0.318072	0.244185	0.645118
										Eggs	MligTCv3c-562.6639	4.46442	4.45416	4.26084	4.67936	4.17845	3.87929	3.3123	3.65132	3.52375	3.78493	4.87088	3.9954	0.257709	0.487358	0.607283	0.157575	-0.347165	0.421535	-0.223258	0.740462	-0.121504	1	0.446594	0.000611995	0.328615	0.0141754	0.584284	2.69126e-06	-0.11797	0.664073	0.255651	0.304975	0.226653	0.880972	0.607283	0.157575	0.133915	0.849682
										Eggs	MligTCv3c-562.6662	4.4628	4.0086	3.42949	4.96895	3.65914	3.69721	5.4775	5.13577	5.22406	5.27841	4.40112	4.00001	0.537486	0.240939	1.07133	0.022447	-1.19075	0.00166235	-0.317955	0.415916	0.738024	0.580576	-0.237878	0.0417131	-0.133268	0.269614	-0.092963	0.443172	0.104608	0.651436	0.0403055	0.95548	1.26858	0.129574	1.07133	0.022447	-0.334205	0.645084
										Eggs	MligTCv3c-562.6713	3.4619	2.96281	2.63394	3.12369	3.67613	3.36119	4.39447	4.52322	4.64713	4.51728	3.89984	2.96506	-0.222855	0.509726	-0.40582	0.284001	0.58564	0.269408	0.760299	0.265032	1.5684	0.019471	0.236579	0.0452256	0.375269	0.000895431	0.231829	0.0432138	0.138689	0.494577	-0.143442	0.642827	1.38339	0.0552212	-0.40582	0.284001	-0.397734	0.485491
										Eggs	MligTCv3c-562.6868	3.12738	3.21608	3.9865	3.68251	3.75432	3.03298	6.03246	6.3473	6.31309	6.41984	3.28385	2.37361	0.70741	0.107414	0.508401	0.258183	0.182215	0.736896	0.6592	0.426695	-0.666709	0.340937	0.423033	2.26697e-05	0.399563	6.01408e-05	0.49509	3.64887e-07	-0.0234689	0.949851	0.0955254	0.765532	-0.863186	0.185248	0.508401	0.258183	0.228079	0.737869
										Eggs	MligTCv3c-562.6975	4.94708	4.98094	4.73112	4.42233	4.83828	4.59621	5.07725	4.97429	5.06365	5.21692	4.52753	4.32296	-0.499228	0.196833	-0.394371	0.456425	0.576046	0.260282	-0.103241	0.996184	0.0762384	0.978925	0.00492882	0.986813	0.108407	0.397174	0.246857	0.0329967	0.103477	0.664398	0.138447	0.664443	0.180977	0.7441	-0.394371	0.456425	0.179885	0.841301
										Eggs	MligTCv3c-562.6977	6.0737	6.43402	5.87773	6.11184	6.57127	6.35161	4.83548	4.76144	4.90053	4.94245	6.11011	5.25631	0.0439021	1	-0.494911	0.192772	0.612414	0.200743	0.150463	1	0.650437	0.235331	0.0325055	0.827756	0.185633	0.122909	0.214414	0.0626182	0.153126	0.433581	0.028779	0.974605	0.111984	0.969191	-0.494911	0.192772	0.505534	0.289166
										Eggs	MligTCv3c-562.7319	4.42129	3.30778	4.54842	5.22327	3.8165	3.57188	3.77892	3.51781	3.56677	3.62908	4.48814	4.23809	0.773222	0.220902	1.48529	0.0134945	-1.34192	0.0133067	0.551624	0.883564	-0.863461	0.357455	-0.150749	0.297157	-0.0950482	0.52205	-0.0409155	0.782099	0.0556973	0.880971	0.0541326	0.946073	-0.153661	0.965947	1.48529	0.0134945	-1.11881	0.128265
										Eggs	MligTCv3c-562.7678	1.57311	0.422062	1.95735	0.202654	0.188375	-0.166789	-0.84069	-0.979871	-0.963573	-0.716527	2.23247	0.402621	-1.15477	0.421414	2.28879	0.131865	-0.674742	0.521261	0.414663	1	-2.27236	0.832085	0	1	0	1	0	1	0	1	0	1	0.809846	0.6106	2.28879	0.131865	-2.17176	0.25781
										Eggs	MligTCv3c-562.7683	4.19294	3.8709	4.43629	3.85657	3.0872	3.58165	4.42116	4.17064	4.45068	4.38378	4.02874	3.60431	-0.305539	0.467635	0.0801758	1	-0.66874	0.0539205	-0.776871	0.0554755	-0.631763	0.52555	-0.140524	0.42231	0.152366	0.369696	0.071507	0.69282	0.292885	0.191486	-0.0808594	0.908367	-0.247315	0.887446	0.0801758	1	-0.19555	0.881374
										Eggs	MligTCv3c-562.7810	1.61067	1.37232	2.54571	1.36856	1.94797	1.63782	2.4851	2.45614	2.27536	2.35851	1.76328	1.27828	-0.0492986	0.979614	-0.455357	0.713752	0.868096	0.454862	0.985936	0.721425	-0.0469691	1	0.0722852	0.738226	-0.0914932	0.662567	-0.0305678	0.931228	-0.163766	0.654849	0.0609252	0.955065	-0.439375	1	-0.455357	0.713752	-0.174892	1
										Eggs	MligTCv3c-562.8556	3.18094	3.07203	2.43669	3.21543	3.75061	3.62567	3.5361	3.36457	3.35418	3.37115	4.7467	2.94285	0.167859	0.744962	-0.593963	0.341784	0.680769	0.320358	0.812828	0.348016	2.2789	0.0180467	-0.0666389	0.68488	-0.0702118	0.657408	-0.0584358	0.691654	-0.00357344	1	0.0117771	1	1.51669	0.210723	-0.593963	0.341784	0.0335675	1
										Eggs	MligTCv3c-562.9042	3.16217	3.00812	2.57242	2.96596	2.12582	2.29608	4.48177	4.2892	4.53809	4.54906	4.6229	2.58559	-0.0549275	0.822639	0.604884	0.111736	-0.777107	0.044298	-0.819149	0.0956725	0.579023	1	-0.0851089	0.539504	0.178439	0.151367	0.173761	0.152311	0.263543	0.0985893	-0.00467975	1	1.22986	0.285263	0.604884	0.111736	-0.00943923	1
										Eggs	MligTCv3c-562.93	2.10078	2.81992	2.83304	2.37328	2.11111	3.08299	0.94619	0.924846	1.1546	0.878354	3.40327	1.79614	0.594308	0.340678	-0.896474	0.0925927	-0.209568	0.590278	-0.655239	0.29413	0.986443	0.612312	0.0717885	0.816975	0.331973	0.185017	0.0401538	0.9386	0.26014	0.597786	-0.291795	0.648456	-0.486737	0.821424	-0.896474	0.0925927	1.03516	0.133415
										Eggs	MligTCv3c-562.9460	3.43076	3.65446	3.62817	3.30635	3.47134	3.5449	3.37954	3.38431	3.49362	3.49531	3.65196	2.81372	-0.000557628	0.964164	-0.436534	0.331639	0.364507	1	-0.0522956	0.654768	0.28714	0.834644	0.11025	0.470857	0.229697	0.0907571	0.222524	0.0954786	0.119444	0.653326	-0.00717747	1	-0.146129	1	-0.436534	0.331639	0.414666	0.587037
Irradiation										Eggs	MligTCv3c-5958.0	0.863826	1.01612	1.95735	1.20899	0.856036	1.00209	2.81304	2.13003	2.22277	2.32819	1.51184	0.531869	1.40739	0.225964	0.438112	0.553633	-0.604941	1	0.204296	1	0.41839	1	-0.597027	0.000179901	-0.471666	0.00249288	-0.37857	0.0126349	0.125336	0.77951	0.093109	0.904245	-0.492742	1	0.438112	0.553633	0.574355	0.933773
Irradiation										Eggs	MligTCv3c-5958.1	4.17735	3.60801	3.79469	4.79206	4.60012	4.44941	4.35601	3.74872	3.76278	3.76416	4.87408	3.75995	0.672194	0.0765026	0.126641	0.763201	-0.0557346	0.985055	1.08425	0.0244886	1.03082	0.124672	-0.509004	0.000367332	-0.471472	0.000802536	-0.484073	0.000463389	0.0375274	0.958462	-0.0125933	1	0.486433	0.526358	0.126641	0.763201	-0.468136	0.414969
										Eggs	MligTCv3c-6335.0	4.10921	4.46103	4.79821	4.59368	4.63572	4.72093	2.42794	2.75796	2.74602	2.39826	5.45784	4.45027	0.546661	0.169214	-0.356231	0.45855	0.206374	0.658551	0.237917	0.705614	0.154149	1	0.454879	0.00649996	0.445158	0.00709971	0.0938658	0.673588	-0.00971021	1	-0.351286	0.216874	-0.746083	0.180602	-0.356231	0.45855	0.514014	0.333724
										Eggs	MligTCv3c-6770.1	5.3281	5.63728	5.79295	5.74118	5.72139	6.17478	1.99236	2.15019	2.21353	2.14496	5.99478	5.28918	0.420124	0.272548	-0.686019	0.0637324	0.134971	0.914892	0.101905	1	0.547227	0.23136	0.261938	0.216163	0.348034	0.0960636	0.255251	0.19692	0.0860964	0.89024	-0.0927943	0.949393	-0.557629	0.36598	-0.686019	0.0637324	0.452764	0.340112
										Eggs	MligTCv3c-6965.0	4.60194	5.19128	5.17706	4.96587	5.32544	4.27783	4.08887	3.7401	3.79076	3.66044	6.08331	4.61983	0.405483	0.327222	0.500717	0.193337	0.517536	0.286406	0.165536	0.886534	-0.741311	0.166616	-0.243775	0.0560381	-0.180924	0.163696	-0.325113	0.00752741	0.0628476	0.847294	-0.144181	0.693032	-0.6459	0.253359	0.500717	0.193337	0.756491	0.104475
										Eggs	MligTCv3c-7704.0	4.42272	4.28971	3.66335	4.888	4.81026	4.21241	2.8306	3.0396	2.95832	2.2862	4.94451	4.33184	0.51235	0.180919	0.466552	0.24321	0.0813617	0.891147	0.583865	0.256153	0.970456	0.261036	0.309091	0.183847	0.243386	0.310594	-0.446664	0.0509076	-0.0656981	0.915783	-0.690006	0.0271233	0.923929	0.209353	0.466552	0.24321	0.00921297	1
										Eggs	MligTCv3c-7704.1	1.86414	1.63277	2.15846	2.27121	1.62519	1.32069	1.60635	1.69708	1.93175	1.37894	2.20506	1.3464	0.852787	0.240446	1.13601	0.225421	-0.71468	0.313742	0.280168	1	0.306019	1	0.199253	0.444063	0.450882	0.0509374	-0.129829	0.636781	0.25161	0.553058	-0.580659	0.114165	0.576369	0.871135	1.13601	0.225421	-0.142222	0.992545
										Eggs	MligTCv3c-8011.1	4.90105	5.24397	5.20559	5.28378	5.46544	5.12207	4.70158	4.82824	5.03239	4.9096	5.69719	5.14291	0.382245	0.16034	-0.0933461	0.90108	0.327379	0.380151	0.221464	0.638011	0.0335196	0.895652	0.237668	0.0463555	0.452682	5.15252e-05	0.317354	0.00475747	0.215012	0.186842	-0.13533	0.671993	-0.441073	0.550779	-0.0933461	0.90108	0.487514	0.170023
										Eggs	MligTCv3c-8011.2	1.35117	2.42768	2.92297	1.88634	1.94311	1.82048	3.37432	3.48462	3.65266	3.55677	2.0498	1.22561	1.21099	0.154543	0.135236	0.721995	0.158322	1	-0.335663	0.871071	-0.725087	0.610152	0.226276	0.122903	0.40683	0.00266201	0.294605	0.0296394	0.180552	0.425831	-0.11223	0.820946	-1.76225	0.240231	0.135236	0.721995	1.68356	0.126357
										Eggs	MligTCv3c-8275.0	1.93866	2.72596	3.25069	1.04252	1.38136	0.883876	3.36979	3.3434	3.59433	3.69077	1.23425	0.491768	-0.687897	0.552017	0.34101	0.974593	0.201217	0.962167	-1.59818	0.113365	-2.51035	0.0984314	0.0850447	0.620299	0.352165	0.0116543	0.430776	0.00120864	0.267113	0.174503	0.0785999	0.886986	-1.51007	0.19864	0.34101	0.974593	1.11104	0.340986
										Eggs	MligTCv3c-8459.1	3.4142	3.20566	2.39057	2.53824	2.99841	2.3467	1.75027	1.67198	1.69701	1.68679	2.69456	2.27332	-0.801574	0.111864	0.11447	0.718254	0.620627	0.304547	-0.106636	1	0.924861	0.525679	0.0286661	0.944907	0.0633393	0.824377	0.0277016	0.892783	0.0346704	0.98568	-0.0356363	1	1.82935	0.0220034	0.11447	0.718254	-0.0738507	1
										Eggs	MligTCv3c-9309.1	0.999575	1.67724	2.2811	1.53718	1.81996	1.93967	2.26521	2.1837	2.20281	2.31879	2.0843	1.60275	1.47307	0.0850119	-0.490584	0.8358	0.341894	0.726198	0.436357	0.842709	0.732257	0.927289	0.0178943	0.956295	0.0496867	0.79972	0.161515	0.365828	0.0317903	0.965801	0.111815	0.878852	-1.15753	0.755239	-0.490584	0.8358	1.34145	0.309813
Irradiation										Eggs	MligTCv3c-9364.0	4.91998	3.76899	4.22992	4.95416	4.59867	4.67283	4.62069	4.18869	4.24097	4.19298	5.03232	4.38398	0.0655113	0.895645	0.0528602	0.968563	-0.196589	0.801004	0.933486	0.0873789	0.746823	0.27684	-0.330296	0.00485905	-0.261202	0.0257413	-0.319833	0.00465781	0.06909	0.821553	-0.0586263	0.915398	0.733698	0.252161	0.0528602	0.968563	-1.06389	0.0158363
										Eggs	MligTCv3c-9670.0	2.85699	2.50278	2.30087	2.82358	2.44299	2.4859	2.73223	3.47353	2.96585	2.8258	4.34998	2.94546	0.138578	0.871086	0.252154	0.649582	-0.310924	0.821338	0.0883287	1	1.34623	0.39327	0.851772	4.28378e-08	0.347698	0.042468	0.208568	0.243638	-0.504042	0.00629181	-0.139135	0.810061	1.45355	0.19268	0.252154	0.649582	-0.259412	0.82645
										Eggs	MligTCv3c-9670.2	6.57002	5.99833	5.45085	6.68972	6.01486	6.30561	4.84553	5.42212	5.1577	4.93248	7.67808	6.72251	0.113775	0.714043	0.121426	0.719438	-0.442045	0.0494292	0.114192	1	1.06737	0.00290941	0.68495	6.32997e-09	0.426202	0.000468017	0.19744	0.121738	-0.258743	0.114733	-0.228763	0.351805	1.07479	0.00140943	0.121426	0.719438	-0.44233	0.163364
										Eggs	MligTCv3c-9907.2	3.49308	3.6336	4.14701	3.56662	3.64046	3.76734	0.98961	0.893458	1.02855	0.312151	4.20571	3.59152	0.168195	0.601176	-0.406208	0.591099	0.222267	0.938089	0.0894412	1	-0.0837106	1	-0.000220237	1	0.162468	0.647841	-0.607371	0.0277318	0.162653	0.823537	-0.769624	0.0662389	-0.654887	0.305913	-0.406208	0.591099	0.299885	0.716961
										Eggs	MligTCv3c-9923.2	7.25915	7.37392	6.99219	7.92124	8.06544	7.91587	3.32411	3.39654	3.18085	3.18541	8.23919	7.14403	0.661783	0.0592145	-0.245812	0.565959	0.271759	0.587717	0.683572	0.146637	1.07044	0.00996623	0.18166	0.227727	-0.0281907	0.886702	-0.0315932	0.853435	-0.209841	0.343863	-0.00340164	1	0.16308	0.86545	-0.245812	0.565959	0.24983	0.660229
										Eggs	MligTCv3c-9951.1	4.64872	4.85022	4.77437	4.98098	4.62466	4.14482	3.71612	3.51763	3.54982	3.52097	5.20773	4.19639	0.359339	0.490685	0.649095	0.179713	-0.202136	0.848023	-0.174881	0.999138	-0.441229	0.616291	-0.0858769	0.599661	-0.0463037	0.783923	-0.0856168	0.586099	0.0395712	0.935317	-0.0393106	0.974679	-0.152072	0.947398	0.649095	0.179713	0.331788	0.683089
											MligTCv3c-10071.0	1.12958	0.85474	3.25349	1.21346	1.00979	1.75302	2.95416	3.20854	3.52028	3.42232	-2.22941	0.273164	0.693195	0.772095	-1.09027	0.239211	0.298121	0.906511	1.33127	0.641847	-0.771031	0.999594	0.372885	0.013007	0.689954	5.30731e-07	0.580745	2.52443e-05	0.317063	0.0832527	-0.109224	0.83224	-2.49397	0.140962	-1.09027	0.239211	-0.349552	0.954643
											MligTCv3c-10088.2	0.545523	0.404446	1.5614	-1.16959	-0.308846	0.0309443	-2.25592	-2.40095	-2.56176	-2.34471	-2.22941	-0.696086	0	1	0	1	0	1	0	1	0	1	0	1	0	1	0	1	0	1	0	1	0	1	0	1	0	1
											MligTCv3c-10113.1	1.53872	1.49809	1.98545	0.644002	0.94304	1.46651	-0.860018	-0.401435	-0.0899909	-0.602088	0.688193	0.626989	-0.544184	0.564104	-0.924062	0.358855	0.173265	0.817327	-0.502353	1	1.05135	0.871326	0	1	0	1	0	1	0	1	0	1	0.676205	1	-0.924062	0.358855	0.137163	0.974074
											MligTCv3c-10299.0	0.125694	-0.00524834	2.26151	-1.16826	-0.525228	-0.382136	1.49169	1.94643	1.58088	1.52327	-2.22941	-0.700146	0	1	0	1	0	1	0	1	0	1	0.571304	0.0035232	0.196412	0.388946	0.133686	0.543865	-0.374829	0.200163	-0.0627339	0.973964	0	1	0	1	0	1
											MligTCv3c-1036.0	0.125694	0.576544	1.5614	-1.58214	-0.525228	-0.382136	-3.5715	-3.50159	-3.21315	-3.57532	-2.22941	-1.10761	0	1	0	1	0	1	0	1	0	1	0	1	0	1	0	1	0	1	0	1	0	1	0	1	0	1
											MligTCv3c-10435.0	0.125694	-0.00524834	1.79501	-1.00285	-0.525228	-0.166789	-2.35312	-2.49727	-2.19819	-2.4532	-1.83054	-1.10761	0	1	0	1	0	1	0	1	0	1	0	1	0	1	0	1	0	1	0	1	0	1	0	1	0	1
Irradiation											MligTCv3c-10520.0	0.53715	0.230615	1.5614	-0.240762	-0.525228	-0.382136	1.05429	-1.21157	-1.2995	-1.70934	-2.22941	-0.504347	0	1	0	1	0	1	0	1	0	1	-2.3651	2.19893e-14	-2.48648	5.44781e-15	-3.0125	6.88516e-19	-0.121634	0.977706	-0.524231	0.84576	0	1	0	1	0	1
											MligTCv3c-10561.1	0.125694	-0.00524834	1.5614	-1.17092	-0.525228	-0.382136	-3.5715	-3.50159	-3.43744	-3.57532	-2.22941	-1.10761	0	1	0	1	0	1	0	1	0	1	0	1	0	1	0	1	0	1	0	1	0	1	0	1	0	1
											MligTCv3c-10718.2	0.346276	0.212792	1.77407	-0.443391	0.188375	0.731573	2.03668	1.90858	2.05035	2.08274	-0.41403	0.222039	1.02039	0.510146	-1.32772	0.736977	0.37439	1	1.29274	1	0.860677	0.927917	-0.0186837	0.950269	0.132702	0.519535	0.150154	0.437966	0.151371	0.710757	0.0174421	1	-1.17912	1	-1.32772	0.736977	-0.00184179	1
											MligTCv3c-10831.0	0.125694	-0.00524834	1.5614	-1.58214	-0.525228	0.644985	-0.941119	-1.08496	-1.17401	-1.03006	-2.22941	-0.521922	0	1	0	1	0	1	0	1	0	1	0	1	0	1	0	1	0	1	0	1	0	1	0	1	0	1
											MligTCv3c-10848.1	0.535202	1.29566	1.5614	0.397502	0.426238	0.0428997	3.49686	3.30575	3.41779	3.43993	0.786387	0.666703	1.35148	0.512327	1.56819	0.502593	-0.318636	1	-0.971695	0.976946	2.16275	1	-0.0802661	0.612041	0.0417703	0.817989	0.0514204	0.749476	0.122031	0.662215	0.00964874	1	2.1774	1	1.56819	0.502593	1.93985	0.451489
											MligTCv3c-10946.0	2.03647	2.14127	3.73493	-0.14837	0.188375	1.66112	-0.84686	-1.68229	-1.19157	-0.628793	-2.22941	0.562903	-2.34225	0.0722068	-2.16845	0.133637	-0.252845	0.876284	-2.85185	0.0570552	-2.1171	0.051451	0	1	0	1	0	1	0	1	0	1	-1.93733	0.111855	-2.16845	0.133637	0.309008	0.935682
											MligTCv3c-10946.2	0.125694	-0.00524834	1.5614	-1.58214	-0.525228	-0.382136	-1.4539	-1.76749	-1.25306	-1.04312	-2.22941	-1.10761	0	1	0	1	0	1	0	1	0	1	0	1	0	1	0	1	0	1	0	1	0	1	0	1	0	1
											MligTCv3c-11154.2	1.35029	2.17561	1.8027	0.143293	-0.122095	1.12318	1.49089	1.79463	1.7326	1.75635	-2.22941	0.764392	-0.888538	0.357726	-1.07651	0.208397	-1.4317	0.587868	-3.58933	0.0040659	1.44015	1	0.424745	0.0406621	0.345822	0.0968081	0.385855	0.0623117	-0.0788962	0.932388	0.0399953	1	1.24173	1	-1.07651	0.208397	1.36447	0.244897
											MligTCv3c-11183.1	0.125694	-0.00524834	1.5614	-1.58214	-0.525228	-0.382136	-3.5715	-3.50159	-3.43744	-3.57532	-2.22941	-1.10761	0	1	0	1	0	1	0	1	0	1	0	1	0	1	0	1	0	1	0	1	0	1	0	1	0	1
											MligTCv3c-114.0	0.125694	-0.00524834	1.5614	-1.58214	-0.525228	-0.382136	-3.1575	-3.28385	-3.02457	-3.35018	-2.22941	-1.10761	0	1	0	1	0	1	0	1	0	1	0	1	0	1	0	1	0	1	0	1	0	1	0	1	0	1
											MligTCv3c-11541.2	0.125694	-0.00524834	1.5614	-1.16959	-0.308846	0.589849	1.97764	1.66584	1.58441	1.36054	-0.0139327	-0.889058	0	1	0	1	0	1	0	1	0	1	-0.207646	0.316967	-0.279223	0.159661	-0.536605	0.0063765	-0.0715766	0.895448	-0.257314	0.690686	0	1	0	1	0	1
											MligTCv3c-11574.2	0.722891	0.422062	2.00621	-1.16959	-0.308846	0.600783	3.60362	3.66846	3.90599	3.97732	-2.22941	-0.377614	-2.02339	0.216121	-2.69025	0.153438	0.214187	1	-1.14925	0.804517	-0.311604	0.973219	0.174841	0.24253	0.422776	0.0013747	0.480071	0.000192769	0.24793	0.19316	0.0572853	0.93539	-0.901734	0.921518	-2.69025	0.153438	-0.50826	1
											MligTCv3c-116.0	0.125694	-0.00524834	1.5614	-1.58214	-0.525228	-0.382136	-3.35196	-3.50159	-3.21315	-3.3574	-2.22941	-1.10761	0	1	0	1	0	1	0	1	0	1	0	1	0	1	0	1	0	1	0	1	0	1	0	1	0	1
											MligTCv3c-11618.0	1.61026	1.3851	1.5614	2.64229	1.9169	2.17504	-1.91261	-2.19094	-2.13056	-2.57778	-0.230865	1.38002	1.75404	0.138771	0.705297	0.591538	-1.24799	0.264265	0.65529	1	5.46312	0.0926787	0	1	0	1	0	1	0	1	0	1	4.23795	0.253544	0.705297	0.591538	-0.155607	1
											MligTCv3c-11637.0	3.38439	3.61493	2.39057	2.48014	3.064	3.17247	2.54896	3.12708	2.90015	2.97595	1.48939	2.25949	-0.813657	0.210502	-0.823282	0.373335	0.769959	0.563061	-0.450039	0.564157	1.83957	0.0650055	0.698271	3.11233e-05	0.475022	0.00647574	0.546027	0.0011679	-0.223227	0.419731	0.0709812	0.93916	1.82553	0.0293875	-0.823282	0.373335	0.405963	0.652017
Irradiation											MligTCv3c-11718.1	0.35575	-0.00524834	1.5614	-0.99895	1.43582	-0.382136	1.32736	-1.0458	-0.919013	-0.741251	-1.99222	-0.884904	0	1	0	1	0	1	0	1	0	1	-2.48022	8.64754e-17	-2.31564	1.21922e-15	-2.13856	3.14483e-14	0.164086	0.981461	0.177569	0.905688	0	1	0	1	0	1
Irradiation											MligTCv3c-11718.2	0.555903	-0.00524834	1.5614	-0.99895	-0.525228	0.0190557	0.80094	-1.18515	-0.880881	-0.891669	-2.22941	-1.10761	0	1	0	1	0	1	0	1	0	1	-2.10355	1.21318e-10	-1.72285	1.6557e-08	-1.7651	9.80425e-09	0.379992	0.798699	-0.0416511	1	0	1	0	1	0	1
											MligTCv3c-11762.1	2.16836	0.570196	2.6675	2.01634	2.23717	1.32066	2.98349	2.67572	2.81722	2.95994	1.88879	1.87087	0.129617	0.989531	0.796324	0.509842	0.254881	0.908307	2.90104	0.0290503	-0.816222	0.851528	-0.205089	0.247463	-0.045346	0.822706	0.0855591	0.630277	0.159731	0.62843	0.130899	0.822119	-0.164672	1	0.796324	0.509842	-2.50004	0.0350954
											MligTCv3c-11833.4	3.77572	3.05823	3.18707	3.41703	3.68791	2.87254	5.5495	5.37906	5.39426	5.59721	1.14019	3.14364	-0.286872	0.644841	0.41519	0.523302	0.427493	0.632987	0.779343	0.376917	0.177938	0.973224	-0.0666551	0.617927	-0.0364812	0.793708	0.154853	0.177645	0.0301734	0.934624	0.191332	0.430864	0.874752	0.233248	0.41519	0.523302	-0.638483	0.368259
											MligTCv3c-11833.6	0.863826	0.404446	1.5614	-0.368345	0.491946	0.205706	0.481417	0.532579	0.522627	0.317036	-1.81669	-0.243724	0	1	0	1	0	1	0	1	0	1	0.161882	0.65155	0.163541	0.675953	-0.0543461	0.877878	0.00167287	1	-0.217843	0.840745	0	1	0	1	0	1
											MligTCv3c-11846.1	0.35575	0.404446	1.79501	-0.713211	-0.122095	0.205706	2.20795	2.22509	2.17327	2.17251	0.40361	-0.533854	0	1	0	1	0	1	0	1	0	1	0.126627	0.570044	0.0880411	0.721242	0.0687522	0.739876	-0.0385799	0.954191	-0.0192915	1	0	1	0	1	0	1
											MligTCv3c-12025.1	3.86089	3.83748	3.15899	3.39459	2.85629	3.62403	4.80856	4.8169	4.9366	5.079	1.10117	3.654	-0.436096	0.426026	-0.451264	0.463901	-0.430365	0.807409	-0.978701	0.356609	1.02585	0.346842	0.11394	0.361558	0.2494	0.0286232	0.379386	0.00044826	0.135459	0.497638	0.129982	0.672361	1.00938	0.328418	-0.451264	0.463901	0.114407	0.991757
											MligTCv3c-12038.0	1.33982	1.54259	1.95735	-0.270596	1.01584	0.350834	0.734122	1.00888	0.825291	0.975853	-1.24068	0.535146	-1.47459	0.0949138	-0.251411	1	1.55877	0.126403	-0.454329	1	-0.753182	1	0.393613	0.123822	0.217615	0.464905	0.365143	0.14059	-0.175936	0.718786	0.147455	0.900186	0.397654	0.920795	-0.251411	1	0.530579	0.85657
											MligTCv3c-12110.0	4.82493	4.17675	4.56449	3.72133	3.35237	3.87623	5.26129	4.97328	5.22259	5.29355	3.51713	3.98181	-1.08744	0.00188004	-0.355012	0.46536	-0.233514	0.727215	-0.778624	0.176672	-0.481752	0.761688	-0.180715	0.0996223	0.083312	0.473273	0.140191	0.189138	0.264023	0.0460939	0.0568774	0.903275	0.248719	0.555239	-0.355012	0.46536	-0.540106	0.288349
											MligTCv3c-12138.0	0.125694	1.08805	1.5614	-1.58214	-0.525228	-0.382136	-0.0503143	0.305498	0.313815	0.0248025	-2.22941	-0.884904	0	1	0	1	0	1	0	1	0	1	0.473287	0.129971	0.510607	0.136812	0.187667	0.645065	0.0373615	1	-0.322931	0.752769	0	1	0	1	0	1
											MligTCv3c-12138.1	6.68117	6.21225	6.43053	6.56209	6.26883	5.97397	5.64879	5.7467	5.67459	5.65076	5.92864	6.57176	-0.132645	0.645502	0.316625	0.196364	-0.108276	0.700328	0.0899528	1	-0.280205	0.48816	0.20274	0.0730722	0.143306	0.216763	0.108757	0.343233	-0.0594322	0.822302	-0.0345497	0.966256	0.168761	0.781937	0.316625	0.196364	-0.330778	0.257826
											MligTCv3c-12149.1	3.7304	3.15396	3.28695	3.67526	4.15773	3.83986	3.87283	3.65703	3.60956	3.55877	1.74285	2.47221	0.0725027	0.888411	-0.337551	0.686317	0.574742	0.746113	1.0974	0.30477	1.0856	0.188592	-0.112437	0.419748	-0.150408	0.263218	-0.207538	0.0963247	-0.0379707	0.927247	-0.0571243	0.924984	0.676159	0.474639	-0.337551	0.686317	-0.450945	0.674045
											MligTCv3c-12152.0	1.11975	-0.00524834	1.5614	-0.85012	-0.525228	-0.382136	0.84595	0.909297	0.908384	0.734969	-2.22941	-0.700146	0	1	0	1	0	1	0	1	0	1	0.184569	0.538148	0.17614	0.55271	-0.0177349	1	-0.00841309	1	-0.193848	0.86067	0	1	0	1	0	1
											MligTCv3c-12152.1	3.06442	3.58031	3.50254	3.64598	3.39904	3.17122	2.29179	2.25431	2.39086	2.25343	3.10113	3.40748	0.710726	0.0529981	0.26184	0.294044	-0.0369758	0.429053	-0.0574991	0.693777	0.198986	1	0.0694753	0.762027	0.217684	0.229812	0.0637532	0.748906	0.1482	0.675201	-0.153928	0.794933	-0.246437	0.728169	0.26184	0.294044	0.72842	0.160976
											MligTCv3c-12187.0	4.40979	4.29752	4.39251	3.52428	3.88091	3.89263	2.72346	2.21638	1.96071	2.56463	3.97441	3.84742	-0.890062	0.0431858	-0.577526	0.285009	0.49802	0.468927	-0.394484	0.634669	-0.29158	0.793957	-0.397513	0.0182372	-0.652282	0.000117935	-0.0613676	0.788953	-0.254756	0.421468	0.590893	0.00704494	0.0202715	1	-0.577526	0.285009	0.00270283	1
											MligTCv3c-12302.0	2.52257	2.2654	2.52674	2.51789	2.69768	2.48309	0.207415	-0.342126	-0.352259	-0.25838	1.84796	1.67485	0.210092	0.790495	-0.0811567	0.888277	0.304135	1	0.675739	0.790375	0.838837	0.371924	-0.507356	0.153249	-0.504522	0.141795	-0.375758	0.229208	0.00275802	1	0.128833	0.991864	0.548273	0.626195	-0.0811567	0.888277	-0.163381	1
											MligTCv3c-12302.2	2.47333	2.44438	3.51045	3.32512	3.04253	2.98365	0.18252	0.0952258	-0.12023	0.0786231	2.81393	2.71552	1.1239	0.0888334	0.30795	0.502431	-0.204679	0.619071	0.736246	0.825977	-0.313288	0.717374	-0.000512336	1	-0.223157	0.549728	0.0120258	1	-0.222558	0.754579	0.235125	0.885218	-1.11848	0.275912	0.30795	0.502431	0.178667	0.938762
											MligTCv3c-12386.0	0.125694	-0.00524834	1.77407	-1.58214	-0.525228	-0.382136	0.07089	0.0670474	0.292175	0.283938	-2.22941	-1.10761	0	1	0	1	0	1	0	1	0	1	0.0948449	0.818862	0.348443	0.297717	0.331421	0.303213	0.253522	0.748782	-0.0171008	1	0	1	0	1	0	1
											MligTCv3c-12386.1	3.8818	2.97181	2.82459	0.965578	2.05857	2.11261	3.44997	3.47643	3.78388	3.75669	-0.0994409	3.16506	-2.98852	1.17332e-05	-1.28109	0.4009	1.25929	0.482486	-0.861008	0.354009	-0.13826	1	0.127367	0.432606	0.453358	0.00143849	0.411507	0.00339974	0.325983	0.0900254	-0.0418595	0.970503	1.5546	0.0274266	-1.28109	0.4009	-0.861989	0.192672
											MligTCv3c-124.0	0.125694	-0.00524834	1.5614	-1.58214	-0.525228	-0.382136	-3.35196	-2.92064	-3.43744	-3.57532	-2.22941	-1.10761	0	1	0	1	0	1	0	1	0	1	0	1	0	1	0	1	0	1	0	1	0	1	0	1	0	1
											MligTCv3c-12405.1	2.54003	2.84117	3.11073	2.17502	2.93264	2.14823	3.97227	3.7735	3.92164	3.5764	1.68916	2.0469	-0.196561	0.918692	-0.0389984	1	0.856648	0.430043	0.215268	1	-0.512269	0.902422	-0.0952391	0.648423	0.0680215	0.757446	-0.286865	0.102513	0.163255	0.650184	-0.354875	0.27586	-0.355378	0.98931	-0.0389984	1	0.440304	0.817992
											MligTCv3c-12449.0	3.16744	3.19413	3.53522	3.55045	3.4388	2.71236	4.41246	4.44594	4.45208	4.34597	2.60385	3.26422	0.518493	0.35545	0.748036	0.131755	0.0433929	0.899825	0.394151	0.603627	-0.506034	0.50609	0.141529	0.248671	0.161346	0.1799	0.0405141	0.758187	0.0198179	0.973219	-0.120832	0.728451	-0.277787	0.794098	0.748036	0.131755	0.166115	0.969185
											MligTCv3c-12513.2	0.125694	-0.00524834	1.5614	-0.99895	-0.525228	0.217447	-1.28914	-1.39283	-1.55828	-0.665395	-2.22941	-0.129171	0	1	0	1	0	1	0	1	0	1	0	1	0	1	0	1	0	1	0	1	0	1	0	1	0	1
											MligTCv3c-12595.0	1.44038	1.33612	3.1565	-0.115727	1.32447	1.97	2.36287	2.64401	2.66106	2.76527	-2.22941	0.28696	-1.18278	0.636879	-2.59397	0.0743529	1.3515	0.946396	0.0199	0.903011	-0.637981	0.893743	0.382039	0.0237805	0.418688	0.0131028	0.506379	0.00143766	0.0366542	0.965519	0.0876663	0.901359	-2.00929	0.182963	-2.59397	0.0743529	0.139483	0.992645
											MligTCv3c-12608.1	3.15083	3.06538	3.86848	2.03334	2.40433	2.43461	2.18969	2.03669	2.03168	2.14303	1.68208	2.29659	-0.990822	0.221015	-0.522972	0.59983	0.327121	1	-0.655111	0.420566	-1.07419	0.588209	-0.041351	0.858413	-0.0406229	0.868152	0.0511006	0.772814	0.000727285	1	0.0917167	0.906459	-0.609706	0.844508	-0.522972	0.59983	-0.00687365	1
Irradiation											MligTCv3c-12636.0	1.601	-0.00524834	1.5614	1.66604	-0.122095	-0.382136	2.27573	0.347127	0.32	0.428566	-2.00108	2.04068	0.366407	0.916263	6.64557	0.0239464	-3.55167	0.126389	2.30289	1	0	1	-1.87419	9.06404e-20	-1.9211	5.3652e-20	-1.82904	8.15429e-19	-0.0470039	0.997987	0.0922668	0.947645	4.58482	0.289154	6.64557	0.0239464	-5.14864	0.123497
Irradiation											MligTCv3c-12636.3	3.0062	0.979356	1.5614	3.91024	-0.246948	0.49291	2.3518	-0.350117	-0.16113	-0.177586	-1.11982	3.9728	1.1418	0.0581077	4.26337	3.1578e-08	-6.33475	0.000514297	-2.35303	1	3.24636	0.832085	-2.73412	9.68911e-34	-2.51798	9.24242e-30	-2.55491	2.28592e-31	0.215825	0.800274	-0.0365261	1	6.07163	0.00364115	4.26337	3.1578e-08	-2.60623	0.00414939
											MligTCv3c-128.0	0.125694	-0.00524834	1.5614	-1.58214	-0.525228	-0.382136	-3.5715	-3.07636	-3.02457	-3.57532	-2.22941	-1.10761	0	1	0	1	0	1	0	1	0	1	0	1	0	1	0	1	0	1	0	1	0	1	0	1	0	1
											MligTCv3c-12892.1	0.346276	1.54795	1.5614	-0.821085	0.188375	0.0190557	-0.640454	-0.974818	-0.436957	-0.0348625	-2.22941	-0.218418	0.318358	0.746156	-0.300121	1	1.06684	1	-1.89184	0.295701	2.11003	1	0	1	0	1	0	1	0	1	0	1	1.46841	1	-0.300121	1	3.11563	0.0850344
											MligTCv3c-12923.1	2.28403	1.10461	1.79501	2.32339	1.11542	1.61102	2.38022	2.84907	2.81093	2.52563	0.88435	1.65452	0.186257	0.989368	0.642265	0.906619	-1.37418	0.123507	0.395349	1	2.1684	0.253478	0.567906	0.00022981	0.548619	0.000436139	0.247755	0.126805	-0.0192756	0.975598	-0.300866	0.341089	2.58921	0.227886	0.642265	0.906619	-1.564	0.157731
Irradiation											MligTCv3c-12997.0	5.05058	1.22414	1.79501	5.5422	0.702541	1.07388	3.23439	2.5967	0.955068	0.0507049	-0.638076	5.94734	0.516194	0.192682	4.81896	3.97716e-25	-5.3642	3.6615e-18	-0.414612	0.814712	1.39517	0.972707	-0.521511	0.00162823	-2.22807	1.7507e-33	-3.14277	2.00944e-56	-1.70637	2.13794e-17	-0.914237	0.00763863	5.62126	6.32299e-11	4.81896	3.97716e-25	-4.3892	1.65617e-16
											MligTCv3c-13113.0	0.125694	0.407686	1.5614	-1.00025	-0.525228	0.0428997	0.875964	1.90616	1.527	1.64361	-1.99222	-0.889058	0	1	0	1	0	1	0	1	0	1	1.17118	9.02582e-09	0.791458	0.000287919	0.916507	1.49848e-05	-0.379625	0.175004	0.124934	0.903585	0	1	0	1	0	1
Irradiation											MligTCv3c-13212.1	4.15782	0.216098	1.5614	4.72831	-0.122095	-0.382136	5.50305	4.7984	3.50446	2.62365	-0.990658	4.92808	0.635465	0.148262	9.72998	3.05069e-22	-6.45092	4.06574e-15	0.441787	1	0	1	-0.593069	2.45669e-05	-1.90831	2.81797e-41	-2.74666	1.48957e-79	-1.31522	4.61459e-19	-0.83828	9.85745e-07	7.36182	1.22922e-07	9.72998	3.05069e-22	-6.07124	1.65469e-14
											MligTCv3c-13328.0	0.35575	-0.00524834	1.5614	-1.58214	-0.525228	-0.382136	1.33119	1.30059	1.80829	1.64886	-2.22941	-1.10761	0	1	0	1	0	1	0	1	0	1	0.0597378	0.824294	0.598431	0.0121192	0.420486	0.0807552	0.538628	0.100004	-0.177973	0.835966	0	1	0	1	0	1
											MligTCv3c-13328.1	2.23381	1.0586	2.32082	-0.270596	1.6328	1.46176	0.258299	0.10363	0.653771	0.25893	-1.99222	0.609142	-2.85307	0.0260744	-1.99607	0.254901	2.10223	0.350798	0.481942	1	-0.248514	1	-0.0861651	0.921051	0.51807	0.0683056	0.0907432	0.779952	0.60404	0.136367	-0.427279	0.513783	0.594565	0.895069	-1.99607	0.254901	-1.22702	0.609603
											MligTCv3c-13434.1	2.98736	0.212792	3.16781	0.561695	1.04276	1.14122	1.23562	1.22546	1.40267	1.28817	-2.01525	2.03104	-2.60364	0.000121223	-0.528844	0.832868	0.464869	0.93198	2.75816	0.275387	-1.93901	0.112653	0.0872564	0.773153	0.278941	0.250874	0.162496	0.552851	0.191661	0.712517	-0.116455	0.907295	0.103017	0.997147	-0.528844	0.832868	-4.8238	3.32939e-05
											MligTCv3c-13756.1	0.125694	-0.00524834	1.5614	-1.58214	-0.525228	-0.382136	-3.5715	-3.50159	-3.43744	-3.57532	-2.22941	-1.10761	0	1	0	1	0	1	0	1	0	1	0	1	0	1	0	1	0	1	0	1	0	1	0	1	0	1
Irradiation											MligTCv3c-13879.0	1.13232	0.86084	2.20227	0.756721	1.76904	0.359116	2.98264	2.16429	2.17009	2.1926	-2.22941	1.29168	0.307656	1	1.13436	0.787965	1.17679	0.118598	1.73043	0.157393	-1.38109	0.811864	-0.728771	1.15029e-05	-0.707345	1.80488e-05	-0.680638	1.88628e-05	0.0214085	0.992798	0.0267352	1	-0.603258	0.791448	1.13436	0.787965	-0.265278	0.93162
Irradiation											MligTCv3c-13921.1	0.125694	-0.00524834	1.5614	1.23147	-0.525228	-0.382136	2.45178	1.96299	1.59335	1.85429	-2.22941	-0.884904	0	1	0	1	0	1	0	1	0	1	-0.383972	0.0319269	-0.760383	2.97537e-05	-0.503888	0.00449186	-0.37638	0.194535	0.25651	0.619306	0	1	0	1	0	1
											MligTCv3c-13975.3	3.49261	1.89271	2.80311	2.21564	2.31589	2.62555	5.73772	5.56409	6.32052	6.3639	-0.612853	3.52546	-1.22761	0.00421991	-0.572928	0.425893	0.281136	0.766341	0.77706	0.833208	0.533176	0.925126	-0.0674603	0.75902	0.71114	4.68016e-05	0.73414	2.13045e-05	0.778596	3.65489e-05	0.0229965	0.9988	1.18115	0.233501	-0.572928	0.425893	-1.71778	0.00031071
											MligTCv3c-1407.0	0.125694	-0.00524834	1.5614	-1.16826	-0.525228	-0.382136	-3.5715	-3.50159	-3.43744	-3.35018	-2.22941	-1.10761	0	1	0	1	0	1	0	1	0	1	0	1	0	1	0	1	0	1	0	1	0	1	0	1	0	1
											MligTCv3c-14316.1	2.84074	2.4586	3.39572	1.11363	0.440366	2.14651	1.96831	2.32615	2.31908	2.49297	0.403417	1.67981	-1.75205	0.0172393	-1.22845	0.17659	-1.23749	0.300671	-2.6525	0.0316386	-0.978522	0.416455	0.469276	0.00807029	0.476436	0.00769287	0.638855	0.0001172	0.00717301	1	0.162376	0.7499	-0.458673	0.803105	-1.22845	0.17659	-0.295943	0.922524
											MligTCv3c-1433.0	0.883139	-0.00524834	1.5614	-1.58214	-0.525228	-0.382136	-3.35196	-3.27403	-2.84144	-3.3574	-2.22941	-1.10761	0	1	0	1	0	1	0	1	0	1	0	1	0	1	0	1	0	1	0	1	0	1	0	1	0	1
											MligTCv3c-14379.0	0.125694	-0.00524834	1.5614	-1.58214	-0.525228	-0.382136	-3.5715	-3.50159	-3.43744	-3.57532	-2.22941	-1.10761	0	1	0	1	0	1	0	1	0	1	0	1	0	1	0	1	0	1	0	1	0	1	0	1	0	1
											MligTCv3c-14463.0	0.345283	0.863896	1.5614	-1.00285	-0.525228	-0.382136	0.305488	0.648658	0.848447	0.889178	-2.22941	-1.10761	0	1	0	1	0	1	0	1	0	1	0.475812	0.0947246	0.685017	0.0102459	0.719551	0.00435462	0.209203	0.716358	0.0343966	0.995857	0	1	0	1	0	1
											MligTCv3c-14607.0	2.00751	2.29741	1.79501	1.42479	1.29739	1.8657	4.36053	4.64499	4.7838	4.9492	0.0741132	2.76496	-0.363155	0.50967	-0.549003	0.380459	-0.161929	1	-1.0375	0.324415	2.42371	0.395874	0.395325	0.00256632	0.546373	1.60653e-05	0.698748	1.34839e-08	0.151048	0.505642	0.152367	0.665919	2.21749	0.35623	-0.549003	0.380459	0.516515	0.767315
											MligTCv3c-14614.1	1.28262	1.62782	3.00755	-0.270596	0.150624	0.350834	0.348001	0.0284757	0.845844	0.880415	-1.52368	0.186633	-1.5498	0.247364	-0.281034	1	0.361087	0.88219	-1.67694	0.654471	-2.94586	0.132201	-0.263716	0.51452	0.633734	0.0173179	0.653709	0.0111254	0.897154	0.00804078	0.0198544	1	-1.73169	0.524134	-0.281034	1	0.53166	0.995251
Irradiation											MligTCv3c-14742.1	0.125694	-0.00524834	1.5614	-1.58214	-0.525228	-0.382136	3.79957	1.17232	1.78585	1.64119	-0.88232	-1.10761	0	1	0	1	0	1	0	1	0	1	-2.56676	9.12364e-16	-1.91344	6.73357e-10	-2.08268	1.58434e-11	0.653169	0.192623	-0.169143	0.919595	0	1	0	1	0	1
											MligTCv3c-14853.0	4.80997	4.96136	3.98111	4.13879	3.943	4.06147	4.32142	4.30988	4.13088	4.30155	4.57993	4.70824	-0.64951	0.150051	-0.144406	0.810876	-0.0979249	0.545822	-1.04339	0.019742	0.439961	0.470137	0.0947313	0.517595	-0.074045	0.610844	0.0852682	0.535474	-0.168772	0.433444	0.15931	0.640354	0.943162	0.0813901	-0.144406	0.810876	0.296551	0.696824
											MligTCv3c-1496.0	0.705343	0.230615	1.5614	-0.710718	-0.308846	0.328053	-2.6931	-3.50159	-3.03044	-3.35018	-1.10708	-1.10761	0	1	0	1	0	1	0	1	0	1	0	1	0	1	0	1	0	1	0	1	0	1	0	1	0	1
											MligTCv3c-15016.1	2.05084	1.96574	1.79501	0.831896	1.77969	1.18031	2.72098	3.11057	2.95952	2.96962	-2.01525	1.8361	-1.05058	0.215089	-0.280306	1	1.10855	0.107663	-0.00868878	0.963031	1.53688	0.973032	0.500709	0.000610884	0.365221	0.0165875	0.357707	0.014829	-0.135475	0.635509	-0.00752678	1	2.26501	0.413421	-0.280306	1	0.0659557	1
											MligTCv3c-1510.0	0.125694	-0.00524834	1.5614	-1.58214	-0.525228	-0.382136	-2.98146	-2.77005	-2.85094	-3.15405	-2.22941	-1.10761	0	1	0	1	0	1	0	1	0	1	0	1	0	1	0	1	0	1	0	1	0	1	0	1	0	1
											MligTCv3c-15161.3	0.125694	-0.00524834	1.5614	-1.58214	-0.525228	-0.382136	-3.5715	-3.50159	-3.43744	-3.57532	-2.22941	-1.10761	0	1	0	1	0	1	0	1	0	1	0	1	0	1	0	1	0	1	0	1	0	1	0	1	0	1
											MligTCv3c-15231.1	4.38096	3.55964	3.34942	2.63921	3.19892	3.18218	1.84264	1.79891	2.07322	2.06174	-0.995181	3.60918	-1.74288	0.000814235	-0.70415	0.343269	0.813481	0.216692	-0.16545	1	0.265279	0.952315	0.0635016	0.81404	0.364703	0.0555278	0.330285	0.0683358	0.301174	0.305813	-0.0344388	1	1.29874	0.0711756	-0.70415	0.343269	-0.76164	0.236261
											MligTCv3c-15231.2	3.92413	2.26032	3.22111	1.6757	1.20244	2.04643	5.84061	5.83083	6.21645	6.28031	-1.5018	2.55414	-2.22834	0.00355744	-0.336196	0.963838	-0.822711	0.199367	-1.207	0.241971	-0.837224	0.736689	0.0962071	0.435885	0.498568	2.44554e-06	0.546085	1.54462e-07	0.402359	0.000819435	0.0475144	0.929839	1.03925	0.309649	-0.336196	0.963838	-1.82466	0.0225476
											MligTCv3c-15341.0	3.30425	3.21191	3.37773	2.30747	2.7448	2.34136	3.96221	4.20585	4.14869	3.92631	1.54455	2.54879	-0.943571	0.0703258	-0.124645	1	0.581751	0.448669	-0.371473	0.903011	-0.733413	0.33582	0.349345	0.0180755	0.306151	0.0401619	0.0678909	0.673217	-0.0431906	0.921832	-0.238258	0.476925	0.0791124	1	-0.124645	1	0.0103908	1
											MligTCv3c-15601.2	0.125694	-0.00524834	1.5614	-1.58214	-0.525228	-0.382136	2.79894	2.92062	3.09399	3.28711	-2.22941	-1.10761	0	1	0	1	0	1	0	1	0	1	0.239715	0.190404	0.415463	0.0112164	0.601267	0.000112391	0.175746	0.530852	0.18578	0.689331	0	1	0	1	0	1
											MligTCv3c-15721.0	3.53801	2.67974	2.9013	1.24527	2.12174	2.69289	3.72783	4.1391	4.27257	4.46404	-1.19296	2.4139	-2.40008	0.00131688	-1.60499	0.075532	0.996482	0.348061	-0.443017	1	0.318294	1	0.518867	5.22228e-05	0.66534	9.2836e-08	0.845454	3.23474e-12	0.146474	0.518699	0.180099	0.564558	1.10755	0.391805	-1.60499	0.075532	-0.954991	0.261191
											MligTCv3c-15866.1	1.64917	2.61453	2.70916	1.31312	2.28943	1.45677	-0.673566	-0.312976	-0.204684	-0.0701418	0.538577	1.75209	0.0705969	1	-0.116753	1	1.14449	0.431536	-0.235329	0.379901	-0.72852	0.671732	0	1	0	1	0	1	0	1	0	1	-0.905132	0.777925	-0.116753	1	1.43368	0.077499
Irradiation											MligTCv3c-16068.0	2.29955	0.216098	1.5614	2.45255	0.0420474	-0.154615	2.67887	0.570075	-1.16485	-0.896463	-2.22941	3.30295	0.428983	0.579325	4.82681	1.48196e-06	-3.60235	0.000224593	0.922353	1	1.4428	1	-2.07447	4.56001e-26	-4.07278	9.98967e-55	-3.69658	2.91826e-54	-1.99727	2.62426e-07	0.376751	0.893993	5.25909	0.0461047	4.82681	1.48196e-06	-3.95978	0.00165811
											MligTCv3c-16072.1	2.53254	2.81297	3.66233	2.41059	1.38136	1.99646	2.05965	2.31542	2.45485	2.72006	-1.62353	2.04965	0.239192	0.823283	0.639033	0.420658	-1.52211	0.0494788	-1.86249	0.0827805	-1.64516	0.14537	0.370505	0.034703	0.517304	0.00190945	0.785666	4.71561e-07	0.146799	0.659329	0.268312	0.449543	-1.24723	0.335765	0.639033	0.420658	0.588202	0.683089
											MligTCv3c-16238.2	2.4523	1.82679	2.26151	2.57136	3.2258	2.51484	2.60832	2.81207	2.91883	2.78206	1.71098	2.1808	0.533329	0.548854	-0.0960535	0.987546	0.799122	0.678014	1.98127	0.126659	1.69409	0.216804	0.311235	0.0607868	0.440324	0.00641036	0.288938	0.0756441	0.129088	0.732694	-0.151395	0.764346	1.06555	0.555957	-0.0960535	0.987546	-0.652484	0.639759
											MligTCv3c-16249.1	0.125694	0.212792	1.5614	-1.58214	0.320307	-0.382136	3.90947	3.19264	3.18533	2.77607	-2.22941	-1.10761	0	1	0	1	0	1	0	1	0	1	-0.621344	0.158801	-0.616547	0.154689	-1.0458	0.0109255	0.00479041	1	-0.429211	0.734543	0	1	0	1	0	1
											MligTCv3c-16342.0	3.06028	2.7807	2.42912	3.17928	3.19986	2.86035	2.41325	2.19422	2.0841	1.99584	2.32262	2.66782	0.281155	0.646885	0.219372	0.658974	0.164626	0.770332	0.61421	0.379181	1.44657	0.237365	-0.125173	0.545699	-0.220323	0.234906	-0.313017	0.0664056	-0.0951457	0.83445	-0.0926714	0.912021	1.38131	0.173992	0.219372	0.658974	-0.169506	0.912377
											MligTCv3c-16342.1	3.20584	3.11478	2.54571	3.3457	3.41356	3.08539	2.73404	2.47694	2.60219	2.61975	2.48485	2.76707	0.274426	0.693094	0.109491	0.632227	0.209856	0.64618	0.430083	0.483928	1.46796	0.154114	-0.158572	0.378444	-0.0199471	0.949357	-0.0104795	0.960724	0.138612	0.684691	0.00946768	1	1.30118	0.155064	0.109491	0.632227	0.052814	1
											MligTCv3c-16351.0	3.2593	2.86167	3.39262	3.74025	3.31671	4.11992	3.54947	3.61761	3.56045	3.50267	2.9379	3.53838	0.573128	0.34642	-0.663529	0.172256	-0.29784	0.790006	0.581393	0.680411	1.28296	0.0409688	0.170312	0.232334	0.128887	0.390256	0.0611524	0.692964	-0.0414227	0.916534	-0.0677344	0.918142	0.0516977	0.943837	-0.663529	0.172256	-0.306596	0.824842
											MligTCv3c-16382.0	1.65255	0.418797	1.5614	2.4719	-0.122095	0.0309443	0.960552	1.02488	1.11353	1.18392	-1.32345	1.88623	1.27159	0.186998	3.92967	7.16718e-05	-4.09565	0.000415975	-0.407468	0.804517	2.13398	1	0.169977	0.524781	0.265968	0.279301	0.327849	0.152416	0.0959851	0.889192	0.0618337	0.971947	4.4008	0.108995	3.92967	7.16718e-05	-2.27808	0.13788
											MligTCv3c-16382.1	5.2139	5.63896	4.75044	4.44028	5.01882	4.56124	5.81472	6.10295	6.18233	6.27395	3.97488	4.80583	-0.76987	0.0603636	-0.345087	0.509327	0.740585	0.160834	-0.614012	0.281795	0.0324522	1	0.395564	1.08443e-05	0.488839	2.90164e-08	0.56572	6.39462e-11	0.0932757	0.585407	0.0768791	0.802866	0.456317	0.529131	-0.345087	0.509327	0.584543	0.25341
											MligTCv3c-16426.0	1.61954	0.727473	1.5614	1.07962	0.440366	-0.154615	0.643022	0.844841	1.16716	0.920186	-2.01525	-0.700146	-0.294226	0.823711	3.14128	0.0949027	-1.18408	0.562108	-0.026779	1	1.46665	1	0.312776	0.30437	0.656986	0.0139803	0.372743	0.15544	0.344169	0.44206	-0.284269	0.747941	4.34721	0.229544	3.14128	0.0949027	-1.41069	0.453287
											MligTCv3c-16647.0	1.96394	-0.00524834	1.5614	-0.58707	-0.525228	-0.382136	14.6836	14.4564	14.1797	13.9512	-2.22941	1.14636	-2.95551	0.000459736	3.57121	0.681148	-3.61081	0.700328	0	1	0	1	-0.113378	0.687984	-0.378855	0.122384	-0.626069	0.0072923	-0.265477	0.529806	-0.247215	0.727377	4.82966	0.132301	3.57121	0.681148	-5.39724	0.00197184
											MligTCv3c-16670.0	0.53715	0.573368	2.17886	-1.58214	-0.525228	-0.154615	-2.45317	-3.50159	-2.21246	-2.84168	-1.99222	-1.10761	0	1	0	1	0	1	0	1	0	1	0	1	0	1	0	1	0	1	0	1	0	1	0	1	0	1
Irradiation											MligTCv3c-16696.1	3.94702	2.89016	3.49627	4.36719	3.50892	2.91264	3.11895	2.37989	2.47874	2.28092	2.32716	2.80685	0.400568	0.619917	1.35523	0.0337868	-0.741283	0.443876	0.729443	0.504818	-0.37051	0.743843	-0.651245	2.70958e-05	-0.521347	0.000606888	-0.743122	8.7005e-07	0.129876	0.763235	-0.221735	0.638983	0.578662	0.785251	1.35523	0.0337868	-1.06846	0.190294
											MligTCv3c-16759.3	2.68492	2.42714	2.55322	1.8688	2.18689	2.38084	3.03454	3.1466	3.12671	3.24055	1.8198	2.38769	-0.730413	0.140957	-0.643069	0.39495	0.383018	0.991463	-0.162653	0.748284	0.635586	0.992934	0.210549	0.186725	0.208068	0.185749	0.312192	0.0356436	-0.00247798	1	0.104113	0.863514	0.721103	0.705975	-0.643069	0.39495	-0.183878	0.931269
											MligTCv3c-16896.0	2.73751	2.14411	2.67127	1.51041	0.320307	1.14122	2.79436	3.00275	3.07496	3.1473	1.81633	1.63915	-0.830184	0.59219	1.08094	0.296312	-2.39504	0.0807897	-2.66881	0.0675893	-1.23465	0.593811	0.332242	0.0379179	0.405927	0.00805494	0.46652	0.00156575	0.0736875	0.842697	0.0605752	0.94514	0.641025	0.774315	1.08094	0.296312	-0.50431	0.849267
											MligTCv3c-16947.1	0.852835	-0.00524834	1.5614	-1.58214	-0.525228	-0.166789	-2.17339	-1.69226	-1.92255	-1.83967	-2.22941	-0.889058	0	1	0	1	0	1	0	1	0	1	0	1	0	1	0	1	0	1	0	1	0	1	0	1	0	1
											MligTCv3c-16973.4	0.125694	-0.00524834	1.5614	-1.58214	-0.525228	-0.382136	0.736835	1.00011	1.1124	1.10808	-2.22941	-1.10761	0	1	0	1	0	1	0	1	0	1	0.366067	0.150433	0.499424	0.0379085	0.490206	0.036748	0.133358	0.850466	-0.00928881	1	0	1	0	1	0	1
											MligTCv3c-17004.0	3.82579	4.33096	3.82997	3.18301	3.53493	3.09588	2.47252	2.38032	2.51518	2.56353	3.57735	3.301	-0.416141	0.695265	0.128582	0.800677	0.341703	1	-0.722517	0.335981	-0.437353	0.832085	0.0198059	0.955262	0.170194	0.445792	0.197018	0.310104	0.150379	0.738513	0.026814	0.989582	0.104719	1	0.128582	0.800677	0.647639	0.461301
											MligTCv3c-17088.0	4.36017	4.21363	4.27798	4.8313	4.58229	4.16541	4.34254	3.89308	3.98168	3.95385	3.5355	3.65823	0.5202	0.160216	0.462868	0.257804	-0.0947765	1	0.43789	0.436078	0.15659	0.999594	-0.344392	0.0310396	-0.238107	0.137696	-0.281863	0.0710001	0.10628	0.776987	-0.0437519	0.974434	0.0993337	1	0.462868	0.257804	-0.0127893	1
											MligTCv3c-17128.0	0.125694	-0.00524834	1.5614	-1.17092	-0.525228	-0.382136	-1.7501	-3.50159	-3.21315	-2.9894	-2.22941	-0.377614	0	1	0	1	0	1	0	1	0	1	0	1	0	1	0	1	0	1	0	1	0	1	0	1	0	1
											MligTCv3c-17326.3	0.125694	-0.00524834	1.5614	-1.58214	-0.525228	-0.382136	1.17317	0.856224	1.3257	1.28887	-2.22941	-1.10761	0	1	0	1	0	1	0	1	0	1	-0.252279	0.412751	0.279662	0.258195	0.212222	0.35804	0.531826	0.121724	-0.0674565	0.986183	0	1	0	1	0	1
											MligTCv3c-17352.0	4.7217	4.89707	4.75055	4.66619	3.87663	3.99421	5.01524	4.67505	4.62944	4.72543	4.06679	4.8374	-0.0414471	1	0.456328	0.17671	-0.659677	0.190803	-1.00564	0.0562247	-0.523481	0.358489	-0.233382	0.0646305	-0.26674	0.031009	-0.182869	0.140789	-0.0333583	0.935365	0.0838726	0.862146	-0.0269923	1	0.456328	0.17671	0.305508	0.492748
											MligTCv3c-17416.0	1.9105	2.74109	2.30087	2.59057	2.06377	2.3104	1.50673	1.82967	1.49101	1.80647	1.8138	1.99085	1.08697	0.0843407	0.217449	0.84759	-0.493405	0.862663	-0.593562	0.952833	1.1327	0.450745	0.449252	0.024866	0.105611	0.713479	0.419455	0.0309836	-0.343583	0.244628	0.313788	0.463723	0.274825	0.988592	0.217449	0.84759	1.18009	0.177057
											MligTCv3c-17416.1	2.55407	3.33673	3.43983	3.22545	3.37137	3.48163	1.60447	1.9031	1.71824	1.91016	1.41625	3.03895	0.915375	0.084691	-0.431617	0.535752	0.291019	0.759285	0.129159	1	0.47776	0.832085	0.422059	0.0351428	0.229599	0.280727	0.413475	0.0259095	-0.192423	0.622851	0.183832	0.754119	-0.857368	0.41398	-0.431617	0.535752	1.07145	0.0764362
											MligTCv3c-17499.0	1.43606	0.721247	2.63394	0.0233978	-0.308846	1.15242	3.90397	4.35006	4.69912	4.88985	-0.336747	0.276608	-1.17632	0.452556	-1.3304	0.292367	-2.15183	0.188875	-2.00825	0.805935	-0.933963	1	0.554935	0.00016691	0.920295	6.214e-11	1.09701	2.10353e-15	0.365358	0.0463215	0.176703	0.654893	-1.07894	0.741824	-1.3304	0.292367	-1.10794	0.532523
											MligTCv3c-17628.0	0.125694	-0.00524834	1.5614	-1.58214	-0.525228	-0.382136	1.37402	1.47934	-0.26404	-1.50477	-2.22941	-0.533854	0	1	0	1	0	1	0	1	0	1	0.231637	0.462335	-1.6542	1.11577e-07	-3.06513	2.50333e-19	-1.8853	2.92192e-09	-1.40917	0.0172948	0	1	0	1	0	1
											MligTCv3c-1766.0	0.125694	-0.00524834	1.5614	-1.58214	0.702541	-0.382136	-3.34731	-3.07966	-3.43744	-3.15405	-2.22941	-1.10761	0	1	0	1	0	1	0	1	0	1	0	1	0	1	0	1	0	1	0	1	0	1	0	1	0	1
											MligTCv3c-18091.0	0.125694	-0.00524834	1.5614	-1.58214	-0.525228	-0.382136	-3.5715	-3.28385	-3.02271	-3.16116	-2.22941	-1.10761	0	1	0	1	0	1	0	1	0	1	0	1	0	1	0	1	0	1	0	1	0	1	0	1	0	1
											MligTCv3c-18171.0	1.68555	0.868646	2.9731	0.210893	0.0420474	0.840935	1.73581	1.55022	1.61986	1.6869	0.117207	0.457105	-1.33651	0.0648475	-0.527867	0.634424	-0.997876	0.586908	-1.08246	0.696983	-2.12416	0.276972	-0.0845902	0.7367	-0.0021108	1	0.0475687	0.823856	0.0824656	0.897609	0.0496733	0.978281	-1.3373	0.422012	-0.527867	0.634424	-1.17317	0.585884
											MligTCv3c-18171.1	3.92078	4.0484	4.42047	3.80176	3.45718	3.81102	3.39009	3.15956	3.19735	3.31823	3.31566	3.8236	-0.0325097	0.846664	-0.174886	0.5654	-0.206314	0.934496	-0.526134	0.488638	-0.414792	0.82353	-0.124554	0.49424	-0.0758129	0.68712	0.0304247	0.863776	0.0487375	0.932233	0.106235	0.86337	-0.556244	0.49854	-0.174886	0.5654	0.287511	0.717806
											MligTCv3c-18187.0	4.19844	4.7479	5.12282	3.21237	3.55606	3.78958	3.77202	3.26063	3.48599	3.58954	3.26969	3.61138	-0.9494	0.012725	-0.783984	0.0748414	0.505244	0.535728	-1.15579	0.0126064	-1.18369	0.0237363	-0.407153	0.0272631	-0.167459	0.396168	-0.0759802	0.706478	0.239682	0.433324	0.0914783	0.919284	-1.01799	0.0596414	-0.783984	0.0748414	0.71163	0.147122
											MligTCv3c-18336.1	2.68492	2.54062	3.27018	1.50582	2.69968	2.66086	3.56227	3.7907	3.80334	3.90115	1.95794	2.34495	-1.08378	0.133167	-1.34829	0.059834	1.50316	0.0847577	0.459511	0.845833	-0.172234	1	0.33434	0.0201765	0.363937	0.0106446	0.44687	0.00104665	0.0295992	0.962864	0.082923	0.886384	-0.432285	0.978247	-1.34829	0.059834	-0.0421817	1
											MligTCv3c-18555.1	4.42637	4.65431	3.40682	2.60031	3.56344	2.91109	5.89347	6.62727	6.79149	6.86864	-1.62353	3.53285	-1.84916	2.31031e-05	-0.482466	0.428459	1.11778	0.080157	-1.09591	0.0447741	-0.0811098	1	0.841717	9.06029e-16	1.02122	6.14295e-23	1.08395	7.5914e-26	0.179502	0.276702	0.06273	0.896363	1.27812	0.0849458	-0.482466	0.428459	0.364953	0.612344
											MligTCv3c-18557.3	2.63988	2.87815	3.30174	3.1842	2.21956	1.98776	2.21764	2.58183	2.76273	2.73321	-0.960331	3.44821	0.799137	0.199245	1.25949	0.0272524	-0.897331	0.578242	-0.511335	1	-1.02461	0.362973	0.47082	0.0101339	0.674861	0.000145233	0.629764	0.000313572	0.204039	0.545146	-0.0451258	0.985651	-0.568827	0.673051	1.25949	0.0272524	0.414068	0.743756
											MligTCv3c-18795.2	1.34941	1.30906	1.97781	1.30389	1.37053	1.88156	0.349289	0.0791812	-0.141124	0.442633	1.25221	1.14462	0.548126	0.538048	-0.664447	0.336798	0.0483133	0.849966	0.433249	1	1.5712	0.405824	-0.172992	0.604343	-0.416782	0.227622	0.221684	0.50003	-0.243711	0.753867	0.638292	0.251717	0.38479	1	-0.664447	0.336798	0.153082	1
											MligTCv3c-18826.1	4.45993	3.78214	4.1432	4.08673	4.35199	4.17248	4.60067	4.5463	4.76301	4.8811	3.9073	4.30729	-0.393368	0.323989	-0.393541	0.480353	0.491945	0.278231	0.667933	0.122116	0.306374	0.636368	0.0556086	0.73426	0.282134	0.0305743	0.388736	0.00182511	0.226523	0.229213	0.106597	0.806666	0.306153	0.531933	-0.393541	0.480353	-0.569241	0.144268
											MligTCv3c-18938.0	2.62844	0.891943	3.28392	2.20744	2.00682	1.54267	3.8205	4.27215	4.11439	4.22363	0.0546439	1.916	-0.236456	0.837012	0.75958	0.218846	-0.165095	0.663572	1.95577	0.343693	-1.53072	0.181221	0.561244	2.35254e-05	0.411815	0.00238656	0.512339	9.02694e-05	-0.149422	0.545875	0.100514	0.843192	-0.54913	0.897022	0.75958	0.218846	-2.34294	0.0261481
											MligTCv3c-18938.1	4.20675	4.33692	3.32374	4.80658	2.75818	1.71161	2.94487	3.00983	2.8582	2.86253	-0.638076	4.83894	0.663758	0.184597	3.21941	4.47033e-10	-1.95955	0.00204758	-1.61515	0.0347846	-1.37741	0.183755	0.169556	0.319354	0.0259191	0.906652	0.0203658	0.906114	-0.143627	0.661485	-0.00555377	1	1.15449	0.129608	3.21941	4.47033e-10	0.322844	0.673523
											MligTCv3c-18938.2	0.346276	-0.00524834	1.5614	-0.590734	-0.525228	-0.382136	2.23029	2.13821	2.08149	2.01112	-2.22941	-0.696086	0	1	0	1	0	1	0	1	0	1	0.016959	0.973099	-0.0359974	0.893436	-0.116878	0.561384	-0.052951	0.934993	-0.0808693	0.929262	0	1	0	1	0	1
											MligTCv3c-1922.0	0.125694	-0.00524834	1.5614	-1.58214	-0.525228	-0.382136	-3.35196	-3.50159	-3.21914	-3.57532	-2.01525	-1.10761	0	1	0	1	0	1	0	1	0	1	0	1	0	1	0	1	0	1	0	1	0	1	0	1	0	1
											MligTCv3c-19364.2	0.125694	0.404446	1.5614	-0.589513	-0.122095	0.0309443	-1.45748	-1.5639	-1.64784	-1.72159	-2.22941	-0.696086	0	1	0	1	0	1	0	1	0	1	0	1	0	1	0	1	0	1	0	1	0	1	0	1	0	1
											MligTCv3c-19424.4	3.39339	2.42498	1.5614	-0.240762	0.994406	0.699314	2.93876	3.54472	3.92634	3.90853	-2.00108	2.15111	-4.11206	8.03236e-06	-0.863753	1	1.37579	0.897333	-1.68442	0.0962326	3.59438	0.832347	0.714108	1.25052e-06	1.11397	2.8225e-15	1.0847	8.56717e-15	0.399862	0.0237047	-0.0293029	0.988168	6.57274	0.000383394	-0.863753	1	-1.03542	0.238168
											MligTCv3c-19531.0	3.64505	2.02863	3.01484	1.45482	1.35893	1.1333	4.74807	5.43154	5.98625	5.96687	-1.05944	2.3959	-2.22201	3.11985e-07	0.517915	0.967224	-0.152103	1	-0.624664	0.709163	-1.72439	0.206446	0.789913	1.75793e-05	1.36066	2.22529e-14	1.32661	8.34238e-14	0.570743	0.00825539	-0.0340542	0.989115	0.97331	0.230829	0.517915	0.967224	-1.73265	0.00162315
											MligTCv3c-19636.2	0.125694	-0.00524834	1.5614	-0.589513	-0.525228	-0.382136	-0.198887	-1.76509	-1.25559	-1.71654	-2.22941	-0.525906	0	1	0	1	0	1	0	1	0	1	0	1	0	1	0	1	0	1	0	1	0	1	0	1	0	1
											MligTCv3c-19675.0	1.70544	2.3161	2.82534	1.59139	1.53085	1.99737	2.7896	2.82235	2.83263	2.86202	0.308609	1.46404	0.302383	0.767663	-0.470984	0.430089	-0.103115	1	-0.789493	0.694117	-0.248135	1	0.140049	0.416906	0.159474	0.343525	0.183362	0.251716	0.0194269	0.9796	0.0238801	0.999947	-1.00275	0.537304	-0.470984	0.430089	0.983947	0.238977
											MligTCv3c-19709.0	5.56299	4.23798	4.47844	3.65251	3.37868	4.50384	5.83956	5.73859	6.07636	6.12918	-0.757147	4.6595	-1.90672	0.000749285	-1.01991	0.132483	-0.169736	0.929484	-0.809858	0.48801	0.228024	0.999391	0.00259888	0.994652	0.358082	0.0144282	0.395482	0.00570659	0.355481	0.0560214	0.0373974	0.974172	1.11303	0.16057	-1.01991	0.132483	-1.26356	0.0478453
											MligTCv3c-19795.2	2.88631	3.66229	2.67881	0.930949	2.32727	1.97665	6.84921	7.11394	7.14241	7.37916	-0.80056	3.42301	-2.10981	0.012885	-1.32624	0.157894	1.47175	0.265061	-1.53924	0.130418	-0.0358508	1	0.373707	0.000101806	0.417054	1.08907e-05	0.637745	4.35835e-12	0.0433479	0.86399	0.220689	0.182109	0.73766	0.782691	-1.32624	0.157894	0.900599	0.494693
											MligTCv3c-19898.0	1.52596	0.216098	2.13825	-0.36717	0.320307	0.512743	2.8446	2.874	2.84221	2.79584	-1.24068	-0.521922	-1.94701	0.0385081	-0.778524	0.368555	0.518618	1	1.55061	0.804517	-0.969646	1	0.144745	0.404886	0.119449	0.497375	0.0619029	0.740471	-0.0252922	0.969551	-0.0575467	0.956018	0.143274	1	-0.778524	0.368555	-2.89825	0.125549
											MligTCv3c-19976.0	0.125694	-0.00524834	1.5614	-1.58214	-0.525228	-0.382136	-2.83226	-2.92064	-3.21315	-2.99555	-2.22941	-1.10761	0	1	0	1	0	1	0	1	0	1	0	1	0	1	0	1	0	1	0	1	0	1	0	1	0	1
											MligTCv3c-20156.0	4.31088	3.97493	4.53306	2.84194	3.16721	3.3459	4.15345	4.3586	4.4387	4.55867	1.7089	3.66228	-1.45195	7.15855e-05	-0.717086	0.29657	0.478704	0.384895	-0.748852	0.286897	-0.952679	0.0282013	0.312554	0.0105645	0.406539	0.00062554	0.512647	7.64617e-06	0.0939853	0.718064	0.106101	0.779678	-0.220048	0.780258	-0.717086	0.29657	-0.222551	0.803771
											MligTCv3c-2016.12	0.125694	-0.00524834	1.5614	-1.58214	-0.525228	-0.382136	-2.69747	-2.38922	-2.43451	-2.25565	-2.22941	-1.10761	0	1	0	1	0	1	0	1	0	1	0	1	0	1	0	1	0	1	0	1	0	1	0	1	0	1
											MligTCv3c-20252.0	6.46486	3.95945	5.01666	3.05676	3.49413	2.89489	3.45742	3.6477	4.09701	3.89889	-0.138479	5.00662	-3.43117	2.2316e-15	0.0214362	1	0.593883	0.384503	-0.386642	0.91753	-2.00513	0.00110494	0.29366	0.443086	0.75673	0.0281742	0.54721	0.114931	0.463062	0.409126	-0.209529	0.884405	1.43755	0.00156886	0.0214362	1	-2.44732	1.81966e-09
											MligTCv3c-20289.0	1.71049	1.79601	1.95735	1.73482	1.47525	1.40449	2.41569	2.11301	2.04049	2.14078	-0.359593	1.37342	0.45487	0.619917	0.426402	0.401378	-0.337198	1	-0.188634	1	0.991939	0.627752	-0.205988	0.280962	-0.2599	0.148117	-0.175265	0.347563	-0.0539126	0.923047	0.0846406	0.915549	0.956413	0.64716	0.426402	0.401378	0.304496	0.98716
											MligTCv3c-20289.2	2.06285	2.21125	2.43669	2.08433	2.01261	1.69436	2.85456	2.60041	2.56958	2.61928	0.496	1.78514	0.3379	0.68125	0.407302	0.362625	-0.0900887	0.860504	-0.112152	0.98025	0.109113	1	-0.15029	0.391685	-0.164946	0.313364	-0.136672	0.426675	-0.0146585	0.990067	0.0282791	0.985791	0.176832	1	0.407302	0.362625	0.357921	0.779846
											MligTCv3c-20306.0	2.00985	2.50615	2.26151	0.270013	0.702541	1.07388	2.75681	3.05276	3.29324	3.17774	-1.80791	1.18794	-1.7008	0.0869528	-0.804807	0.940033	0.285291	1	-2.18305	0.0279664	-0.391943	1	0.404121	0.00661306	0.661066	2.53871e-06	0.527106	0.000165138	0.256941	0.226477	-0.133974	0.778972	0.48242	0.756147	-0.804807	0.940033	0.785276	0.46936
											MligTCv3c-20370.1	0.125694	-0.00524834	1.79501	-1.58214	-0.308846	-0.382136	-1.25251	-1.18779	-0.594326	-1.11627	-2.22941	-0.884904	0	1	0	1	0	1	0	1	0	1	0	1	0	1	0	1	0	1	0	1	0	1	0	1	0	1
Irradiation											MligTCv3c-20389.0	5.69712	5.06877	5.26671	6.06998	5.30198	5.40928	5.40449	4.92806	5.02206	5.06328	5.20949	5.48448	0.394209	0.166298	0.422134	0.134578	-0.57088	0.0499887	0.318285	0.640664	0.319544	0.58895	-0.370979	0.00156404	-0.26213	0.0264586	-0.235428	0.0454644	0.108846	0.655238	0.0267035	0.97924	0.347369	0.426676	0.422134	0.134578	-0.494773	0.136352
											MligTCv3c-20440.0	4.3706	4.33531	4.41085	3.10517	3.56114	3.63722	4.69659	4.52664	4.69094	4.72955	3.82291	3.80432	-1.25027	0.000335312	-0.749702	0.0794746	0.6325	0.260904	-0.718928	0.154395	-0.545772	0.43129	-0.0670189	0.653561	0.11666	0.379391	0.140546	0.26501	0.183676	0.349941	0.0238849	0.987467	-0.046661	1	-0.749702	0.0794746	0.101911	0.922506
											MligTCv3c-20447.0	2.0399	1.91269	2.81074	2.00779	1.89818	2.17178	3.31167	2.82957	3.03998	2.98371	2.51666	2.64106	0.279386	0.754309	-0.252531	0.659513	-0.066402	1	0.204077	1	-0.0156966	1	-0.382913	0.0091119	-0.150293	0.326778	-0.222146	0.126732	0.232602	0.325853	-0.0718448	0.924984	-0.538649	0.714628	-0.252531	0.659513	0.00716041	1
											MligTCv3c-20447.1	3.54334	2.40267	3.18707	2.89717	1.63743	1.61853	3.34626	2.83083	2.98146	3.03146	2.34277	2.87338	-0.610736	0.0962797	1.34381	0.115809	-1.30422	0.297043	-0.737573	0.747386	-1.29451	0.404853	-0.414773	0.00432695	-0.24382	0.099779	-0.207198	0.149941	0.170938	0.534999	0.0366275	0.978785	0.636952	0.379077	1.34381	0.115809	-1.16546	0.0632402
											MligTCv3c-20518.0	0.125694	-0.00524834	1.5614	-1.58214	-0.525228	-0.382136	-3.35196	-3.08934	-3.21126	-3.57532	-2.22941	-1.10761	0	1	0	1	0	1	0	1	0	1	0	1	0	1	0	1	0	1	0	1	0	1	0	1	0	1
											MligTCv3c-20522.0	0.125694	-0.00524834	1.5614	-1.58214	-0.525228	-0.382136	-3.5715	-3.50159	-3.21315	-3.16907	-2.22941	-1.10761	0	1	0	1	0	1	0	1	0	1	0	1	0	1	0	1	0	1	0	1	0	1	0	1	0	1
											MligTCv3c-20584.0	0.125694	-0.00524834	1.5614	-1.58214	-0.525228	-0.382136	-3.5715	-3.27403	-3.01681	-3.34934	-2.22941	-1.10761	0	1	0	1	0	1	0	1	0	1	0	1	0	1	0	1	0	1	0	1	0	1	0	1	0	1
											MligTCv3c-20604.0	0.125694	-0.00524834	1.5614	-1.58214	-0.525228	-0.382136	-3.5715	-3.50159	-3.43744	-3.57532	-2.22941	-1.10761	0	1	0	1	0	1	0	1	0	1	0	1	0	1	0	1	0	1	0	1	0	1	0	1	0	1
											MligTCv3c-20662.0	0.125694	-0.00524834	1.5614	-1.58214	-0.525228	-0.382136	-3.5715	-3.50159	-3.43744	-3.57532	-2.22941	-1.10761	0	1	0	1	0	1	0	1	0	1	0	1	0	1	0	1	0	1	0	1	0	1	0	1	0	1
											MligTCv3c-20748.0	0.125694	-0.00524834	1.5614	-1.58214	-0.525228	-0.382136	-3.5715	-3.50159	-3.43744	-3.57532	-2.22941	-1.10761	0	1	0	1	0	1	0	1	0	1	0	1	0	1	0	1	0	1	0	1	0	1	0	1	0	1
											MligTCv3c-20979.0	0.125694	-0.00524834	1.5614	-1.58214	-0.525228	-0.382136	-3.5715	-3.50159	-3.43744	-3.57532	-2.22941	-1.10761	0	1	0	1	0	1	0	1	0	1	0	1	0	1	0	1	0	1	0	1	0	1	0	1	0	1
											MligTCv3c-21036.0	0.125694	-0.00524834	1.5614	-1.58214	-0.525228	-0.382136	-3.5715	-3.50159	-3.43744	-3.57532	-2.22941	-1.10761	0	1	0	1	0	1	0	1	0	1	0	1	0	1	0	1	0	1	0	1	0	1	0	1	0	1
											MligTCv3c-21072.0	0.125694	-0.00524834	1.5614	-1.58214	-0.525228	-0.382136	-3.5715	-3.50159	-3.43744	-3.57532	-2.22941	-1.10761	0	1	0	1	0	1	0	1	0	1	0	1	0	1	0	1	0	1	0	1	0	1	0	1	0	1
											MligTCv3c-21101.0	0.125694	-0.00524834	1.5614	-1.58214	-0.525228	-0.382136	-3.5715	-3.50159	-3.21315	-3.57532	-2.22941	-1.10761	0	1	0	1	0	1	0	1	0	1	0	1	0	1	0	1	0	1	0	1	0	1	0	1	0	1
											MligTCv3c-21182.0	0.125694	-0.00524834	1.5614	-1.58214	-0.525228	-0.382136	-3.5715	-3.50159	-3.43744	-3.57532	-2.22941	-1.10761	0	1	0	1	0	1	0	1	0	1	0	1	0	1	0	1	0	1	0	1	0	1	0	1	0	1
											MligTCv3c-2121.0	0.125694	-0.00524834	1.5614	-1.58214	-0.525228	-0.382136	-2.6974	-2.75124	-2.42519	-3.34934	-2.22941	-1.10761	0	1	0	1	0	1	0	1	0	1	0	1	0	1	0	1	0	1	0	1	0	1	0	1	0	1
											MligTCv3c-21246.0	0.125694	-0.00524834	1.5614	-1.58214	-0.525228	-0.382136	-3.5715	-3.50159	-3.43744	-3.57532	-2.22941	-1.10761	0	1	0	1	0	1	0	1	0	1	0	1	0	1	0	1	0	1	0	1	0	1	0	1	0	1
											MligTCv3c-21252.0	0.125694	-0.00524834	1.5614	-1.58214	-0.525228	-0.382136	-3.5715	-3.50159	-3.43744	-3.57532	-2.22941	-1.10761	0	1	0	1	0	1	0	1	0	1	0	1	0	1	0	1	0	1	0	1	0	1	0	1	0	1
											MligTCv3c-21259.0	0.125694	-0.00524834	1.5614	-1.58214	-0.525228	-0.382136	-3.5715	-3.50159	-3.43744	-3.57532	-2.22941	-1.10761	0	1	0	1	0	1	0	1	0	1	0	1	0	1	0	1	0	1	0	1	0	1	0	1	0	1
											MligTCv3c-21525.0	0.125694	-0.00524834	1.5614	-1.58214	-0.525228	-0.382136	-3.5715	-3.27403	-3.43744	-3.57532	-2.22941	-1.10761	0	1	0	1	0	1	0	1	0	1	0	1	0	1	0	1	0	1	0	1	0	1	0	1	0	1
											MligTCv3c-21531.0	0.125694	-0.00524834	1.5614	-1.58214	-0.525228	-0.382136	-3.5715	-3.50159	-3.43744	-3.57532	-2.22941	-1.10761	0	1	0	1	0	1	0	1	0	1	0	1	0	1	0	1	0	1	0	1	0	1	0	1	0	1
											MligTCv3c-21547.0	0.125694	-0.00524834	1.5614	-1.58214	-0.525228	-0.382136	-3.5715	-3.50159	-3.43744	-3.57532	-2.22941	-1.10761	0	1	0	1	0	1	0	1	0	1	0	1	0	1	0	1	0	1	0	1	0	1	0	1	0	1
											MligTCv3c-21592.0	0.125694	-0.00524834	1.5614	-1.58214	-0.525228	-0.382136	-3.5715	-3.50159	-3.43744	-3.57532	-2.22941	-1.10761	0	1	0	1	0	1	0	1	0	1	0	1	0	1	0	1	0	1	0	1	0	1	0	1	0	1
											MligTCv3c-21612.0	0.125694	-0.00524834	1.5614	-1.58214	-0.525228	-0.382136	-3.5715	-3.50159	-3.43744	-3.57532	-2.22941	-1.10761	0	1	0	1	0	1	0	1	0	1	0	1	0	1	0	1	0	1	0	1	0	1	0	1	0	1
											MligTCv3c-21659.0	0.125694	-0.00524834	1.5614	-1.58214	-0.525228	-0.382136	-3.5715	-3.50159	-3.43744	-3.57532	-2.22941	-1.10761	0	1	0	1	0	1	0	1	0	1	0	1	0	1	0	1	0	1	0	1	0	1	0	1	0	1
											MligTCv3c-21771.0	0.125694	-0.00524834	1.5614	-1.58214	-0.525228	-0.382136	-3.34739	-2.91762	-3.21315	-3.57532	-2.22941	-1.10761	0	1	0	1	0	1	0	1	0	1	0	1	0	1	0	1	0	1	0	1	0	1	0	1	0	1
											MligTCv3c-22008.0	0.125694	-0.00524834	1.5614	-1.58214	-0.525228	-0.382136	-3.35196	-2.75124	-3.02271	-3.57532	-2.22941	-1.10761	0	1	0	1	0	1	0	1	0	1	0	1	0	1	0	1	0	1	0	1	0	1	0	1	0	1
											MligTCv3c-22093.0	0.125694	-0.00524834	1.5614	-1.58214	-0.525228	-0.382136	-3.5715	-3.50159	-3.43744	-3.57532	-2.22941	-1.10761	0	1	0	1	0	1	0	1	0	1	0	1	0	1	0	1	0	1	0	1	0	1	0	1	0	1
											MligTCv3c-22123.0	0.125694	-0.00524834	1.5614	-1.58214	-0.525228	-0.382136	-3.5715	-3.50159	-3.43744	-3.57532	-2.22941	-1.10761	0	1	0	1	0	1	0	1	0	1	0	1	0	1	0	1	0	1	0	1	0	1	0	1	0	1
											MligTCv3c-22208.0	0.125694	-0.00524834	1.5614	-1.58214	-0.525228	-0.382136	-3.5715	-3.50159	-3.43744	-3.57532	-2.22941	-1.10761	0	1	0	1	0	1	0	1	0	1	0	1	0	1	0	1	0	1	0	1	0	1	0	1	0	1
											MligTCv3c-22289.0	0.125694	-0.00524834	1.5614	-1.58214	-0.525228	-0.382136	-3.5715	-3.50159	-3.43744	-3.57532	-2.22941	-1.10761	0	1	0	1	0	1	0	1	0	1	0	1	0	1	0	1	0	1	0	1	0	1	0	1	0	1
											MligTCv3c-22298.0	0.125694	-0.00524834	1.5614	-1.58214	-0.525228	-0.382136	-3.5715	-3.50159	-3.43744	-3.57532	-2.22941	-1.10761	0	1	0	1	0	1	0	1	0	1	0	1	0	1	0	1	0	1	0	1	0	1	0	1	0	1
											MligTCv3c-22302.0	0.125694	-0.00524834	1.5614	-1.58214	-0.525228	-0.382136	-3.34731	-3.27403	-3.21914	-3.57532	-2.22941	-1.10761	0	1	0	1	0	1	0	1	0	1	0	1	0	1	0	1	0	1	0	1	0	1	0	1	0	1
											MligTCv3c-22343.0	0.125694	-0.00524834	1.5614	-1.58214	-0.525228	-0.382136	-3.5715	-3.27403	-3.43744	-3.57532	-2.22941	-1.10761	0	1	0	1	0	1	0	1	0	1	0	1	0	1	0	1	0	1	0	1	0	1	0	1	0	1
											MligTCv3c-22365.0	0.125694	-0.00524834	1.5614	-1.58214	-0.525228	-0.382136	-3.5715	-3.50159	-3.43744	-3.57532	-2.22941	-1.10761	0	1	0	1	0	1	0	1	0	1	0	1	0	1	0	1	0	1	0	1	0	1	0	1	0	1
											MligTCv3c-22384.0	0.125694	-0.00524834	1.5614	-1.58214	-0.525228	-0.382136	-3.5715	-3.50159	-3.43744	-3.57532	-2.22941	-1.10761	0	1	0	1	0	1	0	1	0	1	0	1	0	1	0	1	0	1	0	1	0	1	0	1	0	1
											MligTCv3c-22390.0	0.125694	-0.00524834	1.5614	-1.58214	-0.525228	-0.382136	-3.5715	-3.50159	-3.43744	-3.57532	-2.22941	-1.10761	0	1	0	1	0	1	0	1	0	1	0	1	0	1	0	1	0	1	0	1	0	1	0	1	0	1
											MligTCv3c-22514.0	0.125694	-0.00524834	1.5614	-1.58214	-0.525228	-0.382136	-3.5715	-3.50159	-3.43744	-3.57532	-2.22941	-1.10761	0	1	0	1	0	1	0	1	0	1	0	1	0	1	0	1	0	1	0	1	0	1	0	1	0	1
											MligTCv3c-22649.0	0.125694	-0.00524834	1.5614	-1.58214	-0.525228	-0.382136	-3.5715	-3.50159	-3.43744	-3.57532	-2.22941	-1.10761	0	1	0	1	0	1	0	1	0	1	0	1	0	1	0	1	0	1	0	1	0	1	0	1	0	1
											MligTCv3c-22664.0	0.125694	-0.00524834	1.5614	-1.58214	-0.525228	-0.382136	-3.5715	-3.50159	-3.43744	-3.57532	-2.22941	-1.10761	0	1	0	1	0	1	0	1	0	1	0	1	0	1	0	1	0	1	0	1	0	1	0	1	0	1
											MligTCv3c-22681.0	0.125694	-0.00524834	1.5614	-1.58214	-0.525228	-0.382136	-3.5715	-3.50159	-3.43744	-3.57532	-2.22941	-1.10761	0	1	0	1	0	1	0	1	0	1	0	1	0	1	0	1	0	1	0	1	0	1	0	1	0	1
											MligTCv3c-22708.0	0.125694	-0.00524834	1.5614	-1.58214	-0.525228	-0.382136	-3.5715	-3.50159	-3.43744	-3.57532	-2.01525	-1.10761	0	1	0	1	0	1	0	1	0	1	0	1	0	1	0	1	0	1	0	1	0	1	0	1	0	1
											MligTCv3c-22755.0	0.125694	-0.00524834	1.5614	-1.58214	-0.525228	-0.382136	-3.5715	-3.50159	-3.43744	-3.57532	-2.22941	-1.10761	0	1	0	1	0	1	0	1	0	1	0	1	0	1	0	1	0	1	0	1	0	1	0	1	0	1
											MligTCv3c-22880.0	0.125694	-0.00524834	1.5614	-1.58214	-0.525228	-0.382136	-3.35196	-3.50159	-3.43744	-3.57532	-2.22941	-1.10761	0	1	0	1	0	1	0	1	0	1	0	1	0	1	0	1	0	1	0	1	0	1	0	1	0	1
											MligTCv3c-22917.0	0.125694	-0.00524834	1.5614	-1.58214	-0.525228	-0.382136	-3.34739	-3.27736	-3.43744	-3.57532	-2.22941	-1.10761	0	1	0	1	0	1	0	1	0	1	0	1	0	1	0	1	0	1	0	1	0	1	0	1	0	1
											MligTCv3c-23123.0	0.125694	-0.00524834	1.5614	-1.58214	-0.525228	-0.382136	-3.5715	-3.50159	-3.43744	-3.57532	-2.22941	-1.10761	0	1	0	1	0	1	0	1	0	1	0	1	0	1	0	1	0	1	0	1	0	1	0	1	0	1
											MligTCv3c-23137.0	0.125694	-0.00524834	1.5614	-1.58214	-0.525228	-0.382136	-3.5715	-3.50159	-3.43744	-3.57532	-2.22941	-1.10761	0	1	0	1	0	1	0	1	0	1	0	1	0	1	0	1	0	1	0	1	0	1	0	1	0	1
											MligTCv3c-23189.0	0.125694	-0.00524834	1.5614	-1.58214	-0.525228	-0.382136	-3.5715	-3.28385	-3.21914	-3.57532	-2.22941	-1.10761	0	1	0	1	0	1	0	1	0	1	0	1	0	1	0	1	0	1	0	1	0	1	0	1	0	1
											MligTCv3c-23207.0	0.125694	-0.00524834	1.79501	-1.58214	-0.525228	-0.154615	-3.34739	-3.27736	-3.43744	-3.57532	-2.22941	-0.859073	0	1	0	1	0	1	0	1	0	1	0	1	0	1	0	1	0	1	0	1	0	1	0	1	0	1
											MligTCv3c-23372.0	0.125694	-0.00524834	1.5614	-1.58214	-0.525228	-0.382136	-3.5715	-3.50159	-3.43744	-3.57532	-2.22941	-1.10761	0	1	0	1	0	1	0	1	0	1	0	1	0	1	0	1	0	1	0	1	0	1	0	1	0	1
											MligTCv3c-23415.0	0.125694	-0.00524834	1.5614	-1.58214	-0.525228	-0.382136	-3.5715	-3.50159	-3.43744	-3.57532	-2.22941	-1.10761	0	1	0	1	0	1	0	1	0	1	0	1	0	1	0	1	0	1	0	1	0	1	0	1	0	1
											MligTCv3c-23494.0	0.125694	-0.00524834	1.5614	-1.36167	-0.308846	-0.382136	-3.34739	-3.27736	-3.43744	-3.34934	-2.22941	-1.10761	0	1	0	1	0	1	0	1	0	1	0	1	0	1	0	1	0	1	0	1	0	1	0	1	0	1
											MligTCv3c-23526.0	0.125694	-0.00524834	1.5614	-1.58214	-0.525228	-0.382136	-3.5715	-3.50159	-3.43744	-3.57532	-2.22941	-1.10761	0	1	0	1	0	1	0	1	0	1	0	1	0	1	0	1	0	1	0	1	0	1	0	1	0	1
											MligTCv3c-23547.0	0.125694	-0.00524834	1.5614	-1.58214	-0.525228	-0.382136	-3.5715	-3.50159	-3.43744	-3.57532	-2.22941	-1.10761	0	1	0	1	0	1	0	1	0	1	0	1	0	1	0	1	0	1	0	1	0	1	0	1	0	1
											MligTCv3c-2369.0	0.125694	-0.00524834	1.5614	-1.58214	-0.525228	-0.382136	-2.45749	-3.0957	-3.43744	-3.3574	-2.22941	-1.10761	0	1	0	1	0	1	0	1	0	1	0	1	0	1	0	1	0	1	0	1	0	1	0	1	0	1
											MligTCv3c-23867.0	0.125694	-0.00524834	1.5614	-1.58214	-0.525228	-0.382136	-3.5715	-3.50159	-3.43744	-3.57532	-2.22941	-1.10761	0	1	0	1	0	1	0	1	0	1	0	1	0	1	0	1	0	1	0	1	0	1	0	1	0	1
											MligTCv3c-23927.0	0.125694	-0.00524834	1.5614	-1.58214	-0.525228	-0.382136	-3.5715	-3.50159	-3.43744	-3.57532	-2.22941	-1.10761	0	1	0	1	0	1	0	1	0	1	0	1	0	1	0	1	0	1	0	1	0	1	0	1	0	1
											MligTCv3c-2406.0	0.125694	-0.00524834	1.5614	-1.58214	-0.525228	-0.382136	-3.15307	-2.92388	-2.85094	-2.70672	-2.22941	-1.10761	0	1	0	1	0	1	0	1	0	1	0	1	0	1	0	1	0	1	0	1	0	1	0	1	0	1
											MligTCv3c-24164.0	0.125694	-0.00524834	1.5614	-1.58214	-0.525228	-0.382136	-3.5715	-3.50159	-3.43744	-3.57532	-2.22941	-1.10761	0	1	0	1	0	1	0	1	0	1	0	1	0	1	0	1	0	1	0	1	0	1	0	1	0	1
											MligTCv3c-24226.0	0.125694	-0.00524834	1.5614	-1.58214	-0.525228	-0.382136	-3.5715	-3.50159	-3.43744	-3.57532	-2.22941	-1.10761	0	1	0	1	0	1	0	1	0	1	0	1	0	1	0	1	0	1	0	1	0	1	0	1	0	1
											MligTCv3c-2428.0	0.125694	-0.00524834	1.5614	-1.58214	-0.525228	-0.382136	-3.5715	-3.50159	-2.8491	-3.3574	-2.22941	-1.10761	0	1	0	1	0	1	0	1	0	1	0	1	0	1	0	1	0	1	0	1	0	1	0	1	0	1
											MligTCv3c-24294.0	0.125694	-0.00524834	1.5614	-1.58214	-0.525228	-0.382136	-3.5715	-3.50159	-3.43744	-3.57532	-2.22941	-1.10761	0	1	0	1	0	1	0	1	0	1	0	1	0	1	0	1	0	1	0	1	0	1	0	1	0	1
											MligTCv3c-24320.0	0.125694	-0.00524834	1.5614	-1.58214	-0.525228	-0.382136	-3.5715	-3.50159	-3.43744	-3.57532	-2.22941	-1.10761	0	1	0	1	0	1	0	1	0	1	0	1	0	1	0	1	0	1	0	1	0	1	0	1	0	1
											MligTCv3c-24362.0	0.125694	-0.00524834	1.5614	-1.58214	-0.525228	-0.382136	-3.34739	-3.50159	-3.21126	-3.57532	-2.22941	-1.10761	0	1	0	1	0	1	0	1	0	1	0	1	0	1	0	1	0	1	0	1	0	1	0	1	0	1
											MligTCv3c-24366.0	0.125694	-0.00524834	1.5614	-1.58214	-0.525228	-0.382136	-3.35196	-3.50159	-3.21914	-3.57532	-2.22941	-1.10761	0	1	0	1	0	1	0	1	0	1	0	1	0	1	0	1	0	1	0	1	0	1	0	1	0	1
											MligTCv3c-24488.0	0.125694	-0.00524834	1.5614	-1.58214	-0.525228	-0.382136	-3.5715	-3.50159	-3.43744	-3.57532	-2.22941	-1.10761	0	1	0	1	0	1	0	1	0	1	0	1	0	1	0	1	0	1	0	1	0	1	0	1	0	1
											MligTCv3c-24504.0	0.125694	-0.00524834	1.5614	-1.58214	-0.525228	-0.382136	-3.5715	-3.50159	-3.43744	-3.57532	-2.22941	-1.10761	0	1	0	1	0	1	0	1	0	1	0	1	0	1	0	1	0	1	0	1	0	1	0	1	0	1
											MligTCv3c-24558.0	0.125694	-0.00524834	1.5614	-1.58214	-0.525228	-0.382136	-3.35196	-3.27403	-3.21126	-3.57532	-2.22941	-1.10761	0	1	0	1	0	1	0	1	0	1	0	1	0	1	0	1	0	1	0	1	0	1	0	1	0	1
											MligTCv3c-24599.0	0.125694	-0.00524834	1.5614	-1.58214	-0.525228	-0.382136	-3.5715	-3.50159	-3.43744	-3.57532	-2.22941	-1.10761	0	1	0	1	0	1	0	1	0	1	0	1	0	1	0	1	0	1	0	1	0	1	0	1	0	1
											MligTCv3c-24704.0	0.125694	-0.00524834	1.5614	-1.58214	-0.525228	-0.382136	-3.5715	-3.50159	-3.43744	-3.57532	-2.22941	-1.10761	0	1	0	1	0	1	0	1	0	1	0	1	0	1	0	1	0	1	0	1	0	1	0	1	0	1
											MligTCv3c-2488.0	0.346276	-0.00524834	1.5614	-1.58214	-0.525228	-0.382136	-1.90081	-1.71415	-1.55347	-2.48097	-1.99222	-1.10761	0	1	0	1	0	1	0	1	0	1	0	1	0	1	0	1	0	1	0	1	0	1	0	1	0	1
											MligTCv3c-24904.0	0.125694	-0.00524834	1.5614	-1.58214	-0.525228	-0.382136	-3.5715	-3.50159	-3.43744	-3.57532	-2.22941	-1.10761	0	1	0	1	0	1	0	1	0	1	0	1	0	1	0	1	0	1	0	1	0	1	0	1	0	1
											MligTCv3c-24991.0	0.125694	-0.00524834	1.5614	-1.58214	-0.525228	-0.382136	-3.5715	-3.50159	-3.43744	-3.57532	-2.22941	-1.10761	0	1	0	1	0	1	0	1	0	1	0	1	0	1	0	1	0	1	0	1	0	1	0	1	0	1
											MligTCv3c-25006.0	0.125694	-0.00524834	1.5614	-1.58214	-0.525228	-0.382136	-3.5715	-3.50159	-3.43744	-3.57532	-2.22941	-1.10761	0	1	0	1	0	1	0	1	0	1	0	1	0	1	0	1	0	1	0	1	0	1	0	1	0	1
											MligTCv3c-2519.0	0.345283	-0.00524834	1.5614	-0.36482	-0.525228	-0.382136	-2.57027	-3.50159	-3.21914	-3.57532	-2.22941	-0.889058	0	1	0	1	0	1	0	1	0	1	0	1	0	1	0	1	0	1	0	1	0	1	0	1	0	1
											MligTCv3c-2587.0	0.125694	-0.00524834	1.5614	-0.593173	0.320307	-0.382136	-3.5715	-3.50159	-3.43744	-3.57532	-2.00108	-1.10761	0	1	0	1	0	1	0	1	0	1	0	1	0	1	0	1	0	1	0	1	0	1	0	1	0	1
											MligTCv3c-2684.0	0.125694	0.212792	1.5614	-1.58214	-0.525228	-0.382136	-3.15758	-2.76067	-2.85674	-2.47445	-2.22941	-1.10761	0	1	0	1	0	1	0	1	0	1	0	1	0	1	0	1	0	1	0	1	0	1	0	1	0	1
											MligTCv3c-2774.0	0.125694	-0.00524834	1.5614	-1.58214	-0.525228	-0.382136	-2.5702	-2.76685	-3.01494	-3.57532	-2.22941	-1.10761	0	1	0	1	0	1	0	1	0	1	0	1	0	1	0	1	0	1	0	1	0	1	0	1	0	1
											MligTCv3c-2827.0	0.125694	-0.00524834	1.5614	-1.58214	-0.525228	-0.382136	-3.5715	-3.07636	-3.43744	-3.34934	-2.22941	-1.10761	0	1	0	1	0	1	0	1	0	1	0	1	0	1	0	1	0	1	0	1	0	1	0	1	0	1
											MligTCv3c-2830.0	0.125694	-0.00524834	1.5614	-1.58214	-0.525228	-0.382136	-3.34731	-3.50159	-3.03044	-3.16199	-2.22941	-1.10761	0	1	0	1	0	1	0	1	0	1	0	1	0	1	0	1	0	1	0	1	0	1	0	1	0	1
											MligTCv3c-285.0	0.125694	-0.00524834	1.5614	-1.58214	-0.525228	-0.382136	-3.34739	-2.63368	-3.21914	-3.3574	-2.22941	-1.10761	0	1	0	1	0	1	0	1	0	1	0	1	0	1	0	1	0	1	0	1	0	1	0	1	0	1
											MligTCv3c-2871.0	0.345283	0.903014	1.5614	-1.16826	0.320307	0.651467	-2.34887	-2.26558	-1.63494	-1.03261	-2.22941	-0.373716	0	1	0	1	0	1	0	1	0	1	0	1	0	1	0	1	0	1	0	1	0	1	0	1	0	1
											MligTCv3c-2877.2	0.125694	-0.00524834	1.5614	-1.58214	-0.525228	-0.382136	-3.34739	-2.40095	-2.43075	-2.47367	-2.22941	-1.10761	0	1	0	1	0	1	0	1	0	1	0	1	0	1	0	1	0	1	0	1	0	1	0	1	0	1
											MligTCv3c-2877.6	0.125694	-0.00524834	1.5614	-1.58214	-0.525228	-0.382136	-3.5715	-2.61834	-3.21315	-2.35766	-2.22941	-1.10761	0	1	0	1	0	1	0	1	0	1	0	1	0	1	0	1	0	1	0	1	0	1	0	1	0	1
											MligTCv3c-2877.9	0.125694	-0.00524834	1.5614	-1.58214	-0.525228	-0.382136	-2.46166	-2.90807	-2.32825	-2.46214	-2.22941	-1.10761	0	1	0	1	0	1	0	1	0	1	0	1	0	1	0	1	0	1	0	1	0	1	0	1	0	1
											MligTCv3c-2943.1	0.125694	-0.00524834	1.5614	-1.58214	-0.525228	-0.382136	-2.24388	-0.533966	-0.839006	-0.83514	-2.22941	-0.521922	0	1	0	1	0	1	0	1	0	1	0	1	0	1	0	1	0	1	0	1	0	1	0	1	0	1
Irradiation											MligTCv3c-2958.6	2.3547	-0.00524834	1.5614	2.8585	0.320307	-0.382136	4.12652	1.91559	0.452422	0.524845	-1.24919	3.47587	0.732634	0.336867	7.74595	6.1587e-07	-3.31195	0.000983758	3.56524	0.805935	0	1	-2.12316	6.82329e-38	-3.65624	6.33095e-80	-3.59311	8.19091e-80	-1.53284	9.00994e-11	0.0633745	0.97976	5.29924	0.0650304	7.74595	6.1587e-07	-5.87233	0.00078128
											MligTCv3c-3025.0	0.125694	-0.00524834	1.79501	-0.591954	-0.525228	-0.382136	-2.83226	-3.27736	-3.21126	-3.3574	-2.22941	-1.10761	0	1	0	1	0	1	0	1	0	1	0	1	0	1	0	1	0	1	0	1	0	1	0	1	0	1
											MligTCv3c-3053.0	0.125694	-0.00524834	1.5614	-1.58214	-0.525228	-0.382136	-2.9904	-3.50159	-3.03044	-3.16116	-2.22941	-1.10761	0	1	0	1	0	1	0	1	0	1	0	1	0	1	0	1	0	1	0	1	0	1	0	1	0	1
											MligTCv3c-3261.0	0.125694	-0.00524834	1.5614	-1.58214	-0.525228	-0.382136	-2.83233	-2.74475	-2.56536	-3.57532	-2.22941	-1.10761	0	1	0	1	0	1	0	1	0	1	0	1	0	1	0	1	0	1	0	1	0	1	0	1	0	1
											MligTCv3c-3298.0	1.03695	1.08512	1.5614	-0.99895	-0.0121243	1.36744	-2.5702	-1.9255	-2.32281	-1.51133	-2.22941	-0.243724	-2.68417	0.300006	-3.3823	0.201736	2.21542	0.742441	-0.343877	1	4.50603	0.426617	0	1	0	1	0	1	0	1	0	1	3.6554	0.546098	-3.3823	0.201736	-0.117495	1
											MligTCv3c-3382.0	0.125694	-0.00524834	1.5614	-1.58214	-0.525228	-0.382136	-1.70042	-2.37117	-1.95316	-1.65148	-2.22941	-1.10761	0	1	0	1	0	1	0	1	0	1	0	1	0	1	0	1	0	1	0	1	0	1	0	1	0	1
											MligTCv3c-3656.0	0.996799	0.567029	1.5614	-0.0661353	0.746442	-0.382136	-1.49739	-0.837158	-1.44396	-0.892104	-2.22941	0.374557	-0.489626	1	4.44644	0.106319	0.754824	1	0.96679	1	0	1	0	1	0	1	0	1	0	1	0	1	3.30416	0.542851	4.44644	0.106319	-0.704293	0.732842
											MligTCv3c-3817.0	0.723857	-0.00524834	1.5614	-1.16959	-0.525228	-0.382136	0.641388	1.47988	1.02658	1.73642	-2.22941	0.470469	0	1	0	1	0	1	0	1	0	1	0.978874	1.37887e-05	0.520564	0.0420911	1.2391	3.89448e-09	-0.458177	0.137668	0.71832	0.00821975	0	1	0	1	0	1
											MligTCv3c-3852.0	0.125694	-0.00524834	1.5614	-1.58214	-0.525228	-0.154615	-2.25194	-2.78234	-2.001	-3.16116	-2.22941	-1.10761	0	1	0	1	0	1	0	1	0	1	0	1	0	1	0	1	0	1	0	1	0	1	0	1	0	1
											MligTCv3c-3913.0	0.704386	-0.00524834	1.79501	0.0700029	-0.122095	0.459399	-2.3488	-2.50042	-2.1113	-1.77364	-2.22941	-0.533854	0.379088	1	-0.0143466	1	-1.32854	0.593486	2.47276	1	0.324358	1	0	1	0	1	0	1	0	1	0	1	-0.0351836	1	-0.0143466	1	-3.15556	0.502016
											MligTCv3c-3989.0	0.125694	0.770123	1.5614	-1.58214	-0.122095	0.350834	-1.40847	-1.72915	-1.75258	-1.82776	-2.22941	-1.10761	0	1	0	1	0	1	0	1	0	1	0	1	0	1	0	1	0	1	0	1	0	1	0	1	0	1
											MligTCv3c-4086.0	0.346276	-0.00524834	1.5614	-1.58214	-0.122095	0.57896	-2.46159	-1.8342	-1.52733	-2.00465	-2.22941	-0.692018	0	1	0	1	0	1	0	1	0	1	0	1	0	1	0	1	0	1	0	1	0	1	0	1	0	1
											MligTCv3c-4100.0	0.125694	-0.00524834	1.5614	-1.58214	-0.525228	-0.382136	-2.06417	-1.16325	-1.36967	-1.45616	-2.22941	-0.889058	0	1	0	1	0	1	0	1	0	1	0	1	0	1	0	1	0	1	0	1	0	1	0	1	0	1
											MligTCv3c-42.0	0.125694	-0.00524834	1.5614	-1.58214	-0.525228	-0.382136	-3.15758	-3.50159	-3.21914	-3.35018	-2.22941	-1.10761	0	1	0	1	0	1	0	1	0	1	0	1	0	1	0	1	0	1	0	1	0	1	0	1	0	1
											MligTCv3c-4444.0	0.125694	-0.00524834	1.5614	-1.58214	-0.525228	-0.382136	-1.83714	-2.37396	-2.1113	-1.76632	-2.22941	-1.10761	0	1	0	1	0	1	0	1	0	1	0	1	0	1	0	1	0	1	0	1	0	1	0	1	0	1
											MligTCv3c-4467.0	0.125694	-0.00524834	1.5614	-1.58214	0.652099	0.328053	-1.10789	-1.28469	-0.947186	-1.12703	-2.22941	-1.10761	0	1	0	1	0	1	0	1	0	1	0	1	0	1	0	1	0	1	0	1	0	1	0	1	0	1
											MligTCv3c-4472.1	0.125694	-0.00524834	1.5614	-1.58214	-0.525228	-0.382136	-1.0334	-1.44807	-1.6317	-1.20001	-2.22941	-1.10761	0	1	0	1	0	1	0	1	0	1	0	1	0	1	0	1	0	1	0	1	0	1	0	1	0	1
											MligTCv3c-4472.2	0.125694	-0.00524834	1.5614	-0.714457	-0.122095	0.0309443	-3.34739	-3.50159	-3.43744	-3.57532	-1.48839	-0.696086	0	1	0	1	0	1	0	1	0	1	0	1	0	1	0	1	0	1	0	1	0	1	0	1	0	1
											MligTCv3c-4472.3	3.20752	2.91724	2.88618	3.86582	3.98515	3.5422	1.0384	0.590418	0.853158	0.780924	2.93157	3.08229	0.79684	0.107188	0.148362	0.855988	0.26915	0.781932	1.24267	0.0453412	1.3687	0.132629	-0.353529	0.17659	-0.0823196	0.8049	-0.174558	0.561562	0.271123	0.566585	-0.0922004	0.973696	0.722557	0.568936	0.148362	0.855988	-0.179095	0.784063
											MligTCv3c-4481.0	0.125694	-0.00524834	1.5614	-1.58214	-0.525228	-0.382136	-0.788822	-0.817115	-1.03476	-1.34126	-2.22941	-1.10761	0	1	0	1	0	1	0	1	0	1	0	1	0	1	0	1	0	1	0	1	0	1	0	1	0	1
											MligTCv3c-4744.0	0.345283	0.715038	1.5614	-0.99895	0.188375	0.205706	-0.250723	-0.382938	-0.3359	-0.154362	-1.83054	-0.525906	0	1	0	1	0	1	0	1	0	1	0	1	0	1	0	1	0	1	0	1	0	1	0	1	0	1
											MligTCv3c-4796.1	2.5221	0.573368	1.99848	0.365808	0.652099	1.00906	-1.3879	-0.555103	-0.69604	-0.908967	-2.22941	1.76931	-2.20122	0.011544	-0.808889	0.354812	0.0333629	0.734335	0.812587	1	0.572174	0.66377	0	1	0	1	0	1	0	1	0	1	1.90978	0.342241	-0.808889	0.354812	-2.93443	0.00367931
											MligTCv3c-4804.0	4.2488	4.36961	4.15143	4.33133	4.2138	4.51343	3.26472	3.40981	3.51338	3.40634	4.17697	4.18072	0.126593	0.746912	-0.430815	0.291952	0.0152116	1	-0.139346	1	0.682169	0.259812	0.249043	0.116238	0.369432	0.0152578	0.24698	0.105533	0.120389	0.719033	-0.122457	0.832047	0.126235	0.912954	-0.430815	0.291952	0.280868	0.660588
											MligTCv3c-4804.1	4.80416	4.42054	4.73158	4.47264	4.29094	4.58297	2.42472	2.55555	2.73422	2.47873	4.59844	4.74819	-0.290261	0.581972	-0.34174	0.537945	-0.0246543	1	-0.0724581	1	0.0880338	1	0.233074	0.22673	0.432267	0.016332	0.162581	0.399686	0.199186	0.563845	-0.269685	0.527944	0.0366186	1	-0.34174	0.537945	-0.241978	0.780549
											MligTCv3c-4946.0	5.54406	3.75674	1.97781	4.03236	3.08603	2.99963	4.61319	4.27029	4.7276	5.05391	-1.10708	5.31704	-1.51635	1.64042e-08	0.910345	0.019177	-0.831414	0.0597259	-0.619278	0.307101	2.85656	0.00515708	-0.235868	0.118151	0.235578	0.110015	0.546884	5.33735e-05	0.471437	0.00385312	0.311299	0.196993	5.259	1.319e-17	0.910345	0.019177	-1.72423	6.01927e-09
											MligTCv3c-4946.1	5.79426	3.75551	3.36412	4.59426	3.59448	2.17873	4.77956	4.42179	4.95455	5.23919	0.0227041	5.98804	-1.20534	0.000221513	2.43774	6.70583e-07	-0.863748	0.0840283	-0.0840444	1	-0.890832	0.723527	-0.248881	0.137828	0.294292	0.069152	0.566623	0.000187769	0.543165	0.00227608	0.272324	0.404812	2.73122	1.16797e-08	2.43774	6.70583e-07	-1.98198	1.74639e-08
											MligTCv3c-4967.0	3.61727	3.43327	3.35249	3.66273	3.9426	3.82806	0.337383	0.865648	0.66105	0.498057	-0.317962	3.01562	0.141116	0.761467	-0.349725	0.666368	0.414212	0.65013	0.623598	0.446431	0.983509	0.501242	0.657969	0.0136541	0.454382	0.114611	0.276809	0.355483	-0.203485	0.719507	-0.177606	0.891881	0.493926	0.920441	-0.349725	0.666368	-0.0695123	1
											MligTCv3c-5033.1	0.125694	-0.00524834	1.5614	-1.58214	-0.525228	-0.382136	-3.5715	-3.50159	-3.43744	-3.57532	-2.22941	-1.10761	0	1	0	1	0	1	0	1	0	1	0	1	0	1	0	1	0	1	0	1	0	1	0	1	0	1
											MligTCv3c-5298.0	2.43547	1.87296	3.08259	0.212963	0.188375	0.914886	4.78381	5.1005	4.73005	4.50304	-1.5018	1.86475	-2.34302	0.000344628	-0.660911	0.768023	-0.616851	0.856839	-2.35228	0.076818	-2.14404	0.0644052	0.425053	0.0010256	0.0611855	0.701502	-0.169533	0.20714	-0.363861	0.0201262	-0.230715	0.406703	-0.498749	0.944956	-0.660911	0.768023	-0.548525	0.57961
											MligTCv3c-5370.0	3.27125	3.14842	2.81421	0.855965	1.84214	1.57174	-1.12086	-1.43099	-0.939074	-0.705137	-2.00108	0.649791	-2.69084	0.0374895	-0.800204	0.701614	0.862534	0.836861	-1.71279	0.290375	-1.0484	0.697848	0	1	0	1	0	1	0	1	0	1	0.817837	0.825958	-0.800204	0.701614	-0.107923	1
											MligTCv3c-5522.0	0.346276	-0.00524834	1.5614	-1.58214	-0.525228	0.800395	-1.83714	-1.67888	-2.21767	-1.62364	-2.22941	-0.01698	0	1	0	1	0	1	0	1	0	1	0	1	0	1	0	1	0	1	0	1	0	1	0	1	0	1
											MligTCv3c-5537.0	3.60042	1.96846	3.25103	1.04089	1.62788	2.03081	5.35277	5.54996	5.65479	5.71389	-1.7939	2.95361	-2.66019	1.12089e-06	-1.18272	0.0659275	0.675798	0.857465	-0.216084	0.746878	-0.862828	0.620483	0.305123	0.00234163	0.421226	1.47703e-05	0.467708	9.01408e-07	0.116103	0.510259	0.0464798	0.921973	0.600481	0.708408	-1.18272	0.0659275	-1.7561	0.0131914
											MligTCv3c-562.10	0.864769	-0.00524834	1.5614	-0.68171	-0.525228	-0.382136	-3.35196	-3.28385	-3.43744	-3.57532	-2.00108	-0.369813	0	1	0	1	0	1	0	1	0	1	0	1	0	1	0	1	0	1	0	1	0	1	0	1	0	1
											MligTCv3c-562.10219	0.125694	-0.00524834	1.5614	-1.58214	-0.525228	-0.166789	-3.34739	-3.50159	-3.43744	-3.3574	-2.22941	-1.10761	0	1	0	1	0	1	0	1	0	1	0	1	0	1	0	1	0	1	0	1	0	1	0	1	0	1
											MligTCv3c-562.10227	0.35575	-0.00524834	1.5614	-1.58214	-0.525228	-0.382136	-0.692774	-0.834415	-0.952432	-0.957817	-2.22941	-1.10761	0	1	0	1	0	1	0	1	0	1	0	1	0	1	0	1	0	1	0	1	0	1	0	1	0	1
											MligTCv3c-562.10545	2.64278	0.999161	2.56482	1.31165	1.60022	1.20991	3.38406	3.76982	3.7325	3.66443	-2.22941	1.1907	-1.25421	0.0386779	0.230743	0.789151	0.384888	0.354362	1.31041	0.218743	-0.819228	0.76519	0.494436	8.71174e-05	0.469372	0.000215637	0.390943	0.00195395	-0.0250589	0.959669	-0.0784369	0.883085	0.636021	0.585495	0.230743	0.789151	-2.16265	0.0193661
											MligTCv3c-562.1291	0.125694	-0.00524834	1.5614	-1.58214	-0.525228	-0.382136	-3.34731	-3.27403	-2.85278	-2.98774	-2.22941	-1.10761	0	1	0	1	0	1	0	1	0	1	0	1	0	1	0	1	0	1	0	1	0	1	0	1	0	1
											MligTCv3c-562.1323	0.125694	-0.00524834	1.5614	-1.00025	-0.525228	-0.154615	-1.20055	-0.32439	-0.395313	-0.992477	-2.22941	-1.10761	0	1	0	1	0	1	0	1	0	1	0	1	0	1	0	1	0	1	0	1	0	1	0	1	0	1
											MligTCv3c-562.1481	0.125694	-0.00524834	1.5614	-1.58214	-0.525228	-0.382136	-2.24388	-2.2053	-2.85094	-2.70752	-2.22941	-1.10761	0	1	0	1	0	1	0	1	0	1	0	1	0	1	0	1	0	1	0	1	0	1	0	1	0	1
											MligTCv3c-562.1570	1.71297	1.10461	1.99848	1.66346	1.20244	1.38832	3.64119	3.37518	3.36483	3.49146	1.02009	1.05026	0.37792	0.866785	0.39487	0.901196	-0.566346	0.229332	0.570885	1	0.910734	0.872336	-0.157474	0.279067	-0.160664	0.264501	-0.0414658	0.783286	-0.00319194	1	0.119197	0.797785	0.918304	0.823305	0.39487	0.901196	-0.7531	0.745857
											MligTCv3c-562.1599	0.125694	-0.00524834	1.5614	-1.58214	-0.525228	-0.382136	-2.83655	-3.08605	-3.03044	-2.98156	-2.22941	-1.10761	0	1	0	1	0	1	0	1	0	1	0	1	0	1	0	1	0	1	0	1	0	1	0	1	0	1
											MligTCv3c-562.1607	2.71895	2.46295	1.5614	2.25042	1.26606	1.59052	2.88729	3.70061	3.27975	3.23652	-1.11128	3.46143	-0.28083	0.838001	0.792267	0.334827	-1.05933	0.286017	-1.19064	0.375069	4.92422	0.244427	0.920567	3.24815e-07	0.503134	0.00774299	0.461291	0.0134892	-0.417408	0.085412	-0.041857	0.980055	5.777	0.0120454	0.792267	0.334827	-0.135677	1
											MligTCv3c-562.1660	1.91442	2.33944	3.23267	2.32759	1.72102	1.88639	1.62175	1.60424	1.58379	1.76689	0.480279	1.07113	0.739795	0.436282	0.393163	0.643288	-0.535895	0.649468	-0.571253	0.613121	-1.18232	0.299788	0.0621106	0.777918	0.0653181	0.788701	0.243378	0.23029	0.00320803	1	0.178029	0.784088	-1.51793	0.204255	0.393163	0.643288	0.771882	0.507705
											MligTCv3c-562.2197	0.125694	0.715038	1.5614	-1.58214	0.0420474	-0.154615	-0.779634	-0.944686	-1.24529	-1.20783	-2.22941	-0.700146	0	1	0	1	0	1	0	1	0	1	0	1	0	1	0	1	0	1	0	1	0	1	0	1	0	1
Irradiation											MligTCv3c-562.2207	0.125694	0.212792	1.95735	-0.274049	0.900205	0.0190557	2.73156	2.03854	2.13431	2.10562	-1.52368	0.29388	4.02419	0.231587	0.696817	1	1.54355	0.309708	2.70428	0.193665	-1.58032	0.832318	-0.594217	0.000279882	-0.487058	0.00291069	-0.541937	0.000840921	0.107136	0.800035	-0.0548483	0.980055	-3.48311	0.783091	0.696817	1	1.86114	1
											MligTCv3c-562.2323	0.125694	-0.00524834	1.5614	-1.58214	-0.525228	-0.382136	-3.35196	-3.08605	-2.71604	-3.35018	-2.22941	-1.10761	0	1	0	1	0	1	0	1	0	1	0	1	0	1	0	1	0	1	0	1	0	1	0	1	0	1
											MligTCv3c-562.2348	2.92273	3.50162	3.02494	3.27121	3.81083	1.39866	2.45585	2.85188	2.83534	2.93413	-1.49707	2.93051	0.503367	0.458672	2.03847	0.00710862	0.672285	0.333224	0.374326	0.927418	-1.33507	0.780616	0.506289	0.00128338	0.502217	0.00150406	0.596616	9.08911e-05	-0.0040617	1	0.0943716	0.900203	0.173811	0.900029	2.03847	0.00710862	0.79683	0.253347
											MligTCv3c-562.2450	1.25398	0.576544	1.79501	-0.473443	0.0420474	0.0190557	0.318423	0.891944	0.610968	0.200552	-1.09849	-0.00601491	-1.65683	0.10346	0.358767	1	0.0295575	1	-0.40245	1	-0.743501	1	0.709694	0.0076121	0.396037	0.161187	-0.0366555	1	-0.313521	0.549718	-0.432612	0.489261	1.08943	0.922046	0.358767	1	-1.15724	0.627361
											MligTCv3c-562.2499	0.125694	-0.00524834	1.5614	-0.848848	-0.525228	0.0309443	-1.40871	-1.62143	-1.38815	-2.57031	-2.22941	-1.10761	0	1	0	1	0	1	0	1	0	1	0	1	0	1	0	1	0	1	0	1	0	1	0	1	0	1
											MligTCv3c-562.2589	0.991494	0.407686	1.5614	-1.58214	-0.525228	-0.154615	-3.15758	-3.50159	-2.85278	-3.15321	-2.22941	-1.10761	0	1	0	1	0	1	0	1	0	1	0	1	0	1	0	1	0	1	0	1	0	1	0	1	0	1
											MligTCv3c-562.2614	3.56371	3.12984	3.49532	3.27065	2.66016	2.78402	1.56703	1.71919	1.85697	1.96189	1.6566	3.37425	-0.2115	0.80777	0.347798	0.17915	-0.512147	0.372254	-0.38326	0.739994	-0.361956	0.749846	0.262083	0.219626	0.405515	0.0382905	0.509507	0.00605036	0.143428	0.72336	0.103945	0.911762	0.194031	0.838455	0.347798	0.17915	-0.3377	0.699137
											MligTCv3c-562.2739	5.0318	4.88893	4.62075	4.67494	3.84916	4.38494	5.79519	5.79227	5.83278	5.99414	4.12396	4.58801	-0.376686	0.439158	0.0949307	0.901576	-0.718285	0.09756	-1.06016	0.0400927	-0.0533816	1	0.104313	0.350062	0.158048	0.131926	0.305104	0.00177022	0.0537345	0.831504	0.147054	0.534138	0.417201	0.675408	0.0949307	0.901576	-0.0335996	1
											MligTCv3c-562.2974	0.702475	-0.00524834	1.5614	-0.274049	0.188375	-0.382136	-3.5715	-3.50159	-3.01494	-3.57532	-2.22941	-0.889058	0	1	0	1	0	1	0	1	0	1	0	1	0	1	0	1	0	1	0	1	0	1	0	1	0	1
											MligTCv3c-562.3063	0.85565	1.74753	1.95735	-0.58707	0.716476	0.589849	3.01272	3.52069	3.52616	3.45743	-1.64604	-0.373716	-1.0379	0.61244	-1.29584	0.668122	1.79399	0.107738	-1.05315	1	-0.268133	1	0.614733	1.00491e-05	0.634345	5.05398e-06	0.550991	6.30707e-05	0.0196185	0.983415	-0.0833679	0.902001	-0.496813	1	-1.29584	0.668122	1.77765	0.130235
											MligTCv3c-562.3118	1.92484	2.05551	2.01398	1.56454	1.06755	0.481689	0.161667	0.237312	0.313086	0.172718	-1.83054	0.877523	-0.0790018	1	1.74316	0.146592	-0.803829	0.411929	-1.23227	0.288164	-0.74961	0.770745	0.181008	0.659288	0.259246	0.440179	0.138587	0.822211	0.0782345	0.935671	-0.120678	0.9258	0.99055	0.901996	1.74316	0.146592	0.357634	0.919571
											MligTCv3c-562.3195	5.01145	4.83015	4.85296	4.56924	4.60536	4.17031	6.04283	5.85087	5.78303	5.78141	0.60889	4.38671	-0.416785	0.383994	0.209789	0.62878	0.222844	0.558478	-0.133886	1	-0.497114	0.566694	-0.0913348	0.734712	-0.141567	0.566508	-0.15928	0.500519	-0.0502325	0.947848	-0.0177114	1	0.128099	0.934699	0.209789	0.62878	-0.0596571	0.984691
											MligTCv3c-562.3196	2.43477	2.1547	2.46832	1.79819	1.11542	1.61682	3.53079	3.56849	3.6809	3.63916	-0.646383	1.52794	-0.464697	0.42681	0.212907	0.766712	-0.859118	0.322849	-1.11654	0.315375	-0.070488	1	0.136044	0.512628	0.270559	0.162298	0.212734	0.265386	0.134513	0.754579	-0.0578292	0.96803	0.594685	0.832957	0.212907	0.766712	-0.193588	0.95551
											MligTCv3c-562.3197	0.125694	0.404446	1.5614	-1.58214	-0.525228	-0.382136	4.46787	4.24632	4.19202	4.21355	-1.83054	-1.10761	0	1	0	1	0	1	0	1	0	1	-0.123865	0.663148	-0.158288	0.547576	-0.152782	0.546335	-0.0344235	0.973486	0.00550806	1	0	1	0	1	0	1
											MligTCv3c-562.3361	2.70168	1.72163	2.71472	1.28959	1.25809	1.57302	-1.46802	-0.715112	-0.852503	-0.877556	-1.80274	1.26409	-1.45096	0.0445588	-0.623128	0.424048	-0.0277364	0.895381	-0.349778	1	-0.278818	1	0	1	0	1	0	1	0	1	0	1	0.532577	0.686737	-0.623128	0.424048	-1.11379	0.332918
											MligTCv3c-562.3562	2.40711	1.85195	2.75107	2.1501	2.45487	2.96229	3.25156	3.55464	3.35178	3.10039	-0.290356	2.03014	-0.0318424	1	-1.00538	0.117252	0.422374	0.522756	0.929198	0.218782	0.946592	0.384932	0.408832	0.00948716	0.219919	0.197892	-0.0438325	0.824427	-0.188903	0.479942	-0.263744	0.463887	-0.0167729	1	-1.00538	0.117252	-0.539416	0.559588
											MligTCv3c-562.3570	4.12654	3.66279	3.02494	3.44314	3.19412	3.07064	2.11034	1.84559	2.13634	1.99351	3.46547	3.36968	-0.64664	0.132313	0.22293	0.689929	-0.119692	1	-0.404923	0.903011	0.622073	0.541376	-0.161404	0.468385	0.154236	0.501525	-0.0181953	0.967036	0.315605	0.318745	-0.17242	0.822629	1.48567	0.016001	0.22293	0.689929	-0.359206	0.566716
											MligTCv3c-562.3667	0.125694	-0.00524834	1.5614	-1.36032	-0.308846	-0.154615	-3.35196	-3.50159	-3.43744	-3.35018	-1.34091	-0.889058	0	1	0	1	0	1	0	1	0	1	0	1	0	1	0	1	0	1	0	1	0	1	0	1	0	1
											MligTCv3c-562.3791	0.713615	-0.00524834	1.5614	-0.175851	0.188375	0.0428997	-1.57216	-1.90569	-1.75761	-1.65007	-2.01525	-0.125446	0	1	0	1	0	1	0	1	0	1	0	1	0	1	0	1	0	1	0	1	0	1	0	1	0	1
											MligTCv3c-562.3819	0.125694	-0.00524834	1.5614	-0.243097	-0.525228	-0.382136	-3.5715	-3.28385	-3.43744	-3.3574	-1.37181	-0.692018	0	1	0	1	0	1	0	1	0	1	0	1	0	1	0	1	0	1	0	1	0	1	0	1	0	1
											MligTCv3c-562.3823	0.535202	0.404446	1.5614	0.736624	-0.525228	-0.154615	-0.34353	-0.207622	-0.157069	-0.20987	0.881698	0.57618	1.80756	0.181085	2.90102	0.0492477	-5.52551	0.050952	-2.83835	1	1.45088	1	0	1	0	1	0	1	0	1	0	1	2.17398	1	2.90102	0.0492477	-0.00510385	1
											MligTCv3c-562.3858	1.12066	0.741575	1.5614	0.339745	-0.246948	-0.154615	-2.06813	-2.00959	-1.24709	-1.14848	-2.22941	-1.10761	-0.222919	0.890199	2.39065	0.272754	-2.42809	1	-1.93109	1	1.44362	1	0	1	0	1	0	1	0	1	0	1	3.53884	0.536593	2.39065	0.272754	-0.521649	0.935216
											MligTCv3c-562.3877	0.125694	0.727473	1.5614	-1.58214	-0.525228	-0.382136	-2.8454	-3.50159	-3.21315	-3.57532	-2.22941	-0.889058	0	1	0	1	0	1	0	1	0	1	0	1	0	1	0	1	0	1	0	1	0	1	0	1	0	1
											MligTCv3c-562.3896	3.30372	3.42124	3.16402	3.26184	3.02789	3.33035	3.88673	4.30062	4.28358	4.303	1.83444	2.97463	0.0830701	0.926079	-0.256159	0.760835	-0.0679663	0.806348	-0.26412	0.615903	0.740555	0.597809	0.522129	4.75027e-06	0.517124	5.88059e-06	0.524634	2.75439e-06	-0.00500141	1	0.0075024	1	0.402796	0.860644	-0.256159	0.760835	0.278567	0.729773
											MligTCv3c-562.3926	0.545523	0.851696	2.46832	0.398486	1.26491	0.842615	1.59281	1.46933	1.26087	1.57861	-0.389611	0.0974741	1.34685	0.692865	-0.289501	0.921562	0.971832	0.760098	1.08352	0.973661	-1.16787	0.714727	-0.0313744	0.963737	-0.220273	0.34802	0.0936926	0.720658	-0.188875	0.667475	0.313933	0.552701	-2.63963	0.267028	-0.289501	0.921562	1.13986	0.88911
											MligTCv3c-562.3936	0.125694	-0.00524834	1.5614	-1.58214	-0.525228	-0.382136	-2.6931	-2.38611	-2.71604	-2.35688	-2.22941	-1.10761	0	1	0	1	0	1	0	1	0	1	0	1	0	1	0	1	0	1	0	1	0	1	0	1	0	1
											MligTCv3c-562.3986	3.96904	3.22421	3.236	2.5098	2.66196	3.28332	3.36197	3.69951	3.53063	3.59628	-1.11982	3.60712	-1.43721	0.0021948	-0.966823	0.10729	0.270144	0.858544	-0.502351	0.669624	0.553481	0.832085	0.441846	0.00340388	0.281646	0.0730972	0.340792	0.0237757	-0.16019	0.572101	0.0591368	0.949441	1.02067	0.272551	-0.966823	0.10729	-0.661269	0.331296
											MligTCv3c-562.4278	1.70435	1.65875	3.58652	-0.471047	1.13676	0.965783	0.450562	0.757702	1.0946	0.869536	-2.22941	-0.525906	-2.77767	0.0889708	-1.97171	0.313674	1.75287	0.573525	-0.900073	0.695197	-2.73472	0.22209	0.426784	0.130452	0.799884	0.00121896	0.553205	0.0288599	0.373062	0.349162	-0.246752	0.752269	-1.94115	0.399607	-1.97171	0.313674	-0.121658	1
											MligTCv3c-562.4314	0.125694	-0.00524834	1.5614	-1.58214	-0.525228	-0.382136	-1.06034	-1.16325	-1.20232	-1.02957	-2.22941	-1.10761	0	1	0	1	0	1	0	1	0	1	0	1	0	1	0	1	0	1	0	1	0	1	0	1	0	1
											MligTCv3c-562.4322	1.1413	1.52481	2.47606	1.54263	1.39672	2.13992	2.48006	1.95412	2.03041	2.08003	0.868423	0.710142	1.18723	0.222769	-0.697324	0.613733	-0.156017	0.893915	0.148975	1	0.538063	1	-0.438796	0.0229946	-0.341326	0.0736094	-0.295493	0.108403	0.0974488	0.868158	0.0458462	0.987467	-1.28409	0.539126	-0.697324	0.613733	0.861484	0.543247
											MligTCv3c-562.453	1.22662	0.401211	1.5614	0.0710749	-0.525228	0.819696	1.13325	1.27625	0.8632	0.973461	-1.47013	-0.884904	-0.779085	0.572883	-0.697351	0.629845	-4.65548	0.168206	-2.84894	1	3.84714	0.395561	0.259812	0.304701	-0.162949	0.545884	-0.0610115	0.845507	-0.422671	0.21385	0.101935	0.940694	3.73266	0.355988	-0.697351	0.629845	-1.62668	0.550748
											MligTCv3c-562.4603	1.45591	-0.00524834	1.5614	0.572017	0.188375	0.589849	-1.03973	-0.370394	-0.650968	-0.56353	-2.01525	-0.529884	-0.526073	0.57254	0.373971	0.773419	-1.07827	0.509667	3.31856	1	3.43627	0.832085	0	1	0	1	0	1	0	1	0	1	4.10185	0.240658	0.373971	0.773419	-4.65829	0.0362017
											MligTCv3c-562.4613	0.125694	-0.00524834	1.5614	-1.58214	-0.525228	-0.382136	-2.83233	-3.27736	-3.02457	-3.35018	-2.22941	-1.10761	0	1	0	1	0	1	0	1	0	1	0	1	0	1	0	1	0	1	0	1	0	1	0	1	0	1
											MligTCv3c-562.4657	0.712655	-0.00524834	1.5614	-0.265985	0.0420474	0.0190557	-1.98031	-2.9048	-2.85094	-2.83399	-2.22941	-0.889058	0	1	0	1	0	1	0	1	0	1	0	1	0	1	0	1	0	1	0	1	0	1	0	1	0	1
											MligTCv3c-562.4666	0.125694	-0.00524834	1.5614	-1.58214	-0.525228	-0.382136	-2.83663	-2.748	-3.02457	-3.15321	-2.22941	-1.10761	0	1	0	1	0	1	0	1	0	1	0	1	0	1	0	1	0	1	0	1	0	1	0	1	0	1
											MligTCv3c-562.4701	0.125694	-0.00524834	1.5614	-1.16826	-0.525228	-0.382136	-2.68871	-3.50159	-3.43744	-3.16116	-2.22941	-1.10761	0	1	0	1	0	1	0	1	0	1	0	1	0	1	0	1	0	1	0	1	0	1	0	1	0	1
Irradiation											MligTCv3c-562.4710	0.125694	-0.00524834	1.5614	-1.36032	-0.525228	-0.382136	1.02558	-1.23068	-1.70692	-1.46512	-2.22941	-1.10761	0	1	0	1	0	1	0	1	0	1	-2.40979	6.83344e-14	-3.04395	6.31908e-18	-2.68834	1.89707e-16	-0.633731	0.583857	0.356416	0.884412	0	1	0	1	0	1
Irradiation											MligTCv3c-562.4717	0.85565	0.212792	1.5614	1.05683	0.320307	0.0428997	0.898537	-1.26143	-0.919381	-0.540589	-1.35413	0.118787	1.34976	0.244628	2.43992	0.123934	-1.56398	0.184622	1.47576	1	2.18591	1	-2.33149	3.54458e-12	-1.91864	1.96199e-09	-1.43647	3.93548e-07	0.412045	0.73881	0.482349	0.773202	2.96873	0.790601	2.43992	0.123934	-1.64234	0.682687
											MligTCv3c-562.4722	0.125694	0.216098	1.5614	-1.58214	-0.525228	-0.382136	-3.35196	-3.27736	-3.21315	-3.57532	-2.22941	-1.10761	0	1	0	1	0	1	0	1	0	1	0	1	0	1	0	1	0	1	0	1	0	1	0	1	0	1
											MligTCv3c-562.4873	0.35575	-0.00524834	1.5614	0.0667887	-0.525228	-0.382136	-1.63487	-2.76685	-2.69534	-2.26279	-2.22941	-1.10761	0	1	0	1	0	1	0	1	0	1	0	1	0	1	0	1	0	1	0	1	0	1	0	1	0	1
											MligTCv3c-562.4889	0.535202	-0.00524834	2.40976	-0.847575	-0.122095	0.217447	-1.69289	-1.55143	-1.78092	-1.42483	-2.22941	-0.369813	-0.62951	1	-0.968088	0.792275	0.224311	1	2.46701	1	-2.28528	0.422348	0	1	0	1	0	1	0	1	0	1	-2.54957	0.380138	-0.968088	0.792275	-2.65292	0.745954
											MligTCv3c-562.4901	0.53715	-0.00524834	1.5614	0.130672	-0.525228	-0.382136	-2.16934	-3.50159	-3.02271	-3.57532	-2.22941	-1.10761	0	1	0	1	0	1	0	1	0	1	0	1	0	1	0	1	0	1	0	1	0	1	0	1	0	1
											MligTCv3c-562.4931	0.53715	-0.00524834	1.5614	-1.16959	-0.122095	-0.382136	-1.51155	-1.23743	-2.02534	-2.25488	-2.01525	-1.10761	0	1	0	1	0	1	0	1	0	1	0	1	0	1	0	1	0	1	0	1	0	1	0	1	0	1
Irradiation											MligTCv3c-562.5009	0.125694	-0.00524834	1.5614	-0.181503	-0.525228	-0.382136	0.437154	-0.496824	-0.465298	-0.659191	-1.32804	-0.38539	0	1	0	1	0	1	0	1	0	1	-0.925977	0.00439866	-0.889412	0.00609194	-1.10933	0.000602917	0.0364146	1	-0.219486	0.921075	0	1	0	1	0	1
											MligTCv3c-562.5028	0.125694	0.401211	1.5614	-0.969809	-0.525228	-0.382136	-1.69672	-1.84836	-1.49748	-1.27015	-0.817415	-0.521922	0	1	0	1	0	1	0	1	0	1	0	1	0	1	0	1	0	1	0	1	0	1	0	1	0	1
											MligTCv3c-562.5049	3.95236	3.14427	4.12691	2.41941	2.99841	3.05595	2.52243	2.84464	2.82362	2.97699	-0.553871	3.64424	-1.49732	0.00158015	-0.809191	0.169994	0.725309	0.25283	-0.041742	1	-0.84439	0.264178	0.437101	0.00896533	0.414838	0.0120452	0.563241	0.000306707	-0.0222529	0.988391	0.148377	0.774766	-0.159297	0.855682	-0.809191	0.169994	-0.727969	0.251896
											MligTCv3c-562.508	1.86672	1.83681	2.50793	0.802239	0.916885	1.62521	2.90305	2.61635	2.83369	2.89027	1.35304	2.02096	-0.794114	0.628943	-0.865301	0.738413	-0.122746	0.564497	-1.01831	0.378677	-0.15197	1	-0.178319	0.34765	0.0534713	0.813509	0.0939302	0.615941	0.231774	0.420054	0.0404547	0.975897	-0.218664	1	-0.865301	0.738413	0.111156	1
											MligTCv3c-562.5104	3.61214	3.54651	3.58572	3.10438	3.73483	3.52976	3.47512	4.01358	3.65652	3.656	0.0925939	3.27665	-0.429978	0.367727	-0.618888	0.209887	0.783528	0.150992	0.274478	0.792062	0.330289	0.821605	0.649342	1.44099e-05	0.292249	0.0654006	0.2846	0.0643699	-0.357077	0.0725427	-0.0076554	1	0.142233	0.95665	-0.618888	0.209887	0.0781881	1
											MligTCv3c-562.5244	4.4492	4.47734	4.96501	4.13828	4.44611	4.25149	4.66277	4.8672	4.75107	4.90433	-0.156616	4.027	-0.268839	0.522353	-0.326647	0.48428	0.466457	0.278051	0.0298377	1	-0.5479	0.459464	0.308692	0.0100502	0.203783	0.0981869	0.347456	0.00277904	-0.104906	0.666752	0.143668	0.662847	-0.605205	0.315052	-0.326647	0.48428	0.167438	0.786527
											MligTCv3c-562.5355	2.84929	2.41558	3.18707	2.77449	1.63246	2.32543	1.14469	2.80303	1.8923	1.19083	0.414443	2.71403	0.0821271	0.996262	0.371583	0.701896	-1.22334	0.290228	-0.771051	0.903011	-0.449713	1	1.76399	1.0509e-18	0.853189	0.000124624	0.159867	0.591417	-0.910669	1.91895e-05	-0.693294	0.0214564	-0.163037	1	0.371583	0.701896	-0.360624	0.633175
											MligTCv3c-562.5398	1.80676	1.85571	2.59176	2.29957	1.58258	1.82146	-0.0523321	-0.175051	0.0161281	-0.156063	-1.83054	1.7411	0.893012	0.334347	0.399872	0.926275	-0.835739	0.240102	-0.233687	0.757479	0.00462486	1	0	1	0	1	0	1	0	1	0	1	-0.478472	0.91277	0.399872	0.926275	0.28858	0.874845
											MligTCv3c-562.5458	1.52172	0.401211	2.50793	1.78548	0.188375	-0.382136	-0.351596	0.295123	0.028708	0.182399	-0.40381	1.78102	0.919419	0.280795	6.76462	0.000512795	-2.64224	0.0130453	0.441346	1	-5.06806	0.213004	0.787488	0.0124203	0.529387	0.142399	0.708078	0.0284918	-0.257905	0.675757	0.178437	0.934341	-0.704175	1	6.76462	0.000512795	-2.08902	0.302242
											MligTCv3c-562.548	0.125694	-0.00524834	1.5614	-1.58214	-0.525228	-0.382136	-3.5715	-3.0957	-3.02271	-3.15405	-2.22941	-1.10761	0	1	0	1	0	1	0	1	0	1	0	1	0	1	0	1	0	1	0	1	0	1	0	1	0	1
											MligTCv3c-562.5516	0.545523	0.216098	1.5614	0.561695	0.440366	0.339416	-3.16207	-2.63973	-2.85674	-2.70752	-2.22941	0.347406	1.5551	0.549814	0.913925	0.743113	-0.539042	0.889237	1.79607	0.804517	2.9368	1	0	1	0	1	0	1	0	1	0	1	2.19786	1	0.913925	0.743113	-0.80174	1
											MligTCv3c-562.5556	2.32954	1.92018	2.42912	1.8005	2.13469	1.90326	1.63656	1.2508	1.42453	1.24929	-1.11563	1.66754	-0.302299	0.6248	-0.131028	0.737475	0.443722	1	0.486856	1	0.347311	0.730593	-0.286241	0.20816	-0.0914844	0.705692	-0.303565	0.198063	0.194714	0.693309	-0.21203	0.820552	0.51345	0.682926	-0.131028	0.737475	-0.346363	0.789814
											MligTCv3c-562.5613	2.0731	2.56959	3.08983	1.39523	1.95815	1.54352	4.16339	4.49948	4.54525	4.38827	-1.09849	1.521	-0.428033	0.66194	-0.124133	1	0.628457	0.891978	-0.586129	0.350864	-1.25223	0.380875	0.440713	0.000995362	0.498676	0.000163079	0.331597	0.0130136	0.0579646	0.879967	-0.167082	0.650254	-0.950467	0.584832	-0.124133	1	0.781517	0.417702
											MligTCv3c-562.5638	0.345283	-0.00524834	1.5614	-0.237255	-0.525228	-0.382136	-2.16129	-1.9951	-2.11659	-1.83967	-2.22941	-1.10761	0	1	0	1	0	1	0	1	0	1	0	1	0	1	0	1	0	1	0	1	0	1	0	1	0	1
											MligTCv3c-562.5643	2.85667	3.51336	3.58572	2.40147	2.5535	2.6076	2.59221	3.07946	3.09853	2.76027	-0.0778092	2.29406	-0.294875	0.903253	-0.316017	1	0.244718	1	-0.934314	0.262251	-0.674579	0.494167	0.592313	0.00016865	0.627573	7.20687e-05	0.273331	0.0967192	0.0352688	0.962789	-0.354244	0.21268	-0.693553	0.539274	-0.316017	1	0.882989	0.154657
											MligTCv3c-562.5656	0.125694	0.401211	1.5614	-1.36032	-0.525228	0.0190557	-3.1575	-3.50159	-3.21914	-3.57532	-1.80274	-1.10761	0	1	0	1	0	1	0	1	0	1	0	1	0	1	0	1	0	1	0	1	0	1	0	1	0	1
											MligTCv3c-562.5690	0.125694	-0.00524834	1.5614	-0.650845	-0.525228	-0.166789	-3.5715	-3.50159	-3.43744	-3.57532	-2.01525	-0.696086	0	1	0	1	0	1	0	1	0	1	0	1	0	1	0	1	0	1	0	1	0	1	0	1	0	1
Irradiation											MligTCv3c-562.57	4.599	3.43364	3.4774	4.99774	3.81308	3.41276	4.59007	3.65672	3.7816	3.55844	0.485262	4.74666	0.451068	0.224788	1.42094	3.37349e-05	-1.03817	0.0124579	0.495869	0.465901	0.427954	1	-0.837346	0.000110653	-0.691961	0.00129078	-0.931065	1.02931e-05	0.145374	0.783697	-0.239085	0.719959	1.39295	0.0507097	1.42094	3.37349e-05	-1.08142	0.0071261
											MligTCv3c-562.5709	0.346276	-0.00524834	1.5614	-1.16826	-0.0680064	-0.166789	-2.06444	-3.50159	-2.34083	-2.69398	-2.22941	-1.10761	0	1	0	1	0	1	0	1	0	1	0	1	0	1	0	1	0	1	0	1	0	1	0	1	0	1
											MligTCv3c-562.5730	1.33114	-0.00524834	1.5614	0.51262	0.320307	-0.382136	-3.34739	-2.90807	-3.01494	-3.3574	-2.22941	0.090304	-0.388096	0.786649	5.1683	0.0398625	-0.721559	0.684256	3.57693	0.805063	0	1	0	1	0	1	0	1	0	1	0	1	3.88632	0.366664	5.1683	0.0398625	-4.43912	0.0967369
											MligTCv3c-562.5772	1.44466	-0.00524834	1.8027	0.648668	0.0420474	1.0214	-0.118503	0.110125	-0.372442	-0.174022	-2.01525	0.682654	-0.398086	0.82444	-0.259813	1	-1.57844	0.142941	2.95369	1	1.26945	1	0.32853	0.333936	-0.203666	0.730827	0.0335955	0.953052	-0.531919	0.355525	0.237187	0.896398	1.38418	0.948322	-0.259813	1	-4.64439	0.0386387
											MligTCv3c-562.5775	1.43779	0.979356	2.15846	-0.847575	0.188375	1.02245	-2.83219	-2.38611	-2.55996	-2.98857	-1.80274	0.214853	-2.69378	0.029343	-2.5792	0.0842347	1.12853	1	-0.957722	0.703646	-0.157416	1	0	1	0	1	0	1	0	1	0	1	-0.0395323	1	-2.5792	0.0842347	-0.569187	0.834195
											MligTCv3c-562.5812	0.536176	0.999161	2.34405	-0.444607	0.188375	0.194027	-0.179821	0.324362	0.372053	0.0775843	-1.81669	-0.377614	0.135678	1	-0.149383	1	0.37453	1	-0.976005	0.697939	-2.1407	0.403419	0.63519	0.0460109	0.711641	0.0238037	0.377902	0.25346	0.0765049	0.978466	-0.333787	0.739429	-2.35745	0.363453	-0.149383	1	1.43496	0.556978
Irradiation											MligTCv3c-562.5817	2.74784	0.216098	1.5614	3.17567	-0.525228	0.182408	5.56971	1.4142	1.56529	1.9872	-1.34091	3.35674	0.645856	0.228241	4.19537	7.73344e-11	-8.20079	2.39132e-09	-2.04265	1	2.5954	1	-4.10727	2.45021e-144	-3.94019	3.37834e-136	-3.51736	1.61565e-119	0.166998	0.740323	0.422888	0.245219	5.7915	0.00232868	4.19537	7.73344e-11	-4.49424	4.84777e-06
											MligTCv3c-562.5874	5.20774	5.0758	5.19553	5.87453	4.45302	4.98242	4.8877	4.75512	4.7525	4.73183	3.80379	5.39005	0.68727	0.0520054	0.661945	0.0724033	-1.2675	0.00122113	-0.581733	0.285371	-0.0250898	1	-0.0248088	0.859882	-0.0161777	0.907391	-0.0467999	0.69755	0.0086309	0.996105	-0.0306216	0.971396	-0.0503142	1	0.661945	0.0724033	0.00206054	1
											MligTCv3c-562.5888	6.14188	5.79761	5.93987	5.52404	5.76811	5.23749	6.02223	6.08336	6.1669	6.29251	4.58452	5.82684	-0.600856	0.0299758	0.0633254	0.96159	0.354908	0.292486	-0.0333659	1	-0.522434	0.227214	0.169421	0.0770712	0.264694	0.00363699	0.377349	1.68794e-05	0.0952731	0.573993	0.112653	0.645669	0.141039	0.934916	0.0633254	0.96159	-0.212438	0.673329
											MligTCv3c-562.5889	0.125694	-0.00524834	1.5614	-1.58214	-0.525228	-0.382136	-3.5715	-3.50159	-3.43744	-3.57532	-2.22941	-1.10761	0	1	0	1	0	1	0	1	0	1	0	1	0	1	0	1	0	1	0	1	0	1	0	1	0	1
											MligTCv3c-562.5906	1.33982	0.216098	1.5614	-0.847575	-0.525228	0.328053	-3.34731	-3.50159	-3.21126	-3.35018	-2.22941	-0.00235039	0	1	0	1	0	1	0	1	0	1	0	1	0	1	0	1	0	1	0	1	0	1	0	1	0	1
											MligTCv3c-562.5908	0.125694	-0.00524834	1.5614	-1.58214	-0.525228	-0.382136	-3.5715	-3.50159	-3.43744	-3.57532	-2.22941	-1.10761	0	1	0	1	0	1	0	1	0	1	0	1	0	1	0	1	0	1	0	1	0	1	0	1	0	1
											MligTCv3c-562.6020	4.52889	4.85714	4.30028	4.27461	4.70976	4.0609	4.34534	4.72671	4.69849	4.5557	0.650509	4.41788	-0.226275	0.666039	0.0137566	1	0.613314	0.193764	-0.0819601	1	0.0211992	1	0.48723	3.29195e-05	0.470637	6.11748e-05	0.317601	0.00737575	-0.0165902	0.976226	-0.153039	0.632543	0.260439	0.878109	0.0137566	1	0.468452	0.433719
											MligTCv3c-562.6109	0.345283	-0.00524834	1.5614	0.598903	-0.308846	0.0309443	-3.16207	-2.91437	-3.21315	-3.3574	-2.22941	-0.884904	0	1	0	1	0	1	0	1	0	1	0	1	0	1	0	1	0	1	0	1	0	1	0	1	0	1
											MligTCv3c-562.6114	0.125694	-0.00524834	1.5614	0.233903	0.320307	-0.382136	-2.9904	-2.49727	-3.02271	-2.84168	-2.22941	-0.247533	0	1	0	1	0	1	0	1	0	1	0	1	0	1	0	1	0	1	0	1	0	1	0	1	0	1
											MligTCv3c-562.6119	0.125694	0.784572	1.5614	-1.58214	-0.525228	-0.382136	2.42171	2.876	3.10391	3.20362	-2.22941	-1.10761	0	1	0	1	0	1	0	1	0	1	0.557494	0.000604256	0.801952	2.87282e-07	0.890664	4.64457e-09	0.244458	0.336965	0.0886754	0.896559	0	1	0	1	0	1
											MligTCv3c-562.6156	1.84798	0.230615	1.5614	0.300341	-0.122095	0.225644	-1.57942	-2.00108	-1.55828	-2.00316	-2.01525	-0.247533	-1.42605	0.156835	0.895781	0.789076	-1.68885	0.312184	0.370802	1	2.68096	0.832085	0	1	0	1	0	1	0	1	0	1	4.67288	0.219799	0.895781	0.789076	-3.32017	0.0908477
											MligTCv3c-562.6285	2.54574	3.2421	2.94543	3.00144	1.67646	2.01486	1.6542	1.57426	1.66618	2.07687	2.18402	2.7825	0.67209	0.328722	0.993806	0.128211	-1.43253	0.0175513	-1.66721	0.0315711	-0.441334	0.992615	0.0340102	0.940539	0.124007	0.573237	0.539939	0.00338556	0.0899887	0.853118	0.415868	0.224956	-0.123014	1	0.993806	0.128211	0.910365	0.316371
											MligTCv3c-562.629	0.125694	-0.00524834	1.5614	-1.58214	-0.525228	-0.382136	-2.83211	-2.75124	-2.43272	-2.35041	-2.22941	-1.10761	0	1	0	1	0	1	0	1	0	1	0	1	0	1	0	1	0	1	0	1	0	1	0	1	0	1
											MligTCv3c-562.6359	1.22484	1.22997	2.63476	1.46164	1.5918	1.60053	3.74503	3.79767	3.85898	3.80794	1.1509	1.43551	0.894563	0.442172	-0.184146	0.694578	0.160068	0.890686	0.797294	0.672579	-0.437237	0.876821	0.156727	0.245381	0.233836	0.0690418	0.172342	0.181115	0.0771086	0.804793	-0.0614968	0.91817	-1.47563	0.276895	-0.184146	0.694578	0.240609	0.961371
											MligTCv3c-562.6389	1.98581	2.0775	3.17743	1.25568	1.4736	1.87517	1.69053	2.11788	2.20635	2.2311	1.90956	1.81677	-0.530974	0.456504	-0.865658	0.202485	0.280304	0.971476	-0.53366	0.68158	-0.844471	0.823132	0.549991	0.0030485	0.63022	0.000397932	0.654712	0.000186149	0.0802425	0.849133	0.0244447	1	-1.17097	0.380494	-0.865658	0.202485	0.284159	0.955223
											MligTCv3c-562.6599	0.125694	-0.00524834	1.5614	-1.58214	-0.525228	-0.382136	-3.5715	-3.27736	-3.43744	-3.57532	-2.22941	-1.10761	0	1	0	1	0	1	0	1	0	1	0	1	0	1	0	1	0	1	0	1	0	1	0	1	0	1
											MligTCv3c-562.6601	0.125694	-0.00524834	1.5614	-1.58214	-0.525228	-0.382136	-0.834836	-0.815733	-0.785633	-1.12638	-2.22941	-1.10761	0	1	0	1	0	1	0	1	0	1	0	1	0	1	0	1	0	1	0	1	0	1	0	1	0	1
											MligTCv3c-562.6603	0.346276	-0.00524834	1.5614	0.0468471	-0.525228	-0.382136	-0.472617	-2.38888	-2.69352	-2.70076	-2.22941	0.203432	0	1	0	1	0	1	0	1	0	1	0	1	0	1	0	1	0	1	0	1	0	1	0	1	0	1
											MligTCv3c-562.6668	0.125694	-0.00524834	1.5614	-1.58214	-0.525228	-0.382136	-1.98037	-1.89722	-1.70692	-1.90389	-2.22941	-1.10761	0	1	0	1	0	1	0	1	0	1	0	1	0	1	0	1	0	1	0	1	0	1	0	1	0	1
											MligTCv3c-562.6710	2.0454	2.99727	3.04872	1.39729	2.18603	2.57812	2.52509	3.17003	2.90491	2.61377	0.318393	2.69082	-0.385982	0.7904	-1.15973	0.419476	0.797918	0.783192	-0.786172	0.548385	0.0863548	1	0.74916	2.90339e-06	0.496144	0.00300435	0.199954	0.269741	-0.252992	0.308712	-0.29619	0.392265	-0.67169	1	-1.15973	0.419476	1.19107	0.384321
											MligTCv3c-562.6712	0.125694	-0.00524834	1.5614	-1.58214	-0.525228	-0.382136	-3.5715	-2.92388	-2.57096	-2.9894	-2.22941	-1.10761	0	1	0	1	0	1	0	1	0	1	0	1	0	1	0	1	0	1	0	1	0	1	0	1	0	1
											MligTCv3c-562.6854	0.125694	-0.00524834	1.5614	-1.36032	-0.525228	-0.166789	-1.24927	-0.309945	-0.853742	-0.943308	-2.22941	-1.10761	0	1	0	1	0	1	0	1	0	1	0	1	0	1	0	1	0	1	0	1	0	1	0	1	0	1
											MligTCv3c-562.6969	0.125694	-0.00524834	2.11824	-1.58214	-0.525228	-0.382136	2.52679	2.52362	2.65179	2.78044	-2.00108	-1.10761	0	1	0	1	0	1	0	1	0	1	0.105332	0.576924	0.247219	0.129285	0.361036	0.015915	0.141881	0.658586	0.113799	0.83332	0	1	0	1	0	1
											MligTCv3c-562.7186	3.77916	4.0998	4.19617	4.18985	3.9338	3.35347	3.23031	3.2738	3.19043	3.00055	-0.212415	3.02573	0.512313	0.362444	0.747322	0.0989954	-0.122865	0.919834	-0.158022	0.948965	-0.697581	0.316821	0.147814	0.361925	0.0766926	0.668005	-0.116307	0.45195	-0.071117	0.844228	-0.192992	0.613253	-0.46294	0.600083	0.747322	0.0989954	0.546454	0.429354
											MligTCv3c-562.722	0.125694	-0.00524834	1.5614	-1.32967	-0.525228	0.0428997	-2.45742	-1.98698	-1.93622	-1.82776	-2.22941	-0.533854	0	1	0	1	0	1	0	1	0	1	0	1	0	1	0	1	0	1	0	1	0	1	0	1	0	1
											MligTCv3c-562.7421	0.546502	-0.00524834	1.8027	-0.99895	-0.308846	-0.154615	3.11888	3.3234	3.24985	3.23438	-2.22941	-0.529884	0	1	0	1	0	1	0	1	0	1	0.306341	0.0264144	0.249338	0.0777069	0.223195	0.107677	-0.0569964	0.868917	-0.0261491	0.992108	0	1	0	1	0	1
											MligTCv3c-562.7482	0.345283	0.868646	1.8027	-0.0923999	-0.308846	0.965783	-1.65683	-3.07966	-1.84541	-2.47524	-1.11128	-0.096548	1.58442	0.799047	-1.15126	0.164832	-1.95832	0.443377	-2.32961	0.378425	1.1972	0.999926	0	1	0	1	0	1	0	1	0	1	-1.21579	0.782691	-1.15126	0.164832	1.97002	0.469977
											MligTCv3c-562.7625	0.125694	-0.00524834	1.5614	-1.58214	-0.525228	-0.382136	-3.5715	-3.50159	-3.43744	-3.57532	-2.22941	-1.10761	0	1	0	1	0	1	0	1	0	1	0	1	0	1	0	1	0	1	0	1	0	1	0	1	0	1
											MligTCv3c-562.7640	1.11975	-0.00524834	1.5614	-1.36032	0.320307	-0.382136	-3.5715	-3.27403	-3.43744	-3.57532	-2.22941	-1.10761	0	1	0	1	0	1	0	1	0	1	0	1	0	1	0	1	0	1	0	1	0	1	0	1	0	1
											MligTCv3c-562.7785	0.346276	0.216098	1.95735	-0.0912899	-0.122095	0.328053	-1.92418	-1.75978	-1.38974	-1.29012	-1.39334	-0.352166	0	1	0	1	0	1	0	1	0	1	0	1	0	1	0	1	0	1	0	1	0	1	0	1	0	1
											MligTCv3c-562.779	0.125694	-0.00524834	1.5614	-1.58214	-0.525228	-0.382136	-3.5715	-3.50159	-3.43744	-3.57532	-2.22941	-1.10761	0	1	0	1	0	1	0	1	0	1	0	1	0	1	0	1	0	1	0	1	0	1	0	1	0	1
											MligTCv3c-562.7799	0.345283	-0.00524834	1.5614	-0.585848	-0.525228	-0.382136	-3.35196	-3.50159	-3.43744	-3.57532	-2.22941	-0.700146	0	1	0	1	0	1	0	1	0	1	0	1	0	1	0	1	0	1	0	1	0	1	0	1	0	1
											MligTCv3c-562.7805	2.91856	1.98325	1.98545	2.48164	1.6471	2.12332	-0.744904	-0.913531	-0.981892	-1.15616	-0.911645	1.83656	-0.282355	0.80665	0.347561	0.578539	-0.908885	0.453801	-0.1904	1	1.84309	0.501832	0	1	0	1	0	1	0	1	0	1	2.45294	0.0867008	0.347561	0.578539	-0.990718	0.269583
											MligTCv3c-562.7809	0.545523	0.755791	1.77407	-0.443391	0.550467	-0.154615	0.685179	1.83816	1.66346	1.02814	-1.49707	-0.377614	0	1	0	1	0	1	0	1	0	1	1.29513	3.66985e-08	1.14317	2.36715e-06	0.469402	0.0896386	-0.151881	0.740846	-0.67378	0.0639427	0	1	0	1	0	1
											MligTCv3c-562.7839	2.46079	2.39094	3.30129	2.35844	2.82019	2.13992	2.06572	1.99719	1.80907	1.73897	1.21125	2.57665	0.0347508	0.786311	0.14059	0.952251	0.813824	0.0635393	0.806841	0.214908	-0.881911	0.285451	0.0337344	0.90525	-0.151331	0.522394	-0.232377	0.284806	-0.185046	0.658553	-0.0810237	0.957759	-0.773877	0.585443	0.14059	0.952251	0.0382525	1
											MligTCv3c-562.7864	0.998649	1.21342	1.97781	0.335744	1.11542	0.840935	-0.600089	-0.349365	-0.380669	-0.514946	-2.22941	0.481642	0.0444626	1	-0.352494	0.507008	0.857251	0.432384	0.239392	1	0.133362	1	0	1	0	1	0	1	0	1	0	1	-0.240528	1	-0.352494	0.507008	0.636865	0.94413
											MligTCv3c-562.8063	3.53664	2.69344	3.25857	3.38381	2.88402	3.20317	3.86164	3.53038	3.85063	3.90597	2.5956	2.53306	-0.0457799	0.868859	0.0238125	1	-0.381727	0.249292	0.366705	1	0.513378	0.928435	-0.226702	0.146335	0.113523	0.484973	0.151044	0.316026	0.340213	0.0767269	0.037518	0.973466	0.58166	0.78261	0.0238125	1	-0.792072	0.161313
											MligTCv3c-562.8075	4.63717	3.82497	4.31809	4.54462	3.95741	4.19437	4.84064	4.52886	4.75719	4.81181	3.79369	3.81352	-0.0369914	0.868946	0.149146	0.81424	-0.440152	0.289835	0.232993	0.951493	0.251758	1	-0.208159	0.177885	0.0370626	0.833826	0.0762979	0.622463	0.245217	0.257149	0.0392343	0.9703	0.437109	0.782691	0.149146	0.81424	-0.709126	0.0768421
											MligTCv3c-562.8302	1.63218	0.996147	2.13825	1.6442	1.3114	1.47574	-3.16207	-3.28385	-2.71037	-3.16199	-2.00108	0.764392	0.466023	0.602658	0.218186	0.819088	-0.392446	0.373753	0.915796	0.987678	0.528019	0.869886	0	1	0	1	0	1	0	1	0	1	0.28457	0.959566	0.218186	0.819088	-0.837744	0.608974
											MligTCv3c-562.8362	0.125694	-0.00524834	1.5614	-1.58214	-0.525228	-0.382136	-2.46166	-2.51235	-2.02703	-2.83399	-2.22941	-1.10761	0	1	0	1	0	1	0	1	0	1	0	1	0	1	0	1	0	1	0	1	0	1	0	1	0	1
											MligTCv3c-562.8703	0.125694	0.721247	1.5614	0.243327	-0.122095	-0.382136	-2.98146	-2.773	-2.85278	-3.16199	-2.01525	-0.38539	0	1	0	1	0	1	0	1	0	1	0	1	0	1	0	1	0	1	0	1	0	1	0	1	0	1
											MligTCv3c-562.8973	0.555903	0.584387	1.99848	0.429463	1.82725	0.76224	-1.69672	-0.849183	-0.677946	-1.98484	-1.99222	1.07983	1.34359	0.500478	-0.148706	0.95979	1.68168	0.208461	2.47384	0.168609	-0.0280556	1	0	1	0	1	0	1	0	1	0	1	-1.37409	0.889028	-0.148706	0.95979	0.459736	1
											MligTCv3c-562.9193	6.19629	4.61214	4.65018	4.3719	4.55042	4.68456	5.29512	5.34595	5.35262	5.78785	-0.283888	5.89526	-1.82299	7.11319e-10	-0.520762	0.0957871	0.350768	0.608428	0.0130224	0.991897	0.249207	0.721488	0.159189	0.400294	0.181754	0.31693	0.599816	0.000235524	0.0225661	0.977788	0.418056	0.11301	1.54919	7.61824e-05	-0.520762	0.0957871	-1.48409	4.83828e-06
											MligTCv3c-562.9345	1.4847	1.59539	2.42912	0.995525	1.53085	1.70757	1.67859	1.48888	1.50574	1.56011	0.928389	0.936428	-0.0222038	1	-0.808654	0.281072	0.600622	0.376353	0.195114	0.934176	0.119636	1	-0.0846323	0.750153	-0.0576227	0.811937	-0.0212775	0.95725	0.0270023	0.995281	0.0363455	0.989251	-0.641823	1	-0.808654	0.281072	0.373449	0.982831
											MligTCv3c-562.9389	3.27429	3.74331	3.73581	2.94153	3.13266	3.49767	3.52471	3.7761	3.59732	3.50537	2.51149	2.97624	-0.236187	0.848736	-0.761737	0.158981	0.341789	0.8105	-0.551074	0.488693	0.115092	1	0.359663	0.00885596	0.189941	0.192395	0.089682	0.563434	-0.169713	0.468463	-0.10026	0.851905	-0.406927	0.782718	-0.761737	0.158981	0.655568	0.282293
											MligTCv3c-562.9458	3.52897	4.14548	4.13159	4.08462	3.65593	3.61403	2.9585	3.08789	3.11225	3.02332	2.72472	3.41355	0.650257	0.0736616	0.274872	0.526705	-0.331377	0.728479	-0.485708	0.698469	-0.249276	0.900507	0.235769	0.161646	0.271463	0.102332	0.171414	0.307365	0.0356954	0.95907	-0.100052	0.89014	-0.622267	0.383275	0.274872	0.526705	0.803709	0.076461
											MligTCv3c-562.9459	0.125694	-0.00524834	1.5614	-1.58214	-0.525228	-0.154615	0.587667	0.882045	0.812899	1.25314	-2.22941	-1.10761	0	1	0	1	0	1	0	1	0	1	0.422377	0.135079	0.350034	0.21855	0.807852	0.000601367	-0.0722934	0.955671	0.457652	0.333507	0	1	0	1	0	1
											MligTCv3c-562.9512	0.125694	-0.00524834	1.5614	-1.58214	-0.525228	-0.382136	-2.57881	-2.49095	-2.70287	-2.57271	-2.22941	-1.10761	0	1	0	1	0	1	0	1	0	1	0	1	0	1	0	1	0	1	0	1	0	1	0	1	0	1
											MligTCv3c-562.9794	1.62122	1.12429	2.82959	1.24226	2.11111	2.22788	0.907183	1.2155	1.06431	1.13924	0.0147242	1.59042	0.0288095	1	-1.18643	0.0712273	1.01344	0.450385	1.62941	0.385961	0.0247614	1	0.422105	0.0890662	0.291495	0.31693	0.340487	0.16609	-0.130564	0.811691	0.0489437	0.972886	-1.1631	0.363827	-1.18643	0.0712273	-0.593975	0.866208
											MligTCv3c-562.9796	0.125694	-0.00524834	1.8027	-0.36482	-0.525228	-0.382136	3.88577	3.9223	3.93271	3.88659	-1.80791	-1.10761	0	1	0	1	0	1	0	1	0	1	0.141207	0.343449	0.166784	0.252863	0.107272	0.462869	0.0255777	0.970584	-0.0595132	0.936188	0	1	0	1	0	1
											MligTCv3c-5844.3	0.35575	-0.00524834	1.5614	-1.58214	-0.308846	-0.382136	1.15279	1.94386	1.75239	2.05206	-2.22941	-0.106743	0	1	0	1	0	1	0	1	0	1	0.922886	3.87383e-06	0.717992	0.000524435	1.03151	6.83827e-08	-0.204832	0.614292	0.31341	0.484101	0	1	0	1	0	1
											MligTCv3c-6029.0	4.24575	4.77005	4.64436	4.73133	4.58236	4.25118	0.997664	1.6578	1.47534	1.184	0.556125	3.7024	0.533156	0.159987	0.271625	0.496182	0.0175907	0.926518	-0.125426	0.804937	-0.187014	0.977768	0.768538	0.000492908	0.605992	0.00887783	0.299059	0.232564	-0.162487	0.729983	-0.306946	0.601594	-0.447434	0.648876	0.271625	0.496182	0.675154	0.14423
											MligTCv3c-6108.0	0.991494	0.401211	1.5614	-1.17092	1.20244	-0.166789	-1.75379	-1.18779	-1.55668	-1.11056	-2.22941	-0.318278	-2.6788	0.0855914	-0.330551	1	3.65171	0.0756882	2.11541	0.550202	1.41198	1	0	1	0	1	0	1	0	1	0	1	3.27081	0.5427	-0.330551	1	-1.16686	0.894518
											MligTCv3c-6108.1	2.25551	3.00197	3.4744	1.05353	3.28213	2.49843	-0.0744749	0.0336944	-0.0277672	0.408316	-2.22941	1.97489	-1.12923	0.54367	-1.37364	0.501927	1.89841	0.391549	-0.437416	0.893516	-0.833253	0.834503	0.207116	0.560972	0.138989	0.692684	0.610528	0.0379826	-0.0680703	0.995281	0.471293	0.521596	-1.06996	0.722431	-1.37364	0.501927	1.19865	0.577836
											MligTCv3c-617.0	1.24691	-0.00524834	2.86324	-0.847575	-0.525228	-0.166789	-3.5715	-3.50159	-3.43744	-3.57532	-2.22941	-0.23991	-2.35773	0.0600553	0.494579	1	-3.087	1	0	1	-4.324	0.0203324	0	1	0	1	0	1	0	1	0	1	-1.79199	0.191675	0.494579	1	-4.3005	0.0837116
											MligTCv3c-6302.0	2.11009	1.08219	1.5614	-0.710718	0.320307	0.0190557	1.10173	1.98695	1.87557	2.12632	-2.22941	2.44787	-3.38472	0.000160219	-0.0817969	1	1.14974	1	-0.865515	0.699362	2.1159	1	1.00892	0.000781468	0.920134	0.0022094	1.16545	6.25867e-05	-0.0887365	0.926863	0.245199	0.812491	5.01566	0.0952204	-0.0817969	1	-1.32841	0.244268
											MligTCv3c-6677.1	3.35743	3.67635	3.68507	1.63522	2.05576	2.78154	3.64189	4.1581	4.01772	4.15814	-0.104976	3.22414	-1.29669	0.232017	-1.06734	0.418979	0.128142	1	-1.65696	0.319758	-0.381739	1	0.624784	1.36558e-05	0.497156	0.000687646	0.623313	9.75626e-06	-0.12762	0.661558	0.126145	0.782685	-0.153637	1	-1.06734	0.418979	0.493291	0.722446
											MligTCv3c-6770.0	3.56299	3.93319	3.59412	3.88908	4.3202	3.77128	1.62132	1.68753	1.75478	1.72919	3.81394	4.00956	0.426614	0.398103	-0.0789302	0.964912	0.622262	0.234694	0.523482	0.362123	0.607456	0.280463	0.180296	0.440684	0.260561	0.239875	0.212324	0.304652	0.0802626	0.905503	-0.0482506	0.99228	0.104186	0.762819	-0.0789302	0.964912	0.523189	0.496996
											MligTCv3c-6803.0	4.90412	4.85473	4.68269	4.83131	4.64032	4.54894	3.60675	3.49073	3.55869	3.53849	4.15081	4.24432	-0.0539381	0.982702	0.0858114	0.801888	-0.0410511	0.966967	-0.170354	0.938179	0.0744975	1	-0.0179267	0.951554	0.0735334	0.667383	0.0353388	0.824427	0.0914567	0.809873	-0.0381945	0.982425	0.214024	0.88201	0.0858114	0.801888	0.0753652	1
											MligTCv3c-6803.1	1.70379	1.39836	2.64133	0.998843	1.18416	1.82463	3.84803	3.75317	3.79765	3.77813	0.611763	1.22978	-0.372423	0.749351	-0.952152	0.400022	0.133143	1	0.0250533	1	-0.173085	1	0.0053339	0.978394	0.0695383	0.67967	0.0341743	0.829974	0.0642026	0.877054	-0.0353641	0.983005	-0.736257	0.879298	-0.952152	0.400022	-0.260757	0.978643
											MligTCv3c-6879.1	1.72052	1.75	2.69776	2.28322	1.80516	2.29346	3.21281	3.20667	3.45709	3.69932	1.82056	2.17433	1.05584	0.117208	-0.149982	0.808371	-0.543402	0.191303	0.273629	1	0.395334	0.789122	0.106906	0.58606	0.363963	0.0223825	0.596239	7.04483e-05	0.257049	0.275416	0.232258	0.520628	-0.788572	0.675408	-0.149982	0.808371	0.232115	0.993307
											MligTCv3c-7182.2	0.125694	-0.00524834	1.5614	-1.58214	-0.525228	-0.382136	-3.34739	-3.50159	-3.43744	-3.57532	-2.22941	-1.10761	0	1	0	1	0	1	0	1	0	1	0	1	0	1	0	1	0	1	0	1	0	1	0	1	0	1
											MligTCv3c-7348.1	10.2687	4.69154	5.06439	7.93054	3.38917	3.99247	12.7135	12.1562	11.6458	11.1705	4.09592	9.80402	-2.36616	8.4261e-06	3.57646	7.9548e-10	-4.51563	7.9596e-13	-1.47295	0.0725612	-0.777211	0.519678	-0.444487	0.133302	-0.94384	0.000670894	-1.43776	1.28305e-07	-0.499353	0.220876	-0.49392	0.396053	5.16039	5.08836e-17	3.57646	7.9548e-10	-5.40469	3.23333e-19
											MligTCv3c-748.1	0.345283	0.724358	1.79501	-0.210347	0.550467	-0.166789	-1.06355	-0.955985	-1.51008	-1.57934	-2.22941	-0.247533	1.41995	0.23037	1.66488	0.272271	0.705282	1	0.296167	1	-1.43917	0.832085	0	1	0	1	0	1	0	1	0	1	-1.21205	0.782691	1.66488	0.272271	1.65783	0.844239
											MligTCv3c-7542.0	2.79852	1.65875	1.8027	1.87637	2.46611	1.65145	2.43334	2.43968	2.24507	2.61052	2.38185	2.36318	-0.713683	0.600013	0.483934	0.677055	0.397989	1	0.876434	0.894972	1.82864	0.914803	0.111347	0.591924	-0.079766	0.719238	0.279181	0.0972024	-0.191096	0.580374	0.358921	0.257337	2.98312	0.274981	0.483934	0.677055	-1.1883	0.494445
											MligTCv3c-7542.1	0.705343	1.8293	1.5614	0.421505	1.20244	0.0190557	0.452344	0.767818	0.85088	0.936574	0.0212797	1.34111	0.911789	0.500072	1.7397	0.326203	0.651565	1	-0.680252	0.688748	2.0736	1	0.4388	0.119854	0.533704	0.0475411	0.614934	0.0133194	0.0949207	0.915389	0.0811151	0.966601	2.62758	0.78798	1.7397	0.326203	2.17889	0.128679
											MligTCv3c-7726.0	2.34691	1.92267	1.97781	1.42487	1.48104	2.05426	2.42855	2.29102	2.26905	2.28647	0.749725	1.65214	-0.776514	0.378304	-0.782592	0.491367	0.0976724	0.6573	-0.299433	0.664659	1.79784	0.399809	-0.0485639	0.859602	-0.0462268	0.830561	-0.0439115	0.848836	0.002335	1	0.00231787	1	1.78061	0.27792	-0.782592	0.491367	-0.373452	0.780363
											MligTCv3c-7726.1	5.21598	5.12078	4.98153	5.46042	5.87121	5.3358	4.9583	4.77579	4.59829	4.70864	3.34959	4.80832	0.252894	0.547896	-0.105122	0.936891	0.549171	0.35435	0.782678	0.180188	0.566395	0.459967	-0.0771081	0.563838	-0.244809	0.0373899	-0.144571	0.224173	-0.167699	0.372645	0.100239	0.801851	0.208785	0.882791	-0.105122	0.936891	0.0188902	1
											MligTCv3c-7863.1	0.125694	-0.00524834	1.5614	-1.36032	-0.525228	0.182408	-1.90486	-2.62761	-2.56176	-2.57271	-1.66828	-0.889058	0	1	0	1	0	1	0	1	0	1	0	1	0	1	0	1	0	1	0	1	0	1	0	1	0	1
											MligTCv3c-7920.1	5.43063	5.2188	5.26387	5.00857	5.18148	5.33262	4.28236	4.59259	4.56397	4.74776	4.87835	5.19794	-0.416433	0.308536	-0.577753	0.164628	0.328915	0.554321	0.00745772	1	0.285618	0.804373	0.425072	0.0010359	0.402652	0.00182754	0.57872	2.96606e-06	-0.0224174	0.970829	0.17606	0.585525	0.124429	0.976725	-0.577753	0.164628	-0.0949241	0.931269
											MligTCv3c-7956.0	2.24519	2.30636	3.44558	1.06195	1.97625	2.15484	1.01398	1.00888	1.21374	1.67864	-1.80791	1.63204	-1.00179	0.32531	-1.21087	0.421564	1.04987	0.645862	-0.214255	0.836818	-1.04758	0.221149	0.102767	0.755187	0.317028	0.19066	0.792303	9.23325e-05	0.214231	0.631936	0.475152	0.196796	-1.24891	0.252849	-1.21087	0.421564	0.260456	0.85537
											MligTCv3c-7956.1	2.67269	2.6672	3.85326	1.3711	2.41679	2.55004	1.56012	1.54365	1.68029	1.9195	-1.48839	2.12603	-1.13967	0.236527	-1.27305	0.240891	1.24499	0.264335	-0.0742333	1	-1.1363	0.210523	0.104784	0.708922	0.253475	0.253362	0.477642	0.0110015	0.148678	0.745198	0.224115	0.655668	-1.265	0.203883	-1.27305	0.240891	0.17836	0.956302
											MligTCv3c-8050.0	0.125694	0.576544	1.5614	-1.58214	-0.525228	-0.382136	0.622341	0.205115	0.566633	1.02468	-2.22941	-1.10761	0	1	0	1	0	1	0	1	0	1	-0.375507	0.253882	0.0454881	0.889588	0.538685	0.0296171	0.420827	0.406953	0.493052	0.333052	0	1	0	1	0	1
Irradiation											MligTCv3c-8060.0	4.68872	4.74468	4.45524	4.69239	4.56471	4.03965	2.73166	1.88187	1.88812	1.94439	2.74369	4.53452	-0.0165489	0.9301	0.372315	0.125712	0.102085	1	-0.103619	0.91229	-0.148045	0.889871	-0.763885	7.38042e-06	-0.730025	1.3508e-05	-0.691459	2.5923e-05	0.0338357	0.988332	0.0386018	0.982857	0.239804	0.782691	0.372315	0.125712	0.188952	0.724056
Irradiation											MligTCv3c-8060.1	3.46879	3.50539	3.95005	2.92513	2.88402	2.42349	3.11327	2.25742	2.35865	2.34149	1.341	3.32814	-0.494106	0.48065	0.466117	0.420658	0.0494504	0.917303	-0.60353	0.455359	-1.41631	0.0954798	-0.756528	1.09095e-06	-0.639277	3.68797e-05	-0.663996	1.00271e-05	0.117227	0.782857	-0.0246914	0.996417	-0.462278	0.755833	0.466117	0.420658	0.159779	0.957412
											MligTCv3c-8066.1	3.8296	4.11167	3.9035	3.27282	2.66833	2.6214	3.92143	3.71902	3.85837	3.98194	3.10241	3.1127	-0.490546	0.271757	0.539501	0.101199	-0.509886	0.635579	-1.43932	0.0518309	-1.05826	0.112589	-0.0948187	0.536171	0.0535439	0.728905	0.168869	0.214304	0.148358	0.536764	0.115321	0.801851	-0.0339327	1	0.539501	0.101199	0.441514	0.470495
											MligTCv3c-810.0	0.535202	0.230615	1.5614	-0.711965	0.0420474	-0.382136	-3.5715	-3.50159	-3.43744	-3.57532	-2.22941	-1.10761	0	1	0	1	0	1	0	1	0	1	0	1	0	1	0	1	0	1	0	1	0	1	0	1	0	1
											MligTCv3c-8275.1	2.58347	2.43226	2.71311	1.13694	1.62788	1.47574	3.43363	3.41506	3.64507	3.76274	0.440706	2.12249	-1.38011	0.0191936	-0.353008	0.878513	0.582379	0.8551	-0.778462	0.311503	-0.679891	0.689472	0.0945668	0.544785	0.337331	0.00965961	0.43673	0.000406995	0.242758	0.191574	0.0993879	0.816595	0.329773	1	-0.353008	0.878513	-0.0144602	1
											MligTCv3c-8275.2	4.92094	4.73389	4.26851	3.28407	3.95529	3.44281	4.52098	4.55238	4.86634	4.94334	2.79861	4.30533	-1.64166	5.81728e-07	-0.388052	0.66608	0.851166	0.0521749	-0.739667	0.171785	-0.554124	0.309495	0.140882	0.238677	0.469707	7.16568e-06	0.528099	2.1261e-07	0.328821	0.0089393	0.0583856	0.896363	0.695564	0.238155	-0.388052	0.66608	-0.0500466	0.988045
											MligTCv3c-8276.2	0.125694	-0.00524834	1.5614	-1.58214	-0.525228	-0.382136	-3.5715	-3.50159	-3.43744	-3.57532	-2.22941	-1.10761	0	1	0	1	0	1	0	1	0	1	0	1	0	1	0	1	0	1	0	1	0	1	0	1	0	1
											MligTCv3c-8349.2	0.35575	-0.00524834	1.5614	-0.271747	0.0420474	0.55321	3.19309	3.33237	3.61198	3.62266	-1.24919	-0.533854	0	1	0	1	0	1	0	1	0	1	0.250638	0.108472	0.549286	0.000118686	0.537876	0.000111276	0.298642	0.13222	-0.0114229	1	0	1	0	1	0	1
											MligTCv3c-8412.0	0.125694	0.567029	1.77407	-0.47464	-0.308846	0.699314	-1.34783	-1.62428	-1.84541	-1.51273	-0.861244	-0.0410913	3.69949	0.377677	-1.3014	0.50457	-1.34728	0.701846	-1.62785	0.804937	0.795921	1	0	1	0	1	0	1	0	1	0	1	-2.63662	1	-1.3014	0.50457	3.13994	0.505886
											MligTCv3c-8459.0	1.96314	2.12113	3.91355	2.7058	1.77473	1.79952	1.92196	1.89759	2.15109	2.0763	1.46397	2.192	1.51195	0.0882785	1.48057	0.0542073	-1.4338	0.261554	-0.160406	1	-2.12803	0.0363749	0.0673561	0.768446	0.355373	0.0697126	0.262441	0.169993	0.287991	0.365995	-0.0929441	0.930978	-2.15137	0.0607951	1.48057	0.0542073	0.237015	1
											MligTCv3c-8605.6	0.125694	0.216098	1.5614	-1.58214	0.188375	0.217447	-1.51542	-1.76169	-1.94303	-1.70934	-2.22941	-0.529884	0	1	0	1	0	1	0	1	0	1	0	1	0	1	0	1	0	1	0	1	0	1	0	1	0	1
											MligTCv3c-8695.0	1.45852	0.404446	1.77407	2.14561	1.53085	2.08144	3.33443	2.76031	2.809	3.01855	0.778175	1.22534	1.28359	0.092139	-0.0128016	1	-0.656686	0.861374	2.64682	0.0804346	2.74053	0.0940007	-0.475882	0.00353286	-0.415453	0.0108609	-0.220559	0.193864	0.0604186	0.905625	0.194896	0.659247	1.45254	0.512908	-0.0128016	1	-2.00142	0.241868
											MligTCv3c-8728.0	0.545523	0.576544	1.5614	-1.58214	-0.525228	0.459399	2.50136	2.16319	2.44883	2.50255	-2.01525	-1.10761	0	1	0	1	0	1	0	1	0	1	-0.2583	0.165186	0.0522108	0.772062	0.108442	0.549345	0.31048	0.213545	0.0562237	0.972886	0	1	0	1	0	1
											MligTCv3c-8868.0	0.85565	-0.00524834	1.5614	-0.968488	0.653924	0.0190557	-0.324986	-0.0489762	-0.383158	-0.104334	-2.00108	0.00131887	-1.86067	0.596641	-0.67041	1	2.35684	0.50679	4.20819	0.380969	2.1149	1	0	1	0	1	0	1	0	1	0	1	3.00298	0.782691	-0.67041	1	-3.52733	0.330759
											MligTCv3c-8915.0	0.125694	-0.00524834	1.5614	-1.58214	-0.525228	-0.382136	1.44894	1.21056	1.26649	1.23138	-2.22941	-1.10761	0	1	0	1	0	1	0	1	0	1	-0.143666	0.567209	-0.0745442	0.808973	-0.115787	0.635018	0.069103	0.933168	-0.0412266	0.998012	0	1	0	1	0	1
											MligTCv3c-9004.0	4.4388	3.78471	3.75867	3.82029	2.89122	3.68519	3.02481	2.98588	2.93968	3.02215	2.81709	3.81841	-0.636536	0.0902956	-0.0794666	1	-0.777759	0.0972519	-0.854614	0.204905	0.248587	0.761312	0.0635976	0.742303	0.0380697	0.861439	0.0990479	0.534745	-0.0255261	0.962571	0.0609738	0.934341	0.803	0.171217	-0.0794666	1	-0.556192	0.20032
											MligTCv3c-9004.1	2.5436	1.86463	2.53418	1.51202	0.934475	1.94767	2.96215	2.71285	2.67835	2.74808	-0.948239	1.983	-0.905733	0.166787	-0.523525	0.839997	-0.836538	0.443792	-1.0222	0.539269	0.183819	1	-0.14783	0.388257	-0.167003	0.312024	-0.111212	0.493719	-0.0191748	0.983144	0.0557939	0.956242	0.55958	0.740793	-0.523525	0.839997	-0.697907	0.518087
											MligTCv3c-9004.2	0.703431	-0.00524834	1.5614	-0.848848	0.0420474	-0.382136	2.60627	2.66554	2.78517	2.77089	-1.49707	0.00499286	0	1	0	1	0	1	0	1	0	1	0.166841	0.326101	0.303394	0.0537256	0.271721	0.0745485	0.136549	0.668974	-0.0316831	0.992098	0	1	0	1	0	1
											MligTCv3c-9068.0	3.45824	3.89839	3.88252	3.64922	4.11176	3.59134	3.91834	3.89396	3.94832	4.1195	3.98368	3.82531	0.333172	0.648852	-0.0163256	1	0.538988	0.579439	0.253654	0.951278	0.0572599	1	0.0852416	0.583276	0.149333	0.280441	0.308737	0.0146196	0.0640907	0.843526	0.159397	0.649457	-0.289798	1	-0.0163256	1	0.616196	0.525291
											MligTCv3c-9083.1	2.11556	0.993135	1.77407	-0.306664	0.934475	1.20913	1.61974	1.92451	1.90006	2.10909	-1.48839	0.936428	-2.67784	0.021585	-1.83718	0.330487	1.49355	0.770092	0.385643	1	1.62799	0.422845	0.430129	0.0298132	0.403149	0.0384397	0.605048	0.00060338	-0.0269607	0.987833	0.201843	0.690236	2.42833	0.168652	-1.83718	0.330487	-1.55179	0.192425
											MligTCv3c-9083.2	5.57552	5.02025	4.97962	3.78044	4.82365	4.4262	3.67692	4.02774	4.04816	4.25232	0.847011	4.70817	-1.80451	8.50498e-05	-0.879475	0.0967119	1.15738	0.104726	-0.200455	0.624705	-0.338027	0.832085	0.466103	0.000601862	0.492152	0.000224623	0.685355	9.50926e-08	0.0260529	0.955341	0.193189	0.548652	0.585274	0.42427	-0.879475	0.0967119	-0.446349	0.493598
											MligTCv3c-9115.0	3.09798	2.91491	3.04817	0.399493	1.20244	1.85876	1.81941	1.92203	1.99715	2.43382	-1.52368	2.65468	-2.72425	0.00903664	-1.52296	0.318824	0.59561	1	-2.00745	0.0645489	-1.00542	0.541831	0.199337	0.357742	0.288424	0.154132	0.724599	5.31697e-05	0.0890848	0.865895	0.436111	0.173035	0.183541	1	-1.52296	0.318824	-0.1083	0.990488
Irradiation											MligTCv3c-9193.0	4.46397	3.34202	3.52679	4.85484	3.30073	3.76458	4.74001	4.04631	3.83373	3.93596	4.60971	4.32762	0.435855	0.325356	0.900751	0.0464612	-1.44401	0.00015142	0.0626576	0.95281	0.672677	0.39429	-0.593996	0.000800741	-0.790518	5.25797e-06	-0.702084	4.27818e-05	-0.196521	0.55209	0.0884418	0.922249	1.13492	0.0756094	0.900751	0.0464612	-1.06825	0.0286852
											MligTCv3c-9309.0	2.60627	3.5109	3.7133	3.30323	3.38486	2.72802	6.41212	6.55381	6.54408	6.75433	3.49084	3.20394	0.918569	0.0635637	0.475441	0.191567	0.232409	0.799241	-0.0304128	1	-0.706603	0.370621	0.248078	0.057385	0.252647	0.0491636	0.449209	0.000237357	0.00456956	1	0.19656	0.493785	-1.14298	0.170626	0.475441	0.191567	1.17592	0.0503309
											MligTCv3c-9428.0	3.69542	3.0791	3.7133	2.47844	2.93887	3.04472	4.01149	4.16809	3.94298	4.04681	1.01101	3.24448	-1.19321	0.00339284	-0.758647	0.112096	0.524768	0.594093	-0.109326	0.96652	-0.354854	0.862335	0.266416	0.0553585	0.0476832	0.775878	0.14076	0.314848	-0.218726	0.288537	0.0930739	0.85728	0.0773533	1	-0.758647	0.112096	-0.556423	0.386484
											MligTCv3c-9530.2	1.33289	1.77811	1.79501	1.69279	1.32447	0.609344	2.10381	1.24658	1.61556	1.43741	1.64295	1.36664	1.09844	0.165132	1.73552	0.129324	-0.639181	0.25128	-0.419013	0.642363	0.598016	1	-0.766933	9.43375e-05	-0.371335	0.0534377	-0.582249	0.0024845	0.395513	0.207067	-0.210852	0.783003	1.18444	0.926172	1.73552	0.129324	0.865779	0.618025
											MligTCv3c-9670.1	0.346276	-0.00524834	1.5614	-1.58214	-0.525228	-0.382136	-3.5715	-3.50159	-3.43744	-3.57532	-2.22941	-1.10761	0	1	0	1	0	1	0	1	0	1	0	1	0	1	0	1	0	1	0	1	0	1	0	1	0	1
											MligTCv3c-9800.2	0.125694	-0.00524834	1.5614	-1.58214	-0.525228	-0.382136	-0.69671	-0.541585	-0.610202	-1.64437	-2.22941	-1.10761	0	1	0	1	0	1	0	1	0	1	0	1	0	1	0	1	0	1	0	1	0	1	0	1	0	1
											MligTCv3c-9907.0	2.47871	2.12601	1.95735	2.12603	2.13251	1.90968	1.26172	1.33318	1.49823	1.09596	2.35881	2.17639	-0.15596	0.980416	0.201043	0.939596	0.0783078	0.936465	0.213111	0.978344	1.62925	0.27012	0.171411	0.549784	0.359963	0.181414	-0.0655706	0.847218	0.188533	0.749355	-0.425489	0.452379	1.96835	0.0996554	0.201043	0.939596	-0.28962	0.949174
											MligTCv3c-9907.1	0.125694	-0.00524834	1.5614	-1.58214	-0.525228	-0.382136	-0.617793	-0.690618	-0.724058	-1.0913	-2.22941	-1.10761	0	1	0	1	0	1	0	1	0	1	0	1	0	1	0	1	0	1	0	1	0	1	0	1	0	1
											MligTCv3c-9923.0	4.12422	4.45297	4.55226	4.67285	5.16903	4.95	3.05074	3.0623	2.8798	2.9004	3.96755	4.47901	0.608647	0.163018	-0.513324	0.175382	0.653298	0.198326	0.769714	0.263774	0.650182	0.252911	0.125042	0.486798	-0.0528183	0.773229	-0.0409332	0.812731	-0.17785	0.533864	0.0118861	1	-0.468816	0.604544	-0.513324	0.175382	0.490582	0.369102
Irradiation											MligTCv3c-9925.0	4.95257	3.27657	1.98545	4.02804	2.73269	2.44364	4.0248	3.01739	3.3986	3.23369	3.40706	3.76127	-0.889016	0.047618	1.53811	0.00154495	-1.18203	0.183928	-0.418318	1	2.22696	0.210403	-0.906365	1.87129e-07	-0.504576	0.00404097	-0.688365	5.91505e-05	0.401764	0.104724	-0.18377	0.746553	4.62605	5.65984e-08	1.53811	0.00154495	-1.64675	0.00036714
											MligTCv3c-9988.3	7.18978	4.40654	4.68331	5.53837	4.4373	4.85273	3.4843	3.27241	2.9571	2.70447	0.14834	5.78118	-1.70165	0.00152757	0.40143	0.615915	-0.992458	0.12334	0.0226013	1	0.388073	0.845253	-0.117119	0.712949	-0.416336	0.110582	-0.682023	0.00566603	-0.299206	0.494577	-0.265659	0.724116	2.4886	0.000118901	0.40143	0.615915	-2.71476	2.6038e-06
											MligTCv3c-9988.4	3.1644	1.48485	2.40976	1.89271	1.06755	2.08759	1.48195	1.26337	1.1389	1.06811	-1.81669	2.43056	-1.20941	0.0138002	-0.284391	0.746372	-1.00731	0.0791747	-0.244689	0.849357	0.607607	0.731436	-0.133381	0.664336	-0.257035	0.354921	-0.326996	0.185991	-0.12364	0.861248	-0.0699179	0.974605	1.51934	0.0896261	-0.284391	0.746372	-1.94977	0.00276231
											MligTCv3c-9997.0	4.88108	4.67434	4.888	4.02139	4.64741	3.76124	1.76432	2.20968	2.21493	2.30849	-0.455552	4.28323	-0.843331	0.0451598	0.0826712	0.886786	0.790178	0.12176	0.0240351	1	-0.958473	0.126059	0.571887	0.00405442	0.593566	0.00265545	0.66237	0.000381221	0.0216955	0.995279	0.0687579	0.937022	-0.0348105	1	0.0826712	0.886786	-0.0771743	0.980227
[truncated: 10 more columns]
