# Supplementary material for: TIM29 is required for enhanced stem cell activity during regeneration in the flatworm Macrostomum lignano
Source: Sci Rep. 2021 Jan 13;11:1166. doi: 10.1038/s41598-020-80682-7 (PMC7806878; doi:10.1038/s41598-020-80682-7)
Supplement: Supplementary file 3 — Supplementary Table 2. [file 41598_2020_80682_MOESM3_ESM.xlsx]

## Sheet: Legend
TIM29 is required for enhanced stem cell activity during regeneration in the flatworm Macrostomum lignano Stijn Mouton, Kirill Ustyantsev, Frank Beltman, Lisa Glazenburg, Eugene Berezikov
Supplementary Table 2._x000D_ Gene counts, fold changes and FDR for various gene expression comparisons, and classification of genes into categories.

## Sheet: Supplementary Table 2
	TIM29cut1_counts	TIM29cut2_counts	TIM29cut3_counts	TIM29cut4_counts	TIM29uncut1_counts	TIM29uncut2_counts	TIM29uncut3_counts	TIM29uncut-4_counts	GFPcut1_counts	GFPcut2_counts	GFPcut3_counts	GFPcut4_counts	GFPuncut1_counts	GFPuncut2_counts	GFPuncut3_counts	GFPuncut4_counts	TIM29cut_meanCPM	TIM29uncut_meanCPM	GFPcut_meanCPM	GFPuncut_meanCPM	TIM29uncut_TIM29cut_logFC	TIM29uncut_TIM29cut_FDR	GFPcut_TIM29cut_logFC	GFPcut_TIM29cut_FDR	GFPuncut_DUFuncut_logFC	GFPuncut_DUFuncut_FDR	GFPuncut_GFPcut_logFC	GFPuncut_GFPcut_FDR	NeoScreen	Feature	Smed_type	Pfam	Human genes	Human annotation	Uniref	Transcripts	Annotation
MligTCv3c-0.0	0	0	0	0	0	0	0	0	0	0	0	0	0	0	0	0	N/A	N/A	N/A	N/A	N/A	N/A	N/A	N/A	N/A	N/A	N/A	N/A		NoTransDecoderORF						Mlig008094.g4	Mlig008094.g4 {Length: 233} {NoTransDecoderORF}
MligTCv3c-1.0	0	0	0	0	0	0	0	0	0	0	0	0	0	0	0	0	N/A	N/A	N/A	N/A	N/A	N/A	N/A	N/A	N/A	N/A	N/A	N/A		NoTransDecoderORF						Mlig053578.g1	Mlig053578.g1 {Length: 313} {NoTransDecoderORF} {RNA1509_48696}
MligTCv3c-10.0	0	0	0	0	0	0	0	0	0	0	0	0	0	0	0	0	N/A	N/A	N/A	N/A	N/A	N/A	N/A	N/A	N/A	N/A	N/A	N/A		NoTransDecoderORF						Mlig002182.g154	Mlig002182.g154 {Length: 423} {NoTransDecoderORF} {RNA1509_44743}
MligTCv3c-100.0	80	53	53	96	58	58	40	96	176	165	128	140	94	53	78	53	4.27933	4.68417	4.37617	4.64236	0.458138	0.0508051	0.00343316	1	0.135086	0.926987	0.58979	0.00883956			Neural (non-ciliated); Asexual_biased; X2; Xins	Calcium-activated potassium channel, beta subunit; Winged helix-turn helix			UniRef50_F2VT68, Unispanin-1 n=1 Tax=Clonorchis sinensis TaxID=79923 RepID=F2VT68_CLOSI	Mlig026658.g2, Mlig026658.g1, Mlig026658.g8, Mlig039722.g1	Mlig026658.g2 {Length: 3164} {Pfam: Calcium-activated potassium channel, beta subunit [PF03185.13, score=46.2]} {Smed: dd_Smed_v6_12880_0_1, [Score=70.1, Expect=1e-14]; dd_Smed_v6_15762_0_1, [Score=68.9, Expect=3e-14]} {Smes: dd_Smes_v1_27824_1_1, [Score=70.1, Expect=1e-14]; dd_Smes_v1_89561_1_1, [Score=69.3, Expect=3e-14]} {UniRef: UniRef50_F2VT68, Unispanin-1 n=1 Tax=Clonorchis sinensis TaxID=7…
MligTCv3c-1000.0	0	0	0	0	0	0	0	0	0	1	0	1	0	0	0	0	N/A	-3.58724	N/A	N/A	N/A	N/A	N/A	N/A	N/A	N/A	N/A	N/A		NoTransDecoderORF						Mlig999007.g1	Mlig999007.g1 {Length: 63} {MITOS: trnP(tgg), tRNA-PRO} {NoTransDecoderORF} {RNA1509_26595}
MligTCv3c-10000.0	0	0	0	0	0	0	0	0	1	1	1	1	1	0	0	0	-3.82771	-2.59106	N/A	N/A	N/A	N/A	N/A	N/A	N/A	N/A	N/A	N/A		NoTransDecoderORF						Mlig020884.g1	Mlig020884.g1 {Length: 1156} {NoTransDecoderORF} {RNA1509_43488}
MligTCv3c-10000.1	0	0	0	0	2	0	0	1	0	0	0	0	0	0	1	0	-3.82601	N/A	-2.02393	N/A	N/A	N/A	N/A	N/A	N/A	N/A	N/A	N/A		TRANSSPLICED						Mlig007330.g2	Mlig007330.g2 {Length: 416} {TRANSSPLICED} {RNA1509_29031}
MligTCv3c-10000.2	26	10	22	37	29	26	12	29	60	49	62	60	50	34	31	37	3.42755	3.26816	2.97966	3.06349	0.273529	0.384368	-0.160209	0.695774	-0.401609	0.750621	0.0321298	0.91266		TRANSSPLICED	Sexual_biased; X1	Fibronectin-III type domain			UniRef50_UPI0006255E7F, PREDICTED: activating transcription factor 7-interacting protein 1 isoform X1 n=2 Tax=Athalia rosae TaxID=37344 RepID=UPI0006255E7F; UniRef50_UPI0006B1A3B0, PREDICTED: activating transcription factor 7-interacting protein 2 n=1 Tax=Thamnophis sirtalis TaxID=35019 RepID=UPI0006B1A3B0	Mlig007330.g3	Mlig007330.g3 {Length: 2854} {TRANSSPLICED} {Pfam: Fibronectin-III type domain [PF16794.3, score=50.7]} {Smed: dd_Smed_v6_9361_0_1, [Score=48.1, Expect=5e-06]} {Smes: dd_Smes_v1_24548_1_2, [Score=48.1, Expect=6e-06]} {UniRef: UniRef50_UPI0006B1A3B0, PREDICTED: activating transcription factor 7-interacting protein 2 n=1 Tax=Thamnophis sirtalis TaxID=35019 RepID=UPI0006B1A3B0, [Score=59.3, Expect=7…
MligTCv3c-10001.0	37	10	20	28	42	20	15	60	67	31	56	48	60	36	32	36	3.52783	3.04851	3.44441	3.08198	-0.181775	0.639213	0.0658015	0.917031	-0.0346915	0.991422	-0.282268	0.380518		TRANSSPLICED		Caulimovirus viroplasmin; RNase H	RNASEH1	ribonuclease H1	UniRef50_A0A1G4J2Z3, LAMI_0C05204g1_1 n=1 Tax=Lachancea mirantina TaxID=1230905 RepID=A0A1G4J2Z3_9SACH; UniRef50_UPI0006B10CB7, PREDICTED: ribonuclease H1-like n=1 Tax=Limulus polyphemus TaxID=6850 RepID=UPI0006B10CB7	Mlig024557.g4, Mlig019347.g3	Mlig024557.g4 {Length: 2360} {TRANSSPLICED} {Pfam: RNase H [PF00075.22, score=119.5]; Caulimovirus viroplasmin [PF01693.14, score=69.2]; Reverse transcriptase-like [PF13456.4, score=23.8]} {Human: ENSG00000171865, RNASEH1, ribonuclease H1, [RH, Score=119, Expect=5e-31]} {Dmel: FBgn0023171, rnh1, ribonuclease H1, [RH, Score=115, Expect=1e-29]} {Celegans: WBGene00004382, rnh-1.0, Caenorhabditis ele…
MligTCv3c-10002.0	46	45	33	89	40	31	23	44	123	96	132	114	51	51	47	29	3.64429	4.27349	3.52059	4.21207	0.890074	0.000544605	-0.0122448	0.982638	-0.0884786	0.95789	0.81384	0.000560942				UBA-like domain	TNK2	tyrosine kinase, non-receptor, 2	UniRef50_UPI000674FA72, PREDICTED: activated CDC42 kinase 1-like n=1 Tax=Biomphalaria glabrata TaxID=6526 RepID=UPI000674FA72	Mlig008990.g1, Mlig008990.g7, Mlig008990.g3	Mlig008990.g1 {Length: 2644} {Pfam: UBA-like domain [PF14555.4, score=19.5]} {Human: ENSG00000061938, TNK2, tyrosine kinase, non-receptor, 2, [RH, Score=67.4, Expect=6e-12]} {Smed: dd_Smed_v6_6522_0_1, [RH, Score=47.8, Expect=2e-06]} {Smes: dd_Smes_v1_37735_1_1, [RH, Score=47.8, Expect=3e-06]} {Smans: Smp_159590.1, [Score=55.5, Expect=6e-09]} {UniRef: UniRef50_UPI000674FA72, PREDICTED: activated …
MligTCv3c-10003.0	7	7	5	13	14	15	9	19	22	14	20	22	20	15	18	13	2.21621	1.69371	2.23709	1.50089	-0.534483	0.171601	-0.146948	0.818696	0.0576229	0.986929	-0.329912	0.258825		TRANSSPLICED	Asexual_biased	Ubiquitin family	HERPUD2	HERPUD family member 2	UniRef50_UPI0006769DDA, PREDICTED: homocysteine-responsive endoplasmic reticulum-resident ubiquitin-like domain member 2 protein n=1 Tax=Papilio polytes TaxID=76194 RepID=UPI0006769DDA	Mlig027320.g3, Mlig027320.g1	Mlig027320.g3 {Length: 2017} {TRANSSPLICED} {Pfam: Ubiquitin family [PF00240.21, score=29.1]; Domain of unknown function (DUF955) [PF06114.11, score=19.9]} {Human: ENSG00000122557, HERPUD2, HERPUD family member 2, [RH, Score=66.2, Expect=1e-11]} {Dmel: FBgn0031950, Herp, Homocysteine-induced endoplasmic reticulum protein, [RH, Score=55.1, Expect=3e-08]} {Celegans: WBGene00009112, tag-353, Caenorh…
MligTCv3c-10003.1	7	6	2	6	8	6	8	18	25	14	18	17	10	14	10	12	1.71259	1.61208	1.71838	0.907307	-0.610119	0.223867	-0.657556	0.260392	0.046041	0.991422	0.0934773	0.824198		TRANSSPLICED	Asexual_biased	Ubiquitin family	HERPUD2	HERPUD family member 2	UniRef50_UPI0006769DDA, PREDICTED: homocysteine-responsive endoplasmic reticulum-resident ubiquitin-like domain member 2 protein n=1 Tax=Papilio polytes TaxID=76194 RepID=UPI0006769DDA	Mlig032733.g1	Mlig032733.g1 {Length: 2041} {TRANSSPLICED} {Pfam: Ubiquitin family [PF00240.21, score=29.1]; Domain of unknown function (DUF955) [PF06114.11, score=19.9]} {Human: ENSG00000122557, HERPUD2, HERPUD family member 2, [RH, Score=66.2, Expect=1e-11]} {Dmel: FBgn0031950, Herp, Homocysteine-induced endoplasmic reticulum protein, [RH, Score=55.1, Expect=3e-08]} {Celegans: WBGene00009112, tag-353, Caenorh…
MligTCv3c-10003.2	24	26	16	46	49	53	32	63	73	50	71	75	71	52	69	45	4.05599	3.48192	4.03919	3.29355	-0.54454	0.0319532	-0.140135	0.704949	0.0198932	0.99335	-0.384512	0.08642		TRANSSPLICED	Asexual_biased	Ubiquitin family	HERPUD1	homocysteine-inducible, endoplasmic reticulum stress-inducible, ubiquitin-like domain member 1	UniRef50_UPI0006769DDA, PREDICTED: homocysteine-responsive endoplasmic reticulum-resident ubiquitin-like domain member 2 protein n=1 Tax=Papilio polytes TaxID=76194 RepID=UPI0006769DDA	Mlig027320.g2	Mlig027320.g2 {Length: 2028} {TRANSSPLICED} {Pfam: Ubiquitin family [PF00240.21, score=28.5]} {Human: ENSG00000051108, HERPUD1, homocysteine-inducible, endoplasmic reticulum stress-inducible, ubiquitin-like domain member 1, [RH, Score=60.5, Expect=1e-09]} {Dmel: FBgn0031950, Herp, Homocysteine-induced endoplasmic reticulum protein, [Score=51.6, Expect=4e-07]} {Celegans: WBGene00009112, tag-353, C…
MligTCv3c-10004.0	12	13	6	23	15	14	7	27	34	20	30	37	30	16	33	19	2.77989	2.32677	2.34768	2.244	0.0886188	0.841701	-0.0361534	0.962571	-0.387649	0.814465	-0.262877	0.413277				Poly(ADP-ribose) polymerase catalytic domain			UniRef50_A0A1I8J0E4, Poly [ADP-ribose] polymerase n=1 Tax=Macrostomum lignano TaxID=282301 RepID=A0A1I8J0E4_9PLAT	Mlig002650.g1	Mlig002650.g1 {Length: 1224} {Pfam: Poly(ADP-ribose) polymerase catalytic domain [PF00644.18, score=61.9]} {UniRef: UniRef50_A0A1I8J0E4, Poly [ADP-ribose] polymerase n=1 Tax=Macrostomum lignano TaxID=282301 RepID=A0A1I8J0E4_9PLAT, [Score=323, Expect=1e-109]} {RNA1509_37076}
MligTCv3c-10004.1	1	2	1	0	0	4	0	3	6	5	5	6	2	4	1	3	-0.495593	-0.128484	-0.802135	-1.47566	-0.453945	0.734437	-1.23978	0.335518	-0.249413	0.974102	0.536421	0.499811				Poly(ADP-ribose) polymerase catalytic domain	PARP4	poly (ADP-ribose) polymerase family, member 4	UniRef50_A0A1I8J0E4, Poly [ADP-ribose] polymerase n=1 Tax=Macrostomum lignano TaxID=282301 RepID=A0A1I8J0E4_9PLAT	Mlig020831.g1	Mlig020831.g1 {Length: 1021} {Pfam: Poly(ADP-ribose) polymerase catalytic domain [PF00644.18, score=75.6]} {Human: ENSG00000102699, PARP4, poly (ADP-ribose) polymerase family, member 4, [Score=57.8, Expect=4e-09]} {Dmel: FBgn0027508, Tnks, tankyrase, [Score=53.5, Expect=7e-08]} {Celegans: WBGene00004050, pme-2, Caenorhabditis elegans Protein PME-2 (pme-2) mRNA, complete cds., [Score=46.6, Expect=…
MligTCv3c-10004.10	2	0	1	1	3	0	2	2	2	0	4	5	2	0	1	3	-1.23588	-1.13592	-0.789175	-1.48522	N/A	N/A	N/A	N/A	N/A	N/A	N/A	N/A			X1	Poly(ADP-ribose) polymerase catalytic domain	TNKS	tankyrase, TRF1-interacting ankyrin-related ADP-ribose polymerase	UniRef50_A0A1I8G268, Poly [ADP-ribose] polymerase n=4 Tax=Macrostomum lignano TaxID=282301 RepID=A0A1I8G268_9PLAT	Mlig040351.g1, Mlig034564.g4	Mlig040351.g1 {Length: 3563} {Pfam: Poly(ADP-ribose) polymerase catalytic domain [PF00644.18, score=85.7]} {Human: ENSG00000173273, TNKS, tankyrase, TRF1-interacting ankyrin-related ADP-ribose polymerase, [Score=64.7, Expect=8e-12]; ENSG00000107854, TNKS2, tankyrase, TRF1-interacting ankyrin-related ADP-ribose polymerase 2, [Score=62.8, Expect=4e-11]} {Dmel: FBgn0027508, Tnks, tankyrase, [Score=7…
MligTCv3c-10004.11	3	5	4	12	10	27	7	14	32	15	26	9	38	18	8	5	2.24684	1.74263	2.27524	1.07875	-0.987303	0.151654	-0.613432	0.500333	0.0624765	0.991422	-0.311394	0.57499				Poly(ADP-ribose) polymerase catalytic domain	TNKS	tankyrase, TRF1-interacting ankyrin-related ADP-ribose polymerase	UniRef50_A0A1I8G268, Poly [ADP-ribose] polymerase n=4 Tax=Macrostomum lignano TaxID=282301 RepID=A0A1I8G268_9PLAT	Mlig057510.g1	Mlig057510.g1 {Length: 3391} {Pfam: Poly(ADP-ribose) polymerase catalytic domain [PF00644.18, score=77.2]; Spectrin repeat [PF00435.19, score=33.1]} {Human: ENSG00000173273, TNKS, tankyrase, TRF1-interacting ankyrin-related ADP-ribose polymerase, [Score=63.2, Expect=1e-09]; ENSG00000107854, TNKS2, tankyrase, TRF1-interacting ankyrin-related ADP-ribose polymerase 2, [Score=62.4, Expect=2e-09]} {Dm…
MligTCv3c-10004.12	0	5	4	3	3	0	2	2	4	4	4	2	5	7	2	2	0.174359	-0.782944	-0.789175	0.112315	1.05134	0.295197	0.900765	0.432206	-0.888325	0.848716	-0.737752	0.354115				Poly(ADP-ribose) polymerase catalytic domain	TNKS	tankyrase, TRF1-interacting ankyrin-related ADP-ribose polymerase	UniRef50_A0A1I8G268, Poly [ADP-ribose] polymerase n=4 Tax=Macrostomum lignano TaxID=282301 RepID=A0A1I8G268_9PLAT	Mlig028425.g5	Mlig028425.g5 {Length: 4275} {Pfam: Poly(ADP-ribose) polymerase catalytic domain [PF00644.18, score=77.2]} {Human: ENSG00000173273, TNKS, tankyrase, TRF1-interacting ankyrin-related ADP-ribose polymerase, [Score=65.1, Expect=6e-10]; ENSG00000107854, TNKS2, tankyrase, TRF1-interacting ankyrin-related ADP-ribose polymerase 2, [Score=62.4, Expect=4e-09]} {Dmel: FBgn0027508, Tnks, tankyrase, [Score=6…
MligTCv3c-10004.2	33	26	33	26	48	17	24	59	110	100	70	60	73	59	67	32	4.00677	3.83766	3.59208	3.4357	0.0321303	0.943727	-0.359119	0.439378	-0.37898	0.816847	0.0122692	0.973865				Poly(ADP-ribose) polymerase catalytic domain	PARP4	poly (ADP-ribose) polymerase family, member 4	UniRef50_A0A1I8GF16, Poly [ADP-ribose] polymerase n=1 Tax=Macrostomum lignano TaxID=282301 RepID=A0A1I8GF16_9PLAT	Mlig019404.g1	Mlig019404.g1 {Length: 1303} {Pfam: Poly(ADP-ribose) polymerase catalytic domain [PF00644.18, score=83.9]} {Human: ENSG00000102699, PARP4, poly (ADP-ribose) polymerase family, member 4, [Score=61.2, Expect=1e-10]} {Dmel: FBgn0027508, Tnks, tankyrase, [Score=57.0, Expect=1e-09]} {Celegans: WBGene00004050, pme-2, Caenorhabditis elegans Protein PME-2 (pme-2) mRNA, complete cds., [Score=48.5, Expect=…
MligTCv3c-10004.3	1	0	0	0	0	0	0	0	0	0	0	0	0	0	0	0	N/A	N/A	N/A	-3.48493	N/A	N/A	N/A	N/A	N/A	N/A	N/A	N/A				Poly(ADP-ribose) polymerase catalytic domain	PARP4	poly (ADP-ribose) polymerase family, member 4	UniRef50_A0A1I8G268, Poly [ADP-ribose] polymerase n=4 Tax=Macrostomum lignano TaxID=282301 RepID=A0A1I8G268_9PLAT	Mlig056060.g1	Mlig056060.g1 {Length: 1757} {Pfam: Poly(ADP-ribose) polymerase catalytic domain [PF00644.18, score=80.9]} {Human: ENSG00000102699, PARP4, poly (ADP-ribose) polymerase family, member 4, [Score=66.2, Expect=9e-11]} {Dmel: FBgn0027508, Tnks, tankyrase, [Score=65.9, Expect=6e-11]} {Celegans: WBGene00004053, pme-5, Caenorhabditis elegans Protein PME-5, isoform b (pme-5) mRNA, complete cds., [Score=52…
MligTCv3c-10004.4	13	19	10	14	20	17	14	27	28	23	44	26	41	23	16	23	2.85622	2.32273	2.69527	2.34143	-0.158458	0.706875	0.0599576	0.931396	-0.121312	0.959268	-0.339728	0.295707				Poly(ADP-ribose) polymerase catalytic domain	PARP4	poly (ADP-ribose) polymerase family, member 4	UniRef50_A0A1I8G268, Poly [ADP-ribose] polymerase n=4 Tax=Macrostomum lignano TaxID=282301 RepID=A0A1I8G268_9PLAT	Mlig033587.g1	Mlig033587.g1 {Length: 3412} {Pfam: Poly(ADP-ribose) polymerase catalytic domain [PF00644.18, score=77.2]} {Human: ENSG00000102699, PARP4, poly (ADP-ribose) polymerase family, member 4, [Score=61.2, Expect=4e-09]; ENSG00000173273, TNKS, tankyrase, TRF1-interacting ankyrin-related ADP-ribose polymerase, [Score=59.7, Expect=1e-08]; ENSG00000107854, TNKS2, tankyrase, TRF1-interacting ankyrin-related…
MligTCv3c-10004.5	1	0	0	0	7	7	2	9	3	8	9	7	9	2	5	3	0.41105	0.177336	1.02781	-3.48493	-3.93138	0.000770363	-3.23758	0.021505	0.643787	0.823923	-0.050018	0.94091				Poly(ADP-ribose) polymerase catalytic domain	TNKS	tankyrase, TRF1-interacting ankyrin-related ADP-ribose polymerase	UniRef50_A0A1I8G268, Poly [ADP-ribose] polymerase n=4 Tax=Macrostomum lignano TaxID=282301 RepID=A0A1I8G268_9PLAT	Mlig002383.g2	Mlig002383.g2 {Length: 3066} {Pfam: Poly(ADP-ribose) polymerase catalytic domain [PF00644.18, score=82.0]; Spectrin repeat [PF00435.19, score=35.2]} {Human: ENSG00000173273, TNKS, tankyrase, TRF1-interacting ankyrin-related ADP-ribose polymerase, [Score=63.5, Expect=8e-10]; ENSG00000107854, TNKS2, tankyrase, TRF1-interacting ankyrin-related ADP-ribose polymerase 2, [Score=62.4, Expect=2e-09]} {Dm…
MligTCv3c-10004.6	2	0	0	0	4	0	0	1	2	1	0	1	5	0	1	1	-1.02704	-2.59198	-1.28816	-2.48405	N/A	N/A	N/A	N/A	N/A	N/A	N/A	N/A				Poly(ADP-ribose) polymerase catalytic domain			UniRef50_A0A1I8GGR9, Poly [ADP-ribose] polymerase n=1 Tax=Macrostomum lignano TaxID=282301 RepID=A0A1I8GGR9_9PLAT	Mlig002053.g7	Mlig002053.g7 {Length: 6438} {Pfam: Poly(ADP-ribose) polymerase catalytic domain [PF00644.18, score=51.9]; Spectrin repeat [PF00435.19, score=37.2]} {UniRef: UniRef50_A0A1I8GGR9, Poly [ADP-ribose] polymerase n=1 Tax=Macrostomum lignano TaxID=282301 RepID=A0A1I8GGR9_9PLAT, [Score=724, Expect=0.0]} {RNA1509_48914}
MligTCv3c-10004.7	1	0	0	0	3	1	0	1	1	2	1	3	1	2	2	0	-1.50539	-1.77762	-1.28583	-3.48493	N/A	N/A	N/A	N/A	N/A	N/A	N/A	N/A				Poly(ADP-ribose) polymerase catalytic domain	PARP4	poly (ADP-ribose) polymerase family, member 4	UniRef50_A0A1I8GF16, Poly [ADP-ribose] polymerase n=1 Tax=Macrostomum lignano TaxID=282301 RepID=A0A1I8GF16_9PLAT	Mlig001219.g2	Mlig001219.g2 {Length: 6180} {Pfam: Poly(ADP-ribose) polymerase catalytic domain [PF00644.18, score=75.7]} {Human: ENSG00000102699, PARP4, poly (ADP-ribose) polymerase family, member 4, [Score=68.9, Expect=4e-11]} {Dmel: FBgn0027508, Tnks, tankyrase, [Score=57.0, Expect=8e-08]} {Celegans: WBGene00004050, pme-2, Caenorhabditis elegans Protein PME-2 (pme-2) mRNA, complete cds., [Score=53.1, Expect=…
MligTCv3c-10004.8	4	0	0	0	9	9	3	11	6	3	14	6	8	10	5	5	0.984239	0.25435	1.38592	-1.48239	-2.58571	0.00535836	-1.62206	0.1803	0.438243	0.896804	-0.525403	0.39149		NoTransDecoderORF						Mlig013384.g1	Mlig013384.g1 {Length: 643} {NoTransDecoderORF}
MligTCv3c-10004.9	1	0	0	0	2	1	0	2	1	2	4	1	2	0	1	2	-1.50221	-1.59172	-1.28958	-3.48493	N/A	N/A	N/A	N/A	N/A	N/A	N/A	N/A			X1	Poly(ADP-ribose) polymerase catalytic domain	PARP4	poly (ADP-ribose) polymerase family, member 4	UniRef50_A0A1I8GGR9, Poly [ADP-ribose] polymerase n=1 Tax=Macrostomum lignano TaxID=282301 RepID=A0A1I8GGR9_9PLAT	Mlig057515.g5	Mlig057515.g5 {Length: 5629} {Pfam: Poly(ADP-ribose) polymerase catalytic domain [PF00644.18, score=68.2]; Spectrin repeat [PF00435.19, score=25.4]} {Human: ENSG00000102699, PARP4, poly (ADP-ribose) polymerase family, member 4, [Score=60.1, Expect=4e-08]} {Smed: dd_Smed_v6_6154_0_8, [Score=52.4, Expect=2e-06]} {Smes: dd_Smes_v1_41314_1_2, [Score=52.4, Expect=3e-06]} {Smans: Smp_128950.1, [Score=5…
MligTCv3c-10005.0	0	1	0	0	0	0	0	0	0	0	0	0	0	0	0	1	-3.82171	N/A	N/A	-3.48294	N/A	N/A	N/A	N/A	N/A	N/A	N/A	N/A								Mlig040070.g1, Mlig059661.g1	Mlig040070.g1 {Length: 2050} {RNA1509_23100} ### Mlig059661.g1 {Length: 2748} {RNA1509_10548}
MligTCv3c-10006.0	39	32	29	42	31	17	8	49	78	59	87	71	45	35	26	34	3.3116	3.61354	3.04479	3.67336	0.806849	0.00759268	0.102222	0.811981	-0.211604	0.905115	0.493023	0.0625466			Xins	Domain of unknown function (DUF4139); N-terminal domain of unknown function (DUF4140)			UniRef50_A0A068X462, Expressed conserved protein n=4 Tax=Cyclophyllidea TaxID=6201 RepID=A0A068X462_HYMMI; UniRef50_A0A094ZF95, Protein F37C4.5 n=2 Tax=Schistosoma TaxID=6181 RepID=A0A094ZF95_SCHHA; UniRef50_UPI000697C0A5, PREDICTED: LOW QUALITY PROTEIN: protein F37C4.5-like n=1 Tax=Lingula unguis TaxID=7574 RepID=UPI000697C0A5	Mlig044160.g2, Mlig048030.g1, Mlig004911.g5, Mlig004911.g3	Mlig044160.g2 {Length: 3887} {Pfam: N-terminal domain of unknown function (DUF4140) [PF13600.4, score=67.4]} {Celegans: WBGene00016877, C52D10.3, Caenorhabditis elegans Protein C52D10.3 (C52D10.3) mRNA, complete cds., [RH, Score=48.1, Expect=6e-06]} {Smed: dd_Smed_v6_3629_0_1, [Score=115, Expect=2e-27]} {Smes: dd_Smes_v1_41222_4_2, [Score=115, Expect=2e-27]} {Smans: Smp_139100.2, [Score=90.1, Exp…
MligTCv3c-10007.0	3	2	3	8	4	1	1	2	9	12	5	9	1	2	3	3	-0.648517	0.557463	-0.604142	0.497818	1.25527	0.104552	-0.00839582	1	0.0803905	0.992505	1.34405	0.0384425				Plectin repeat				Mlig016717.g1	Mlig016717.g1 {Length: 2739} {Pfam: Plectin repeat [PF00681.18, score=53.7]}
MligTCv3c-10007.1	8	5	10	19	12	6	6	9	28	14	17	23	12	11	9	3	1.29214	1.76167	1.45286	1.88499	0.626064	0.186339	0.165545	0.797515	0.190373	0.95277	0.650891	0.115499				Plectin repeat				Mlig018481.g2, Mlig032466.g3	Mlig018481.g2 {Length: 1714} {Pfam: Plectin repeat [PF00681.18, score=55.5]} ### Mlig032466.g3 {Length: 3632} {Pfam: Plectin repeat [PF00681.18, score=55.5]}
MligTCv3c-10008.0	8	8	7	13	9	10	4	12	24	18	25	23	14	14	10	6	1.62808	1.90223	1.5202	1.67911	0.347139	0.429687	-0.177733	0.743308	-0.0675681	0.984529	0.457304	0.1469		TRANSSPLICED					UniRef50_A0A068XK39, Ribosomal protein mitochondrial n=8 Tax=Platyhelminthes TaxID=6157 RepID=A0A068XK39_HYMMI	Mlig003520.g2	Mlig003520.g2 {Length: 336} {TRANSSPLICED} {Dmel: FBgn0040907, mRpL33, mitochondrial ribosomal protein L33, [RH, Score=46.6, Expect=1e-08]} {Smed: dd_Smed_v6_2459_0_1, [RH, Score=78.6, Expect=2e-21]} {UniRef: UniRef50_A0A068XK39, Ribosomal protein mitochondrial n=8 Tax=Platyhelminthes TaxID=6157 RepID=A0A068XK39_HYMMI, [Score=83.2, Expect=9e-21]} {RNA1509_5308}
MligTCv3c-10008.1	40	36	32	56	53	55	18	73	120	93	126	113	85	73	54	33	4.09211	4.23318	3.99234	3.8668	0.0609712	0.842547	-0.320371	0.323627	-0.0539678	0.979521	0.327374	0.16662		TRANSSPLICED					UniRef50_A0A068XK39, Ribosomal protein mitochondrial n=8 Tax=Platyhelminthes TaxID=6157 RepID=A0A068XK39_HYMMI	Mlig005228.g2, Mlig005228.g4	Mlig005228.g2 {Length: 342} {TRANSSPLICED} {Dmel: FBgn0040907, mRpL33, mitochondrial ribosomal protein L33, [RH, Score=46.6, Expect=1e-08]} {Smed: dd_Smed_v6_2459_0_1, [RH, Score=78.6, Expect=2e-21]} {UniRef: UniRef50_A0A068XK39, Ribosomal protein mitochondrial n=8 Tax=Platyhelminthes TaxID=6157 RepID=A0A068XK39_HYMMI, [Score=83.2, Expect=9e-21]} {RNA1509_5308} ### Mlig005228.g4 {Length: 342} {TR…
MligTCv3c-10009.0	2	2	5	1	1	0	0	0	5	5	4	0	0	0	0	2	-2.81831	-0.784261	-3.60372	-0.144256	N/A	N/A	N/A	N/A	N/A	N/A	N/A	N/A								Mlig029680.g1	Mlig029680.g1 {Length: 3239}
MligTCv3c-10009.1	7	1	2	8	0	0	0	2	11	3	4	2	4	2	1	2	-0.657044	-0.284959	-2.61223	0.665263	3.22343	0.00477786	0.962606	0.292885	-1.71817	0.769886	0.542653	0.520034			Xins				UniRef50_A0A068WEZ0, Peptidase S1 S6 chymotrypsin Hap active site n=4 Tax=Cyclophyllidea TaxID=6201 RepID=A0A068WEZ0_ECHGR	Mlig001208.g1, Mlig004841.g1, Mlig044469.g1	Mlig001208.g1 {Length: 4229} {SignalP} {Smed: dd_Smed_v6_13323_0_1, [RH, Score=70.9, Expect=4e-14]; dd_Smed_v6_15903_0_1, [RH, Score=68.6, Expect=3e-13]} {Smes: dd_Smes_v1_27275_1_1, [RH, Score=70.9, Expect=6e-14]} {Smans: Smp_048380.1, [RH, Score=72.4, Expect=9e-15]} {UniRef: UniRef50_A0A068WEZ0, Peptidase S1 S6 chymotrypsin Hap active site n=4 Tax=Cyclophyllidea TaxID=6201 RepID=A0A068WEZ0_ECHG…
MligTCv3c-1001.0	1	0	0	1	0	0	0	4	2	0	2	0	2	0	0	2	-1.82333	-2.59968	-1.62087	-2.48989	N/A	N/A	N/A	N/A	N/A	N/A	N/A	N/A		NoTransDecoderORF						Mlig015257.g8, Mlig059731.g1	Mlig015257.g8 {Length: 714} {NoTransDecoderORF} {RNA1509_12100} ### Mlig059731.g1 {Length: 3377} {NoTransDecoderORF} {RNA1509_12100}
MligTCv3c-10010.0	12	15	13	18	4	6	4	7	25	23	24	18	8	4	5	3	0.488707	1.90786	0.799324	2.38063	1.75741	7.99182e-05	0.514363	0.196762	0.33751	0.924374	1.58055	0.000160701			Muscle; Sexual_biased; Xins	EF hand	CALM1; CALM3	calmodulin 1 (phosphorylase kinase, delta); calmodulin 3 (phosphorylase kinase, delta)	UniRef50_UPI0005C38081, PREDICTED: calmodulin-like n=2 Tax=Crassostrea gigas TaxID=29159 RepID=UPI0005C38081	Mlig050472.g2, Mlig045310.g2, Mlig048131.g1, Mlig053917.g1	Mlig050472.g2 {Length: 1534} {Pfam: EF hand [PF00036.30, score=98.3]; EF-hand domain pair [PF13499.4, score=94.0]; EF-hand domain [PF13405.4, score=87.7]; EF-hand domain pair [PF13833.4, score=80.5]; EF hand [PF13202.4, score=74.1]; EF-hand domain [PF14658.4, score=45.2]; Secreted protein acidic and rich in cysteine Ca binding region [PF10591.7, score=38.8]; Cytoskeletal-regulatory complex EF han…
MligTCv3c-10011.0	15	20	19	28	5	11	3	4	54	34	42	25	27	5	8	12	1.85915	2.67482	0.939203	2.87499	2.11489	0.000214936	0.243117	0.673954	-0.871934	0.71843	0.999842	0.0182165			Asexual_biased; Xins	Eukaryotic cytochrome b561	FRRS1	ferric-chelate reductase 1	UniRef50_A0A0X3PKR9, Ferric-chelate reductase 1 n=9 Tax=Eucestoda TaxID=6200 RepID=A0A0X3PKR9_SCHSO	Mlig013689.g7, Mlig031803.g1, Mlig013689.g11	Mlig013689.g7 {Length: 2731} {SignalP} {Pfam: Eukaryotic cytochrome b561 [PF03188.14, score=33.9]; Tight junction protein, Claudin-like [PF06653.9, score=29.0]; DOMON domain [PF03351.15, score=19.2]} {Human: ENSG00000156869, FRRS1, ferric-chelate reductase 1, [Score=112, Expect=1e-25]} {Dmel: FBgn0034067, CG8399, , [Score=123, Expect=8e-30]} {Celegans: WBGene00007339, C05D12.1, Caenorhabditis ele…
MligTCv3c-10012.0	0	2	0	3	3	2	2	4	6	4	6	1	2	2	7	5	0.182024	-0.510487	-0.142447	-1.17261	-0.793665	0.465182	-0.587082	0.67906	-0.275904	0.960299	-0.482487	0.517958		TRANSSPLICED		Asparaginase	AGA	aspartylglucosaminidase	UniRef50_A0A0P5I204, N(4)-(Beta-N-acetylglucosaminyl)-L-asparaginase n=12 Tax=Daphnia magna TaxID=35525 RepID=A0A0P5I204_9CRUS; UniRef50_A0A1A8UMA1, Aspartylglucosaminidase n=8 Tax=Euteleostomi TaxID=117571 RepID=A0A1A8UMA1_NOTFU	Mlig004325.g1	Mlig004325.g1 {Length: 1224} {TRANSSPLICED} {Pfam: Asparaginase [PF01112.16, score=228.1]} {Human: ENSG00000038002, AGA, aspartylglucosaminidase, [RH, Score=214, Expect=1e-66]} {Dmel: FBgn0033431, CG1827, , [RH, Score=202, Expect=6e-62]} {Celegans: WBGene00019867, R04B3.2, Caenorhabditis elegans Protein R04B3.2 (R04B3.2) mRNA, complete cds., [RH, Score=159, Expect=1e-45]} {Smed: dd_Smed_v6_3326_0…
MligTCv3c-10012.1	70	63	27	69	171	171	131	244	152	118	158	135	259	176	205	158	5.80623	4.54938	5.92111	4.35134	-1.37408	1.64694e-06	-0.152783	0.661043	0.154578	0.906676	-1.06672	2.3047e-05		TRANSSPLICED		Asparaginase	AGA	aspartylglucosaminidase	UniRef50_A0A0P5I204, N(4)-(Beta-N-acetylglucosaminyl)-L-asparaginase n=12 Tax=Daphnia magna TaxID=35525 RepID=A0A0P5I204_9CRUS; UniRef50_A0A1A8UMA1, Aspartylglucosaminidase n=8 Tax=Euteleostomi TaxID=117571 RepID=A0A1A8UMA1_NOTFU	Mlig028787.g2, Mlig028787.g1	Mlig028787.g2 {Length: 1231} {TRANSSPLICED} {Pfam: Asparaginase [PF01112.16, score=228.7]} {Human: ENSG00000038002, AGA, aspartylglucosaminidase, [RH, Score=216, Expect=3e-67]} {Dmel: FBgn0033431, CG1827, , [RH, Score=204, Expect=2e-62]} {Celegans: WBGene00019867, R04B3.2, Caenorhabditis elegans Protein R04B3.2 (R04B3.2) mRNA, complete cds., [RH, Score=158, Expect=2e-45]} {Smed: dd_Smed_v6_3326_0…
MligTCv3c-10013.0	0	0	1	0	5	8	0	11	2	2	0	0	7	8	8	7	1.08752	-2.58983	0.949442	-3.482	-3.85724	0.0030399	-0.680016	0.812712	-0.0869211	0.988832	-3.26415	0.000386201	Germline	NoTransDecoderORF						Mlig049695.g1, Mlig007937.g4, Mlig007937.g1, Mlig056555.g1, Mlig049694.g1, Mlig056556.g1	Mlig049695.g1 {Length: 1032} ### Mlig007937.g4 {Length: 1066} {NoTransDecoderORF} {RNA1509_22415} ### Mlig007937.g1 {Length: 2708} {RNA1509_15667} ### Mlig056555.g1 {Length: 402} ### Mlig049694.g1 {Length: 402} ### Mlig056556.g1 {Length: 942}
MligTCv3c-10013.1	17	20	11	20	22	18	14	38	48	31	65	50	30	25	26	22	2.86316	2.99967	2.90882	2.6094	-0.107053	0.760718	-0.347252	0.357461	0.0861832	0.967568	0.326383	0.219658		TRANSSPLICED		Tetratricopeptide repeat			UniRef50_A0A146VEY3, Factor VIII intron 22 protein n=1 Tax=Fundulus heteroclitus TaxID=8078 RepID=A0A146VEY3_FUNHE; UniRef50_A0A1I8IMX1, Reticulon-like protein n=1 Tax=Macrostomum lignano TaxID=282301 RepID=A0A1I8IMX1_9PLAT	Mlig007937.g2, Mlig007937.g3	Mlig007937.g2 {Length: 1595} {TRANSSPLICED} {Pfam: Tetratricopeptide repeat [PF13424.4, score=20.4]; Tetratricopeptide repeat [PF07719.15, score=19.5]; Tetratricopeptide repeat [PF00515.26, score=19.2]} {Smans: Smp_125260.1, [Score=66.6, Expect=1e-12]} {UniRef: UniRef50_A0A146VEY3, Factor VIII intron 22 protein n=1 Tax=Fundulus heteroclitus TaxID=8078 RepID=A0A146VEY3_FUNHE, [Score=106, Expect=4e…
MligTCv3c-10013.2	16	12	8	17	21	18	11	38	37	24	39	34	33	19	25	23	2.817	2.47047	2.82939	2.23859	-0.400874	0.200733	-0.189733	0.660529	0.0571108	0.981947	-0.15403	0.577478			Xins	Tetratricopeptide repeat	F8A2	coagulation factor VIII-associated 2	UniRef50_A0A146VEY3, Factor VIII intron 22 protein n=1 Tax=Fundulus heteroclitus TaxID=8078 RepID=A0A146VEY3_FUNHE	Mlig002517.g1	Mlig002517.g1 {Length: 3236} {Pfam: Tetratricopeptide repeat [PF13428.4, score=21.5]; Tetratricopeptide repeat [PF13424.4, score=20.1]; Tetratricopeptide repeat [PF07719.15, score=19.2]; Tetratricopeptide repeat [PF00515.26, score=18.9]} {Human: ENSG00000198444, F8A2, coagulation factor VIII-associated 2, [RH, Score=80.9, Expect=2e-16]; ENSG00000185990, F8A3, coagulation factor VIII-associated 3,…
MligTCv3c-10014.0	374	332	399	548	859	948	114	1116	5398	2759	3493	3206	1202	1402	1093	1011	8.39129	9.24959	7.84192	7.21126	-0.438313	0.210622	-1.99271	6.95685e-05	-0.505775	0.733477	1.04862	0.00301642		TRANSSPLICED						Mlig016434.g9	Mlig016434.g9 {Length: 742} {TRANSSPLICED} {SignalP}
MligTCv3c-10014.1	3418	4029	2988	6000	3952	2720	1857	3720	8917	5618	8321	7877	3573	4046	2477	2539	9.8104	10.3107	9.98988	10.5036	0.712002	0.00117975	0.242502	0.379682	0.221725	0.827982	0.691226	0.00156242		TRANSSPLICED						Mlig016434.g7, Mlig016434.g4	Mlig016434.g7 {Length: 738} {TRANSSPLICED} {SignalP} ### Mlig016434.g4 {Length: 738} {TRANSSPLICED} {SignalP} {RNA1509_902}
MligTCv3c-10015.0	3	3	0	5	6	3	2	1	5	4	6	3	4	0	5	9	0.359252	-0.423653	-0.00523766	-0.0383832	0.160251	0.887194	0.414452	0.765209	-0.314297	0.95652	-0.568497	0.48148		TRANSSPLICED	Xins	Sleepless protein			UniRef50_A0A1I8GCI1, Protein quiver n=5 Tax=Macrostomum lignano TaxID=282301 RepID=A0A1I8GCI1_9PLAT	Mlig060256.g1	Mlig060256.g1 {Length: 1120} {TRANSSPLICED} {SignalP} {Pfam: Sleepless protein [PF17064.3, score=75.4]} {Dmel: FBgn0260499, qvr, quiver, [RH, Score=80.5, Expect=1e-19]} {Smed: dd_Smed_v6_16907_0_2, [Score=75.1, Expect=1e-17]} {Smes: dd_Smes_v1_30284_1_1, [Score=74.3, Expect=2e-17]} {Smans: Smp_202630.1, [RH, Score=90.1, Expect=1e-23]} {UniRef: UniRef50_A0A1I8GCI1, Protein quiver n=5 Tax=Macrostom…
MligTCv3c-10015.1	3	2	2	0	3	1	0	4	3	2	10	3	3	1	3	1	-0.830333	-0.43069	-0.620384	-0.663465	N/A	N/A	N/A	N/A	N/A	N/A	N/A	N/A		TRANSSPLICED	Xins	Sleepless protein			UniRef50_A0A1I8GCI1, Protein quiver n=5 Tax=Macrostomum lignano TaxID=282301 RepID=A0A1I8GCI1_9PLAT	Mlig049680.g1, Mlig058641.g1	Mlig049680.g1 {Length: 1127} {TRANSSPLICED} {SignalP} {Pfam: Sleepless protein [PF17064.3, score=75.4]} {Dmel: FBgn0260499, qvr, quiver, [RH, Score=80.9, Expect=1e-19]} {Smed: dd_Smed_v6_16907_0_2, [Score=75.5, Expect=8e-18]} {Smes: dd_Smes_v1_30284_1_1, [Score=75.1, Expect=1e-17]} {Smans: Smp_202630.1, [RH, Score=91.3, Expect=3e-24]} {UniRef: UniRef50_A0A1I8GCI1, Protein quiver n=5 Tax=Macrostom…
MligTCv3c-10016.0	2	0	0	3	2	2	1	3	1	3	1	2	2	1	0	1	-1.82575	-1.77552	-0.605476	-1.1764	N/A	N/A	N/A	N/A	N/A	N/A	N/A	N/A		TRANSSPLICED		Cyclin, N-terminal domain	CCNK	cyclin K	UniRef50_G4V5F8, Putative cyclin k n=7 Tax=Platyhelminthes TaxID=6157 RepID=G4V5F8_SCHMA	Mlig008844.g3	Mlig008844.g3 {Length: 2454} {TRANSSPLICED} {Pfam: Cyclin, N-terminal domain [PF00134.21, score=62.4]} {Human: ENSG00000090061, CCNK, cyclin K, [RH, Score=271, Expect=5e-83]} {Dmel: FBgn0025674, CycK, Cyclin K, [RH, Score=280, Expect=4e-89]} {Celegans: WBGene00009650, ccnk-1, Caenorhabditis elegans Protein CCNK-1 (ccnk-1) mRNA, complete cds., [RH, Score=152, Expect=1e-42]} {Smed: dd_Smed_v6_2558_…
MligTCv3c-10016.1	18	13	14	20	18	15	13	23	40	33	47	29	29	30	20	18	2.77556	2.62707	2.52283	2.54052	0.212037	0.517728	-0.0438956	0.935849	-0.216131	0.893825	0.0398017	0.892331		TRANSSPLICED	Sexual_biased; X1		MRPL28	mitochondrial ribosomal protein L28	UniRef50_A0A068XKX9, Mitochondrial ribosomal protein L28 n=5 Tax=Cyclophyllidea TaxID=6201 RepID=A0A068XKX9_HYMMI	Mlig018086.g8	Mlig018086.g8 {Length: 980} {TRANSSPLICED} {Human: ENSG00000086504, MRPL28, mitochondrial ribosomal protein L28, [RH, Score=119, Expect=2e-32]} {Dmel: FBgn0031660, mRpL28, mitochondrial ribosomal protein L28, [RH, Score=91.7, Expect=1e-21]} {Celegans: WBGene00020796, mrpl-28, Caenorhabditis elegans Protein MRPL-28 (mrpl-28) mRNA, complete cds., [RH, Score=110, Expect=1e-28]} {Smed: dd_Smed_v6_629…
MligTCv3c-10016.2	35	25	30	48	46	32	28	62	82	62	73	50	66	39	36	54	3.79331	3.46919	3.79274	3.61591	0.0180153	0.956522	0.190893	0.601222	0.042836	0.984882	-0.130041	0.613992	Neoblast	TRANSSPLICED	Sexual_biased; X1	Cyclin, N-terminal domain	CCNK; MRPL28	cyclin K; mitochondrial ribosomal protein L28	UniRef50_A0A068XKX9, Mitochondrial ribosomal protein L28 n=5 Tax=Cyclophyllidea TaxID=6201 RepID=A0A068XKX9_HYMMI; UniRef50_A0A0M3QTH9, CycK n=2 Tax=Drosophila busckii TaxID=30019 RepID=A0A0M3QTH9_DROBS; UniRef50_A0A0X3P0T8, Cyclin-K n=7 Tax=Eucestoda TaxID=6200 RepID=A0A0X3P0T8_SCHSO; UniRef50_G4V5F8, Putative cyclin k n=7 Tax=Platyhelminthes TaxID=6157 RepID=G4V5F8_SCHMA; UniRef50_O88874, Cycli…	Mlig008844.g2, Mlig018086.g3, Mlig008844.g1	Mlig008844.g2 {Length: 2448} {TRANSSPLICED} {Pfam: Cyclin, N-terminal domain [PF00134.21, score=37.3]} {Human: ENSG00000090061, CCNK, cyclin K, [Score=97.4, Expect=1e-24]} {Dmel: FBgn0025674, CycK, Cyclin K, [Score=94.4, Expect=3e-24]} {Celegans: WBGene00009650, ccnk-1, Caenorhabditis elegans Protein CCNK-1 (ccnk-1) mRNA, complete cds., [Score=64.3, Expect=1e-13]} {Smed: dd_Smed_v6_2558_1_2, [Sco…
MligTCv3c-10017.0	6	1	3	2	2	3	2	0	1	2	4	1	0	2	1	2	-1.49553	-1.59172	-0.774933	0.107574	1.03282	0.302255	1.64764	0.158249	0.701372	0.923679	0.086548	0.946906		TRANSSPLICED	Neural (non-ciliated); Xins	Protein kinase domain	PRKG1	protein kinase, cGMP-dependent, type I	UniRef50_A0A0A9W8T8, cGMP-dependent protein kinase n=59 Tax=Arthropoda TaxID=6656 RepID=A0A0A9W8T8_LYGHE; UniRef50_E1U3G3, cGMP-dependent protein kinase n=2 Tax=melanogaster subgroup TaxID=32351 RepID=E1U3G3_DROME; UniRef50_G4LX39, cGMP-dependent protein kinase,putative n=2 Tax=Schistosoma TaxID=6181 RepID=G4LX39_SCHMA; UniRef50_Q03043, cGMP-dependent protein kinase, isozyme 2 forms cD4/T1/T3A/T3…	Mlig017055.g7	Mlig017055.g7 {Length: 2776} {TRANSSPLICED} {Pfam: Protein kinase domain [PF00069.23, score=238.4]; Cyclic nucleotide-binding domain [PF00027.27, score=129.2]; Protein tyrosine kinase [PF07714.15, score=128.3]; Coiled-coil N-terminus of cGMP-dependent protein kinase [PF16808.3, score=25.8]; Kinase-like [PF14531.4, score=22.7]} {Human: ENSG00000185532, PRKG1, protein kinase, cGMP-dependent, type I…
MligTCv3c-10017.1	4	6	4	5	3	9	3	14	19	7	11	14	12	10	7	9	1.42642	1.07042	1.23759	0.771303	-0.27589	0.656223	-0.259326	0.743801	-0.141212	0.967881	-0.157776	0.741398		TRANSSPLICED	Xins	Protein kinase domain	PRKG1	protein kinase, cGMP-dependent, type I	UniRef50_A0A0A9W8T8, cGMP-dependent protein kinase n=59 Tax=Arthropoda TaxID=6656 RepID=A0A0A9W8T8_LYGHE; UniRef50_G4LX39, cGMP-dependent protein kinase,putative n=2 Tax=Schistosoma TaxID=6181 RepID=G4LX39_SCHMA; UniRef50_Q03043, cGMP-dependent protein kinase, isozyme 2 forms cD4/T1/T3A/T3B n=45 Tax=Diptera TaxID=7147 RepID=KGP24_DROME; UniRef50_Q13976, cGMP-dependent protein kinase 1 n=615 Tax=M…	Mlig015165.g11, Mlig003416.g1	Mlig015165.g11 {Length: 2491} {TRANSSPLICED} {Pfam: Protein kinase domain [PF00069.23, score=238.3]; Cyclic nucleotide-binding domain [PF00027.27, score=129.0]; Protein tyrosine kinase [PF07714.15, score=128.9]; Coiled-coil N-terminus of cGMP-dependent protein kinase [PF16808.3, score=25.8]; Kinase-like [PF14531.4, score=22.7]} {Human: ENSG00000185532, PRKG1, protein kinase, cGMP-dependent, type …
MligTCv3c-10018.0	15	6	8	9	15	14	12	24	41	46	37	31	27	25	24	15	2.67678	2.70699	2.42978	1.77248	-0.463774	0.243465	-0.886345	0.0390965	-0.211505	0.921122	0.211067	0.494142				Zinc finger, C4 type (two domains)	RORA	RAR-related orphan receptor A	UniRef50_A0A0X3Q5B2, Putative nuclear hormone receptor HR3 (Fragment) n=3 Tax=Schistocephalus solidus TaxID=70667 RepID=A0A0X3Q5B2_SCHSO	Mlig000893.g2, Mlig000893.g4, Mlig000893.g3	Mlig000893.g2 {Length: 3214} {Pfam: Zinc finger, C4 type (two domains) [PF00105.16, score=150.2]} {Human: ENSG00000069667, RORA, RAR-related orphan receptor A, [Score=100, Expect=8e-22]; ENSG00000174738, NR1D2, nuclear receptor subfamily 1, group D, member 2, [Score=98.6, Expect=5e-21]; ENSG00000198963, RORB, RAR-related orphan receptor B, [Score=98.2, Expect=3e-21]; ENSG00000132170, PPARG, perox…
MligTCv3c-10019.0	11	8	4	9	6	3	6	11	21	6	14	7	14	6	8	9	1.38138	0.968442	1.10305	1.51609	0.599216	0.273833	0.573312	0.369187	-0.237983	0.947893	-0.212079	0.667393		TRANSSPLICED NoTransDecoderORF						Mlig023954.g1	Mlig023954.g1 {Length: 205} {TRANSSPLICED} {NoTransDecoderORF} {RNA1509_37767}
MligTCv3c-1002.0	3	0	0	0	0	1	1	0	0	0	4	3	2	0	0	1	-2.24175	-1.78631	-2.59234	-1.89824	N/A	N/A	N/A	N/A	N/A	N/A	N/A	N/A		NoTransDecoderORF						Mlig020001.g1	Mlig020001.g1 {Length: 198} {NoTransDecoderORF}
MligTCv3c-10020.0	6	7	8	9	2	2	3	7	7	16	5	11	4	4	9	5	0.637172	0.728462	0.202383	1.42959	1.39256	0.0356592	0.740943	0.294369	-0.386739	0.932909	0.26488	0.665717				Zinc finger, C3HC4 type (RING finger)			UniRef50_A0A0D3FGC9, Chorismate synthase n=4 Tax=Oryza TaxID=4527 RepID=A0A0D3FGC9_9ORYZ; UniRef50_A8BPS6, Protein 21.1 n=6 Tax=Giardia intestinalis TaxID=5741 RepID=A8BPS6_GIAIC	Mlig039839.g1, Mlig037290.g1, Mlig058209.g1	Mlig039839.g1 {Length: 2863} {Pfam: Zinc finger, C3HC4 type (RING finger) [PF13920.4, score=33.5]} {UniRef: UniRef50_A0A0D3FGC9, Chorismate synthase n=4 Tax=Oryza TaxID=4527 RepID=A0A0D3FGC9_9ORYZ, [Score=55.1, Expect=2e-06]} ### Mlig037290.g1 {Length: 2401} {Pfam: Zinc finger, C3HC4 type (RING finger) [PF13920.4, score=33.5]} {UniRef: UniRef50_A0A0D3FGC9, Chorismate synthase n=4 Tax=Oryza TaxID=…
MligTCv3c-10021.0	238	122	178	189	108	93	63	137	405	300	535	305	197	87	140	105	5.20174	5.99071	5.05385	6.04556	1.1792	2.23235e-05	0.0956963	0.793248	-0.106534	0.950761	0.976973	0.000144342		TRANSSPLICED	Neural (ciliated)	MORN repeat	MORN3	MORN repeat containing 3	UniRef50_A0A151NSB4, MORN repeat-containing protein 3 n=9 Tax=Gnathostomata TaxID=35060 RepID=A0A151NSB4_ALLMI	Mlig019695.g1, Mlig019695.g2	Mlig019695.g1 {Length: 1246} {TRANSSPLICED} {Pfam: MORN repeat [PF02493.18, score=97.1]} {Human: ENSG00000139714, MORN3, MORN repeat containing 3, [RH, Score=231, Expect=5e-76]} {Dmel: FBgn0050429, CG30429, , [RH, Score=98.2, Expect=4e-24]} {Smed: dd_Smed_v6_3784_0_1, [RH, Score=220, Expect=3e-72]} {Smes: dd_Smes_v1_3919_1_1, [RH, Score=219, Expect=1e-71]} {Smans: Smp_047550.1, [RH, Score=165, Ex…
MligTCv3c-10021.1	155	108	97	151	83	49	38	89	228	178	225	277	107	81	62	85	4.57535	5.24822	4.40684	5.5178	1.30091	3.6862e-06	0.310386	0.273868	-0.123685	0.940178	0.866838	0.000358387		TRANSSPLICED	Neural (ciliated)	MORN repeat	MORN3	MORN repeat containing 3	UniRef50_A0A151NSB4, MORN repeat-containing protein 3 n=9 Tax=Gnathostomata TaxID=35060 RepID=A0A151NSB4_ALLMI	Mlig016857.g1	Mlig016857.g1 {Length: 1270} {TRANSSPLICED} {Pfam: MORN repeat [PF02493.18, score=98.7]} {Human: ENSG00000139714, MORN3, MORN repeat containing 3, [RH, Score=234, Expect=3e-77]} {Dmel: FBgn0050429, CG30429, , [RH, Score=101, Expect=3e-25]} {Smed: dd_Smed_v6_3784_0_1, [RH, Score=227, Expect=7e-75]} {Smes: dd_Smes_v1_3919_1_1, [RH, Score=225, Expect=4e-74]} {Smans: Smp_047550.1, [RH, Score=171, Exp…
MligTCv3c-10022.0	11	9	7	15	16	19	8	35	60	41	57	45	20	20	17	27	2.59241	3.07024	2.64785	1.89869	-0.558849	0.123702	-1.12203	0.00559033	0.107662	0.961242	0.670841	0.0196314		TRANSSPLICED		Uncharacterized conserved protein (DUF2045)	KIAA0930	KIAA0930	UniRef50_UPI00077FE0DF, UPI00077FE0DF related cluster n=1 Tax=unknown TaxID= RepID=UPI00077FE0DF	Mlig026296.g3	Mlig026296.g3 {Length: 3280} {TRANSSPLICED} {Pfam: Uncharacterized conserved protein (DUF2045) [PF09741.7, score=182.0]} {Human: ENSG00000100364, KIAA0930, KIAA0930, [Score=141, Expect=2e-38]} {Dmel: FBgn0034184, CG9646, , [Score=184, Expect=4e-54]} {Celegans: WBGene00015866, C16E9.2, Caenorhabditis elegans Protein C16E9.2, isoform a., [RH, Score=175, Expect=1e-50]} {Smed: dd_Smed_v6_6401_0_1, [R…
MligTCv3c-10022.1	21	25	34	54	32	36	19	29	106	57	92	68	32	41	47	34	3.45444	3.72698	3.28749	3.56615	0.478171	0.127348	-0.114975	0.79817	-0.130992	0.95156	0.462154	0.0936712		NoTransDecoderORF						Mlig023245.g1	Mlig023245.g1 {Length: 934} {NoTransDecoderORF} {RNA1509_49567}
MligTCv3c-10023.0	29	18	37	47	54	29	36	69	95	54	69	77	64	41	50	35	3.73253	3.60827	3.96915	3.54426	-0.226792	0.46449	-0.0235334	0.972225	0.26972	0.848716	0.0664608	0.823462		TRANSSPLICED	X1	Sybindin-like family	TRAPPC4	trafficking protein particle complex 4	UniRef50_Q9ES56, Trafficking protein particle complex subunit 4 n=256 Tax=Eumetazoa TaxID=6072 RepID=TPPC4_MOUSE	Mlig029793.g1	Mlig029793.g1 {Length: 2133} {TRANSSPLICED} {Pfam: Sybindin-like family [PF04099.10, score=136.0]} {Human: ENSG00000196655, TRAPPC4, trafficking protein particle complex 4, [RH, Score=226, Expect=2e-74]} {Dmel: FBgn0260861, Trs23, TRAPP subunit 23 ortholog (S. cerevisiae), [RH, Score=177, Expect=8e-56]} {Celegans: WBGene00018088, trpp-4, Caenorhabditis elegans Protein F36D4.2 (F36D4.2) mRNA, comp…
MligTCv3c-10023.1	10	9	6	16	15	8	8	21	26	17	28	26	14	15	11	12	1.88273	2.00597	2.08648	1.85766	-0.0342487	0.941636	-0.103275	0.865464	0.244152	0.90667	0.313178	0.324704		TRANSSPLICED	X1	Sybindin-like family	TRAPPC4	trafficking protein particle complex 4	UniRef50_Q9ES56, Trafficking protein particle complex subunit 4 n=256 Tax=Eumetazoa TaxID=6072 RepID=TPPC4_MOUSE	Mlig033088.g2, Mlig032523.g2	Mlig033088.g2 {Length: 1936} {TRANSSPLICED} {Pfam: Sybindin-like family [PF04099.10, score=136.2]} {Human: ENSG00000196655, TRAPPC4, trafficking protein particle complex 4, [RH, Score=225, Expect=2e-74]} {Dmel: FBgn0260861, Trs23, TRAPP subunit 23 ortholog (S. cerevisiae), [RH, Score=177, Expect=8e-56]} {Celegans: WBGene00018088, trpp-4, Caenorhabditis elegans Protein F36D4.2 (F36D4.2) mRNA, comp…
MligTCv3c-10024.0	9	6	4	8	0	2	0	1	18	18	6	5	1	5	8	5	0.433403	0.977366	-2.01915	1.26941	3.3096	0.00213354	0.332474	0.718579	-2.26166	0.578202	0.715464	0.272932			Neural (both ciliated and non-ciliated); Neoblast; X1	Cupin-like domain	JMJD8	jumonji domain containing 8	UniRef50_K1PPF3, JmjC domain-containing protein 8 n=4 Tax=Crassostrea gigas TaxID=29159 RepID=K1PPF3_CRAGI; UniRef50_UPI00071C9D36, PREDICTED: uncharacterized protein LOC106873629 n=1 Tax=Octopus bimaculoides TaxID=37653 RepID=UPI00071C9D36	Mlig055003.g1, Mlig004490.g1, Mlig004490.g2	Mlig055003.g1 {Length: 3196} {Pfam: Cupin-like domain [PF13621.4, score=43.7]; Tetratricopeptide repeat [PF07719.15, score=36.0]; Tetratricopeptide repeat [PF13428.4, score=32.9]; Tetratricopeptide repeat [PF14559.4, score=32.0]; Tetratricopeptide repeat [PF00515.26, score=31.0]; Tetratricopeptide repeat [PF13431.4, score=30.3]; Tetratricopeptide repeat [PF13181.4, score=28.9]; Tetratricopeptide …
MligTCv3c-10025.0	7	1	1	6	8	0	1	4	1	8	8	7	8	4	4	1	0.248837	0.0127229	0.0841886	0.406651	0.499087	0.62329	0.431796	0.733042	-0.12213	0.989092	-0.0548382	0.952378			Asexual_biased; Sexual_biased; Xins	Ankyrin repeats (3 copies)	CASP3; ANKRD50	caspase 3, apoptosis-related cysteine peptidase; ankyrin repeat domain 50	UniRef50_A0A177AWB3, Caspase n=1 Tax=Intoshia linei TaxID=1819745 RepID=A0A177AWB3_9METZ; UniRef50_B4VTX7, Tetratricopeptide repeat domain protein n=1 Tax=Coleofasciculus chthonoplastes PCC 7420 TaxID=118168 RepID=B4VTX7_9CYAN	Mlig054102.g1, Mlig041902.g1, Mlig026614.g1	Mlig054102.g1 {Length: 4360} {Pfam: Ankyrin repeats (3 copies) [PF12796.5, score=46.7]; Ankyrin repeats (many copies) [PF13637.4, score=45.0]; Mab-21 protein [PF03281.12, score=33.7]; Ankyrin repeat [PF00023.28, score=29.8]} {Human: ENSG00000151458, ANKRD50, ankyrin repeat domain 50, [Score=63.2, Expect=3e-09]; ENSG00000134313, KIDINS220, kinase D-interacting substrate, 220kDa, [Score=60.5, Expec…
MligTCv3c-10026.0	5	4	8	7	10	6	7	14	19	10	19	12	6	12	18	15	1.86819	1.30359	1.61006	1.10849	-0.30585	0.590622	-0.156589	0.847296	-0.21619	0.944165	-0.365451	0.386234		TRANSSPLICED	X2				UniRef50_A0A0F7GWU9, Homeobox protein meis-like protein (Fragment) n=1 Tax=Schmidtea mediterranea TaxID=79327 RepID=A0A0F7GWU9_SCHMD	Mlig002451.g1	Mlig002451.g1 {Length: 1996} {TRANSSPLICED} {Smed: dd_Smed_v6_7312_0_1, [RH, Score=63.5, Expect=1e-10]} {Smes: dd_Smes_v1_88362_1_1, [RH, Score=63.9, Expect=1e-10]} {Smans: Smp_045330.1, [Score=45.1, Expect=2e-06]} {UniRef: UniRef50_A0A0F7GWU9, Homeobox protein meis-like protein (Fragment) n=1 Tax=Schmidtea mediterranea TaxID=79327 RepID=A0A0F7GWU9_SCHMD, [Score=55.8, Expect=8e-06]} {RNA1509_3310…
MligTCv3c-10026.1	11	3	6	9	17	10	5	10	21	21	15	19	15	8	10	11	1.63467	1.67331	1.79089	1.36944	-0.229538	0.649497	-0.257679	0.67942	0.195286	0.947495	0.223426	0.578575		TRANSSPLICED	X2					Mlig019785.g2	Mlig019785.g2 {Length: 2120} {TRANSSPLICED} {Smed: dd_Smed_v6_7312_0_1, [RH, Score=63.2, Expect=1e-10]} {Smes: dd_Smes_v1_88362_1_1, [RH, Score=63.5, Expect=2e-10]} {Smans: Smp_045330.1, [Score=44.3, Expect=3e-06]} {RNA1509_33109, RNA1509_48332}
MligTCv3c-10027.0	61	36	35	40	33	28	18	22	66	58	60	62	24	22	24	23	2.72423	3.36528	3.09494	3.96562	1.06054	0.000744831	0.638247	0.0529544	0.404708	0.783245	0.826999	0.00537068								Mlig006920.g2, Mlig006920.g3, Mlig006920.g1	Mlig006920.g2 {Length: 2605} {SignalP} {RNA1509_39513} ### Mlig006920.g3 {Length: 2596} {SignalP} {RNA1509_39513, RNA1509_9241} ### Mlig006920.g1 {Length: 2598} {SignalP} {RNA1509_28538, RNA1509_39513}
MligTCv3c-10028.0	0	0	0	0	8	9	7	8	0	0	0	0	6	7	6	4	0.698807	N/A	1.42502	N/A	-6.30072	5.84316e-05	0	1	0.74525	0.748277	-5.55547	3.16134e-05		NoTransDecoderORF						Mlig019459.g1	Mlig019459.g1 {Length: 796} {NoTransDecoderORF}
MligTCv3c-10029.0	60	35	41	89	59	25	59	64	121	38	84	74	57	43	47	35	3.67681	3.68088	4.18521	4.29542	0.31906	0.392195	0.649736	0.130384	0.530227	0.740833	0.199551	0.587346		TRANSSPLICED		Coatomer epsilon subunit	COPE	coatomer protein complex, subunit epsilon	UniRef50_O14579, Coatomer subunit epsilon n=169 Tax=Eumetazoa TaxID=6072 RepID=COPE_HUMAN; UniRef50_Q60445, Coatomer subunit epsilon n=63 Tax=Amniota TaxID=32524 RepID=COPE_CRIGR	Mlig011350.g3	Mlig011350.g3 {Length: 1176} {TRANSSPLICED} {Pfam: Coatomer epsilon subunit [PF04733.12, score=311.0]; Tetratricopeptide repeat [PF14559.4, score=28.4]; Tetratricopeptide repeat [PF13424.4, score=25.4]; Tetratricopeptide repeat [PF13428.4, score=25.4]; Anaphase-promoting complex, cyclosome, subunit 3 [PF12895.5, score=23.6]; Tetratricopeptide repeat [PF07719.15, score=20.5]; Tetratricopeptide rep…
MligTCv3c-10029.1	73	70	51	99	93	63	48	111	183	120	174	128	142	98	113	87	4.94829	4.64118	4.69396	4.70246	0.204092	0.302806	0.107209	0.698623	-0.214215	0.809966	-0.117332	0.530754		TRANSSPLICED		Coatomer epsilon subunit	COPE	coatomer protein complex, subunit epsilon	UniRef50_O14579, Coatomer subunit epsilon n=169 Tax=Eumetazoa TaxID=6072 RepID=COPE_HUMAN; UniRef50_Q60445, Coatomer subunit epsilon n=63 Tax=Amniota TaxID=32524 RepID=COPE_CRIGR	Mlig011350.g1, Mlig011350.g2	Mlig011350.g1 {Length: 1163} {TRANSSPLICED} {Pfam: Coatomer epsilon subunit [PF04733.12, score=311.0]; Tetratricopeptide repeat [PF14559.4, score=28.4]; Tetratricopeptide repeat [PF13424.4, score=25.4]; Tetratricopeptide repeat [PF13428.4, score=25.4]; Anaphase-promoting complex, cyclosome, subunit 3 [PF12895.5, score=23.6]; Tetratricopeptide repeat [PF07719.15, score=20.5]; Tetratricopeptide rep…
MligTCv3c-1003.0	2	0	0	6	0	1	1	4	3	4	4	10	1	1	3	0	-1.50711	-0.18708	-1.02525	-0.511398	N/A	N/A	N/A	N/A	N/A	N/A	N/A	N/A		NoTransDecoderORF						Mlig046648.g1	Mlig046648.g1 {Length: 602} {NoTransDecoderORF} {RNA1509_28941}
MligTCv3c-10030.0	15	15	14	13	6	14	7	12	30	32	29	14	13	17	15	22	2.26803	2.1341	1.70284	2.3729	0.856051	0.0699794	0.280023	0.63497	-0.519614	0.813351	0.0564141	0.899147		TRANSSPLICED		Zn-finger in Ran binding protein and others				Mlig014468.g2	Mlig014468.g2 {Length: 3399} {TRANSSPLICED} {Pfam: Zn-finger in Ran binding protein and others [PF00641.16, score=26.8]} {RNA1509_53765}
MligTCv3c-10030.1	21	14	10	10	19	15	8	13	27	16	34	32	22	14	16	13	2.19193	2.17112	2.19257	2.32169	0.314485	0.453911	0.182618	0.741768	0.0372796	0.992505	0.169147	0.64774		TRANSSPLICED		Zn-finger in Ran binding protein and others				Mlig012160.g2, Mlig025652.g2	Mlig012160.g2 {Length: 3218} {TRANSSPLICED} {Pfam: Zn-finger in Ran binding protein and others [PF00641.16, score=26.8]} {RNA1509_28157, RNA1509_53765} ### Mlig025652.g2 {Length: 3229} {TRANSSPLICED} {Pfam: Zn-finger in Ran binding protein and others [PF00641.16, score=26.8]} {RNA1509_28157, RNA1509_38511}
MligTCv3c-10031.0	0	0	0	0	16	31	8	24	0	0	0	0	33	29	29	31	3.11785	N/A	2.69924	N/A	-7.57539	9.0007e-07	0	1	-0.371075	0.835224	-7.94647	3.84443e-09				Centrosomin N-terminal motif 1				Mlig022954.g1, Mlig022954.g2	Mlig022954.g1 {Length: 824} {Pfam: Centrosomin N-terminal motif 1 [PF07989.9, score=42.6]} {RNA1509_16543} ### Mlig022954.g2 {Length: 824} {Pfam: Centrosomin N-terminal motif 1 [PF07989.9, score=42.6]} {RNA1509_16543}
MligTCv3c-10032.0	2	0	1	2	2	0	0	0	1	0	1	0	0	0	1	0	-3.82601	-3.59608	-2.60436	-1.16804	N/A	N/A	N/A	N/A	N/A	N/A	N/A	N/A		NoTransDecoderORF						Mlig018059.g3	Mlig018059.g3 {Length: 1049} {NoTransDecoderORF} {RNA1509_53708}
MligTCv3c-10033.0	0	0	0	0	2	2	0	2	1	0	0	0	3	0	2	0	-1.51202	-4.59469	-1.02483	N/A	N/A	N/A	N/A	N/A	N/A	N/A	N/A	N/A		NoTransDecoderORF						Mlig003242.g1	Mlig003242.g1 {Length: 762} {NoTransDecoderORF} {RNA1509_45996}
MligTCv3c-10034.0	35	32	32	25	13	23	3	19	65	56	50	65	23	20	24	12	2.46959	3.3094	2.23282	3.51309	1.45414	0.000451457	0.243198	0.602546	-0.191264	0.946758	1.01968	0.00417944								Mlig003386.g2, Mlig003386.g5, Mlig003386.g4, Mlig003386.g3, Mlig003386.g1	Mlig003386.g2 {Length: 2537} {RNA1509_18932} ### Mlig003386.g5 {Length: 2553} {RNA1509_18932} ### Mlig003386.g4 {Length: 2537} {RNA1509_18932} ### Mlig003386.g3 {Length: 2495} {RNA1509_18932} ### Mlig003386.g1 {Length: 2575} {RNA1509_18932, RNA1509_47789}
MligTCv3c-10035.0	3	4	4	9	8	5	4	3	18	12	18	17	16	2	8	7	1.20488	1.42967	0.739899	0.824233	0.280662	0.688754	-0.553063	0.43117	-0.425537	0.895489	0.408188	0.383515		TRANSSPLICED	X1	JmjC domain, hydroxylase	JMJD4	jumonji domain containing 4	UniRef50_UPI000695D9DD, PREDICTED: jmjC domain-containing protein 4-like isoform X3 n=3 Tax=Lingula unguis TaxID=7574 RepID=UPI000695D9DD	Mlig014810.g1, Mlig045662.g1	Mlig014810.g1 {Length: 1587} {TRANSSPLICED} {Pfam: JmjC domain, hydroxylase [PF02373.20, score=62.2]; Cupin-like domain [PF13621.4, score=60.9]; Cupin superfamily protein [PF08007.10, score=18.0]} {Human: ENSG00000081692, JMJD4, jumonji domain containing 4, [RH, Score=202, Expect=2e-59]} {Dmel: FBgn0032671, CG7200, , [RH, Score=224, Expect=1e-68]} {Celegans: WBGene00011563, jmjd-4, Caenorhabditis…
MligTCv3c-10035.1	7	7	5	10	5	4	1	5	13	11	14	7	4	5	7	5	0.572235	0.899325	0.294587	1.36917	1.24221	0.0144366	0.506212	0.360881	-0.229464	0.955692	0.506536	0.25416		TRANSSPLICED	Neural (non-ciliated); Xins	Amiloride-sensitive sodium channel	ACCN3	amiloride-sensitive cation channel 3	UniRef50_UPI00069692F1, PREDICTED: FMRFamide-activated amiloride-sensitive sodium channel-like n=1 Tax=Lingula unguis TaxID=7574 RepID=UPI00069692F1	Mlig030741.g3, Mlig017286.g8, Mlig030741.g2, Mlig030741.g1	Mlig030741.g3 {Length: 2890} {Pfam: Amiloride-sensitive sodium channel [PF00858.22, score=178.5]} {Human: ENSG00000213199, ACCN3, amiloride-sensitive cation channel 3, [Score=50.4, Expect=8e-06]} {Dmel: FBgn0022981, rpk, ripped pocket, [Score=50.1, Expect=6e-06]} {Celegans: WBGene00012116, del-4, Caenorhabditis elegans Protein DEL-4 (del-4) mRNA, complete cds., [Score=55.1, Expect=1e-07]} {Smed: …
MligTCv3c-10035.2	4	1	0	3	2	0	4	3	0	5	0	1	3	3	0	2	-0.823017	-1.98854	-0.41327	-0.493658	0.113938	0.938026	1.4342	0.401076	0.420624	0.959241	-0.899641	0.489484			Neural (non-ciliated); Xins	Amiloride-sensitive sodium channel	ACCN3	amiloride-sensitive cation channel 3	UniRef50_A0A068XS10, Amiloride sensitive cation channel 5 n=4 Tax=Eucestoda TaxID=6200 RepID=A0A068XS10_HYMMI; UniRef50_UPI00069692F1, PREDICTED: FMRFamide-activated amiloride-sensitive sodium channel-like n=1 Tax=Lingula unguis TaxID=7574 RepID=UPI00069692F1	Mlig040781.g1, Mlig039638.g1, Mlig045661.g1	Mlig040781.g1 {Length: 2909} {Pfam: Amiloride-sensitive sodium channel [PF00858.22, score=100.3]} {Human: ENSG00000213199, ACCN3, amiloride-sensitive cation channel 3, [Score=55.5, Expect=5e-08]; ENSG00000110881, ACCN2, amiloride-sensitive cation channel 2, neuronal, [Score=53.1, Expect=3e-07]} {Celegans: WBGene00022815, asic-1, Caenorhabditis elegans Protein ASIC-1 (asic-1) mRNA, complete cds., …
MligTCv3c-10036.0	1	0	0	0	1	0	1	0	2	1	0	1	3	4	1	0	-0.829341	-2.59198	-2.59478	-3.48493	N/A	N/A	N/A	N/A	N/A	N/A	N/A	N/A		NoTransDecoderORF		FLYWCH zinc finger domain			UniRef50_UPI0003F07DFE, PREDICTED: uncharacterized protein LOC102808349 n=1 Tax=Saccoglossus kowalevskii TaxID=10224 RepID=UPI0003F07DFE; UniRef50_UPI00077ABA83, UPI00077ABA83 related cluster n=1 Tax=unknown TaxID= RepID=UPI00077ABA83	Mlig042557.g1, Mlig057369.g2, Mlig008776.g4	Mlig042557.g1 {Length: 1845} {Smed: dd_Smed_v6_23674_0_7, [Score=59.7, Expect=1e-11]; dd_Smed_v6_40199_0_2, [Score=58.2, Expect=6e-11]} {Smes: dd_Smes_v1_41362_2_1, [Score=65.1, Expect=1e-12]; dd_Smes_v1_42091_1_7, [Score=64.7, Expect=8e-13]; dd_Smes_v1_41942_1_8, [Score=63.5, Expect=1e-12]; dd_Smes_v1_41697_1_1, [Score=63.2, Expect=2e-13]; dd_Smes_v1_42226_1_4, [Score=63.2, Expect=8e-12]} {UniRe…
MligTCv3c-10037.0	11	21	14	16	11	4	5	12	37	30	25	11	14	10	14	12	1.82177	2.09663	1.39004	2.49321	1.28372	0.00865612	0.437961	0.41398	-0.386656	0.885898	0.459101	0.267198				Protein kinase domain	YSK4	YSK4 Sps1/Ste20-related kinase homolog (S. cerevisiae)	UniRef50_S8CJ46, Mitogen activated protein kinase kinase kinase kkk 3 (Fragment) n=3 Tax=Genlisea aurea TaxID=192259 RepID=S8CJ46_9LAMI	Mlig003293.g3	Mlig003293.g3 {Length: 4625} {Pfam: Protein kinase domain [PF00069.23, score=110.4]; Protein tyrosine kinase [PF07714.15, score=109.8]; Caspase domain [PF00656.20, score=100.1]; Ankyrin repeats (3 copies) [PF12796.5, score=86.1]; Ankyrin repeat [PF13606.4, score=43.9]; Ankyrin repeats (many copies) [PF13857.4, score=42.9]; Ankyrin repeats (many copies) [PF13637.4, score=35.7]; Ankyrin repeat [PF0…
MligTCv3c-10037.1	1	1	1	0	1	0	0	4	6	6	8	12	3	1	2	3	-0.653212	0.417279	-1.29936	-1.8934	-0.372131	0.801914	-2.15005	0.0615869	-0.563229	0.932909	1.21469	0.0826433				Protein kinase domain	YSK4	YSK4 Sps1/Ste20-related kinase homolog (S. cerevisiae)	UniRef50_S8CJ46, Mitogen activated protein kinase kinase kinase kkk 3 (Fragment) n=3 Tax=Genlisea aurea TaxID=192259 RepID=S8CJ46_9LAMI	Mlig003293.g2	Mlig003293.g2 {Length: 4516} {Pfam: Protein kinase domain [PF00069.23, score=113.9]; Protein tyrosine kinase [PF07714.15, score=112.1]; Caspase domain [PF00656.20, score=104.9]; Ankyrin repeats (3 copies) [PF12796.5, score=79.6]; Ankyrin repeat [PF13606.4, score=44.2]; Ankyrin repeats (many copies) [PF13857.4, score=43.8]; Ankyrin repeats (many copies) [PF13637.4, score=35.4]; Ankyrin repeat [PF0…
MligTCv3c-10037.2	18	10	14	19	10	4	2	15	21	24	19	22	9	11	10	6	1.34495	1.85528	1.31361	2.44697	1.30335	0.00260433	0.63247	0.152336	0.0156253	0.998513	0.686508	0.0743678				Protein kinase domain	SLK	STE20-like kinase	UniRef50_S8CJ46, Mitogen activated protein kinase kinase kinase kkk 3 (Fragment) n=3 Tax=Genlisea aurea TaxID=192259 RepID=S8CJ46_9LAMI	Mlig003293.g1	Mlig003293.g1 {Length: 4640} {Pfam: Protein kinase domain [PF00069.23, score=113.8]; Protein tyrosine kinase [PF07714.15, score=112.1]; Caspase domain [PF00656.20, score=98.4]; Ankyrin repeats (3 copies) [PF12796.5, score=87.3]; Ankyrin repeat [PF13606.4, score=43.7]; Ankyrin repeats (many copies) [PF13857.4, score=40.9]; Ankyrin repeats (many copies) [PF13637.4, score=38.4]; Ankyrin repeat [PF00…
MligTCv3c-10038.0	44	27	28	69	35	37	19	36	96	78	106	66	34	48	30	28	3.3159	3.84296	3.40312	3.87003	0.661033	0.0185031	0.0741315	0.862646	0.126371	0.948968	0.713272	0.00675857		TRANSSPLICED		Protein kinase domain	STK38	serine/threonine kinase 38	UniRef50_A0A068WA44, NDR protein kinase n=2 Tax=Echinococcus TaxID=6209 RepID=A0A068WA44_ECHGR	Mlig034280.g2, Mlig011735.g3, Mlig011735.g1	Mlig034280.g2 {Length: 2060} {TRANSSPLICED} {Pfam: Protein kinase domain [PF00069.23, score=208.7]; Protein tyrosine kinase [PF07714.15, score=101.3]; Protein kinase C terminal domain [PF00433.22, score=23.9]; Kinase-like [PF14531.4, score=18.6]} {Human: ENSG00000112079, STK38, serine/threonine kinase 38, [RH, Score=631, Expect=0.0]} {Dmel: FBgn0003744, trc, tricornered, [RH, Score=621, Expect=0.…
MligTCv3c-10039.0	0	0	0	3	1	0	0	0	1	3	2	4	1	0	0	0	-3.82771	-1.25996	-3.60372	-1.91544	N/A	N/A	N/A	N/A	N/A	N/A	N/A	N/A			Asexual_biased	Intermediate filament protein	VIM; LMNA	vimentin; lamin A/C	UniRef50_W0GAA8, Intermediate filament b-like protein n=8 Tax=Macrostomum lignano TaxID=282301 RepID=W0GAA8_9PLAT	Mlig001101.g8, Mlig001101.g12	Mlig001101.g8 {Length: 3218} {Pfam: Intermediate filament protein [PF00038.19, score=174.6]; Lamin Tail Domain [PF00932.17, score=30.6]} {Human: ENSG00000026025, VIM, vimentin, [RH, Score=113, Expect=5e-26]} {Dmel: FBgn0002525, Lam, Lamin, [Score=129, Expect=5e-31]; FBgn0010397, LamC, Lamin C, [Score=125, Expect=1e-29]} {Celegans: WBGene00002050, ifa-1, Caenorhabditis elegans Protein IFA-1, isofo…
MligTCv3c-1004.0	2	0	1	0	0	1	0	0	1	1	1	0	1	1	1	0	-2.24254	-3.0075	-3.60127	-1.89536	N/A	N/A	N/A	N/A	N/A	N/A	N/A	N/A		NoTransDecoderORF						Mlig012317.g43	Mlig012317.g43 {Length: 44} {NoTransDecoderORF}
MligTCv3c-10040.0	0	0	0	0	447	210	113	424	3	1	0	0	435	403	265	137	6.42041	-2.59568	6.54711	N/A	-11.4147	1.59132e-11	-2.66795	0.453111	0.166993	0.938428	-8.57972	1.51528e-12	Germline			Wnt and FGF inhibitory regulator				Mlig006969.g2, Mlig006969.g1	Mlig006969.g2 {Length: 670} {Pfam: Wnt and FGF inhibitory regulator [PF13908.4, score=19.5]} {RNA1509_31522, RNA1509_39110, RNA1509_58313} ### Mlig006969.g1 {Length: 708} {Pfam: Wnt and FGF inhibitory regulator [PF13908.4, score=19.5]} {RNA1509_31522}
MligTCv3c-10041.0	45	54	34	69	35	19	21	30	107	78	69	57	36	28	21	31	3.04519	3.69337	3.14319	4.16797	1.22594	0.000209253	0.522433	0.122881	0.134836	0.95156	0.838343	0.00478214			Asexual_biased; X1	EF-hand domain pair	CALM2	calmodulin 2 (phosphorylase kinase, delta)	UniRef50_D7LGJ1, Putative uncharacterized protein n=2 Tax=Arabidopsis TaxID=3701 RepID=D7LGJ1_ARALL; UniRef50_P84339, Calmodulin n=845 Tax=Eukaryota TaxID=2759 RepID=CALM_AGABI	Mlig013110.g1	Mlig013110.g1 {Length: 2273} {Pfam: EF-hand domain pair [PF13499.4, score=85.1]; EF hand [PF00036.30, score=71.5]; EF-hand domain [PF13405.4, score=61.5]; EF-hand domain pair [PF13833.4, score=60.5]; EF hand [PF13202.4, score=38.7]; EF-hand domain [PF14658.4, score=25.9]; Secreted protein acidic and rich in cysteine Ca binding region [PF10591.7, score=20.4]} {Human: ENSG00000143933, CALM2, calmod…
MligTCv3c-10041.1	4	3	5	6	5	5	2	8	18	16	12	11	10	6	6	5	0.924547	1.24972	0.707849	0.685486	0.163015	0.815363	-0.512813	0.403446	-0.171955	0.96327	0.503873	0.21293		TRANSSPLICED	Asexual_biased; Sexual_biased; X1	Amino acid permease	SLC7A5	solute carrier family 7 (cationic amino acid transporter, y+ system), member 5	UniRef50_A0A0X3P1R1, Large neutral amino acids transporter small subunit 2 n=12 Tax=Bilateria TaxID=33213 RepID=A0A0X3P1R1_SCHSO	Mlig016811.g1	Mlig016811.g1 {Length: 2648} {TRANSSPLICED} {Pfam: Amino acid permease [PF13520.4, score=196.1]; Amino acid permease [PF00324.19, score=89.0]} {Human: ENSG00000103257, SLC7A5, solute carrier family 7 (cationic amino acid transporter, y+ system), member 5, [RH, Score=367, Expect=1e-122]} {Dmel: FBgn0039844, CG1607, , [RH, Score=392, Expect=1e-132]} {Celegans: WBGene00000004, aat-3, Caenorhabditis …
MligTCv3c-10041.2	80	66	44	95	53	53	29	77	223	178	185	120	104	65	70	56	4.36659	4.87651	4.11545	4.65862	0.733993	0.00256745	-0.170662	0.57956	-0.208389	0.863102	0.696267	0.00202377			Asexual_biased; Sexual_biased; X1	Amino acid permease; EF-hand domain pair	SLC7A5; CALM2	solute carrier family 7 (cationic amino acid transporter, y+ system), member 5; calmodulin 2 (phosphorylase kinase, delta)	UniRef50_A0A0X3P1R1, Large neutral amino acids transporter small subunit 2 n=12 Tax=Bilateria TaxID=33213 RepID=A0A0X3P1R1_SCHSO; UniRef50_D7LGJ1, Putative uncharacterized protein n=2 Tax=Arabidopsis TaxID=3701 RepID=D7LGJ1_ARALL; UniRef50_P84339, Calmodulin n=845 Tax=Eukaryota TaxID=2759 RepID=CALM_AGABI	Mlig033995.g2, Mlig015097.g1	Mlig033995.g2 {Length: 2103} {Pfam: EF-hand domain pair [PF13499.4, score=85.1]; EF hand [PF00036.30, score=71.5]; EF-hand domain [PF13405.4, score=61.5]; EF-hand domain pair [PF13833.4, score=60.5]; EF hand [PF13202.4, score=38.7]; EF-hand domain [PF14658.4, score=25.9]; Secreted protein acidic and rich in cysteine Ca binding region [PF10591.7, score=20.4]} {Human: ENSG00000143933, CALM2, calmod…
MligTCv3c-10041.3	103	129	80	176	79	87	75	106	175	166	162	152	109	104	80	51	4.5878	4.78409	4.9068	5.43176	0.72942	0.00636932	0.699898	0.0230954	0.351157	0.768956	0.380678	0.136157			Asexual_biased; Sexual_biased; X1	Amino acid permease	SLC7A5	solute carrier family 7 (cationic amino acid transporter, y+ system), member 5	UniRef50_A0A0X3P1R1, Large neutral amino acids transporter small subunit 2 n=12 Tax=Bilateria TaxID=33213 RepID=A0A0X3P1R1_SCHSO	Mlig005176.g1	Mlig005176.g1 {Length: 3694} {Pfam: Amino acid permease [PF13520.4, score=195.3]; Amino acid permease [PF00324.19, score=88.1]} {Human: ENSG00000103257, SLC7A5, solute carrier family 7 (cationic amino acid transporter, y+ system), member 5, [RH, Score=365, Expect=1e-121]} {Dmel: FBgn0039844, CG1607, , [RH, Score=394, Expect=1e-133]} {Celegans: WBGene00000002, aat-1, Caenorhabditis elegans Protein…
MligTCv3c-10042.0	1	0	0	1	0	0	0	0	0	0	1	1	2	0	0	0	-2.83016	-3.59228	N/A	-2.48989	N/A	N/A	N/A	N/A	N/A	N/A	N/A	N/A			Asexual_biased; Xins	7 transmembrane receptor (rhodopsin family)	GALR2	galanin receptor 2	UniRef50_A0A193KUR9, GCR304 n=2 Tax=Schmidtea mediterranea TaxID=79327 RepID=A0A193KUR9_SCHMD	Mlig011375.g3	Mlig011375.g3 {Length: 3785} {Pfam: 7 transmembrane receptor (rhodopsin family) [PF00001.19, score=163.5]; Serpentine type 7TM GPCR chemoreceptor Srsx [PF10320.7, score=51.2]; Serpentine type 7TM GPCR chemoreceptor Srw [PF10324.7, score=46.5]; Serpentine type 7TM GPCR chemoreceptor Srx [PF10328.7, score=30.8]; Serpentine type 7TM GPCR chemoreceptor Srv [PF10323.7, score=19.2]; Olfactory receptor …
MligTCv3c-10042.1	1	2	6	18	4	2	1	6	14	8	8	11	3	2	3	3	-0.363636	0.765477	0.081795	1.22593	1.31671	0.065813	0.504935	0.529571	0.470916	0.932909	1.28269	0.0623959			Asexual_biased; Xins	7 transmembrane receptor (rhodopsin family)	GALR2; GALR3	galanin receptor 2; galanin receptor 3	UniRef50_A0A193KUR9, GCR304 n=2 Tax=Schmidtea mediterranea TaxID=79327 RepID=A0A193KUR9_SCHMD	Mlig004385.g57, Mlig055709.g1	Mlig004385.g57 {Length: 3735} {Pfam: 7 transmembrane receptor (rhodopsin family) [PF00001.19, score=100.9]; Serpentine type 7TM GPCR chemoreceptor Srx [PF10328.7, score=31.7]; Serpentine type 7TM GPCR chemoreceptor Srsx [PF10320.7, score=31.4]; Olfactory receptor [PF13853.4, score=23.9]} {Human: ENSG00000128310, GALR3, galanin receptor 3, [Score=86.7, Expect=2e-19]} {Dmel: FBgn0266429, AstA-R1, A…
MligTCv3c-10043.0	17	18	8	19	4	5	2	5	20	15	12	8	2	3	2	1	-0.825474	1.1907	0.39777	2.46947	2.23619	2.5754e-05	1.31087	0.00479264	1.21153	0.664159	2.13685	0.00040773								Mlig026961.g3	Mlig026961.g3 {Length: 2863} {RNA1509_40025, RNA1509_43210, RNA1509_44236}
MligTCv3c-10043.1	120	65	111	158	62	72	45	84	141	168	159	152	41	45	64	59	3.90886	4.71651	4.46582	5.33248	1.05803	0.000301156	0.660992	0.0352756	0.59542	0.54399	0.992457	0.000599252								Mlig026961.g2, Mlig026961.g1	Mlig026961.g2 {Length: 2851} {RNA1509_17348, RNA1509_40025, RNA1509_47835, RNA1509_53171, RNA1509_9909} ### Mlig026961.g1 {Length: 2862} {RNA1509_17348}
MligTCv3c-10044.0	16	11	10	11	162	141	35	152	30	34	21	18	202	145	146	146	5.49817	2.11766	5.27486	2.1166	-2.97117	4.12852e-09	0.0422363	0.96362	-0.172511	0.920264	-3.18592	9.03934e-11	Germline		Xins	Sodium:neurotransmitter symporter family	SLC6A5	solute carrier family 6 (neurotransmitter transporter, glycine), member 5	UniRef50_A0A1I8GIB2, Transporter n=3 Tax=Macrostomum lignano TaxID=282301 RepID=A0A1I8GIB2_9PLAT; UniRef50_A0A1I8JI96, Transporter n=3 Tax=Macrostomum lignano TaxID=282301 RepID=A0A1I8JI96_9PLAT	Mlig005956.g4, Mlig005956.g1	Mlig005956.g4 {Length: 4862} {Pfam: Sodium:neurotransmitter symporter family [PF00209.16, score=582.5]} {Human: ENSG00000165970, SLC6A5, solute carrier family 6 (neurotransmitter transporter, glycine), member 5, [Score=502, Expect=1e-167]} {Dmel: FBgn0034911, CG5549, , [Score=498, Expect=1e-162]} {Celegans: WBGene00004902, snf-3, Caenorhabditis elegans Protein SNF-3 (snf-3) mRNA, complete cds., […
MligTCv3c-10044.1	1	1	1	1	1	0	0	1	2	2	1	1	1	1	1	1	-1.82412	-2.00491	-2.6083	-1.48329	N/A	N/A	N/A	N/A	N/A	N/A	N/A	N/A			Xins	Sodium:neurotransmitter symporter family	SLC6A5	solute carrier family 6 (neurotransmitter transporter, glycine), member 5	UniRef50_A0A1I8GIB2, Transporter n=3 Tax=Macrostomum lignano TaxID=282301 RepID=A0A1I8GIB2_9PLAT; UniRef50_A0A1I8JI96, Transporter n=3 Tax=Macrostomum lignano TaxID=282301 RepID=A0A1I8JI96_9PLAT	Mlig005956.g3	Mlig005956.g3 {Length: 2534} {Pfam: Sodium:neurotransmitter symporter family [PF00209.16, score=582.1]} {Human: ENSG00000165970, SLC6A5, solute carrier family 6 (neurotransmitter transporter, glycine), member 5, [Score=503, Expect=1e-168]} {Dmel: FBgn0034911, CG5549, , [Score=497, Expect=1e-161]} {Celegans: WBGene00004902, snf-3, Caenorhabditis elegans Protein SNF-3 (snf-3) mRNA, complete cds., […
MligTCv3c-10044.2	0	0	0	2	14	12	9	17	2	0	1	0	31	12	27	18	2.62212	-3.0134	2.10788	-2.4957	-4.1935	1.27356e-05	0.463125	0.845647	-0.476097	0.791194	-5.13272	6.17914e-09							UniRef50_A0A1I8GIB2, Transporter n=3 Tax=Macrostomum lignano TaxID=282301 RepID=A0A1I8GIB2_9PLAT	Mlig005956.g2	Mlig005956.g2 {Length: 1659} {UniRef: UniRef50_A0A1I8GIB2, Transporter n=3 Tax=Macrostomum lignano TaxID=282301 RepID=A0A1I8GIB2_9PLAT, [Score=340, Expect=1e-109]} {RNA1509_16007}
MligTCv3c-10045.0	657	512	529	812	1900	1997	927	3024	1956	1577	2139	1658	2657	2178	2432	1865	9.33073	8.25226	9.29503	7.80885	-1.2934	8.9014e-09	-0.396912	0.043489	0.00541176	0.998513	-0.891079	2.9204e-06		TRANSSPLICED		Profilin			UniRef50_M1FT19, Profilin n=1 Tax=Stichopus japonicus TaxID=307972 RepID=M1FT19_STIJA	Mlig028848.g1	Mlig028848.g1 {Length: 1031} {TRANSSPLICED} {Pfam: Profilin [PF00235.17, score=78.2]} {Dmel: FBgn0000308, chic, chickadee, [Score=61.2, Expect=1e-12]} {Celegans: WBGene00003991, pfn-3, Caenorhabditis elegans Protein PFN-3 (pfn-3) mRNA, complete cds., [Score=47.4, Expect=1e-07]} {UniRef: UniRef50_M1FT19, Profilin n=1 Tax=Stichopus japonicus TaxID=307972 RepID=M1FT19_STIJA, [Score=73.6, Expect=2e-1…
MligTCv3c-10045.1	859	618	757	897	1520	1027	1116	1891	841	855	1191	928	1661	1301	1267	791	8.44758	7.32067	8.89172	8.14871	-0.549562	0.0142093	0.875322	0.00190436	0.484544	0.493799	-0.94034	0.00011794		TRANSSPLICED		Profilin			UniRef50_M1FT19, Profilin n=1 Tax=Stichopus japonicus TaxID=307972 RepID=M1FT19_STIJA	Mlig021957.g2, Mlig021957.g1	Mlig021957.g2 {Length: 1047} {TRANSSPLICED} {Pfam: Profilin [PF00235.17, score=78.2]} {Dmel: FBgn0000308, chic, chickadee, [Score=61.2, Expect=1e-12]} {Celegans: WBGene00003991, pfn-3, Caenorhabditis elegans Protein PFN-3 (pfn-3) mRNA, complete cds., [Score=47.4, Expect=1e-07]} {UniRef: UniRef50_M1FT19, Profilin n=1 Tax=Stichopus japonicus TaxID=307972 RepID=M1FT19_STIJA, [Score=73.6, Expect=2e-1…
MligTCv3c-10046.0	3	3	5	5	2	2	1	1	11	4	5	4	1	1	3	4	-0.646195	-0.0174073	-1.01184	0.519023	1.65713	0.038705	0.558428	0.506613	-0.307067	0.960723	0.791631	0.245904		TRANSSPLICED	Sexual_biased	Cadherin-like beta sandwich domain			UniRef50_C3YAA2, Putative uncharacterized protein n=1 Tax=Branchiostoma floridae TaxID=7739 RepID=C3YAA2_BRAFL; UniRef50_UPI000674F0FF, PREDICTED: uncharacterized protein LOC106055386 isoform X1 n=2 Tax=Biomphalaria glabrata TaxID=6526 RepID=UPI000674F0FF	Mlig013536.g1	Mlig013536.g1 {Length: 3980} {TRANSSPLICED} {Pfam: Cadherin-like beta sandwich domain [PF12733.5, score=98.0]; TPR repeat [PF13414.4, score=29.6]; Tetratricopeptide repeat [PF07719.15, score=24.6]; Tetratricopeptide repeat [PF13424.4, score=22.5]; Tetratricopeptide repeat [PF13428.4, score=21.3]; Tetratricopeptide repeat [PF14559.4, score=21.2]} {Smed: dd_Smed_v6_13836_0_1, [RH, Score=210, Expect…
MligTCv3c-10046.1	0	0	0	0	0	0	0	0	1	1	0	0	0	0	0	0	N/A	-3.59105	N/A	N/A	N/A	N/A	N/A	N/A	N/A	N/A	N/A	N/A			Sexual_biased	Cadherin-like beta sandwich domain			UniRef50_UPI000674F0FF, PREDICTED: uncharacterized protein LOC106055386 isoform X1 n=2 Tax=Biomphalaria glabrata TaxID=6526 RepID=UPI000674F0FF	Mlig043360.g1	Mlig043360.g1 {Length: 1387} {Pfam: Cadherin-like beta sandwich domain [PF12733.5, score=95.8]; TPR repeat [PF13414.4, score=29.7]; Tetratricopeptide repeat [PF14559.4, score=27.8]; Tetratricopeptide repeat [PF07719.15, score=24.9]; Tetratricopeptide repeat [PF13424.4, score=21.8]; Tetratricopeptide repeat [PF13428.4, score=21.7]} {Smed: dd_Smed_v6_13836_0_1, [RH, Score=238, Expect=1e-64]} {Smes:…
MligTCv3c-10046.2	3	5	0	2	4	1	2	4	16	11	4	7	1	0	3	2	-1.23838	0.660656	-0.144625	-0.157576	0.172174	0.879335	-0.758079	0.471126	1.07083	0.837612	2.00108	0.0177211		TRANSSPLICED	Sexual_biased	Cadherin-like beta sandwich domain			UniRef50_UPI000674F0FF, PREDICTED: uncharacterized protein LOC106055386 isoform X1 n=2 Tax=Biomphalaria glabrata TaxID=6526 RepID=UPI000674F0FF	Mlig038252.g1, Mlig013536.g3	Mlig038252.g1 {Length: 348} {RNA1509_15096} ### Mlig013536.g3 {Length: 4382} {TRANSSPLICED} {Pfam: Cadherin-like beta sandwich domain [PF12733.5, score=95.8]; TPR repeat [PF13414.4, score=29.7]; Tetratricopeptide repeat [PF14559.4, score=27.8]; Tetratricopeptide repeat [PF07719.15, score=24.9]; Tetratricopeptide repeat [PF13424.4, score=21.8]; Tetratricopeptide repeat [PF13428.4, score=21.7]} {Sm…
MligTCv3c-10047.0	4	3	2	4	5	0	1	0	7	7	6	6	1	1	1	3	-1.23258	0.115154	-1.01276	0.214554	1.36101	0.14648	0.138323	0.914437	0.240995	0.978665	1.46368	0.0716334			Asexual_biased; X2; Xins	Homeobox domain; LIM domain	LHX9	LIM homeobox 9	UniRef50_L9JD60, LIM/homeobox protein Lhx2 n=8 Tax=Boreoeutheria TaxID=1437010 RepID=L9JD60_TUPCH	Mlig047694.g1, Mlig035264.g4, Mlig049415.g2	Mlig047694.g1 {Length: 2623} {Pfam: LIM domain [PF00412.20, score=73.0]; Homeobox domain [PF00046.27, score=64.4]; Homeobox KN domain [PF05920.9, score=22.3]} {Human: ENSG00000143355, LHX9, LIM homeobox 9, [Score=122, Expect=4e-30]; ENSG00000106689, LHX2, LIM homeobox 2, [Score=120, Expect=2e-29]} {Dmel: FBgn0000099, ap, apterous, [Score=113, Expect=5e-27]} {Celegans: WBGene00006654, ttx-3, Caeno…
MligTCv3c-10048.0	0	0	0	0	0	0	0	0	0	0	0	0	0	1	1	0	-2.82504	N/A	N/A	N/A	N/A	N/A	N/A	N/A	N/A	N/A	N/A	N/A		TRANSSPLICED	Xins	Protein of unknown function (DUF2722); RUN domain	RUSC2	RUN and SH3 domain containing 2	UniRef50_W6UQM6, MAGUK p55 subfamily member 2 n=1 Tax=Echinococcus granulosus TaxID=6210 RepID=W6UQM6_ECHGR	Mlig002755.g15, Mlig002755.g9	Mlig002755.g15 {Length: 3520} {TRANSSPLICED} {Pfam: Protein of unknown function (DUF2722) [PF10846.6, score=21.0]} {RNA1509_17812} ### Mlig002755.g9 {Length: 3644} {TRANSSPLICED} {Pfam: RUN domain [PF02759.17, score=41.4]; Transcription factor IIA, alpha/beta subunit [PF03153.11, score=20.0]} {Human: ENSG00000198853, RUSC2, RUN and SH3 domain containing 2, [Score=52.4, Expect=3e-06]; ENSG00000160…
MligTCv3c-10048.1	25	16	14	35	29	27	20	48	75	42	49	56	53	29	41	27	3.3879	3.19818	3.35068	2.98212	-0.172254	0.575728	-0.172851	0.658966	7.02123e-06	0.999995	0.000604922	0.998571		TRANSSPLICED	Xins	RUN domain	RUSC2	RUN and SH3 domain containing 2	UniRef50_A0A068YF03, RUN domain containing protein n=4 Tax=Taeniidae TaxID=6208 RepID=A0A068YF03_ECHMU; UniRef50_W6UQM6, MAGUK p55 subfamily member 2 n=1 Tax=Echinococcus granulosus TaxID=6210 RepID=W6UQM6_ECHGR	Mlig022728.g8, Mlig022728.g1, Mlig057861.g1, Mlig057753.g1, Mlig022728.g2, Mlig022728.g5	Mlig022728.g8 {Length: 5464} {TRANSSPLICED} {Pfam: RUN domain [PF02759.17, score=42.7]; Transcription factor IIA, alpha/beta subunit [PF03153.11, score=19.0]} {Human: ENSG00000198853, RUSC2, RUN and SH3 domain containing 2, [Score=53.1, Expect=3e-06]; ENSG00000160753, RUSC1, RUN and SH3 domain containing 1, [Score=50.8, Expect=1e-05]} {Smed: dd_Smed_v6_4870_0_1, [RH, Score=70.5, Expect=3e-12]} {S…
MligTCv3c-10049.0	18	19	30	15	14	15	7	11	48	35	45	35	8	14	17	8	1.73343	2.75658	1.96942	2.92567	1.13829	0.00856587	0.204398	0.704441	0.267913	0.927476	1.2018	0.00294773			Sexual_specific	LITAF-like zinc ribbon domain	LITAF	lipopolysaccharide-induced TNF factor	UniRef50_A0A0N9K0R0, Lipopolysaccharide-induced tumor necrosis factor-alpha factor 3 n=1 Tax=Brachionus sp. 'koreanus' TaxID=1199090 RepID=A0A0N9K0R0_9BILA; UniRef50_D2KK68, Lipopolysaccharide-induced TNF-alpha factor n=5 Tax=Bivalvia TaxID=6544 RepID=D2KK68_MERMT; UniRef50_UPI0001CBB64F, PREDICTED: lipopolysaccharide-induced tumor necrosis factor-alpha factor homolog n=1 Tax=Saccoglossus kowalev…	Mlig025041.g1, Mlig019551.g1, Mlig032667.g1	Mlig025041.g1 {Length: 2289} {Pfam: LITAF-like zinc ribbon domain [PF10601.7, score=88.9]} {Human: ENSG00000189067, LITAF, lipopolysaccharide-induced TNF factor, [Score=74.3, Expect=1e-16]; ENSG00000089486, C16orf5, chromosome 16 open reading frame 5, [Score=71.2, Expect=5e-15]} {Dmel: FBgn0052280, CG32280, , [Score=70.9, Expect=9e-16]} {Celegans: WBGene00013604, Y87G2A.18, Caenorhabditis elegans…
MligTCv3c-1005.0	2	1	0	1	2	0	2	2	9	6	11	6	3	6	1	5	0.0944963	0.402843	-1.01087	-1.48614	-0.261309	0.847678	-1.76653	0.100092	-1.01539	0.8063	0.489831	0.442501			Sexual_biased; X1	Protein tyrosine kinase	LMTK3; IGF1R	lemur tyrosine kinase 3; insulin-like growth factor 1 receptor	UniRef50_A7SEH1, Predicted protein (Fragment) n=1 Tax=Nematostella vectensis TaxID=45351 RepID=A7SEH1_NEMVE; UniRef50_C3YWN8, Putative uncharacterized protein (Fragment) n=1 Tax=Branchiostoma floridae TaxID=7739 RepID=C3YWN8_BRAFL; UniRef50_UPI00035953E7, PREDICTED: uncharacterized protein LOC101855484 isoform X1 n=2 Tax=Aplysia californica TaxID=6500 RepID=UPI00035953E7; UniRef50_UPI000629B69C, …	Mlig040197.g1, Mlig040198.g2, Mlig034204.g5, Mlig012055.g1	Mlig040197.g1 {Length: 1714} {Pfam: Protein tyrosine kinase [PF07714.15, score=52.1]; Protein kinase domain [PF00069.23, score=28.6]} {Human: ENSG00000142235, LMTK3, lemur tyrosine kinase 3, [Score=72.8, Expect=3e-13]} {Dmel: FBgn0013984, InR, Insulin-like receptor, [Score=57.4, Expect=1e-08]; FBgn0264959, Src42A, Src oncogene at 42A, [Score=55.8, Expect=3e-08]} {Celegans: WBGene00005078, src-2, …
MligTCv3c-10050.0	20	14	15	26	12	17	9	17	27	28	29	31	11	16	9	9	1.67412	2.27059	2.19398	2.73617	0.733813	0.0282579	0.509292	0.176639	0.552824	0.716698	0.777345	0.0176515				RhoGEF domain	FGD4; FGD2	FYVE, RhoGEF and PH domain containing 4; FYVE, RhoGEF and PH domain containing 2	UniRef50_UPI0003EBD361, PREDICTED: FYVE, RhoGEF and PH domain-containing protein 1-like n=1 Tax=Neolamprologus brichardi TaxID=32507 RepID=UPI0003EBD361; UniRef50_UPI000696611D, PREDICTED: FYVE, RhoGEF and PH domain-containing protein 2-like isoform X1 n=4 Tax=Lingula unguis TaxID=7574 RepID=UPI000696611D	Mlig028711.g3, Mlig028711.g2, Mlig028711.g1	Mlig028711.g3 {Length: 3003} {Pfam: RhoGEF domain [PF00621.18, score=97.3]; FYVE zinc finger [PF01363.19, score=20.4]} {Human: ENSG00000146192, FGD2, FYVE, RhoGEF and PH domain containing 2, [Score=53.5, Expect=8e-07]; ENSG00000139132, FGD4, FYVE, RhoGEF and PH domain containing 4, [Score=53.1, Expect=1e-06]} {UniRef: UniRef50_UPI000696611D, PREDICTED: FYVE, RhoGEF and PH domain-containing protei…
MligTCv3c-10051.0	0	0	0	0	0	0	0	0	0	0	0	0	0	0	0	0	N/A	N/A	N/A	N/A	N/A	N/A	N/A	N/A	N/A	N/A	N/A	N/A								Mlig040678.g1	Mlig040678.g1 {Length: 1860}
MligTCv3c-10051.1	0	0	0	0	0	0	0	0	0	0	0	0	0	0	0	0	N/A	N/A	N/A	N/A	N/A	N/A	N/A	N/A	N/A	N/A	N/A	N/A								Mlig035551.g1	Mlig035551.g1 {Length: 2243}
MligTCv3c-10052.0	14	8	11	23	17	8	2	13	21	22	13	28	10	13	13	12	1.77149	1.82624	1.68937	2.30082	0.79261	0.0823289	0.520384	0.32737	-0.0325976	0.995895	0.239628	0.580725				WSC domain	WSCD2	WSC domain containing 2	UniRef50_J9QTL3, Gram-negative bacteria-binding protein n=3 Tax=Branchiostoma TaxID=7737 RepID=J9QTL3_BRABE	Mlig034854.g1, Mlig000075.g170	Mlig034854.g1 {Length: 1156} {SignalP} {Pfam: WSC domain [PF01822.17, score=52.8]} {Human: ENSG00000075035, WSCD2, WSC domain containing 2, [Score=55.5, Expect=1e-08]} {Dmel: FBgn0015360, oxt, peptide O-xylosyltransferase, [Score=65.1, Expect=4e-12]} {UniRef: UniRef50_J9QTL3, Gram-negative bacteria-binding protein n=3 Tax=Branchiostoma TaxID=7737 RepID=J9QTL3_BRABE, [Score=87.8, Expect=9e-18]} ##…
MligTCv3c-10053.0	17	18	20	21	37	22	16	25	34	26	39	40	30	23	30	24	2.91892	2.53183	3.05965	2.78211	-0.0838016	0.812038	0.28979	0.470585	0.177018	0.923371	-0.196574	0.494142		TRANSSPLICED		MAP7 (E-MAP-115) family				Mlig025864.g1, Mlig001487.g1, Mlig058680.g3	Mlig025864.g1 {Length: 3774} {TRANSSPLICED} {Pfam: MAP7 (E-MAP-115) family [PF05672.9, score=20.0]} {RNA1509_30837, RNA1509_33020} ### Mlig001487.g1 {Length: 3941} {TRANSSPLICED} {Pfam: MAP7 (E-MAP-115) family [PF05672.9, score=19.6]} {RNA1509_30837} ### Mlig058680.g3 {Length: 3863} {TRANSSPLICED} {Pfam: MAP7 (E-MAP-115) family [PF05672.9, score=19.9]} {RNA1509_30837}
MligTCv3c-10054.0	3	3	6	6	5	2	1	1	16	7	11	10	2	2	3	1	-0.827136	0.857955	-0.429115	0.688004	1.27126	0.0648318	-0.130357	0.884355	0.412515	0.942229	1.81413	0.00341694		TRANSSPLICED	Epidermal lineage (early + late + mature)	C2 domain	CCDC33	coiled-coil domain containing 33	UniRef50_UPI0006988F11, PREDICTED: coiled-coil domain-containing protein 33-like n=1 Tax=Lingula unguis TaxID=7574 RepID=UPI0006988F11	Mlig011302.g1	Mlig011302.g1 {Length: 3439} {TRANSSPLICED} {Pfam: C2 domain [PF00168.28, score=24.5]; C-terminal membrane-localisation domain of ion-channel, VCN1 [PF16799.3, score=19.3]} {Human: ENSG00000140481, CCDC33, coiled-coil domain containing 33, [RH, Score=220, Expect=1e-58]} {Smed: dd_Smed_v6_15844_0_1, [RH, Score=119, Expect=3e-27]} {Smes: dd_Smes_v1_40371_1_2, [RH, Score=105, Expect=5e-23]} {UniRef:…
MligTCv3c-10054.1	9	6	3	9	1	0	1	4	6	6	21	9	1	2	5	5	-0.113623	0.793153	-1.02755	1.26286	2.40211	0.00580254	0.503733	0.536921	-0.827531	0.876659	1.07084	0.110592		TRANSSPLICED	Epidermal lineage (early + late + mature); Sexual_biased; X2	C-terminal membrane-localisation domain of ion-channel, VCN1; C2 domain	CCDC33	coiled-coil domain containing 33	UniRef50_UPI000695A990, PREDICTED: coiled-coil domain-containing protein 33-like n=1 Tax=Lingula unguis TaxID=7574 RepID=UPI000695A990; UniRef50_UPI0006988F11, PREDICTED: coiled-coil domain-containing protein 33-like n=1 Tax=Lingula unguis TaxID=7574 RepID=UPI0006988F11	Mlig027599.g1, Mlig027599.g4	Mlig027599.g1 {Length: 3439} {TRANSSPLICED} {Pfam: C-terminal membrane-localisation domain of ion-channel, VCN1 [PF16799.3, score=20.0]} {Human: ENSG00000140481, CCDC33, coiled-coil domain containing 33, [Score=140, Expect=3e-34]} {Smed: dd_Smed_v6_6216_0_1, [Score=117, Expect=8e-29]} {Smes: dd_Smes_v1_41636_3_1, [Score=120, Expect=8e-30]} {UniRef: UniRef50_UPI0006988F11, PREDICTED: coiled-coil d…
MligTCv3c-10055.0	234	259	214	354	400	532	186	629	1119	731	961	729	596	539	588	452	7.26535	7.19074	7.13042	6.56746	-0.368194	0.0635254	-0.573102	0.0175169	-0.091718	0.944962	0.11319	0.57703								Mlig007666.g3, Mlig007666.g1	Mlig007666.g3 {Length: 1000} {SignalP} {RNA1509_1133, RNA1509_15587} ### Mlig007666.g1 {Length: 1000} {SignalP} {RNA1509_1133}
MligTCv3c-10055.1	160	162	124	219	266	303	115	362	629	408	472	387	332	316	314	276	6.45947	6.29256	6.39635	5.89085	-0.312643	0.108742	-0.353807	0.139312	-0.0190123	0.992001	0.0221512	0.918338								Mlig007666.g2	Mlig007666.g2 {Length: 1027} {SignalP} {RNA1509_1133}
MligTCv3c-10056.0	8	2	3	7	6	1	4	4	16	11	16	7	4	4	6	5	0.427886	1.04506	0.317726	0.827581	0.691654	0.28906	-0.174444	0.837137	-0.0731582	0.991422	0.79294	0.118398		TRANSSPLICED					UniRef50_UPI0009482FF2, UPI0009482FF2 related cluster n=1 Tax=unknown TaxID= RepID=UPI0009482FF2	Mlig032550.g1	Mlig032550.g1 {Length: 3725} {TRANSSPLICED} {UniRef: UniRef50_UPI0009482FF2, UPI0009482FF2 related cluster n=1 Tax=unknown TaxID= RepID=UPI0009482FF2, [Score=159, Expect=1e-38]} {RNA1509_56050}
MligTCv3c-10057.0	3	2	0	0	5	7	5	4	10	13	9	3	5	5	10	1	0.556798	0.548351	0.818779	-1.15586	-1.71239	0.0918165	-1.59819	0.183638	0.282053	0.95375	0.167861	0.820388				Ankyrin repeats (3 copies)	ANK2	ankyrin 2, neuronal	UniRef50_UPI00084B4EB6, UPI00084B4EB6 related cluster n=1 Tax=unknown TaxID= RepID=UPI00084B4EB6	Mlig051616.g2	Mlig051616.g2 {Length: 3738} {Pfam: Ankyrin repeats (3 copies) [PF12796.5, score=82.9]; Ankyrin repeats (many copies) [PF13637.4, score=63.0]; Ankyrin repeat [PF13606.4, score=52.6]; Ankyrin repeats (many copies) [PF13857.4, score=52.4]; Ankyrin repeat [PF00023.28, score=43.1]; Protein kinase domain [PF00069.23, score=20.8]} {Human: ENSG00000145362, ANK2, ankyrin 2, neuronal, [Score=58.2, Expect=…
MligTCv3c-10058.0	83	71	51	78	113	65	26	109	109	105	155	124	111	92	85	67	4.64129	4.36404	4.62561	4.67447	0.234024	0.374583	0.355568	0.262267	0.0314592	0.989486	-0.0900848	0.730708			Xins				UniRef50_L8GNV1, Metallophosphoesterase domain containing 2, putative n=1 Tax=Acanthamoeba castellanii str. Neff TaxID=1257118 RepID=L8GNV1_ACACA	Mlig021091.g2, Mlig021091.g1, Mlig021091.g4, Mlig021091.g3	Mlig021091.g2 {Length: 2516} {Smed: dd_Smed_v6_9610_0_1, [Score=60.1, Expect=3e-10]} {Smes: dd_Smes_v1_37028_1_3, [Score=60.8, Expect=9e-11]} {UniRef: UniRef50_L8GNV1, Metallophosphoesterase domain containing 2, putative n=1 Tax=Acanthamoeba castellanii str. Neff TaxID=1257118 RepID=L8GNV1_ACACA, [Score=57.8, Expect=4e-07]} {RNA1509_38284, RNA1509_46158} ### Mlig021091.g1 {Length: 2516} {Smed: dd…
MligTCv3c-10059.0	2	7	5	13	22	15	5	14	16	11	16	14	22	10	12	8	1.8584	1.24009	2.1955	1.25226	-0.741236	0.121445	0.0591998	0.953654	0.374632	0.862523	-0.425804	0.31219	Neoblast, stringent	TRANSSPLICED						Mlig032562.g1	Mlig032562.g1 {Length: 768} {TRANSSPLICED} {RNA1509_39908}
MligTCv3c-10059.1	2	12	3	15	16	10	9	22	35	21	30	39	22	22	25	22	2.69313	2.37533	2.22382	1.49593	-0.522923	0.298678	-0.824074	0.136103	-0.425693	0.832753	-0.124542	0.752793	Neoblast	TRANSSPLICED		Protein of unknown function (DUF1761)			UniRef50_UPI0005ED5A26, hypothetical protein n=1 Tax=Bacillus niacini TaxID=86668 RepID=UPI0005ED5A26	Mlig045327.g1	Mlig045327.g1 {Length: 792} {TRANSSPLICED} {SignalP} {Pfam: Protein of unknown function (DUF1761) [PF08570.8, score=41.8]} {UniRef: UniRef50_UPI0005ED5A26, hypothetical protein n=1 Tax=Bacillus niacini TaxID=86668 RepID=UPI0005ED5A26, [Score=56.2, Expect=1e-08]} {RNA1509_39908}
MligTCv3c-1006.0	1	0	1	2	2	1	0	2	2	2	0	2	2	0	0	3	-1.49808	-2.00218	-1.28958	-1.49088	N/A	N/A	N/A	N/A	N/A	N/A	N/A	N/A		NoTransDecoderORF						Mlig015829.g1	Mlig015829.g1 {Length: 6925} {NoTransDecoderORF} {RNA1509_5808}
MligTCv3c-10060.0	301	267	359	386	404	287	243	624	874	606	1024	789	605	417	454	372	7.01893	7.08686	6.99197	6.9012	0.107192	0.626267	-0.137357	0.633926	0.0136496	0.995916	0.258199	0.191082			X2	bZIP transcription factor	JUND	jun D proto-oncogene	UniRef50_A0A0H4LHR1, Transcription factor AP-1 n=12 Tax=Lophotrochozoa TaxID=1206795 RepID=A0A0H4LHR1_PINFU	Mlig030395.g1	Mlig030395.g1 {Length: 2695} {Pfam: bZIP transcription factor [PF00170.19, score=50.9]; Basic region leucine zipper [PF07716.13, score=35.0]; bZIP Maf transcription factor [PF03131.15, score=30.0]; Jun-like transcription factor [PF03957.11, score=27.3]} {Human: ENSG00000130522, JUND, jun D proto-oncogene, [RH, Score=78.2, Expect=1e-15]; ENSG00000171223, JUNB, jun B proto-oncogene, [RH, Score=76.6…
MligTCv3c-10060.1	0	0	0	1	0	0	1	0	0	0	0	0	0	0	0	0	N/A	N/A	-3.59405	-3.49086	N/A	N/A	N/A	N/A	N/A	N/A	N/A	N/A				Jun-like transcription factor				Mlig030395.g2	Mlig030395.g2 {Length: 2140} {Pfam: Jun-like transcription factor [PF03957.11, score=26.1]} {Smans: Smp_067520.1, [Score=45.8, Expect=8e-06]; Smp_080420.1, [Score=45.4, Expect=8e-06]} {RNA1509_3616}
MligTCv3c-10061.0	0	0	0	0	0	0	0	0	0	0	0	0	0	0	0	0	N/A	N/A	N/A	N/A	N/A	N/A	N/A	N/A	N/A	N/A	N/A	N/A		NoTransDecoderORF						Mlig017243.g7	Mlig017243.g7 {Length: 1189} {NoTransDecoderORF} {RNA1509_21769}
MligTCv3c-10061.1	3	16	19	23	45	32	23	31	68	28	50	43	45	30	36	27	3.27614	2.94826	3.46611	2.45132	-0.810206	0.0514846	-0.453191	0.398781	0.22374	0.923679	-0.133275	0.726999	Germline	TRANSSPLICED NoTransDecoderORF		Galactosyltransferase	B3GNT5; B3GNT6	UDP-GlcNAc:betaGal beta-1,3-N-acetylglucosaminyltransferase 5; UDP-GlcNAc:betaGal beta-1,3-N-acetylglucosaminyltransferase 6 (core 3 synthase)	UniRef50_A0A183AIK1, Hexosyltransferase n=1 Tax=Echinostoma caproni TaxID=27848 RepID=A0A183AIK1_9TREM	Mlig017243.g4, Mlig017243.g8, Mlig017243.g6	Mlig017243.g4 {Length: 233} {NoTransDecoderORF} {RNA1509_58957} ### Mlig017243.g8 {Length: 3866} {TRANSSPLICED} {Pfam: Galactosyltransferase [PF01762.19, score=55.1]} {Human: ENSG00000198488, B3GNT6, UDP-GlcNAc:betaGal beta-1,3-N-acetylglucosaminyltransferase 6 (core 3 synthase), [Score=67.8, Expect=3e-12]; ENSG00000172318, B3GALT1, UDP-Gal:betaGlcNAc beta 1,3-galactosyltransferase, polypeptide 1…
MligTCv3c-10061.2	0	0	0	0	0	0	0	0	0	0	0	0	0	0	0	0	N/A	N/A	N/A	N/A	N/A	N/A	N/A	N/A	N/A	N/A	N/A	N/A		TRANSSPLICED		Galactosyltransferase	B3GNT5	UDP-GlcNAc:betaGal beta-1,3-N-acetylglucosaminyltransferase 5	UniRef50_A0A183AIK1, Hexosyltransferase n=1 Tax=Echinostoma caproni TaxID=27848 RepID=A0A183AIK1_9TREM	Mlig016559.g2, Mlig003464.g2	Mlig016559.g2 {Length: 1972} {TRANSSPLICED} {Pfam: Galactosyltransferase [PF01762.19, score=124.8]} {Human: ENSG00000176597, B3GNT5, UDP-GlcNAc:betaGal beta-1,3-N-acetylglucosaminyltransferase 5, [RH, Score=121, Expect=4e-30]; ENSG00000198488, B3GNT6, UDP-GlcNAc:betaGal beta-1,3-N-acetylglucosaminyltransferase 6 (core 3 synthase), [RH, Score=120, Expect=2e-29]} {Dmel: FBgn0000221, brn, brainiac, …
MligTCv3c-10062.0	96	72	63	134	153	94	105	185	218	139	175	175	171	126	163	104	5.30369	4.87218	5.50378	5.00317	-0.303029	0.16209	0.17383	0.560611	0.23455	0.814465	-0.24231	0.242623		TRANSSPLICED	X2	GGL domain	GNG13	guanine nucleotide binding protein (G protein), gamma 13	UniRef50_A0A068XJN8, Guanine nucleotide binding protein n=7 Tax=Cyclophyllidea TaxID=6201 RepID=A0A068XJN8_HYMMI	Mlig056687.g1	Mlig056687.g1 {Length: 1578} {TRANSSPLICED} {Pfam: GGL domain [PF00631.20, score=33.3]} {Human: ENSG00000127588, GNG13, guanine nucleotide binding protein (G protein), gamma 13, [Score=45.1, Expect=2e-07]} {Smed: dd_Smed_v6_2883_0_1, [Score=47.0, Expect=2e-08]} {Smes: dd_Smes_v1_80351_1_1, [Score=47.0, Expect=2e-08]} {UniRef: UniRef50_A0A068XJN8, Guanine nucleotide binding protein n=7 Tax=Cycloph…
MligTCv3c-10062.1	28	25	42	31	62	62	20	68	187	98	172	129	90	72	94	71	4.53068	4.58344	4.09625	3.53133	-0.381907	0.19204	-1.01275	0.00296889	-0.387574	0.737269	0.243271	0.328776		TRANSSPLICED	X2	GGL domain	GNG13	guanine nucleotide binding protein (G protein), gamma 13	UniRef50_A0A068XLW3, G protein gamma subunit n=7 Tax=Eucestoda TaxID=6200 RepID=A0A068XLW3_HYMMI	Mlig028451.g1, Mlig000071.g6	Mlig028451.g1 {Length: 1604} {TRANSSPLICED} {Pfam: GGL domain [PF00631.20, score=35.2]} {Human: ENSG00000127588, GNG13, guanine nucleotide binding protein (G protein), gamma 13, [Score=45.4, Expect=1e-07]} {Smed: dd_Smed_v6_2883_0_1, [RH, Score=48.5, Expect=2e-09]} {Smes: dd_Smes_v1_80351_1_1, [RH, Score=48.5, Expect=2e-09]} {UniRef: UniRef50_A0A068XLW3, G protein gamma subunit n=7 Tax=Eucestoda …
MligTCv3c-10063.0	62	44	30	47	31	35	21	51	133	72	126	106	53	40	49	33	3.61941	4.1652	3.50658	4.04504	0.726498	0.00558035	-0.0823573	0.827793	-0.0743437	0.967875	0.734511	0.00234915			X1	Transcription factor S-II (TFIIS), central domain	TCEA2	transcription elongation factor A (SII), 2	UniRef50_C1LE55, RNA polymerase II elongation factor n=13 Tax=Platyhelminthes TaxID=6157 RepID=C1LE55_SCHJA	Mlig014928.g2, Mlig014928.g1, Mlig014928.g3	Mlig014928.g2 {Length: 1590} {Pfam: Transcription factor S-II (TFIIS), central domain [PF07500.12, score=116.5]; Transcription factor S-II (TFIIS) [PF01096.16, score=69.8]; TFIIS helical bundle-like domain [PF08711.9, score=35.3]} {Human: ENSG00000171703, TCEA2, transcription elongation factor A (SII), 2, [RH, Score=253, Expect=1e-82]; ENSG00000187735, TCEA1, transcription elongation factor A (SI…
MligTCv3c-10064.0	0	0	0	0	7	14	0	10	2	1	0	0	20	22	15	11	2.26021	-3.00843	1.32886	N/A	-6.221	0.000595734	-2.32789	0.483829	-0.875963	0.705705	-4.76907	2.6645e-06								Mlig003589.g1	Mlig003589.g1 {Length: 630} {RNA1509_3841}
MligTCv3c-10064.1	0	0	2	2	376	268	87	306	14	1	8	4	256	363	289	145	6.20924	0.135639	6.36041	-1.48804	-7.54613	5.83382e-12	-1.5143	0.296201	0.190801	0.924343	-5.84103	1.41601e-12	Germline							Mlig006310.g1, Mlig014855.g3, Mlig014855.g2, Mlig014855.g4	Mlig006310.g1 {Length: 669} {RNA1509_3841} ### Mlig014855.g3 {Length: 669} {RNA1509_3841} ### Mlig014855.g2 {Length: 669} {RNA1509_3841} ### Mlig014855.g4 {Length: 669} {RNA1509_3841}
MligTCv3c-10065.0	7	3	3	3	8	9	7	21	7	14	7	7	12	15	16	9	1.87633	0.562116	1.87604	0.523534	-1.15039	0.0403594	0.00638018	1	0.038963	0.992776	-1.11781	0.0156432		TRANSSPLICED						Mlig019308.g2	Mlig019308.g2 {Length: 1699} {TRANSSPLICED} {RNA1509_13876}
MligTCv3c-10065.1	11	7	5	6	27	24	12	33	13	16	12	16	24	24	29	20	2.77834	1.26079	2.97142	1.38568	-1.39125	0.000429068	0.164847	0.797515	0.233474	0.885165	-1.32262	0.000159846		TRANSSPLICED						Mlig019308.g4	Mlig019308.g4 {Length: 1706} {TRANSSPLICED} {RNA1509_13876, RNA1509_17592}
MligTCv3c-10065.2	5	2	2	2	9	13	6	14	5	6	5	7	10	10	9	10	1.46849	-0.0584541	1.79364	-0.0194657	-1.59528	0.00330461	0.0770018	0.952884	0.362182	0.860867	-1.3101	0.00431338		TRANSSPLICED						Mlig019308.g7	Mlig019308.g7 {Length: 1806} {TRANSSPLICED} {RNA1509_13876}
MligTCv3c-10066.0	17	16	23	39	47	33	29	42	67	75	63	49	59	46	42	27	3.60299	3.4217	3.674	3.06623	-0.404068	0.204235	-0.301915	0.459783	0.102717	0.959492	0.00056323	0.998885					HSPBP1	HSPA (heat shock 70kDa) binding protein, cytoplasmic cochaperone 1	UniRef50_UPI0006D509FD, PREDICTED: hsp70-binding protein 1 isoform X1 n=3 Tax=Halyomorpha halys TaxID=286706 RepID=UPI0006D509FD	Mlig023369.g4, Mlig023369.g2, Mlig023369.g1, Mlig023369.g3	Mlig023369.g4 {Length: 1977} {Human: ENSG00000133265, HSPBP1, HSPA (heat shock 70kDa) binding protein, cytoplasmic cochaperone 1, [Score=48.1, Expect=1e-05]} {Dmel: FBgn0036306, CG10973, , [Score=59.7, Expect=9e-10]} {Smed: dd_Smed_v6_3729_0_1, [Score=76.6, Expect=1e-15]} {Smes: dd_Smes_v1_36263_1_1, [Score=77.4, Expect=8e-16]} {Smans: Smp_066950.1, [Score=57.0, Expect=2e-09]} {UniRef: UniRef50_U…
MligTCv3c-10067.0	24	24	21	22	35	28	17	47	53	39	53	46	51	56	44	27	3.64414	2.98703	3.37131	3.04937	-0.134161	0.663498	0.102014	0.814229	-0.232536	0.859833	-0.468712	0.0547429								Mlig019222.g2, Mlig019222.g3, Mlig019222.g1	Mlig019222.g2 {Length: 2903} {SignalP} {RNA1509_10724, RNA1509_19015} ### Mlig019222.g3 {Length: 2883} {SignalP} {RNA1509_19015} ### Mlig019222.g1 {Length: 2876} {SignalP} {RNA1509_19015, RNA1509_58076}
MligTCv3c-10068.0	38	53	17	47	100	76	41	86	110	70	112	107	86	74	88	57	4.42283	4.04466	4.64378	3.79468	-0.652721	0.0218433	-0.20337	0.610487	0.260368	0.844136	-0.188984	0.480481		TRANSSPLICED						Mlig024777.g6, Mlig024777.g2, Mlig017199.g3	Mlig024777.g6 {Length: 1918} {TRANSSPLICED} {RNA1509_26033} ### Mlig024777.g2 {Length: 1496} {TRANSSPLICED} {RNA1509_26033} ### Mlig017199.g3 {Length: 1621} {TRANSSPLICED} {RNA1509_26033}
MligTCv3c-10069.0	0	0	0	0	0	0	0	0	0	0	1	0	0	0	0	0	N/A	-4.59373	N/A	N/A	N/A	N/A	N/A	N/A	N/A	N/A	N/A	N/A								Mlig038337.g2	Mlig038337.g2 {Length: 3285}
MligTCv3c-10069.1	0	0	0	0	0	0	0	2	3	0	0	1	0	1	0	0	-3.82421	-2.59781	-2.61223	N/A	N/A	N/A	N/A	N/A	N/A	N/A	N/A	N/A								Mlig029958.g4	Mlig029958.g4 {Length: 1463} {RNA1509_41568}
MligTCv3c-10069.2	12	3	8	8	3	3	1	2	7	4	7	10	9	1	6	2	0.328539	0.216586	-0.430424	1.47533	2.04446	0.00407777	1.27265	0.0594038	-0.699198	0.861447	0.0726139	0.918274		TRANSSPLICED		EGF-like domain			UniRef50_A0A1I8IXX8, Glycerol-3-phosphate dehydrogenase n=1 Tax=Macrostomum lignano TaxID=282301 RepID=A0A1I8IXX8_9PLAT; UniRef50_UPI0006983D1A, PREDICTED: uncharacterized protein LOC106156612 n=1 Tax=Lingula unguis TaxID=7574 RepID=UPI0006983D1A	Mlig020192.g1, Mlig020192.g4, Mlig024634.g7, Mlig020192.g2	Mlig020192.g1 {Length: 3632} {TRANSSPLICED} {RNA1509_42497} ### Mlig020192.g4 {Length: 9076} {TRANSSPLICED} {Pfam: EGF-like domain [PF00008.25, score=30.8]; Human growth factor-like EGF [PF12661.5, score=20.0]} {UniRef: UniRef50_UPI0006983D1A, PREDICTED: uncharacterized protein LOC106156612 n=1 Tax=Lingula unguis TaxID=7574 RepID=UPI0006983D1A, [Score=71.2, Expect=6e-10]} {RNA1509_42497} ### Mlig…
MligTCv3c-10069.3	15	14	11	29	13	7	7	23	41	30	63	42	23	7	10	13	1.89498	2.86036	2.01814	2.59799	0.768971	0.0567479	-0.214105	0.669327	0.166038	0.95277	1.14911	0.00184544		TRANSSPLICED	Asexual_biased; Asexual_specific; Sexual_specific	C2 domain	KIAA0528	KIAA0528	UniRef50_E9FTK8, Putative uncharacterized protein n=1 Tax=Daphnia pulex TaxID=6669 RepID=E9FTK8_DAPPU; UniRef50_Q7TPS5-2, Isoform 2 of C2 domain-containing protein 5 n=114 Tax=Euteleostomi TaxID=117571 RepID=Q7TPS5-2	Mlig027057.g1, Mlig024631.g2, Mlig010125.g1	Mlig027057.g1 {Length: 4798} {TRANSSPLICED} {Pfam: C2 domain [PF00168.28, score=83.1]; Putative heavy-metal-binding [PF01906.15, score=25.5]} {Human: ENSG00000111731, KIAA0528, KIAA0528, [RH, Score=327, Expect=8e-97]} {Dmel: FBgn0039187, CG6454, , [RH, Score=316, Expect=6e-91]} {Celegans: WBGene00018719, F52H2.7, Caenorhabditis elegans Protein F52H2.7 (F52H2.7) mRNA, complete cds., [RH, Score=151…
MligTCv3c-1007.0	0	1	0	0	0	0	0	0	0	1	0	1	0	0	0	0	N/A	-3.58724	N/A	-3.48294	N/A	N/A	N/A	N/A	N/A	N/A	N/A	N/A		NoTransDecoderORF						Mlig026457.g2	Mlig026457.g2 {Length: 201} {NoTransDecoderORF} {RNA1509_57998}
MligTCv3c-10070.0	64	23	32	31	28	23	15	38	71	65	73	53	56	34	37	22	3.3718	3.4518	3.09074	3.76937	0.857507	0.0107341	0.352338	0.376332	-0.242017	0.898762	0.263152	0.388188		TRANSSPLICED	Sexual_biased; Sexual_specific; X2	HEAT repeats; Protein kinase domain	STK36	serine/threonine kinase 36	UniRef50_A0A0V0JCF1, Serine/threonine-protein kinase 36 (Fragment) n=1 Tax=Schistocephalus solidus TaxID=70667 RepID=A0A0V0JCF1_SCHSO; UniRef50_UPI000698DBCE, PREDICTED: serine/threonine-protein kinase 36-like n=1 Tax=Lingula unguis TaxID=7574 RepID=UPI000698DBCE	Mlig001227.g4, Mlig025090.g1, Mlig017985.g5	Mlig001227.g4 {Length: 5189} {TRANSSPLICED} {Pfam: Protein kinase domain [PF00069.23, score=248.1]; Protein tyrosine kinase [PF07714.15, score=142.1]; Kinase-like [PF14531.4, score=24.9]; HEAT repeat [PF02985.20, score=21.9]; HEAT repeats [PF13646.4, score=19.1]} {Human: ENSG00000163482, STK36, serine/threonine kinase 36, [RH, Score=396, Expect=1e-115]} {Dmel: FBgn0001079, fu, fused, [RH, Score=2…
MligTCv3c-10071.0	0	0	0	0	0	0	0	0	1	0	1	2	1	0	1	0	-2.82849	-2.5932	N/A	N/A	N/A	N/A	N/A	N/A	N/A	N/A	N/A	N/A			Testis; Sexual_biased	Domain of unknown function (DUF4476)			UniRef50_UPI00071E25E3, PREDICTED: uncharacterized protein LOC106876346, partial n=1 Tax=Octopus bimaculoides TaxID=37653 RepID=UPI00071E25E3	Mlig002886.g3	Mlig002886.g3 {Length: 1498} {Pfam: Domain of unknown function (DUF4476) [PF14771.4, score=35.8]} {Smed: dd_Smed_v6_50605_0_1, [RH, Score=197, Expect=4e-63]} {Smes: dd_Smes_v1_23677_1_1, [RH, Score=197, Expect=6e-63]} {Smans: Smp_143090.1, [Score=146, Expect=1e-43]} {UniRef: UniRef50_UPI00071E25E3, PREDICTED: uncharacterized protein LOC106876346, partial n=1 Tax=Octopus bimaculoides TaxID=37653 R…
MligTCv3c-10071.1	54	30	45	71	28	13	12	32	86	69	72	80	46	24	28	28	3.14596	3.6827	2.7903	4.14591	1.54102	3.49349e-06	0.505142	0.0925913	-0.311342	0.829804	0.724538	0.0056259		TRANSSPLICED	Testis; Sexual_biased	Domain of unknown function (DUF4476)			UniRef50_UPI00071E25E3, PREDICTED: uncharacterized protein LOC106876346, partial n=1 Tax=Octopus bimaculoides TaxID=37653 RepID=UPI00071E25E3	Mlig033352.g2, Mlig033352.g1	Mlig033352.g2 {Length: 1631} {TRANSSPLICED} {Pfam: Domain of unknown function (DUF4476) [PF14771.4, score=35.8]} {Smed: dd_Smed_v6_50605_0_1, [RH, Score=197, Expect=4e-63]} {Smes: dd_Smes_v1_23677_1_1, [RH, Score=197, Expect=6e-63]} {Smans: Smp_143090.1, [Score=146, Expect=1e-43]} {UniRef: UniRef50_UPI00071E25E3, PREDICTED: uncharacterized protein LOC106876346, partial n=1 Tax=Octopus bimaculoide…
MligTCv3c-10072.0	8	5	5	6	1	2	3	6	19	14	11	6	3	3	3	1	-0.506566	1.05154	-0.0154491	1.10727	1.2844	0.0474576	0.0932316	0.920405	0.505919	0.918185	1.69709	0.00521403								Mlig028671.g1	Mlig028671.g1 {Length: 2668} {RNA1509_28165}
MligTCv3c-10072.1	46	54	45	50	18	24	13	39	132	61	121	113	34	25	33	32	3.13885	4.12747	2.93847	4.15455	1.4042	3.10195e-05	0.0675408	0.880054	-0.155751	0.942229	1.18091	8.13363e-05								Mlig031708.g2, Mlig022171.g1	Mlig031708.g2 {Length: 2112} {RNA1509_28165} ### Mlig022171.g1 {Length: 2032} {RNA1509_28165}
MligTCv3c-10073.0	0	0	0	0	473	331	229	556	1	0	0	0	506	377	677	429	7.13345	-4.59469	7.02206	N/A	-11.8886	5.31782e-15	-1.22571	0.629217	-0.0737201	0.960274	-10.7367	2.62428e-16	Germline		Sexual_biased; Xins	Zinc finger C-x8-C-x5-C-x3-H type (and similar)	ZFP36L1	zinc finger protein 36, C3H type-like 1	UniRef50_UPI0002657EB1, PREDICTED: uncharacterized protein LOC100897859 n=1 Tax=Metaseiulus occidentalis TaxID=34638 RepID=UPI0002657EB1; UniRef50_UPI000719ABC8, PREDICTED: zinc finger protein 36, C3H1 type-like 2-B n=1 Tax=Priapulus caudatus TaxID=37621 RepID=UPI000719ABC8	Mlig006288.g3	Mlig006288.g3 {Length: 1350} {Pfam: Zinc finger C-x8-C-x5-C-x3-H type (and similar) [PF00642.22, score=40.1]} {Human: ENSG00000185650, ZFP36L1, zinc finger protein 36, C3H type-like 1, [RH, Score=80.1, Expect=4e-17]; ENSG00000152518, ZFP36L2, zinc finger protein 36, C3H type-like 2, [RH, Score=77.0, Expect=1e-15]} {Dmel: FBgn0011837, Tis11, Tis11 homolog, [Score=77.4, Expect=4e-16]} {Celegans: WB…
MligTCv3c-10073.1	0	0	0	1	487	530	252	923	0	0	0	0	481	487	574	364	7.07188	N/A	7.44232	-3.49086	-10.3242	2.40394e-15	1.98533	0.338238	0.40848	0.604254	-11.9011	2.88581e-16	Germline		Sexual_biased; Xins	Zinc finger C-x8-C-x5-C-x3-H type (and similar)	ZFP36L1	zinc finger protein 36, C3H type-like 1	UniRef50_UPI0002657EB1, PREDICTED: uncharacterized protein LOC100897859 n=1 Tax=Metaseiulus occidentalis TaxID=34638 RepID=UPI0002657EB1; UniRef50_UPI000719ABC8, PREDICTED: zinc finger protein 36, C3H1 type-like 2-B n=1 Tax=Priapulus caudatus TaxID=37621 RepID=UPI000719ABC8	Mlig006288.g2	Mlig006288.g2 {Length: 1360} {Pfam: Zinc finger C-x8-C-x5-C-x3-H type (and similar) [PF00642.22, score=40.0]} {Human: ENSG00000185650, ZFP36L1, zinc finger protein 36, C3H type-like 1, [RH, Score=80.1, Expect=5e-17]; ENSG00000152518, ZFP36L2, zinc finger protein 36, C3H type-like 2, [RH, Score=77.0, Expect=1e-15]} {Dmel: FBgn0011837, Tis11, Tis11 homolog, [Score=77.4, Expect=4e-16]} {Celegans: WB…
MligTCv3c-10073.2	0	0	0	1	116	72	46	83	0	0	0	0	98	85	109	68	4.66264	N/A	4.7181	-3.49086	-7.60062	1.01968e-11	1.98533	0.338238	0.0933483	0.95325	-9.4926	1.35483e-13			Sexual_biased; Xins	Zinc finger C-x8-C-x5-C-x3-H type (and similar)	ZFP36L1	zinc finger protein 36, C3H type-like 1	UniRef50_UPI0002657EB1, PREDICTED: uncharacterized protein LOC100897859 n=1 Tax=Metaseiulus occidentalis TaxID=34638 RepID=UPI0002657EB1; UniRef50_UPI000719ABC8, PREDICTED: zinc finger protein 36, C3H1 type-like 2-B n=1 Tax=Priapulus caudatus TaxID=37621 RepID=UPI000719ABC8	Mlig006288.g1	Mlig006288.g1 {Length: 1362} {Pfam: Zinc finger C-x8-C-x5-C-x3-H type (and similar) [PF00642.22, score=40.0]} {Human: ENSG00000185650, ZFP36L1, zinc finger protein 36, C3H type-like 1, [RH, Score=80.1, Expect=5e-17]; ENSG00000152518, ZFP36L2, zinc finger protein 36, C3H type-like 2, [RH, Score=77.0, Expect=1e-15]} {Dmel: FBgn0011837, Tis11, Tis11 homolog, [Score=77.4, Expect=4e-16]} {Celegans: WB…
MligTCv3c-10073.3	0	3	0	2	3	2	1	0	1	5	3	1	1	0	0	1	-2.82425	-1.25848	-1.00812	-1.16514	N/A	N/A	N/A	N/A	N/A	N/A	N/A	N/A			Epidermis II; Asexual_biased; Xins	PT repeat	OGFR	opioid growth factor receptor	UniRef50_A0A1D3TN27, GTPase-activating protein, putative n=6 Tax=Plasmodium TaxID=5820 RepID=A0A1D3TN27_9APIC; UniRef50_E1VZ17, Putative cell surface protein n=3 Tax=Glutamicibacter arilaitensis TaxID=256701 RepID=E1VZ17_GLUAR; UniRef50_UPI00065B6B53, PREDICTED: uncharacterized protein LOC106012931 n=1 Tax=Aplysia californica TaxID=6500 RepID=UPI00065B6B53; UniRef50_UPI000674E233, PREDICTED: tran…	Mlig017868.g1, Mlig016409.g1, Mlig016409.g4, Mlig007025.g9	Mlig017868.g1 {Length: 5845} {Pfam: PT repeat [PF04886.10, score=156.5]} {UniRef: UniRef50_A0A1D3TN27, GTPase-activating protein, putative n=6 Tax=Plasmodium TaxID=5820 RepID=A0A1D3TN27_9APIC, [Score=62.0, Expect=7e-07]; UniRef50_E1VZ17, Putative cell surface protein n=3 Tax=Glutamicibacter arilaitensis TaxID=256701 RepID=E1VZ17_GLUAR, [Score=62.0, Expect=9e-07]} {RNA1509_58926} ### Mlig016409.g1…
MligTCv3c-10074.0	21	31	24	51	24	20	6	35	70	38	49	41	27	27	9	8	2.3127	3.02596	2.75878	3.48481	0.911901	0.018593	0.504264	0.258645	0.491752	0.796865	0.899389	0.0176204				Ammonium Transporter Family	RHAG	Rh-associated glycoprotein	UniRef50_A0A0P5HZN3, Ammonium transporter Rh type C n=41 Tax=Daphnia magna TaxID=35525 RepID=A0A0P5HZN3_9CRUS; UniRef50_E9HAS9, Putative uncharacterized protein n=14 Tax=Daphnia TaxID=6668 RepID=E9HAS9_DAPPU	Mlig015994.g1, Mlig015994.g3, Mlig015994.g2	Mlig015994.g1 {Length: 2272} {Pfam: Ammonium Transporter Family [PF00909.19, score=235.6]} {Human: ENSG00000112077, RHAG, Rh-associated glycoprotein, [RH, Score=302, Expect=3e-98]} {Dmel: FBgn0028699, Rh50, Rh50, [Score=286, Expect=1e-91]} {Celegans: WBGene00004358, rhr-1, Caenorhabditis elegans Protein RHR-1 (rhr-1) mRNA, complete cds., [RH, Score=283, Expect=2e-90]} {Smed: dd_Smed_v6_1882_0_2, …
MligTCv3c-10075.0	29	16	15	22	17	11	6	21	41	37	37	41	17	13	21	17	2.26888	2.70853	2.15661	2.8798	0.901839	0.00707982	0.211143	0.605667	-0.0668272	0.988615	0.623869	0.0324077								Mlig007531.g1	Mlig007531.g1 {Length: 1471} {RNA1509_24661}
MligTCv3c-10075.1	56	32	29	41	32	20	12	38	75	66	72	76	30	25	39	35	3.20155	3.59809	3.04437	3.83099	0.967361	0.0013868	0.272207	0.436753	-0.110984	0.95554	0.584169	0.0276419								Mlig007531.g3	Mlig007531.g3 {Length: 1388} {RNA1509_24661, RNA1509_35500}
MligTCv3c-10075.2	26	15	13	27	13	15	10	18	52	51	50	48	27	23	30	20	2.81809	3.07699	2.22107	2.84439	0.814547	0.00882964	-0.186517	0.625981	-0.559274	0.611349	0.44179	0.0755752								Mlig007531.g2	Mlig007531.g2 {Length: 1379} {RNA1509_24661, RNA1509_45382}
MligTCv3c-10076.0	13	8	6	13	10	14	9	17	32	14	28	20	15	16	19	15	2.20511	1.94486	2.05573	1.83106	-0.0290302	0.979134	-0.0760686	0.903088	-0.112019	0.96327	-0.0649808	0.892399		TRANSSPLICED	X1	Drought induced 19 protein (Di19), zinc-binding	ZNF280B	zinc finger protein 280B	UniRef50_UPI000674C609, PREDICTED: uncharacterized threonine-rich GPI-anchored glycoprotein PJ4664.02-like isoform X2 n=1 Tax=Biomphalaria glabrata TaxID=6526 RepID=UPI000674C609; UniRef50_UPI000699130D, PREDICTED: uncharacterized protein LOC106172366 isoform X1 n=4 Tax=Lingula unguis TaxID=7574 RepID=UPI000699130D	Mlig013663.g2	Mlig013663.g2 {Length: 4174} {TRANSSPLICED} {Pfam: Drought induced 19 protein (Di19), zinc-binding [PF05605.10, score=19.8]} {Human: ENSG00000198477, ZNF280B, zinc finger protein 280B, [Score=98.6, Expect=1e-21]} {Dmel: FBgn0033998, row, relative of woc, [Score=80.9, Expect=7e-16]} {Smed: dd_Smed_v6_2118_0_1, [Score=79.7, Expect=8e-16]} {Smes: dd_Smes_v1_67513_1_1, [Score=79.7, Expect=9e-16]} {Sm…
MligTCv3c-10076.1	48	18	36	33	46	43	18	86	123	56	81	72	61	57	77	73	4.26332	3.76265	3.92936	3.6138	-0.138698	0.708807	-0.117678	0.820069	-0.284058	0.85721	-0.305078	0.30797		TRANSSPLICED	X1		ZNF280B	zinc finger protein 280B	UniRef50_A0A023G645, Putative pogo transposable element (Fragment) n=8 Tax=Ixodidae TaxID=6939 RepID=A0A023G645_9ACAR; UniRef50_UPI000674C609, PREDICTED: uncharacterized threonine-rich GPI-anchored glycoprotein PJ4664.02-like isoform X2 n=1 Tax=Biomphalaria glabrata TaxID=6526 RepID=UPI000674C609	Mlig033122.g6, Mlig030581.g4	Mlig033122.g6 {Length: 4686} {TRANSSPLICED} {Human: ENSG00000198477, ZNF280B, zinc finger protein 280B, [RH, Score=113, Expect=9e-26]; ENSG00000056277, ZNF280C, zinc finger protein 280C, [RH, Score=110, Expect=2e-24]} {Dmel: FBgn0033998, row, relative of woc, [RH, Score=86.3, Expect=5e-17]} {Smed: dd_Smed_v6_2118_0_1, [Score=92.0, Expect=3e-19]} {Smes: dd_Smes_v1_67513_1_1, [Score=92.4, Expect=4e…
MligTCv3c-10077.0	25	26	24	24	37	23	20	34	74	71	61	67	41	29	24	29	3.12068	3.52299	3.2493	3.17337	0.117485	0.725306	-0.305294	0.4041	0.166725	0.927402	0.589504	0.0260978				Ring finger domain				Mlig031038.g2, Mlig031038.g1, Mlig029344.g4	Mlig031038.g2 {Length: 1862} {Pfam: Ring finger domain [PF13639.4, score=35.2]; RING-type zinc-finger [PF13445.4, score=27.2]; Zinc finger, C3HC4 type (RING finger) [PF00097.23, score=26.6]; Zinc finger, C3HC4 type (RING finger) [PF13923.4, score=25.5]} {RNA1509_34007} ### Mlig031038.g1 {Length: 1867} {Pfam: Ring finger domain [PF13639.4, score=35.2]; RING-type zinc-finger [PF13445.4, score=27.2]…
MligTCv3c-10078.0	16	6	9	8	12	9	10	17	24	15	17	19	33	17	15	16	2.50361	1.63693	1.99773	1.81619	0.00862407	0.987634	0.211259	0.731235	-0.46758	0.789952	-0.670215	0.0543859		TRANSSPLICED	Sexual_biased; X1	Ring finger domain	SCAF11	SR-related CTD-associated factor 11	UniRef50_A0A0X3PVM7, PHD and RING finger domain-containing protein 1 n=1 Tax=Schistocephalus solidus TaxID=70667 RepID=A0A0X3PVM7_SCHSO	Mlig022491.g2	Mlig022491.g2 {Length: 3218} {TRANSSPLICED} {Pfam: Ring finger domain [PF13639.4, score=36.2]; RING-H2 zinc finger domain [PF12678.5, score=29.0]; Zinc finger, C3HC4 type (RING finger) [PF00097.23, score=26.4]; RING-type zinc-finger [PF13445.4, score=23.8]; Zinc finger, C3HC4 type (RING finger) [PF13923.4, score=23.3]; Zinc-ribbon, C4HC2 type [PF17120.3, score=22.9]; Zinc finger, C3HC4 type (RING…
MligTCv3c-10078.1	4	5	3	6	9	9	3	11	19	3	15	7	14	13	11	7	1.66171	0.836873	1.38592	0.683832	-0.505044	0.382018	-0.118018	0.902294	-0.231839	0.941527	-0.618865	0.151086		TRANSSPLICED	Sexual_biased; X1	Ring finger domain	SCAF11	SR-related CTD-associated factor 11	UniRef50_A0A0X3PVM7, PHD and RING finger domain-containing protein 1 n=1 Tax=Schistocephalus solidus TaxID=70667 RepID=A0A0X3PVM7_SCHSO	Mlig014217.g2, Mlig018794.g1	Mlig014217.g2 {Length: 3766} {TRANSSPLICED} {Pfam: Ring finger domain [PF13639.4, score=36.2]; RING-H2 zinc finger domain [PF12678.5, score=29.0]; Zinc finger, C3HC4 type (RING finger) [PF00097.23, score=26.4]; RING-type zinc-finger [PF13445.4, score=23.8]; Zinc finger, C3HC4 type (RING finger) [PF13923.4, score=23.3]; Zinc-ribbon, C4HC2 type [PF17120.3, score=22.9]; Zinc finger, C3HC4 type (RING…
MligTCv3c-10079.0	26	17	9	20	35	19	9	30	56	37	58	30	44	19	28	16	2.89053	2.89602	2.90936	2.68604	-0.0391277	0.930257	-0.169635	0.744818	0.0610166	0.984078	0.191523	0.564972		TRANSSPLICED	X1	Peptidase family M1	TAF2	TAF2 RNA polymerase II, TATA box binding protein (TBP)-associated factor, 150kDa	UniRef50_Q6P1X5, Transcription initiation factor TFIID subunit 2 n=376 Tax=Bilateria TaxID=33213 RepID=TAF2_HUMAN; UniRef50_Q8C176, Transcription initiation factor TFIID subunit 2 n=205 Tax=Bilateria TaxID=33213 RepID=TAF2_MOUSE	Mlig004259.g1, Mlig004259.g2, Mlig007954.g1	Mlig004259.g1 {Length: 4362} {TRANSSPLICED} {Pfam: Peptidase family M1 [PF01433.18, score=43.3]} {Human: ENSG00000064313, TAF2, TAF2 RNA polymerase II, TATA box binding protein (TBP)-associated factor, 150kDa, [RH, Score=764, Expect=0.0]} {Dmel: FBgn0011836, Taf2, TBP-associated factor 2, [RH, Score=677, Expect=0.0]} {Celegans: WBGene00006383, taf-2, Caenorhabditis elegans Protein TAF-2 (taf-2) m…
MligTCv3c-1008.0	2	0	0	0	0	0	0	0	1	3	2	3	0	0	0	0	N/A	-1.41316	N/A	-2.48405	N/A	N/A	N/A	N/A	N/A	N/A	N/A	N/A								Mlig038209.g1	Mlig038209.g1 {Length: 1156}
MligTCv3c-10080.0	3	4	2	4	1	2	1	2	5	6	5	7	3	2	1	0	-1.24628	-0.0584541	-1.01555	0.216321	1.36482	0.0857368	0.30966	0.74023	0.248434	0.974546	1.3036	0.0654706			Xins	Arrestin (or S-antigen), N-terminal domain	ARRDC2	arrestin domain containing 2	UniRef50_UPI00069707C8, PREDICTED: arrestin domain-containing protein 3-like n=2 Tax=Lingula unguis TaxID=7574 RepID=UPI00069707C8	Mlig024897.g2	Mlig024897.g2 {Length: 3014} {Pfam: Arrestin (or S-antigen), N-terminal domain [PF00339.27, score=45.4]; Arrestin (or S-antigen), C-terminal domain [PF02752.20, score=43.8]; Rgp1 [PF08737.8, score=17.8]} {Human: ENSG00000105643, ARRDC2, arrestin domain containing 2, [Score=49.7, Expect=6e-06]; ENSG00000197070, ARRDC1, arrestin domain containing 1, [Score=48.5, Expect=1e-05]} {Celegans: WBGene0001…
MligTCv3c-10080.1	51	44	41	81	25	17	8	33	86	61	90	58	25	20	31	27	2.87279	3.60659	2.73653	4.25764	1.70471	2.39507e-07	0.696018	0.0125199	-0.0877177	0.982633	0.920969	0.000464366			Xins	Arrestin (or S-antigen), N-terminal domain	ARRDC2	arrestin domain containing 2	UniRef50_UPI00069707C8, PREDICTED: arrestin domain-containing protein 3-like n=2 Tax=Lingula unguis TaxID=7574 RepID=UPI00069707C8	Mlig024897.g4, Mlig024897.g3	Mlig024897.g4 {Length: 3705} {Pfam: Arrestin (or S-antigen), N-terminal domain [PF00339.27, score=45.4]; Arrestin (or S-antigen), C-terminal domain [PF02752.20, score=43.8]; Rgp1 [PF08737.8, score=17.8]} {Human: ENSG00000105643, ARRDC2, arrestin domain containing 2, [Score=49.7, Expect=6e-06]; ENSG00000197070, ARRDC1, arrestin domain containing 1, [Score=48.5, Expect=1e-05]} {Celegans: WBGene0001…
MligTCv3c-10081.0	38	24	16	29	31	50	18	32	77	82	105	67	47	43	54	32	3.63037	3.79156	3.45742	3.26161	-0.00668898	0.987607	-0.484891	0.205135	-0.135437	0.950118	0.342766	0.225458		TRANSSPLICED		Caspase domain	CASP9; CASP2	caspase 9, apoptosis-related cysteine peptidase; caspase 2, apoptosis-related cysteine peptidase	UniRef50_L7LWQ9, Caspase n=3 Tax=Ixodidae TaxID=6939 RepID=L7LWQ9_9ACAR	Mlig032996.g2, Mlig032996.g3, Mlig032996.g1	Mlig032996.g2 {Length: 2003} {TRANSSPLICED} {Pfam: Caspase domain [PF00656.20, score=86.5]} {Human: ENSG00000132906, CASP9, caspase 9, apoptosis-related cysteine peptidase, [Score=77.8, Expect=4e-15]; ENSG00000003400, CASP10, caspase 10, apoptosis-related cysteine peptidase, [Score=76.6, Expect=2e-14]; ENSG00000106144, CASP2, caspase 2, apoptosis-related cysteine peptidase, [Score=76.6, Expect=2e…
MligTCv3c-10082.0	8	11	1	9	7	1	2	5	2	3	10	6	3	4	1	3	-0.360414	-0.199786	0.297028	1.37023	1.24298	0.0800211	1.58011	0.0501618	0.675462	0.885165	0.33833	0.696799			Neural (both ciliated and non-ciliated); Asexual_biased; Xins	Scramblase	PLSCR1	phospholipid scramblase 1	UniRef50_A0A1I8H180, Phospholipid scramblase n=2 Tax=Macrostomum lignano TaxID=282301 RepID=A0A1I8H180_9PLAT	Mlig009235.g3	Mlig009235.g3 {Length: 3547} {Pfam: Scramblase [PF03803.13, score=249.1]} {Human: ENSG00000188313, PLSCR1, phospholipid scramblase 1, [Score=226, Expect=5e-72]} {Dmel: FBgn0052056, scramb1, scramblase 1, [RH, Score=235, Expect=2e-75]} {Celegans: WBGene00014200, scrm-2, Caenorhabditis elegans Protein SCRM-2 (scrm-2) mRNA, complete cds., [Score=187, Expect=6e-58]} {Smed: dd_Smed_v6_16813_0_1, [RH, …
MligTCv3c-10082.1	10	9	5	21	11	4	5	17	24	20	38	35	8	7	4	6	0.822069	2.2819	1.58421	1.97466	0.580343	0.211859	-0.256004	0.649935	0.795129	0.708783	1.63148	0.000379863			Asexual_biased; Xins	Scramblase	PLSCR1	phospholipid scramblase 1	UniRef50_A0A1I8H180, Phospholipid scramblase n=2 Tax=Macrostomum lignano TaxID=282301 RepID=A0A1I8H180_9PLAT	Mlig014106.g1, Mlig002210.g5	Mlig014106.g1 {Length: 2612} {Pfam: Scramblase [PF03803.13, score=245.9]} {Human: ENSG00000188313, PLSCR1, phospholipid scramblase 1, [Score=226, Expect=7e-72]} {Dmel: FBgn0052056, scramb1, scramblase 1, [RH, Score=230, Expect=2e-73]} {Celegans: WBGene00014200, scrm-2, Caenorhabditis elegans Protein SCRM-2 (scrm-2) mRNA, complete cds., [Score=187, Expect=1e-57]} {Smed: dd_Smed_v6_16813_0_1, [RH, …
MligTCv3c-10083.0	0	0	0	0	57	49	28	64	3	0	1	0	76	40	53	52	3.96015	-2.60059	4.02728	N/A	-8.89662	2.44975e-10	-2.66479	0.265893	0.11004	0.95277	-6.12179	1.20789e-11	Germline							Mlig024047.g3	Mlig024047.g3 {Length: 958} {SignalP} {RNA1509_18278, RNA1509_46185, RNA1509_53514}
MligTCv3c-10083.1	0	1	1	1	314	280	127	325	18	0	8	3	441	252	330	265	6.49418	0.228413	6.4127	-1.89918	-7.97211	5.94063e-13	-1.98312	0.132548	-0.0362663	0.989486	-6.02526	8.73498e-14	Germline							Mlig024047.g1, Mlig024047.g2	Mlig024047.g1 {Length: 986} {SignalP} {RNA1509_18278, RNA1509_20618, RNA1509_49805, RNA1509_57225} ### Mlig024047.g2 {Length: 949} {SignalP} {RNA1509_18278, RNA1509_20452, RNA1509_31627}
MligTCv3c-10084.0	0	0	0	0	0	0	0	1	0	0	0	0	0	0	0	0	N/A	N/A	-3.60773	N/A	N/A	N/A	N/A	N/A	N/A	N/A	N/A	N/A		TRANSSPLICED	X2	Glycosyltransferase family 92			UniRef50_UPI000697E473, PREDICTED: uncharacterized protein LOC106181193 n=1 Tax=Lingula unguis TaxID=7574 RepID=UPI000697E473	Mlig003698.g2, Mlig003698.g4	Mlig003698.g2 {Length: 1869} {TRANSSPLICED} {Pfam: Glycosyltransferase family 92 [PF01697.25, score=106.1]} {Dmel: FBgn0033502, CG12910, , [Score=82.0, Expect=2e-16]} {Celegans: WBGene00019763, galt-1, Caenorhabditis elegans Protein GALT-1 (galt-1) mRNA, complete cds., [RH, Score=104, Expect=3e-24]} {Smed: dd_Smed_v6_12154_0_1, [RH, Score=215, Expect=2e-65]} {Smes: dd_Smes_v1_30310_1_1, [RH, Scor…
MligTCv3c-10084.1	49	32	31	43	73	56	43	51	114	76	109	80	75	51	64	49	4.07055	3.96773	4.25622	3.80191	-0.259025	0.318743	-0.125754	0.734111	0.219659	0.857663	0.0863885	0.729419		TRANSSPLICED	X2	Glycosyltransferase family 92			UniRef50_UPI000697E473, PREDICTED: uncharacterized protein LOC106181193 n=1 Tax=Lingula unguis TaxID=7574 RepID=UPI000697E473	Mlig003698.g5	Mlig003698.g5 {Length: 2432} {TRANSSPLICED} {Pfam: Glycosyltransferase family 92 [PF01697.25, score=105.7]} {Dmel: FBgn0033502, CG12910, , [Score=82.8, Expect=1e-16]} {Celegans: WBGene00019763, galt-1, Caenorhabditis elegans Protein GALT-1 (galt-1) mRNA, complete cds., [RH, Score=106, Expect=7e-25]} {Smed: dd_Smed_v6_12154_0_1, [RH, Score=214, Expect=8e-65]} {Smes: dd_Smes_v1_30310_1_1, [RH, Scor…
MligTCv3c-10085.0	438	315	408	443	211	147	99	237	826	486	936	775	209	172	191	127	5.61543	6.95624	5.82813	7.19019	1.55468	1.07364e-08	0.277415	0.251234	0.251981	0.784373	1.52925	9.96956e-09								Mlig007380.g4, Mlig023353.g6	Mlig007380.g4 {Length: 1762} {SignalP} {RNA1509_12477, RNA1509_26641, RNA1509_7360} ### Mlig023353.g6 {Length: 1762} {SignalP} {RNA1509_12477}
MligTCv3c-10085.1	1270	914	1181	1287	611	427	289	686	2396	1414	2726	2248	605	502	557	369	7.15519	8.49488	7.36524	8.72688	1.5552	6.58901e-09	0.276295	0.247455	0.249603	0.771091	1.52851	6.84765e-09								Mlig023929.g10	Mlig023929.g10 {Length: 1682} {RNA1509_24231}
MligTCv3c-10086.0	25	8	17	28	18	8	7	24	44	19	44	28	19	15	18	8	2.06951	2.4617	2.20348	2.78517	0.763768	0.0460846	0.357986	0.435099	0.172976	0.950761	0.578758	0.0983099		TRANSSPLICED	Sexual_biased; Xins	FERM central domain	PTPN21	protein tyrosine phosphatase, non-receptor type 21	UniRef50_UPI000719AA4B, PREDICTED: tyrosine-protein phosphatase non-receptor type 21-like n=1 Tax=Priapulus caudatus TaxID=37621 RepID=UPI000719AA4B	Mlig022163.g9	Mlig022163.g9 {Length: 5206} {TRANSSPLICED} {Pfam: FERM central domain [PF00373.16, score=62.4]; FERM N-terminal domain [PF09379.8, score=48.7]; FERM C-terminal PH-like domain [PF09380.8, score=33.3]} {Human: ENSG00000070778, PTPN21, protein tyrosine phosphatase, non-receptor type 21, [RH, Score=180, Expect=1e-46]} {Dmel: FBgn0031799, Pez, Pez, [Score=126, Expect=2e-29]} {Celegans: WBGene00001333…
MligTCv3c-10086.1	8	7	5	11	9	4	4	5	10	9	18	8	14	11	10	7	1.56145	0.896051	0.867726	1.46247	0.78049	0.102049	0.601558	0.265863	-0.649387	0.744627	-0.470454	0.229206		TRANSSPLICED		Protein-tyrosine phosphatase	PTPN21	protein tyrosine phosphatase, non-receptor type 21	UniRef50_UPI00065BDFE6, PREDICTED: tyrosine-protein phosphatase non-receptor type 21-like n=1 Tax=Aplysia californica TaxID=6500 RepID=UPI00065BDFE6	Mlig022235.g1, Mlig022163.g3	Mlig022235.g1 {Length: 5704} {TRANSSPLICED} {Pfam: Protein-tyrosine phosphatase [PF00102.25, score=143.5]; FERM central domain [PF00373.16, score=61.3]; FERM N-terminal domain [PF09379.8, score=46.6]; FERM C-terminal PH-like domain [PF09380.8, score=31.7]} {Human: ENSG00000070778, PTPN21, protein tyrosine phosphatase, non-receptor type 21, [RH, Score=182, Expect=6e-46]} {Dmel: FBgn0031799, Pez, P…
MligTCv3c-10087.0	9	14	7	15	14	15	0	24	32	10	42	25	22	33	17	6	2.45031	2.14679	2.06289	2.00654	0.121413	0.866778	-0.101703	0.922522	-0.333858	0.924016	-0.110742	0.843038		TRANSSPLICED	Xins	Phosphodiester glycosidase	NAGPA	N-acetylglucosamine-1-phosphodiester alpha-N-acetylglucosaminidase	UniRef50_UPI000674C8DD, PREDICTED: N-acetylglucosamine-1-phosphodiester alpha-N-acetylglucosaminidase-like n=3 Tax=Euthyneura TaxID=216307 RepID=UPI000674C8DD	Mlig008832.g3, Mlig008832.g6, Mlig008832.g4	Mlig008832.g3 {Length: 2942} {SignalP} {Pfam: Phosphodiester glycosidase [PF09992.7, score=60.3]} {Human: ENSG00000103174, NAGPA, N-acetylglucosamine-1-phosphodiester alpha-N-acetylglucosaminidase, [Score=113, Expect=5e-26]} {Dmel: FBgn0027594, drpr, draper, [Score=62.0, Expect=1e-09]; FBgn0261514, NimA, Nimrod A, [Score=58.9, Expect=9e-09]} {Celegans: WBGene00013416, Y64G10A.7, Caenorhabditis el…
MligTCv3c-10088.0	38	29	33	91	49	31	20	53	161	80	180	121	53	71	54	32	3.88786	4.46503	3.63857	4.03494	0.591268	0.0564157	-0.382857	0.293757	-0.209595	0.91187	0.764529	0.0070297			Xins	Domain of unknown function (DUF4540)	C7orf72	chromosome 7 open reading frame 72	UniRef50_UPI0001CB9F91, PREDICTED: uncharacterized protein C7orf72-like n=1 Tax=Saccoglossus kowalevskii TaxID=10224 RepID=UPI0001CB9F91	Mlig002996.g1	Mlig002996.g1 {Length: 2495} {Pfam: Domain of unknown function (DUF4540) [PF15073.4, score=92.4]} {Human: ENSG00000164500, C7orf72, chromosome 7 open reading frame 72, [RH, Score=69.7, Expect=3e-12]} {Smed: dd_Smed_v6_3031_1_1, [RH, Score=158, Expect=3e-44]} {Smes: dd_Smes_v1_37257_1_1, [RH, Score=158, Expect=4e-44]} {Smans: Smp_152010.1, [RH, Score=75.9, Expect=5e-15]} {UniRef: UniRef50_UPI0001C…
MligTCv3c-10088.1	42	23	16	38	18	12	12	16	45	30	48	44	20	18	17	16	2.32944	2.78975	2.28344	3.39749	1.30594	0.000137514	0.645286	0.0522619	-0.0122962	0.998513	0.648363	0.0264161			Xins	Domain of unknown function (DUF4540)	C7orf72	chromosome 7 open reading frame 72	UniRef50_UPI0001CB9F91, PREDICTED: uncharacterized protein C7orf72-like n=1 Tax=Saccoglossus kowalevskii TaxID=10224 RepID=UPI0001CB9F91	Mlig002565.g1	Mlig002565.g1 {Length: 2502} {Pfam: Domain of unknown function (DUF4540) [PF15073.4, score=91.0]} {Human: ENSG00000164500, C7orf72, chromosome 7 open reading frame 72, [RH, Score=70.1, Expect=2e-12]} {Smed: dd_Smed_v6_3031_1_1, [RH, Score=158, Expect=3e-44]} {Smes: dd_Smes_v1_37257_1_1, [RH, Score=158, Expect=5e-44]} {Smans: Smp_152010.1, [RH, Score=75.1, Expect=1e-14]} {UniRef: UniRef50_UPI0001C…
MligTCv3c-10088.2	1	0	0	2	1	0	0	0	1	0	1	1	0	0	0	0	N/A	-3.00966	-3.60372	-1.90973	N/A	N/A	N/A	N/A	N/A	N/A	N/A	N/A			Xins	Domain of unknown function (DUF4540)	C7orf72	chromosome 7 open reading frame 72	UniRef50_UPI0001CB9F91, PREDICTED: uncharacterized protein C7orf72-like n=1 Tax=Saccoglossus kowalevskii TaxID=10224 RepID=UPI0001CB9F91	Mlig002565.g2	Mlig002565.g2 {Length: 2002} {Pfam: Domain of unknown function (DUF4540) [PF15073.4, score=91.2]} {Human: ENSG00000164500, C7orf72, chromosome 7 open reading frame 72, [Score=57.4, Expect=2e-09]} {Smed: dd_Smed_v6_3031_1_1, [Score=81.6, Expect=2e-18]} {Smes: dd_Smes_v1_37257_1_1, [Score=81.3, Expect=4e-18]} {Smans: Smp_152010.1, [Score=67.0, Expect=2e-13]} {UniRef: UniRef50_UPI0001CB9F91, PREDICT…
MligTCv3c-10088.3	0	0	0	0	0	0	0	0	0	0	0	0	0	0	0	0	N/A	N/A	N/A	N/A	N/A	N/A	N/A	N/A	N/A	N/A	N/A	N/A			Xins				UniRef50_C3ZMQ8, Putative uncharacterized protein n=3 Tax=Branchiostoma floridae TaxID=7739 RepID=C3ZMQ8_BRAFL	Mlig046574.g1	Mlig046574.g1 {Length: 1400} {Smed: dd_Smed_v6_3031_1_1, [Score=64.7, Expect=1e-11]} {Smes: dd_Smes_v1_37257_1_1, [Score=64.7, Expect=2e-11]} {UniRef: UniRef50_C3ZMQ8, Putative uncharacterized protein n=3 Tax=Branchiostoma floridae TaxID=7739 RepID=C3ZMQ8_BRAFL, [Score=63.2, Expect=1e-08]} {RNA1509_6429}
MligTCv3c-10089.0	3	1	2	3	0	1	0	1	3	1	1	1	2	1	1	1	-1.5046	-2.01063	-2.60589	-0.31745	N/A	N/A	N/A	N/A	N/A	N/A	N/A	N/A			Asexual_biased	PDZ domain (Also known as DHR or GLGF)	SNTB2	syntrophin, beta 2 (dystrophin-associated protein A1, 59kDa, basic component 2)	UniRef50_A0A067R5A8, Beta-1-syntrophin n=3 Tax=Neoptera TaxID=33340 RepID=A0A067R5A8_ZOONE	Mlig049863.g1, Mlig052788.g1, Mlig058322.g1	Mlig049863.g1 {Length: 2534} {Pfam: PDZ domain (Also known as DHR or GLGF) [PF00595.22, score=60.3]; PH domain [PF00169.27, score=31.6]; PDZ domain [PF13180.4, score=21.5]} {Human: ENSG00000168807, SNTB2, syntrophin, beta 2 (dystrophin-associated protein A1, 59kDa, basic component 2), [Score=155, Expect=2e-40]; ENSG00000101400, SNTA1, syntrophin, alpha 1 (dystrophin-associated protein A1, 59kDa, …
MligTCv3c-1009.0	2	5	2	3	1	0	1	2	3	3	2	3	4	2	2	0	-0.834189	-1.12812	-1.6039	0.106991	N/A	N/A	N/A	N/A	N/A	N/A	N/A	N/A		NoTransDecoderORF						Mlig999018.g1	Mlig999018.g1 {Length: 62} {MITOS: trnA(tgc), tRNA-ALA} {NoTransDecoderORF} {RNA1509_7}
MligTCv3c-10090.0	18	19	14	24	22	10	11	22	25	35	27	32	19	14	12	12	2.00653	2.33436	2.42174	2.74555	0.516322	0.133633	0.459125	0.257173	0.450311	0.784373	0.507508	0.119602		TRANSSPLICED	Asexual_biased; X1	SH3 domain-binding protein 5 (SH3BP5)	SH3BP5L	SH3-binding domain protein 5-like	UniRef50_K1QRI4, SH3 domain-binding protein 5-like protein n=2 Tax=Crassostrea gigas TaxID=29159 RepID=K1QRI4_CRAGI	Mlig012706.g2	Mlig012706.g2 {Length: 3621} {TRANSSPLICED} {Pfam: SH3 domain-binding protein 5 (SH3BP5) [PF05276.12, score=227.0]} {Human: ENSG00000175137, SH3BP5L, SH3-binding domain protein 5-like, [RH, Score=165, Expect=1e-45]} {Dmel: FBgn0033988, pcs, parcas, [RH, Score=151, Expect=3e-40]} {Celegans: WBGene00019365, K03E6.7, Caenorhabditis elegans Protein K03E6.7 (K03E6.7) mRNA, complete cds., [RH, Score=10…
MligTCv3c-10090.1	3	1	2	7	14	9	1	13	24	17	18	21	23	22	10	18	2.37467	1.73453	1.57253	0.196108	-1.16912	0.0573644	-1.46874	0.030329	-0.742612	0.67849	-0.442983	0.251036		TRANSSPLICED	Asexual_biased; X1	SH3 domain-binding protein 5 (SH3BP5)	SH3BP5L	SH3-binding domain protein 5-like	UniRef50_K1QRI4, SH3 domain-binding protein 5-like protein n=2 Tax=Crassostrea gigas TaxID=29159 RepID=K1QRI4_CRAGI	Mlig029240.g1	Mlig029240.g1 {Length: 3684} {TRANSSPLICED} {Pfam: SH3 domain-binding protein 5 (SH3BP5) [PF05276.12, score=227.6]} {Human: ENSG00000175137, SH3BP5L, SH3-binding domain protein 5-like, [RH, Score=166, Expect=4e-46]} {Dmel: FBgn0033988, pcs, parcas, [RH, Score=152, Expect=1e-40]} {Celegans: WBGene00019365, K03E6.7, Caenorhabditis elegans Protein K03E6.7 (K03E6.7) mRNA, complete cds., [RH, Score=10…
MligTCv3c-10091.0	7	8	8	11	4	7	1	4	15	11	18	14	7	5	1	5	0.348064	1.26481	0.396446	1.60556	1.37759	0.0123352	0.378056	0.529342	0.0887482	0.988	1.08828	0.0256597			Neural (both ciliated and non-ciliated); Xins	Sodium / potassium ATPase beta chain			UniRef50_C1LJC5, Nervana 2 n=8 Tax=Digenea TaxID=256429 RepID=C1LJC5_SCHJA; UniRef50_Q16TS0, AAEL010140-PA n=21 Tax=Neoptera TaxID=33340 RepID=Q16TS0_AEDAE	Mlig052006.g1, Mlig052892.g1, Mlig049645.g1, Mlig059195.g1	Mlig052006.g1 {Length: 2143} {Pfam: Sodium / potassium ATPase beta chain [PF00287.16, score=49.7]} {Dmel: FBgn0015776, nrv1, nervana 1, [Score=56.2, Expect=9e-09]} {Smed: dd_Smed_v6_7917_0_1, [Score=47.4, Expect=4e-06]} {Smes: dd_Smes_v1_31785_1_1, [Score=47.8, Expect=5e-06]} {Smans: Smp_124240.1, [Score=63.2, Expect=1e-11]} {UniRef: UniRef50_Q16TS0, AAEL010140-PA n=21 Tax=Neoptera TaxID=33340 Re…
MligTCv3c-10092.0	36	41	13	64	35	40	26	54	127	70	101	75	39	31	33	21	3.11979	3.93591	3.689	3.74176	0.254041	0.42948	-0.145603	0.736949	0.602937	0.598648	1.00258	0.00106019		TRANSSPLICED		WH2 motif				Mlig033369.g4	Mlig033369.g4 {Length: 2899} {TRANSSPLICED} {Pfam: WH2 motif [PF02205.18, score=34.5]} {RNA1509_16839, RNA1509_58208}
MligTCv3c-10092.1	51	28	45	48	51	63	17	63	185	110	175	149	65	51	61	58	4.06188	4.67194	3.96799	3.95809	0.170323	0.555293	-0.675338	0.026133	-0.0443664	0.984529	0.801294	0.00144751		TRANSSPLICED		WH2 motif				Mlig033369.g1	Mlig033369.g1 {Length: 2896} {TRANSSPLICED} {Pfam: WH2 motif [PF02205.18, score=34.5]} {RNA1509_5765}
MligTCv3c-10093.0	7	4	6	11	8	15	7	18	11	5	22	8	15	14	9	19	2.02904	0.912685	1.98346	1.31146	-0.473512	0.371898	0.432021	0.552683	0.000625548	0.999959	-0.904908	0.0420873				BTB/POZ domain	BTBD17	BTB (POZ) domain containing 17	UniRef50_A0A1I8G117, Transporter n=1 Tax=Macrostomum lignano TaxID=282301 RepID=A0A1I8G117_9PLAT; UniRef50_A0A1I8I5Y2, Transporter n=1 Tax=Macrostomum lignano TaxID=282301 RepID=A0A1I8I5Y2_9PLAT	Mlig034453.g1, Mlig042293.g1, Mlig032547.g1	Mlig034453.g1 {Length: 3341} {tRNA: Pseudo(CAC),euk, score=33.54} {Pfam: BTB/POZ domain [PF00651.29, score=62.8]; Protein of unknown function (DUF2722) [PF10846.6, score=18.2]} {Human: ENSG00000204347, BTBD17, BTB (POZ) domain containing 17, [Score=50.8, Expect=8e-07]} {Dmel: FBgn0030330, Tango10, Transport and Golgi organization 10, [Score=54.3, Expect=3e-08]} {Celegans: WBGene00012322, W07A12.4…
MligTCv3c-10094.0	86	46	57	72	72	65	43	100	180	127	134	126	83	80	71	57	4.36119	4.55917	4.52882	4.55527	0.214296	0.340662	0.0348456	0.931161	0.206834	0.848716	0.386285	0.0593888		TRANSSPLICED		Apx/Shroom domain ASD2				Mlig010258.g1, Mlig021062.g2, Mlig033331.g2	Mlig010258.g1 {Length: 4016} {TRANSSPLICED} {SignalP} {Pfam: Apx/Shroom domain ASD2 [PF08687.9, score=65.0]; PDZ domain (Also known as DHR or GLGF) [PF00595.22, score=18.9]} {RNA1509_7561} ### Mlig021062.g2 {Length: 5704} {TRANSSPLICED} {SignalP} {Pfam: Apx/Shroom domain ASD2 [PF08687.9, score=64.5]; PDZ domain (Also known as DHR or GLGF) [PF00595.22, score=18.9]} {RNA1509_11849, RNA1509_36133, R…
MligTCv3c-10095.0	0	0	0	0	3	5	0	5	0	0	0	0	3	1	3	5	-0.232765	N/A	0.0826902	N/A	-4.99748	0.0110927	0	1	0.348965	0.95156	-4.64852	0.00321129		TRANSSPLICED	Neoblast; Sexual_biased; X1	Protein kinase domain	PLK2	polo-like kinase 2	UniRef50_E4XVW9, Serine/threonine-protein kinase PLK n=3 Tax=Bilateria TaxID=33213 RepID=E4XVW9_OIKDI	Mlig036178.g1	Mlig036178.g1 {Length: 2247} {TRANSSPLICED} {Pfam: Protein kinase domain [PF00069.23, score=153.1]; Protein tyrosine kinase [PF07714.15, score=80.0]; POLO box duplicated region [PF00659.16, score=51.0]; Kinase-like [PF14531.4, score=22.8]} {Human: ENSG00000145632, PLK2, polo-like kinase 2, [Score=160, Expect=2e-41]; ENSG00000166851, PLK1, polo-like kinase 1, [Score=159, Expect=2e-41]; ENSG0000017…
MligTCv3c-10095.1	1	0	0	1	5	8	4	11	2	10	0	7	7	7	9	10	1.23129	-0.309391	1.20182	-2.48989	-3.29706	0.00599896	-1.9587	0.248546	0.0130959	0.998685	-1.32526	0.0529657		TRANSSPLICED	Neoblast; Sexual_biased; X1	Protein kinase domain	PLK1; PLK3	polo-like kinase 1; polo-like kinase 3	UniRef50_A0A151NWB1, Serine/threonine-protein kinase PLK n=60 Tax=Eumetazoa TaxID=6072 RepID=A0A151NWB1_ALLMI	Mlig000550.g7, Mlig003326.g5	Mlig000550.g7 {Length: 2167} {TRANSSPLICED} {Pfam: Protein kinase domain [PF00069.23, score=154.4]; Protein tyrosine kinase [PF07714.15, score=79.6]; POLO box duplicated region [PF00659.16, score=47.6]; Kinase-like [PF14531.4, score=21.7]} {Human: ENSG00000166851, PLK1, polo-like kinase 1, [Score=209, Expect=3e-59]} {Dmel: FBgn0003124, polo, polo, [Score=140, Expect=3e-35]} {Celegans: WBGene00004…
MligTCv3c-10096.0	33	28	26	28	36	30	14	45	96	51	84	79	38	34	35	40	3.39247	3.67264	3.33901	3.3865	0.231349	0.416445	-0.248708	0.463999	-0.00544385	0.998685	0.474613	0.0478827		TRANSSPLICED		RNA polymerase III transcription factor (TF)IIIC subunit	GTF3C5	general transcription factor IIIC, polypeptide 5, 63kDa	UniRef50_A0A0X3NYD0, General transcription factor 3C polypeptide 5 n=2 Tax=Eucestoda TaxID=6200 RepID=A0A0X3NYD0_SCHSO	Mlig014743.g3, Mlig033246.g10, Mlig001340.g8	Mlig014743.g3 {Length: 1785} {TRANSSPLICED} {Pfam: RNA polymerase III transcription factor (TF)IIIC subunit [PF09734.7, score=122.9]} {Human: ENSG00000148308, GTF3C5, general transcription factor IIIC, polypeptide 5, 63kDa, [RH, Score=87.4, Expect=1e-17]} {Dmel: FBgn0086445, l(2)37Cd, lethal (2) 37Cd, [RH, Score=63.5, Expect=2e-10]} {Celegans: WBGene00011368, tftc-5, Caenorhabditis elegans Protei…
MligTCv3c-10097.0	1	5	4	3	2	2	1	1	4	2	10	6	3	7	2	0	-0.242447	-0.139428	-1.01184	0.22838	1.37223	0.176271	0.393654	0.742047	-0.695824	0.912126	0.282755	0.737567		TRANSSPLICED	Sexual_biased; X1	Tumour suppressor protein	LOH12CR1	loss of heterozygosity, 12, chromosomal region 1	UniRef50_A0A091V0V9, Loss of heterozygosity 12 chromosomal region 1 protein (Fragment) n=9 Tax=Amniota TaxID=32524 RepID=A0A091V0V9_NIPNI; UniRef50_Q5ZJA9, BLOC-1-related complex subunit 5 n=92 Tax=Amniota TaxID=32524 RepID=BORC5_CHICK	Mlig023172.g6	Mlig023172.g6 {Length: 2383} {TRANSSPLICED} {Pfam: Tumour suppressor protein [PF10158.7, score=98.2]} {Human: ENSG00000165714, LOH12CR1, loss of heterozygosity, 12, chromosomal region 1, [RH, Score=119, Expect=2e-32]} {Dmel: FBgn0030346, CG11802, , [RH, Score=77.8, Expect=5e-16]} {Smed: dd_Smed_v6_6520_0_1, [RH, Score=115, Expect=1e-30]} {Smes: dd_Smes_v1_90812_1_1, [RH, Score=115, Expect=1e-30]}…
MligTCv3c-10098.0	26	20	28	32	11	11	5	21	35	20	48	25	9	8	8	11	1.35681	2.39004	1.9566	3.25467	1.47556	8.85673e-05	0.899336	0.0132235	0.641473	0.706291	1.2177	0.00103345								Mlig020507.g1	Mlig020507.g1 {Length: 539} {SignalP} {RNA1509_25076}
MligTCv3c-10098.1	69	43	60	93	19	18	14	29	140	112	135	123	25	26	36	20	2.91651	4.41063	2.72834	4.55432	2.01555	6.91706e-09	0.187048	0.517367	-0.153245	0.93075	1.67526	3.46836e-08								Mlig034016.g1, Mlig034016.g2	Mlig034016.g1 {Length: 489} {RNA1509_25076} ### Mlig034016.g2 {Length: 489} {RNA1509_25076}
MligTCv3c-10099.0	69	62	48	133	123	82	84	126	147	145	171	129	145	121	119	98	5.09013	4.63278	5.14751	4.75474	-0.191103	0.43769	0.172736	0.598104	0.0929695	0.95156	-0.270869	0.224472		TRANSSPLICED						Mlig000594.g5, Mlig000594.g8, Mlig000594.g2	Mlig000594.g5 {Length: 1060} {TRANSSPLICED} {RNA1509_18178} ### Mlig000594.g8 {Length: 1045} {TRANSSPLICED} {RNA1509_18178} ### Mlig000594.g2 {Length: 1062} {TRANSSPLICED} {RNA1509_18178}
MligTCv3c-101.0	0	0	0	0	0	0	0	0	0	0	1	0	0	0	0	0	N/A	-4.59373	N/A	N/A	N/A	N/A	N/A	N/A	N/A	N/A	N/A	N/A		NoTransDecoderORF						Mlig000994.g61	Mlig000994.g61 {Length: 448} {NoTransDecoderORF} {RNA1509_34169}
MligTCv3c-1010.0	1	0	1	4	0	1	0	1	3	3	2	3	1	0	0	0	-3.82771	-1.12812	-2.60589	-0.915081	N/A	N/A	N/A	N/A	N/A	N/A	N/A	N/A								Mlig050328.g1	Mlig050328.g1 {Length: 744}
MligTCv3c-10100.0	1	0	0	0	0	1	0	0	0	0	0	0	0	1	0	0	-3.82421	N/A	-3.60127	-3.48493	N/A	N/A	N/A	N/A	N/A	N/A	N/A	N/A								Mlig000835.g9	Mlig000835.g9 {Length: 2048} {RNA1509_58615}
MligTCv3c-10101.0	5	3	1	3	1	0	1	5	3	8	7	2	3	0	1	2	-1.24155	-0.257968	-0.80929	0.100763	1.0536	0.295153	0.390881	0.75084	0.44302	0.95277	1.10574	0.226567				7 transmembrane receptor (rhodopsin family)				Mlig033643.g3, Mlig053738.g1, Mlig012065.g7	Mlig033643.g3 {Length: 2395} {Pfam: 7 transmembrane receptor (rhodopsin family) [PF00001.19, score=28.9]} {RNA1509_36146} ### Mlig053738.g1 {Length: 2395} {Pfam: 7 transmembrane receptor (rhodopsin family) [PF00001.19, score=29.6]} {RNA1509_36146} ### Mlig012065.g7 {Length: 2208} {Pfam: 7 transmembrane receptor (rhodopsin family) [PF00001.19, score=27.1]}
MligTCv3c-10102.0	12	30	20	25	52	34	28	68	76	57	53	48	67	61	62	36	3.98452	3.28479	3.89791	2.98127	-0.718993	0.0267071	-0.255919	0.566929	-0.0497569	0.984482	-0.512831	0.0658501				Nucleoside 2-deoxyribosyltransferase			UniRef50_UPI000913ECD2, UPI000913ECD2 related cluster n=1 Tax=unknown TaxID= RepID=UPI000913ECD2	Mlig033773.g2	Mlig033773.g2 {Length: 2625} {Pfam: Nucleoside 2-deoxyribosyltransferase [PF05014.13, score=21.6]} {UniRef: UniRef50_UPI000913ECD2, UPI000913ECD2 related cluster n=1 Tax=unknown TaxID= RepID=UPI000913ECD2, [Score=67.4, Expect=3e-12]} {RNA1509_34641}
MligTCv3c-10102.1	22	16	16	23	26	21	11	28	57	39	68	45	45	33	39	16	3.20702	3.1073	2.81674	2.78682	0.158107	0.629814	-0.278957	0.448077	-0.352161	0.78315	0.0849034	0.754454	Germline			Nucleoside 2-deoxyribosyltransferase			UniRef50_UPI000913ECD2, UPI000913ECD2 related cluster n=1 Tax=unknown TaxID= RepID=UPI000913ECD2	Mlig027068.g2	Mlig027068.g2 {Length: 2991} {Pfam: Nucleoside 2-deoxyribosyltransferase [PF05014.13, score=22.0]} {UniRef: UniRef50_UPI000913ECD2, UPI000913ECD2 related cluster n=1 Tax=unknown TaxID= RepID=UPI000913ECD2, [Score=67.4, Expect=3e-12]} {RNA1509_34641}
MligTCv3c-10103.0	53	77	61	93	109	111	43	141	171	157	185	149	205	102	94	100	5.12501	4.79198	5.02246	4.67411	-0.154276	0.579179	-0.0654466	0.880233	-0.0529858	0.979346	-0.141816	0.574289								Mlig003630.g3, Mlig003630.g2, Mlig003630.g4	Mlig003630.g3 {Length: 1081} {RNA1509_38735} ### Mlig003630.g2 {Length: 1080} {RNA1509_38735} ### Mlig003630.g4 {Length: 675} {RNA1509_20975, RNA1509_21867, RNA1509_57001}
MligTCv3c-10103.1	3	5	10	8	10	12	0	7	7	6	10	5	10	4	13	6	1.21116	0.213646	1.23826	1.22699	0.170303	0.816767	1.03388	0.203652	0.0689672	0.991422	-0.794613	0.187897		NoTransDecoderORF						Mlig003630.g1	Mlig003630.g1 {Length: 232} {NoTransDecoderORF} {RNA1509_21867}
MligTCv3c-10104.0	25	23	15	30	21	15	12	19	52	34	34	37	20	18	16	11	2.1926	2.70458	2.4829	3.05136	0.762867	0.0110218	0.388171	0.253135	0.321977	0.84346	0.696673	0.0133061			Xins	CRAL/TRIO domain	SEC14L2	SEC14-like 2 (S. cerevisiae)	UniRef50_Q99J08, SEC14-like protein 2 n=141 Tax=Theria TaxID=722675 RepID=S14L2_MOUSE; UniRef50_Q99MS0, SEC14-like protein 2 n=95 Tax=Euteleostomi TaxID=117571 RepID=S14L2_RAT	Mlig024263.g5	Mlig024263.g5 {Length: 3356} {Pfam: CRAL/TRIO domain [PF00650.18, score=122.9]; Golgi-dynamics membrane-trafficking [PF13897.4, score=24.6]; CRAL/TRIO, N-terminal domain [PF03765.13, score=22.0]} {Human: ENSG00000100003, SEC14L2, SEC14-like 2 (S. cerevisiae), [RH, Score=270, Expect=2e-85]; ENSG00000133488, SEC14L4, SEC14-like 4 (S. cerevisiae), [RH, Score=260, Expect=1e-81]; ENSG00000100012, SEC1…
MligTCv3c-10104.1	47	38	34	55	33	21	20	39	82	64	65	73	37	29	29	28	3.12122	3.56927	3.22845	3.95902	0.924354	0.000297614	0.432746	0.10489	0.14454	0.925165	0.636148	0.0054978			Neural (non-ciliated); Asexual_biased; Xins	CRAL/TRIO domain	SEC14L2	SEC14-like 2 (S. cerevisiae)	UniRef50_P49193, Retinal-binding protein n=5 Tax=Neocoleoidea TaxID=215449 RepID=RALB_TODPA; UniRef50_Q99MS0, SEC14-like protein 2 n=95 Tax=Euteleostomi TaxID=117571 RepID=S14L2_RAT	Mlig021683.g1, Mlig016597.g2	Mlig021683.g1 {Length: 2489} {Pfam: CRAL/TRIO domain [PF00650.18, score=75.2]; Golgi-dynamics membrane-trafficking [PF13897.4, score=26.5]} {Human: ENSG00000100003, SEC14L2, SEC14-like 2 (S. cerevisiae), [Score=157, Expect=2e-45]; ENSG00000133488, SEC14L4, SEC14-like 4 (S. cerevisiae), [Score=157, Expect=2e-44]} {Dmel: FBgn0035146, CG13893, , [Score=117, Expect=7e-30]} {Celegans: WBGene00010370, …
MligTCv3c-10104.2	23	19	27	38	72	41	24	54	93	61	69	75	94	80	80	68	4.50831	3.62936	3.9664	3.25271	-0.521168	0.0436793	-0.332714	0.304948	-0.498397	0.505306	-0.68685	0.00272593				Carbohydrate/starch-binding module (family 21)				Mlig024263.g1, Mlig024263.g2	Mlig024263.g1 {Length: 1865} {Pfam: Carbohydrate/starch-binding module (family 21) [PF03370.11, score=34.7]; Starch/carbohydrate-binding module (family 53) [PF16760.3, score=32.8]} {RNA1509_11258} ### Mlig024263.g2 {Length: 1515} {Pfam: Carbohydrate/starch-binding module (family 21) [PF03370.11, score=35.6]; Starch/carbohydrate-binding module (family 53) [PF16760.3, score=32.8]} {RNA1509_11258, R…
MligTCv3c-10105.0	33	35	28	44	67	33	42	71	74	55	98	93	44	53	55	40	3.76936	3.73166	4.16092	3.65011	-0.309974	0.28757	-0.0373476	0.946944	0.423361	0.714706	0.150735	0.586674		TRANSSPLICED						Mlig030464.g1	Mlig030464.g1 {Length: 1126} {TRANSSPLICED} {RNA1509_28277}
MligTCv3c-10105.1	65	43	40	91	166	119	52	205	196	153	173	170	86	153	131	128	5.17189	4.85226	5.41836	4.38666	-0.842164	0.00254269	-0.420566	0.212676	0.29001	0.811663	-0.131587	0.621335		TRANSSPLICED						Mlig018985.g2	Mlig018985.g2 {Length: 1132} {TRANSSPLICED} {RNA1509_36330, RNA1509_38475, RNA1509_55867}
MligTCv3c-10106.0	1	1	0	2	0	1	0	2	3	2	4	1	1	0	0	3	-1.81752	-1.2741	-2.02541	-1.4918	N/A	N/A	N/A	N/A	N/A	N/A	N/A	N/A		TRANSSPLICED	Asexual_biased; Sexual_biased	Tetratricopeptide repeat	KLC1	kinesin light chain 1	UniRef50_P46825, Kinesin light chain n=4 Tax=Mollusca TaxID=6447 RepID=KLC_DORPE; UniRef50_Q07866, Kinesin light chain 1 n=561 Tax=Bilateria TaxID=33213 RepID=KLC1_HUMAN; UniRef50_Q07866-4, Isoform J of Kinesin light chain 1 n=447 Tax=Gnathostomata TaxID=35060 RepID=Q07866-4; UniRef50_Q07866-8, Isoform S of Kinesin light chain 1 n=1237 Tax=Eumetazoa TaxID=6072 RepID=Q07866-8	Mlig055092.g1	Mlig055092.g1 {Length: 2764} {TRANSSPLICED} {Pfam: Tetratricopeptide repeat [PF13424.4, score=100.7]; Tetratricopeptide repeat [PF13374.4, score=82.8]; Tetratricopeptide repeat [PF13176.4, score=32.4]; Tetratricopeptide repeat [PF00515.26, score=29.1]; Tetratricopeptide repeat [PF07719.15, score=23.4]} {Human: ENSG00000126214, KLC1, kinesin light chain 1, [Score=169, Expect=1e-46]; ENSG0000025650…
MligTCv3c-10106.1	0	0	0	0	0	1	0	0	0	2	2	0	1	0	1	0	-2.82849	-2.58799	-3.60127	N/A	N/A	N/A	N/A	N/A	N/A	N/A	N/A	N/A		TRANSSPLICED	Asexual_biased; Sexual_biased	Tetratricopeptide repeat	RP11-73M18.2	kinesin light chain 1 isoform 1	UniRef50_A0A087W1F0, Kinesin light chain 4 n=8 Tax=Bilateria TaxID=33213 RepID=A0A087W1F0_ECHMU; UniRef50_P46825, Kinesin light chain n=4 Tax=Mollusca TaxID=6447 RepID=KLC_DORPE; UniRef50_P46825-2, Isoform 2 of Kinesin light chain n=77 Tax=Bilateria TaxID=33213 RepID=P46825-2	Mlig060296.g1	Mlig060296.g1 {Length: 3146} {TRANSSPLICED} {Pfam: Tetratricopeptide repeat [PF13424.4, score=97.4]; Tetratricopeptide repeat [PF13374.4, score=79.6]; Tetratricopeptide repeat [PF13176.4, score=30.8]; Tetratricopeptide repeat [PF00515.26, score=26.4]; Tetratricopeptide repeat [PF07719.15, score=20.5]} {Human: ENSG00000256500, RP11-73M18.2, kinesin light chain 1 isoform 1 , [Score=167, Expect=3e-4…
MligTCv3c-10106.2	0	0	0	1	0	0	1	0	1	1	2	0	0	0	1	0	-3.82601	-2.59384	-3.59405	-3.49086	N/A	N/A	N/A	N/A	N/A	N/A	N/A	N/A		TRANSSPLICED	Asexual_biased; Sexual_biased	Tetratricopeptide repeat	KLC1	kinesin light chain 1	UniRef50_A0A087W1F0, Kinesin light chain 4 n=8 Tax=Bilateria TaxID=33213 RepID=A0A087W1F0_ECHMU; UniRef50_P46825, Kinesin light chain n=4 Tax=Mollusca TaxID=6447 RepID=KLC_DORPE; UniRef50_P46825-2, Isoform 2 of Kinesin light chain n=77 Tax=Bilateria TaxID=33213 RepID=P46825-2; UniRef50_Q07866, Kinesin light chain 1 n=561 Tax=Bilateria TaxID=33213 RepID=KLC1_HUMAN; UniRef50_Q07866-4, Isoform J of …	Mlig055985.g1	Mlig055985.g1 {Length: 2290} {TRANSSPLICED} {Pfam: Tetratricopeptide repeat [PF13424.4, score=95.2]; Tetratricopeptide repeat [PF13374.4, score=80.8]; Tetratricopeptide repeat [PF13176.4, score=33.9]; Tetratricopeptide repeat [PF00515.26, score=26.2]; Tetratricopeptide repeat [PF07719.15, score=20.3]} {Human: ENSG00000126214, KLC1, kinesin light chain 1, [Score=167, Expect=5e-46]; ENSG00000256500…
MligTCv3c-10107.0	133	72	83	179	198	112	98	224	413	228	376	317	152	137	193	151	5.49443	5.77472	5.69746	5.34683	-0.159533	0.504439	-0.388487	0.155498	0.24081	0.821143	0.469764	0.0296723		TRANSSPLICED			DNTTIP1	deoxynucleotidyltransferase, terminal, interacting protein 1	UniRef50_Q9H147, Deoxynucleotidyltransferase terminal-interacting protein 1 n=152 Tax=Euteleostomi TaxID=117571 RepID=TDIF1_HUMAN	Mlig031253.g1, Mlig008826.g1, Mlig029108.g1	Mlig031253.g1 {Length: 4387} {TRANSSPLICED} {Human: ENSG00000101457, DNTTIP1, deoxynucleotidyltransferase, terminal, interacting protein 1, [RH, Score=68.2, Expect=8e-12]} {Smans: Smp_161370.1, [RH, Score=61.6, Expect=4e-10]} {UniRef: UniRef50_Q9H147, Deoxynucleotidyltransferase terminal-interacting protein 1 n=152 Tax=Euteleostomi TaxID=117571 RepID=TDIF1_HUMAN, [Score=68.2, Expect=7e-10]} {RNA1…
MligTCv3c-10108.0	4	0	3	1	3	0	2	3	1	2	4	2	2	2	2	2	-0.82314	-1.42049	-0.600832	-0.476572	0.299261	0.788264	0.925776	0.475179	0.246221	0.974102	-0.380294	0.703898		TRANSSPLICED	X2	Glycosyltransferase sugar-binding region containing DXD motif			UniRef50_G6YHQ3, Glycosyltransferase sugar-binding region containing DXD motif n=33 Tax=Rhizobiales TaxID=356 RepID=G6YHQ3_9RHIZ	Mlig040327.g1	Mlig040327.g1 {Length: 1811} {TRANSSPLICED} {Pfam: Glycosyltransferase sugar-binding region containing DXD motif [PF04488.13, score=49.7]; TcdA/TcdB catalytic glycosyltransferase domain [PF12919.5, score=26.1]; Capsular polysaccharide synthesis protein [PF05704.10, score=18.7]} {Smed: dd_Smed_v6_2982_0_2, [Score=85.5, Expect=8e-19]} {Smes: dd_Smes_v1_41725_3_9, [Score=84.3, Expect=2e-18]; dd_Smes…
MligTCv3c-10108.1	4	5	4	14	10	3	0	9	9	12	15	9	7	9	14	5	1.30151	0.908774	0.821022	1.24265	0.602239	0.359347	0.380947	0.639078	-0.427925	0.90585	-0.206633	0.71405		TRANSSPLICED	Epidermal lineage (early + late + mature); X2	Glycosyltransferase sugar-binding region containing DXD motif			UniRef50_G6YHQ3, Glycosyltransferase sugar-binding region containing DXD motif n=33 Tax=Rhizobiales TaxID=356 RepID=G6YHQ3_9RHIZ	Mlig031732.g2, Mlig031732.g1	Mlig031732.g2 {Length: 1823} {TRANSSPLICED} {Pfam: Glycosyltransferase sugar-binding region containing DXD motif [PF04488.13, score=49.5]; TcdA/TcdB catalytic glycosyltransferase domain [PF12919.5, score=26.5]; Capsular polysaccharide synthesis protein [PF05704.10, score=18.0]} {Smed: dd_Smed_v6_2982_0_1, [Score=88.6, Expect=7e-20]} {Smes: dd_Smes_v1_41725_3_7, [Score=87.8, Expect=2e-19]; dd_Smes…
MligTCv3c-10109.0	128	106	108	163	117	121	93	116	364	194	277	226	152	159	104	111	5.22351	5.4425	5.28053	5.49738	0.414119	0.0792597	0.0980131	0.783837	0.0951841	0.951804	0.41129	0.0682969		TRANSSPLICED		PTB domain (IRS-1 type)	IRS2	insulin receptor substrate 2	UniRef50_A0A087TYE5, Insulin receptor substrate 2-B (Fragment) n=1 Tax=Stegodyphus mimosarum TaxID=407821 RepID=A0A087TYE5_9ARAC	Mlig000391.g4, Mlig009367.g1, Mlig000154.g6	Mlig000391.g4 {Length: 3635} {TRANSSPLICED} {Pfam: PTB domain (IRS-1 type) [PF02174.15, score=40.8]; PH domain [PF00169.27, score=28.7]} {Human: ENSG00000185950, IRS2, insulin receptor substrate 2, [Score=68.2, Expect=4e-11]} {Dmel: FBgn0024248, chico, chico, [Score=51.2, Expect=3e-06]} {UniRef: UniRef50_A0A087TYE5, Insulin receptor substrate 2-B (Fragment) n=1 Tax=Stegodyphus mimosarum TaxID=407…
MligTCv3c-1011.0	1	0	0	0	1	0	0	2	0	0	0	0	0	0	0	0	N/A	N/A	-2.02779	-3.48493	N/A	N/A	N/A	N/A	N/A	N/A	N/A	N/A		NoTransDecoderORF						Mlig015648.g34	Mlig015648.g34 {Length: 512} {NoTransDecoderORF}
MligTCv3c-10110.0	3	1	0	8	1	4	2	3	5	3	7	6	1	1	2	0	-1.82828	-0.201991	-0.271376	0.0694445	0.524622	0.572368	0.308962	0.793933	1.48041	0.755083	1.69607	0.0674841				Sodium:neurotransmitter symporter family				Mlig000570.g8, Mlig036257.g1	Mlig000570.g8 {Length: 3922} {Pfam: Sodium:neurotransmitter symporter family [PF00209.16, score=50.0]} ### Mlig036257.g1 {Length: 3294} {Pfam: Sodium:neurotransmitter symporter family [PF00209.16, score=51.0]}
MligTCv3c-10111.0	22	16	15	27	41	33	18	21	51	37	47	51	21	25	30	25	2.84806	2.95263	3.25442	2.83051	-0.226718	0.516482	-0.0790511	0.883958	0.441613	0.752146	0.293945	0.328898			Sexual_biased; Xins	B-box zinc finger	TRIM37	tripartite motif containing 37	UniRef50_A0A0S7HV08, TRI37 (Fragment) n=6 Tax=Bilateria TaxID=33213 RepID=A0A0S7HV08_9TELE; UniRef50_A0A1A7WMH1, Tripartite motif containing 37 n=3 Tax=Deuterostomia TaxID=33511 RepID=A0A1A7WMH1_9TELE; UniRef50_A0A1A8B4H4, Tripartite motif containing 37 n=14 Tax=Euteleostomi TaxID=117571 RepID=A0A1A8B4H4_NOTFU; UniRef50_UPI000717DD41, PREDICTED: E3 ubiquitin-protein ligase TRIM37 isoform X7 n=13 …	Mlig022048.g2, Mlig001910.g10, Mlig014019.g1	Mlig022048.g2 {Length: 2856} {Pfam: B-box zinc finger [PF00643.22, score=29.1]; MATH domain [PF00917.24, score=28.9]} {Human: ENSG00000108395, TRIM37, tripartite motif containing 37, [RH, Score=607, Expect=0.0]} {Smed: dd_Smed_v6_10751_0_1, [RH, Score=597, Expect=0.0]} {Smes: dd_Smes_v1_35727_1_3, [RH, Score=599, Expect=0.0]} {Smans: Smp_147520.1, [RH, Score=606, Expect=0.0]} {UniRef: UniRef50_A0…
MligTCv3c-10111.1	0	0	0	0	0	0	0	0	0	0	0	0	0	0	0	1	-3.82171	N/A	N/A	N/A	N/A	N/A	N/A	N/A	N/A	N/A	N/A	N/A			Sexual_biased; Xins	B-box zinc finger	TRIM37	tripartite motif containing 37	UniRef50_A0A0S7HV08, TRI37 (Fragment) n=6 Tax=Bilateria TaxID=33213 RepID=A0A0S7HV08_9TELE; UniRef50_A0A1A7WMH1, Tripartite motif containing 37 n=3 Tax=Deuterostomia TaxID=33511 RepID=A0A1A7WMH1_9TELE; UniRef50_A0A1A8B4H4, Tripartite motif containing 37 n=14 Tax=Euteleostomi TaxID=117571 RepID=A0A1A8B4H4_NOTFU; UniRef50_UPI000717DD41, PREDICTED: E3 ubiquitin-protein ligase TRIM37 isoform X7 n=13 …	Mlig038199.g1	Mlig038199.g1 {Length: 1715} {Pfam: B-box zinc finger [PF00643.22, score=29.1]; MATH domain [PF00917.24, score=28.9]} {Human: ENSG00000108395, TRIM37, tripartite motif containing 37, [RH, Score=607, Expect=0.0]} {Smed: dd_Smed_v6_10751_0_1, [RH, Score=597, Expect=0.0]} {Smes: dd_Smes_v1_35727_1_3, [RH, Score=599, Expect=0.0]} {Smans: Smp_147520.1, [RH, Score=606, Expect=0.0]} {UniRef: UniRef50_A0…
MligTCv3c-10112.0	5	1	1	2	0	0	0	2	0	0	6	3	0	0	1	5	-1.22449	-1.42636	-2.61223	-0.314893	N/A	N/A	N/A	N/A	N/A	N/A	N/A	N/A		TRANSSPLICED						Mlig029673.g5	Mlig029673.g5 {Length: 2217} {TRANSSPLICED} {RNA1509_27162}
MligTCv3c-10112.1	0	0	0	0	0	0	0	1	0	0	0	0	0	1	0	0	-3.82421	N/A	-3.60773	N/A	N/A	N/A	N/A	N/A	N/A	N/A	N/A	N/A		TRANSSPLICED NoTransDecoderORF						Mlig055244.g1, Mlig035089.g1	Mlig055244.g1 {Length: 2026} {TRANSSPLICED} ### Mlig035089.g1 {Length: 1047} {NoTransDecoderORF}
MligTCv3c-10113.0	15	7	3	13	7	10	11	14	25	14	34	23	26	15	7	10	2.0204	1.98071	1.82564	1.74815	0.124082	0.837726	-0.191248	0.794085	-0.163741	0.960744	0.15159	0.740729		TRANSSPLICED		Domain of unknown function (DUF4562)				Mlig034204.g2, Mlig034204.g4	Mlig034204.g2 {Length: 1260} {TRANSSPLICED} {Pfam: Domain of unknown function (DUF4562) [PF15123.4, score=20.8]} {RNA1509_57859} ### Mlig034204.g4 {Length: 1260} {TRANSSPLICED} {Pfam: Domain of unknown function (DUF4562) [PF15123.4, score=20.8]} {RNA1509_53699, RNA1509_57859}
MligTCv3c-10113.1	3	4	2	3	3	1	2	6	7	3	8	7	5	2	4	1	-0.249458	0.0458805	-0.0264831	0.105202	0.311249	0.704396	0.0942002	0.945715	0.25111	0.959083	0.468159	0.45083		TRANSSPLICED		Domain of unknown function (DUF4562)				Mlig024521.g4	Mlig024521.g4 {Length: 923} {TRANSSPLICED} {Pfam: Domain of unknown function (DUF4562) [PF15123.4, score=20.8]} {RNA1509_57859}
MligTCv3c-10114.0	1	0	0	1	11	23	11	22	0	0	1	0	32	24	26	27	2.95023	-4.59373	2.48153	-2.48989	-4.56121	7.05762e-07	1.56525	0.446125	-0.427515	0.789952	-6.55398	1.29844e-10	Germline			Dickkopf N-terminal cysteine-rich region				Mlig014600.g2, Mlig014600.g1, Mlig014600.g3	Mlig014600.g2 {Length: 720} {SignalP} {Pfam: Dickkopf N-terminal cysteine-rich region [PF04706.10, score=19.3]} {RNA1509_54511} ### Mlig014600.g1 {Length: 519} {SignalP} {Pfam: Dickkopf N-terminal cysteine-rich region [PF04706.10, score=19.3]} {RNA1509_54511} ### Mlig014600.g3 {Length: 634} {SignalP} {Pfam: Dickkopf N-terminal cysteine-rich region [PF04706.10, score=19.3]} {RNA1509_54511}
MligTCv3c-10115.0	0	0	0	0	0	0	0	0	0	0	0	0	0	0	0	0	N/A	N/A	N/A	N/A	N/A	N/A	N/A	N/A	N/A	N/A	N/A	N/A				von Willebrand factor type D domain			UniRef50_UPI0005C36E9C, PREDICTED: mucin-4-like n=1 Tax=Crassostrea gigas TaxID=29159 RepID=UPI0005C36E9C	Mlig023073.g3	Mlig023073.g3 {Length: 2987} {SignalP} {Pfam: von Willebrand factor type D domain [PF00094.23, score=27.7]} {UniRef: UniRef50_UPI0005C36E9C, PREDICTED: mucin-4-like n=1 Tax=Crassostrea gigas TaxID=29159 RepID=UPI0005C36E9C, [Score=83.2, Expect=8e-14]} {RNA1509_5079}
MligTCv3c-10115.1	33	30	22	26	12	10	5	23	32	36	39	26	22	14	20	12	2.25313	2.478	2.00876	3.33569	1.50215	6.71496e-05	0.898553	0.0131139	-0.19878	0.933318	0.404817	0.199254			Neoblast; Asexual_biased; Sexual_biased; Xins	Calcium-binding EGF domain	LTBP2; LTBP1	latent transforming growth factor beta binding protein 2; latent transforming growth factor beta binding protein 1	UniRef50_B1B1E2, Latent-transforming growth factor beta-binding protein 1 (Fragment) n=4 Tax=Amniota TaxID=32524 RepID=B1B1E2_MOUSE; UniRef50_B3RS17, Putative uncharacterized protein n=1 Tax=Trichoplax adhaerens TaxID=10228 RepID=B3RS17_TRIAD; UniRef50_Q8CG19-2, Isoform Short of Latent-transforming growth factor beta-binding protein 1 n=21 Tax=Boreoeutheria TaxID=1437010 RepID=Q8CG19-2	Mlig038061.g1, Mlig022394.g6, Mlig023073.g4	Mlig038061.g1 {Length: 1048} {Pfam: Calcium-binding EGF domain [PF07645.13, score=63.9]; Complement Clr-like EGF-like [PF12662.5, score=35.5]; EGF-like domain [PF00008.25, score=23.2]; EGF domain [PF12947.5, score=20.2]} {Human: ENSG00000049323, LTBP1, latent transforming growth factor beta binding protein 1, [Score=98.6, Expect=6e-22]} {Dmel: FBgn0035798, frac, faulty attraction, [Score=77.8, Ex…
MligTCv3c-10116.0	0	1	4	1	4	7	3	7	8	6	8	5	11	7	9	9	1.34705	0.161594	0.792903	-0.888306	-1.44161	0.0611083	-0.972942	0.325022	-0.506201	0.848689	-0.974873	0.0474306	Germline	TRANSSPLICED			QRICH2	glutamine rich 2	UniRef50_UPI0006B83B35, PREDICTED: uncharacterized protein LOC106612129 n=1 Tax=Salmo salar TaxID=8030 RepID=UPI0006B83B35	Mlig009004.g3, Mlig001581.g1, Mlig001560.g8, Mlig001521.g1	Mlig009004.g3 {Length: 1923} {TRANSSPLICED} {Human: ENSG00000129646, QRICH2, glutamine rich 2, [Score=55.1, Expect=3e-07]} {Smans: Smp_014610.1, [Score=62.0, Expect=2e-10]} {UniRef: UniRef50_UPI0006B83B35, PREDICTED: uncharacterized protein LOC106612129 n=1 Tax=Salmo salar TaxID=8030 RepID=UPI0006B83B35, [Score=132, Expect=9e-31]} {RNA1509_58008} ### Mlig001581.g1 {Length: 1647} {TRANSSPLICED} {R…
MligTCv3c-10117.0	0	1	0	0	254	213	72	297	0	0	1	0	285	228	247	145	5.9791	-4.59373	6.04	-3.48294	-8.9202	2.96948e-14	0.765095	0.775078	0.104065	0.949748	-9.58123	7.73819e-16								Mlig033461.g5	Mlig033461.g5 {Length: 3235} {RNA1509_21137, RNA1509_42678, RNA1509_6913, RNA1509_8014}
MligTCv3c-10117.1	0	0	1	10	18	15	1	20	0	0	0	0	44	27	35	29	3.24746	N/A	2.10466	-0.0664116	-1.94809	0.0146252	5.04535	0.019269	-1.08449	0.499583	-8.07793	3.38725e-08								Mlig030318.g2, Mlig042858.g1, Mlig030318.g1, Mlig030318.g4, Mlig051897.g1, Mlig030318.g3	Mlig030318.g2 {Length: 3220} {RNA1509_28496, RNA1509_50172, RNA1509_59851} ### Mlig042858.g1 {Length: 628} {RNA1509_42678} ### Mlig030318.g1 {Length: 1798} {RNA1509_50172} ### Mlig030318.g4 {Length: 1496} {RNA1509_35380, RNA1509_37810} ### Mlig051897.g1 {Length: 1047} {RNA1509_42678} ### Mlig030318.g3 {Length: 3214} {RNA1509_37810, RNA1509_50172}
MligTCv3c-10118.0	37	11	25	53	52	38	23	63	83	53	79	54	81	63	60	47	4.13931	3.47009	3.83951	3.45318	-0.195616	0.520965	0.0254495	0.96762	-0.257077	0.847113	-0.478143	0.0587056		TRANSSPLICED	Sexual_biased; Xins	Mitochondrial branched-chain alpha-ketoacid dehydrogenase kinase	PDK3; PDK2	pyruvate dehydrogenase kinase, isozyme 3; pyruvate dehydrogenase kinase, isozyme 2	UniRef50_A0A0A1X0B8; UniRef50_A0A0M9ABP0; UniRef50_P91622	Mlig025443.g1, Mlig019124.g3	Mlig025443.g1 {Length: 2972} {TRANSSPLICED} {Pfam: Mitochondrial branched-chain alpha-ketoacid dehydrogenase kinase [PF10436.7, score=151.7]} {Human: ENSG00000005882, PDK2, pyruvate dehydrogenase kinase, isozyme 2, [Score=157, Expect=3e-45]; ENSG00000152256, PDK1, pyruvate dehydrogenase kinase, isozyme 1, [Score=152, Expect=4e-43]; ENSG00000067992, PDK3, pyruvate dehydrogenase kinase, isozyme 3, …
MligTCv3c-10118.1	48	31	42	86	77	65	48	73	119	75	104	59	92	52	61	48	4.14276	3.87472	4.47903	4.17342	-0.107156	0.708807	0.343345	0.291522	0.372505	0.735931	-0.0779958	0.771824		TRANSSPLICED	Sexual_biased; Xins	Mitochondrial branched-chain alpha-ketoacid dehydrogenase kinase	PDK3	pyruvate dehydrogenase kinase, isozyme 3	UniRef50_A0A0A1X0B8; UniRef50_P91622	Mlig019124.g8	Mlig019124.g8 {Length: 3288} {TRANSSPLICED} {Pfam: Mitochondrial branched-chain alpha-ketoacid dehydrogenase kinase [PF10436.7, score=159.1]; Histidine kinase-, DNA gyrase B-, and HSP90-like ATPase [PF02518.24, score=51.7]; Histidine kinase-, DNA gyrase B-, and HSP90-like ATPase [PF13589.4, score=19.6]} {Human: ENSG00000067992, PDK3, pyruvate dehydrogenase kinase, isozyme 3, [RH, Score=326, Expec…
MligTCv3c-10119.0	24	29	45	30	17	14	14	17	52	36	49	41	20	30	36	24	2.96936	2.88236	2.39045	3.56325	1.36704	0.000663289	0.718871	0.0760948	-0.546807	0.748277	0.101365	0.781791		TRANSSPLICED	Xins	Guanylate kinase	MPP6	membrane protein, palmitoylated 6 (MAGUK p55 subfamily member 6)	UniRef50_L7MA85, Putative calcium/calmodulin-dependent serine protein kinase/membrane-associated guanylate kinase n=11 Tax=Arachnida TaxID=6854 RepID=L7MA85_9ACAR	Mlig017416.g2, Mlig021265.g2, Mlig021265.g5	Mlig017416.g2 {Length: 2935} {TRANSSPLICED} {Pfam: Guanylate kinase [PF00625.19, score=122.4]; Variant SH3 domain [PF07653.15, score=41.9]; SH3 domain [PF00018.26, score=29.2]; PDZ domain (Also known as DHR or GLGF) [PF00595.22, score=28.2]; Variant SH3 domain [PF14604.4, score=25.8]; L27 domain [PF02828.14, score=22.1]; AAA ATPase domain [PF13191.4, score=21.6]; PDZ domain [PF13180.4, score=19.7…
MligTCv3c-1012.0	0	0	4	3	3	2	1	3	2	5	7	5	3	2	3	2	-0.504277	-0.335597	-0.436187	-0.678013	-0.0481103	0.968522	-0.285649	0.838624	0.102368	0.991422	0.339907	0.67669		NoTransDecoderORF						Mlig060024.g1	Mlig060024.g1 {Length: 218} {NoTransDecoderORF} {RNA1509_33970}
MligTCv3c-10120.0	3	6	1	7	6	6	7	14	3	2	3	6	10	1	6	5	0.625115	-0.781111	1.44763	0.592596	-0.646168	0.318562	1.37255	0.136109	0.843028	0.7451	-1.17569	0.0874837				Phosphotyrosine interaction domain (PTB/PID)	ANKS1B	ankyrin repeat and sterile alpha motif domain containing 1B	UniRef50_UPI0005D0E002, PREDICTED: ankyrin repeat and sterile alpha motif domain-containing protein 1B-like isoform X1 n=2 Tax=Plutella xylostella TaxID=51655 RepID=UPI0005D0E002	Mlig047087.g1	Mlig047087.g1 {Length: 1824} {Pfam: Phosphotyrosine interaction domain (PTB/PID) [PF00640.21, score=50.3]; SAM domain (Sterile alpha motif) [PF07647.15, score=33.1]; SAM domain (Sterile alpha motif) [PF00536.28, score=31.5]} {Human: ENSG00000185046, ANKS1B, ankyrin repeat and sterile alpha motif domain containing 1B, [RH, Score=97.1, Expect=4e-21]} {Dmel: FBgn0039075, CG4393, , [Score=65.9, Expec…
MligTCv3c-10120.1	7	5	5	10	7	5	1	10	5	2	12	11	5	1	5	4	0.0802104	0.309641	0.893793	1.26175	0.545991	0.370181	0.975422	0.162992	0.838701	0.781391	0.409271	0.530277				Phosphotyrosine interaction domain (PTB/PID)	ANKS1A	ankyrin repeat and sterile alpha motif domain containing 1A	UniRef50_UPI0005D0E002, PREDICTED: ankyrin repeat and sterile alpha motif domain-containing protein 1B-like isoform X1 n=2 Tax=Plutella xylostella TaxID=51655 RepID=UPI0005D0E002	Mlig003735.g8	Mlig003735.g8 {Length: 1818} {Pfam: Phosphotyrosine interaction domain (PTB/PID) [PF00640.21, score=51.9]; SAM domain (Sterile alpha motif) [PF07647.15, score=32.8]; SAM domain (Sterile alpha motif) [PF00536.28, score=31.5]} {Human: ENSG00000064999, ANKS1A, ankyrin repeat and sterile alpha motif domain containing 1A, [RH, Score=99.0, Expect=2e-21]} {Dmel: FBgn0039075, CG4393, , [Score=65.9, Expec…
MligTCv3c-10120.2	1	2	4	6	0	5	1	4	2	3	1	2	1	0	1	3	-1.49647	-1.58518	-0.281702	0.208049	0.661876	0.486872	1.74754	0.128256	1.17842	0.821184	0.0927563	0.943399				Phosphotyrosine interaction domain (PTB/PID)	ANKS1A	ankyrin repeat and sterile alpha motif domain containing 1A	UniRef50_UPI0008746E91, UPI0008746E91 related cluster n=1 Tax=unknown TaxID= RepID=UPI0008746E91	Mlig055161.g1	Mlig055161.g1 {Length: 1771} {Pfam: Phosphotyrosine interaction domain (PTB/PID) [PF00640.21, score=52.3]; SAM domain (Sterile alpha motif) [PF07647.15, score=33.0]; SAM domain (Sterile alpha motif) [PF00536.28, score=31.7]} {Human: ENSG00000064999, ANKS1A, ankyrin repeat and sterile alpha motif domain containing 1A, [RH, Score=99.8, Expect=8e-22]} {Dmel: FBgn0039075, CG4393, , [Score=67.8, Expec…
MligTCv3c-10121.0	1	1	1	2	0	0	0	1	0	2	0	0	0	0	1	0	-3.82601	-3.58505	-3.60773	-1.16613	N/A	N/A	N/A	N/A	N/A	N/A	N/A	N/A								Mlig055703.g2	Mlig055703.g2 {Length: 4185}
MligTCv3c-10121.1	6	7	3	4	2	1	0	3	8	9	0	3	3	1	0	1	-1.5062	-0.255126	-1.0308	0.849619	1.99283	0.0431461	1.11871	0.258086	0.477446	0.95652	1.35156	0.189846							UniRef50_A0A0L6UDP7, High affinity nerve growth factor receptor (Fragment) n=1 Tax=Puccinia sorghi TaxID=27349 RepID=A0A0L6UDP7_9BASI	Mlig057092.g2	Mlig057092.g2 {Length: 4447} {UniRef: UniRef50_A0A0L6UDP7, High affinity nerve growth factor receptor (Fragment) n=1 Tax=Puccinia sorghi TaxID=27349 RepID=A0A0L6UDP7_9BASI, [Score=69.3, Expect=6e-11]}
MligTCv3c-10121.2	0	0	0	0	1	0	0	1	0	1	0	0	0	0	0	0	N/A	-4.58864	-2.6083	N/A	N/A	N/A	N/A	N/A	N/A	N/A	N/A	N/A								Mlig057103.g1	Mlig057103.g1 {Length: 3772}
MligTCv3c-10122.0	0	0	0	0	0	0	0	0	1	0	0	0	0	0	0	0	N/A	-4.59469	N/A	N/A	N/A	N/A	N/A	N/A	N/A	N/A	N/A	N/A								Mlig058227.g1	Mlig058227.g1 {Length: 1251} {RNA1509_30819}
MligTCv3c-10123.0	188	173	133	180	32	66	12	83	489	305	378	268	72	109	87	45	4.46387	5.88985	3.92517	5.93622	2.19197	3.21647e-07	0.0927402	0.854962	-0.490332	0.753301	1.6089	1.18235e-05								Mlig021922.g10	Mlig021922.g10 {Length: 4751} {SignalP} {RNA1509_4671, RNA1509_49532}
MligTCv3c-10123.1	437	336	333	494	94	117	40	154	989	515	1008	574	125	129	139	75	5.03676	6.97002	5.01474	7.16483	2.33651	1.69773e-10	0.239375	0.406631	0.0203351	0.99335	2.11747	5.07728e-10								Mlig033500.g1	Mlig033500.g1 {Length: 5563} {SignalP} {RNA1509_4671}
MligTCv3c-10123.2	25	14	17	22	5	5	0	12	88	74	126	72	11	4	18	9	1.56221	3.89633	0.816098	2.80784	2.14889	0.000114086	-1.04428	0.0148417	-0.688345	0.789952	2.50482	2.19645e-07								Mlig030968.g1	Mlig030968.g1 {Length: 2237} {SignalP} {RNA1509_25603}
MligTCv3c-10123.3	65	38	45	50	10	7	1	25	180	203	231	123	24	15	21	19	2.48058	4.95149	1.75586	4.16637	2.57148	4.19887e-07	-0.739771	0.0475696	-0.663463	0.74446	2.64779	1.22326e-08								Mlig002313.g1	Mlig002313.g1 {Length: 3083} {SignalP} {RNA1509_10925}
MligTCv3c-10123.4	1	2	1	1	0	1	0	1	9	13	20	5	1	0	2	1	-1.82586	0.965517	-2.60589	-1.15863	1.45775	0.305375	-2.00974	0.0352644	-0.637387	0.948968	2.8301	0.000642063								Mlig003075.g1	Mlig003075.g1 {Length: 1511} {SignalP} {RNA1509_25603}
MligTCv3c-10124.0	31	33	18	38	34	17	17	31	70	71	66	76	27	32	32	23	3.01418	3.57718	3.03701	3.42134	0.580042	0.053019	-0.107519	0.801819	0.058519	0.982633	0.74608	0.006635			Sigma neoblasts; Asexual_biased; Xins	EF-hand domain	MYL6B	myosin, light chain 6B, alkali, smooth muscle and non-muscle	UniRef50_C1L8B8, Myosin alkali light chain 1 n=5 Tax=Bilateria TaxID=33213 RepID=C1L8B8_SCHJA	Mlig029894.g3	Mlig029894.g3 {Length: 1153} {Pfam: EF-hand domain [PF13405.4, score=41.1]; EF-hand domain pair [PF13499.4, score=33.9]; EF-hand domain pair [PF13833.4, score=29.1]; EF hand [PF00036.30, score=24.7]} {Human: ENSG00000196465, MYL6B, myosin, light chain 6B, alkali, smooth muscle and non-muscle, [Score=112, Expect=9e-31]; ENSG00000198336, MYL4, myosin, light chain 4, alkali; atrial, embryonic, [Scor…
MligTCv3c-10124.1	146	145	134	213	65	46	36	64	368	187	355	315	54	69	62	34	3.94723	5.64866	4.14088	5.83284	1.88973	7.87284e-09	0.229011	0.421991	0.226709	0.858197	1.88743	4.13735e-09			Sigma neoblasts; Asexual_biased; Xins	EF-hand domain	MYL6B	myosin, light chain 6B, alkali, smooth muscle and non-muscle	UniRef50_C1L8B8, Myosin alkali light chain 1 n=5 Tax=Bilateria TaxID=33213 RepID=C1L8B8_SCHJA	Mlig002188.g2, Mlig002188.g1	Mlig002188.g2 {Length: 1552} {Pfam: EF-hand domain [PF13405.4, score=39.2]; EF-hand domain pair [PF13499.4, score=31.2]; EF-hand domain pair [PF13833.4, score=30.5]; EF hand [PF00036.30, score=26.0]} {Human: ENSG00000196465, MYL6B, myosin, light chain 6B, alkali, smooth muscle and non-muscle, [Score=112, Expect=3e-31]; ENSG00000198336, MYL4, myosin, light chain 4, alkali; atrial, embryonic, [Scor…
MligTCv3c-10124.2	19	25	25	44	27	26	16	23	48	63	94	56	35	21	24	12	2.67648	3.45044	2.95238	3.32269	0.570673	0.0991825	-0.0744154	0.891324	0.305488	0.870218	0.950577	0.0035431			Sigma neoblasts; Asexual_biased; Xins	EF-hand domain	MYL6B	myosin, light chain 6B, alkali, smooth muscle and non-muscle	UniRef50_C1L8B8, Myosin alkali light chain 1 n=5 Tax=Bilateria TaxID=33213 RepID=C1L8B8_SCHJA	Mlig033077.g2	Mlig033077.g2 {Length: 1240} {Pfam: EF-hand domain [PF13405.4, score=39.5]; EF-hand domain pair [PF13499.4, score=31.4]; EF-hand domain pair [PF13833.4, score=30.5]; EF hand [PF00036.30, score=26.5]; EF-hand domain [PF14658.4, score=19.0]} {Human: ENSG00000196465, MYL6B, myosin, light chain 6B, alkali, smooth muscle and non-muscle, [Score=112, Expect=3e-31]; ENSG00000198336, MYL4, myosin, light c…
MligTCv3c-10124.3	919	672	661	1095	733	486	475	730	1761	1226	1994	1362	1196	1010	620	549	7.88004	8.0304	7.69929	8.21835	0.711146	0.0022979	0.23261	0.437746	-0.137739	0.922942	0.340797	0.123039			Sigma neoblasts; Asexual_biased; Xins	EF-hand domain	MYL6B	myosin, light chain 6B, alkali, smooth muscle and non-muscle	UniRef50_C1L8B8, Myosin alkali light chain 1 n=5 Tax=Bilateria TaxID=33213 RepID=C1L8B8_SCHJA	Mlig029894.g2, Mlig029894.g1	Mlig029894.g2 {Length: 1143} {Pfam: EF-hand domain [PF13405.4, score=38.8]; EF-hand domain pair [PF13499.4, score=34.0]; EF-hand domain pair [PF13833.4, score=29.2]; EF hand [PF00036.30, score=24.7]} {Human: ENSG00000196465, MYL6B, myosin, light chain 6B, alkali, smooth muscle and non-muscle, [Score=115, Expect=5e-32]; ENSG00000198336, MYL4, myosin, light chain 4, alkali; atrial, embryonic, [Scor…
MligTCv3c-10124.4	64	68	54	100	65	53	42	68	152	134	176	167	55	52	55	52	3.9299	4.71753	4.26685	4.66706	0.600229	0.00685395	-0.00191004	1	0.37345	0.678921	0.975589	3.25676e-05			Sigma neoblasts; Asexual_biased; Xins	EF-hand domain	MYL6B	myosin, light chain 6B, alkali, smooth muscle and non-muscle	UniRef50_C1L8B8, Myosin alkali light chain 1 n=5 Tax=Bilateria TaxID=33213 RepID=C1L8B8_SCHJA	Mlig033077.g3, Mlig033077.g1	Mlig033077.g3 {Length: 1231} {Pfam: EF-hand domain [PF13405.4, score=39.5]; EF-hand domain pair [PF13499.4, score=31.4]; EF-hand domain pair [PF13833.4, score=30.5]; EF hand [PF00036.30, score=26.5]; EF-hand domain [PF14658.4, score=19.0]} {Human: ENSG00000196465, MYL6B, myosin, light chain 6B, alkali, smooth muscle and non-muscle, [Score=112, Expect=3e-31]; ENSG00000198336, MYL4, myosin, light c…
MligTCv3c-10125.0	0	0	0	0	0	0	0	1	1	1	0	2	0	0	2	2	-1.82006	-2.58827	-3.60773	N/A	N/A	N/A	N/A	N/A	N/A	N/A	N/A	N/A		TRANSSPLICED	X1	PHAX RNA-binding domain	PHAX	phosphorylated adaptor for RNA export	UniRef50_C3YBG9, Putative uncharacterized protein n=1 Tax=Branchiostoma floridae TaxID=7739 RepID=C3YBG9_BRAFL; UniRef50_UPI0009478642, UPI0009478642 related cluster n=2 Tax=unknown TaxID= RepID=UPI0009478642	Mlig026590.g1	Mlig026590.g1 {Length: 1614} {TRANSSPLICED} {Pfam: PHAX RNA-binding domain [PF10258.7, score=92.0]} {Human: ENSG00000164902, PHAX, phosphorylated adaptor for RNA export, [RH, Score=79.3, Expect=1e-15]} {Dmel: FBgn0033380, Phax, Phosphorylated adaptor for RNA export, [RH, Score=77.0, Expect=3e-15]} {Celegans: WBGene00022192, Y71H2B.2, Caenorhabditis elegans Protein Y71H2B.2 (Y71H2B.2) mRNA, comple…
MligTCv3c-10125.1	18	14	15	25	39	29	21	40	43	29	50	31	25	32	45	34	3.28054	2.65666	3.42183	2.67898	-0.545592	0.0663591	0.0645665	0.903065	0.178261	0.91691	-0.431898	0.101297		TRANSSPLICED	X1	PHAX RNA-binding domain	PHAX	phosphorylated adaptor for RNA export	UniRef50_C3YBG9, Putative uncharacterized protein n=1 Tax=Branchiostoma floridae TaxID=7739 RepID=C3YBG9_BRAFL; UniRef50_UPI00077F83FB, UPI00077F83FB related cluster n=2 Tax=unknown TaxID= RepID=UPI00077F83FB	Mlig023822.g1	Mlig023822.g1 {Length: 1655} {TRANSSPLICED} {Pfam: PHAX RNA-binding domain [PF10258.7, score=90.0]} {Human: ENSG00000164902, PHAX, phosphorylated adaptor for RNA export, [RH, Score=80.1, Expect=6e-16]} {Dmel: FBgn0033380, Phax, Phosphorylated adaptor for RNA export, [RH, Score=77.8, Expect=2e-15]} {Celegans: WBGene00022192, Y71H2B.2, Caenorhabditis elegans Protein Y71H2B.2 (Y71H2B.2) mRNA, comple…
MligTCv3c-10125.2	38	21	28	30	26	34	25	35	40	19	51	59	23	33	22	24	2.86474	2.80152	3.35393	3.40382	0.244551	0.531263	0.633767	0.147375	0.521339	0.751043	0.132123	0.730758		TRANSSPLICED	X1	PHAX RNA-binding domain	PHAX	phosphorylated adaptor for RNA export	UniRef50_C3YBG9, Putative uncharacterized protein n=1 Tax=Branchiostoma floridae TaxID=7739 RepID=C3YBG9_BRAFL; UniRef50_UPI0009478642, UPI0009478642 related cluster n=2 Tax=unknown TaxID= RepID=UPI0009478642	Mlig007194.g1	Mlig007194.g1 {Length: 1606} {TRANSSPLICED} {Pfam: PHAX RNA-binding domain [PF10258.7, score=92.0]} {Human: ENSG00000164902, PHAX, phosphorylated adaptor for RNA export, [RH, Score=79.3, Expect=1e-15]} {Dmel: FBgn0033380, Phax, Phosphorylated adaptor for RNA export, [RH, Score=77.0, Expect=3e-15]} {Celegans: WBGene00022192, Y71H2B.2, Caenorhabditis elegans Protein Y71H2B.2 (Y71H2B.2) mRNA, comple…
MligTCv3c-10126.0	39	19	21	20	43	32	12	38	78	53	105	62	66	61	52	37	3.92327	3.61449	3.33997	3.17135	0.00949616	0.981862	-0.40769	0.297472	-0.537275	0.641931	-0.120089	0.681666		TRANSSPLICED	Xins	Sleepless protein			UniRef50_A0A1I8GCI1, Protein quiver n=5 Tax=Macrostomum lignano TaxID=282301 RepID=A0A1I8GCI1_9PLAT	Mlig013424.g5, Mlig003124.g1	Mlig013424.g5 {Length: 2227} {TRANSSPLICED} {SignalP} {Pfam: Sleepless protein [PF17064.3, score=74.5]} {Dmel: FBgn0260499, qvr, quiver, [RH, Score=83.6, Expect=9e-21]} {Smed: dd_Smed_v6_16907_0_2, [Score=79.7, Expect=2e-19]} {Smes: dd_Smes_v1_30284_1_1, [RH, Score=79.3, Expect=4e-19]} {Smans: Smp_202630.1, [Score=73.2, Expect=4e-17]} {UniRef: UniRef50_A0A1I8GCI1, Protein quiver n=5 Tax=Macrostom…
MligTCv3c-10127.0	8	1	2	2	3	1	1	2	5	3	5	3	2	1	4	1	-0.828797	-0.595511	-0.796126	0.221026	N/A	N/A	N/A	N/A	N/A	N/A	N/A	N/A		TRANSSPLICED					UniRef50_R6BWI1, Type I restriction enzyme n=1 Tax=Clostridium sp. CAG:510 TaxID=1262816 RepID=R6BWI1_9CLOT	Mlig022980.g7	Mlig022980.g7 {Length: 981} {TRANSSPLICED} {Smans: Smp_204970.1, [Score=43.9, Expect=4e-06]} {UniRef: UniRef50_R6BWI1, Type I restriction enzyme n=1 Tax=Clostridium sp. CAG:510 TaxID=1262816 RepID=R6BWI1_9CLOT, [Score=93.2, Expect=7e-19]} {RNA1509_30468}
MligTCv3c-10127.1	17	8	17	19	25	14	7	22	32	34	40	27	17	20	19	6	2.11766	2.47495	2.46497	2.45006	0.168984	0.689682	0.0184632	0.984047	0.383932	0.838039	0.534452	0.120228		TRANSSPLICED	Asexual_biased; X1; Xins	DnaJ domain	DNAJA4	DnaJ (Hsp40) homolog, subfamily A, member 4	UniRef50_E2B5B5, DnaJ-like protein subfamily C member 24 n=16 Tax=Formicidae TaxID=36668 RepID=E2B5B5_HARSA; UniRef50_Q9P7C6, Pre-mRNA-splicing factor cwf23 n=3 Tax=Schizosaccharomyces TaxID=4895 RepID=CWC23_SCHPO	Mlig025748.g6, Mlig022980.g1	Mlig025748.g6 {Length: 709} {TRANSSPLICED} {Pfam: DnaJ domain [PF00226.29, score=67.6]; CSL zinc finger [PF05207.11, score=24.6]} {Human: ENSG00000140403, DNAJA4, DnaJ (Hsp40) homolog, subfamily A, member 4, [Score=66.6, Expect=4e-13]; ENSG00000086061, DNAJA1, DnaJ (Hsp40) homolog, subfamily A, member 1, [Score=65.9, Expect=2e-12]} {Dmel: FBgn0052640, CG32640, , [Score=69.7, Expect=2e-15]; FBgn00…
MligTCv3c-10128.0	18	16	18	16	25	21	15	39	39	39	70	39	29	31	22	21	2.86655	2.95584	3.03257	2.62866	-0.215677	0.538582	-0.285254	0.496994	0.206443	0.913214	0.27602	0.337696		TRANSSPLICED	X1	MT-A70	METTL4	methyltransferase like 4	UniRef50_A0A068RTR7, Methyltransferase-like protein 4 n=2 Tax=Lichtheimia TaxID=688353 RepID=A0A068RTR7_9FUNG	Mlig001109.g10, Mlig001109.g5, Mlig001109.g11	Mlig001109.g10 {Length: 1348} {TRANSSPLICED} {Pfam: MT-A70 [PF05063.12, score=97.6]} {Human: ENSG00000101574, METTL4, methyltransferase like 4, [RH, Score=155, Expect=4e-42]} {Dmel: FBgn0015351, CG14906, , [RH, Score=100, Expect=2e-23]} {Celegans: WBGene00015939, C18A3.1, Caenorhabditis elegans Protein C18A3.1 (C18A3.1) mRNA, complete cds., [RH, Score=91.7, Expect=3e-20]} {Smed: dd_Smed_v6_10885_…
MligTCv3c-10129.0	335	289	227	418	128	115	45	148	483	388	564	470	112	84	127	85	4.84557	6.30831	5.1289	6.81821	1.87798	2.66278e-10	0.556247	0.0128265	0.326509	0.691707	1.64824	1.81847e-09				Pancreatic hormone peptide				Mlig006883.g1, Mlig006883.g3, Mlig006883.g2	Mlig006883.g1 {Length: 783} {SignalP} {Pfam: Pancreatic hormone peptide [PF00159.16, score=24.9]} {Smans: Smp_159950.1, [Score=39.7, Expect=1e-05]} {RNA1509_12482} ### Mlig006883.g3 {Length: 783} {SignalP} {Pfam: Pancreatic hormone peptide [PF00159.16, score=24.9]} {Smans: Smp_159950.1, [Score=39.7, Expect=1e-05]} {RNA1509_12482, RNA1509_52082} ### Mlig006883.g2 {Length: 1069} {SignalP} {Pfam: Pa…
MligTCv3c-1013.0	0	1	0	0	2	1	0	2	8	0	9	5	5	3	4	8	0.509081	-0.152817	-1.28958	-3.48294	-1.70162	0.345813	-2.92644	0.0835848	-1.67271	0.661429	-0.447886	0.534		NoTransDecoderORF						Mlig017169.g1	Mlig017169.g1 {Length: 353} {NoTransDecoderORF} {RNA1509_46718}
MligTCv3c-10130.0	1	4	0	3	0	0	0	1	7	3	9	9	1	1	1	1	-1.82412	0.210509	-3.60773	-0.488121	2.8687	0.0348758	-0.636365	0.537017	-1.41002	0.857296	2.09505	0.0127491		NoTransDecoderORF						Mlig014733.g1, Mlig023101.g8	Mlig014733.g1 {Length: 706} {SignalP} ### Mlig023101.g8 {Length: 813} {NoTransDecoderORF}
MligTCv3c-10131.0	55	44	37	66	221	237	91	204	219	71	144	106	215	209	273	162	5.91985	4.44165	5.95492	4.16879	-1.59634	1.59557e-06	-0.234914	0.544583	0.0762172	0.966079	-1.28521	1.21315e-05		TRANSSPLICED	Sexual_biased; Xins	Erv1 / Alr family	QSOX2	quiescin Q6 sulfhydryl oxidase 2	UniRef50_A0A1I8FUB6, Sulfhydryl oxidase n=1 Tax=Macrostomum lignano TaxID=282301 RepID=A0A1I8FUB6_9PLAT	Mlig027511.g2	Mlig027511.g2 {Length: 2202} {TRANSSPLICED} {SignalP} {Pfam: Erv1 / Alr family [PF04777.11, score=58.8]; Thioredoxin [PF00085.18, score=23.0]} {Human: ENSG00000165661, QSOX2, quiescin Q6 sulfhydryl oxidase 2, [RH, Score=115, Expect=8e-27]; ENSG00000116260, QSOX1, quiescin Q6 sulfhydryl oxidase 1, [RH, Score=114, Expect=4e-26]} {Dmel: FBgn0038919, CG17843, , [RH, Score=102, Expect=5e-23]; FBgn0033…
MligTCv3c-10131.1	66	50	39	93	159	170	69	160	125	100	139	114	182	148	157	146	5.4891	4.31321	5.52099	4.44232	-0.887848	9.73646e-05	0.174731	0.547507	0.0771999	0.95277	-0.985379	1.26081e-05		TRANSSPLICED	Sexual_biased; Xins	Erv1 / Alr family	QSOX1	quiescin Q6 sulfhydryl oxidase 1	UniRef50_A0A1I8FUB6, Sulfhydryl oxidase n=1 Tax=Macrostomum lignano TaxID=282301 RepID=A0A1I8FUB6_9PLAT	Mlig008860.g2, Mlig008860.g1	Mlig008860.g2 {Length: 2471} {TRANSSPLICED} {SignalP} {Pfam: Erv1 / Alr family [PF04777.11, score=60.9]; Thioredoxin [PF00085.18, score=19.4]} {Human: ENSG00000116260, QSOX1, quiescin Q6 sulfhydryl oxidase 1, [RH, Score=113, Expect=4e-26]; ENSG00000165661, QSOX2, quiescin Q6 sulfhydryl oxidase 2, [RH, Score=111, Expect=2e-25]} {Dmel: FBgn0038919, CG17843, , [RH, Score=100, Expect=3e-22]; FBgn0033…
MligTCv3c-10132.0	6	5	0	11	13	26	6	16	11	15	16	8	26	13	13	9	2.08719	1.06281	2.33368	0.946326	-1.17874	0.0443144	-0.062844	0.96339	0.283602	0.925165	-0.832296	0.0903326	Germline		Epidermal progenitors (late); Sexual_biased; Xins	Protein kinase domain	DAPK3	death-associated protein kinase 3	UniRef50_G7YNG0, Serine/threonine-protein kinase 17A n=1 Tax=Clonorchis sinensis TaxID=79923 RepID=G7YNG0_CLOSI	Mlig017622.g1	Mlig017622.g1 {Length: 3588} {Pfam: Protein kinase domain [PF00069.23, score=150.9]; Protein tyrosine kinase [PF07714.15, score=80.0]} {Human: ENSG00000167657, DAPK3, death-associated protein kinase 3, [Score=133, Expect=8e-35]; ENSG00000081320, STK17B, serine/threonine kinase 17b, [Score=130, Expect=3e-34]; ENSG00000164543, STK17A, serine/threonine kinase 17a, [Score=129, Expect=1e-33]} {Dmel: F…
MligTCv3c-10132.1	11	12	9	16	50	43	19	36	59	19	50	30	51	49	46	45	3.76397	2.6764	3.6173	2.09884	-1.32093	0.000391755	-0.538339	0.226073	-0.103525	0.957372	-0.886119	0.00253405	Germline		Sexual_biased; Xins	Protein kinase domain	DAPK3	death-associated protein kinase 3	UniRef50_G7YNG0, Serine/threonine-protein kinase 17A n=1 Tax=Clonorchis sinensis TaxID=79923 RepID=G7YNG0_CLOSI	Mlig003560.g2, Mlig003560.g1	Mlig003560.g2 {Length: 2673} {Pfam: Protein kinase domain [PF00069.23, score=152.5]; Protein tyrosine kinase [PF07714.15, score=81.4]} {Human: ENSG00000167657, DAPK3, death-associated protein kinase 3, [Score=138, Expect=2e-36]; ENSG00000081320, STK17B, serine/threonine kinase 17b, [Score=134, Expect=1e-35]; ENSG00000164543, STK17A, serine/threonine kinase 17a, [Score=134, Expect=4e-35]} {Dmel: F…
MligTCv3c-10133.0	10	10	11	17	5	1	4	2	15	9	18	8	1	4	2	2	-0.649187	1.04079	0.00496241	2.09678	2.25466	0.000203524	1.08573	0.0372602	0.657977	0.87336	1.8269	0.00327811			Asexual_specific; Xins	Calcium-activated SK potassium channel	KCNN2	potassium intermediate/small conductance calcium-activated channel, subfamily N, member 2	UniRef50_A0A0A1XLQ0, Small conductance calcium-activated potassium channel protein n=28 Tax=Endopterygota TaxID=33392 RepID=A0A0A1XLQ0_BACCU	Mlig017807.g9, Mlig017807.g6, Mlig017807.g3	Mlig017807.g9 {Length: 3744} {Pfam: Calcium-activated SK potassium channel [PF03530.12, score=152.9]; Calmodulin binding domain [PF02888.14, score=123.4]; Ion channel [PF07885.14, score=48.1]} {Human: ENSG00000080709, KCNN2, potassium intermediate/small conductance calcium-activated channel, subfamily N, member 2, [RH, Score=538, Expect=0.0]; ENSG00000143603, KCNN3, potassium intermediate/small c…
MligTCv3c-10134.0	5	3	3	5	4	0	3	2	7	13	10	3	4	4	2	3	-0.122446	0.467705	-0.41888	0.513902	1.09432	0.189423	0.0911792	0.944108	-0.25082	0.967875	0.752317	0.258952		TRANSSPLICED	X2	Leucine rich repeat	RSU1	Ras suppressor protein 1	UniRef50_L5LR26, Cubilin n=6 Tax=Amniota TaxID=32524 RepID=L5LR26_MYODS	Mlig014813.g1	Mlig014813.g1 {Length: 1921} {TRANSSPLICED} {Pfam: Leucine rich repeat [PF13855.4, score=75.2]; Leucine Rich repeats (2 copies) [PF12799.5, score=55.9]; Leucine Rich Repeat [PF00560.31, score=32.2]} {Human: ENSG00000148484, RSU1, Ras suppressor protein 1, [Score=242, Expect=2e-79]} {Dmel: FBgn0028546, ics, icarus, [Score=226, Expect=2e-73]} {Celegans: WBGene00007924, rsu-1, Caenorhabditis elegans…
MligTCv3c-10134.1	3	5	5	8	4	5	1	6	9	9	9	11	2	6	7	3	0.349076	0.665608	0.385957	0.903983	0.694348	0.25065	0.279085	0.715557	0.0765483	0.989551	0.491811	0.347376		TRANSSPLICED	X2	Leucine rich repeat	RSU1	Ras suppressor protein 1	UniRef50_L5LR26, Cubilin n=6 Tax=Amniota TaxID=32524 RepID=L5LR26_MYODS	Mlig034086.g2, Mlig026090.g3	Mlig034086.g2 {Length: 1691} {TRANSSPLICED} {Pfam: Leucine rich repeat [PF13855.4, score=71.4]; Leucine Rich repeats (2 copies) [PF12799.5, score=51.3]; Leucine Rich Repeat [PF00560.31, score=28.5]} {Human: ENSG00000148484, RSU1, Ras suppressor protein 1, [Score=245, Expect=2e-80]} {Dmel: FBgn0028546, ics, icarus, [Score=226, Expect=3e-73]} {Celegans: WBGene00007924, rsu-1, Caenorhabditis elegans…
MligTCv3c-10135.0	166	128	91	152	74	58	43	89	372	290	273	254	105	100	116	72	4.78995	5.63483	4.45346	5.59282	1.33181	7.27713e-07	0.00215907	1	-0.300198	0.764459	1.02945	1.29993e-05			Asexual_biased; X1	2-oxoacid dehydrogenases acyltransferase (catalytic domain)	DLAT	dihydrolipoamide S-acetyltransferase	UniRef50_I3JBJ2, Acetyltransferase component of pyruvate dehydrogenase complex n=38 Tax=Bilateria TaxID=33213 RepID=I3JBJ2_ORENI; UniRef50_P10515, Dihydrolipoyllysine-residue acetyltransferase component of pyruvate dehydrogenase complex, mitochondrial n=162 Tax=Eukaryota TaxID=2759 RepID=ODP2_HUMAN	Mlig022719.g1, Mlig000634.g1	Mlig022719.g1 {Length: 3306} {Pfam: 2-oxoacid dehydrogenases acyltransferase (catalytic domain) [PF00198.21, score=255.7]; Biotin-requiring enzyme [PF00364.20, score=123.1]; e3 binding domain [PF02817.15, score=42.1]; Biotin-lipoyl like [PF13533.4, score=28.8]; Spt20 family [PF12090.6, score=18.5]} {Human: ENSG00000150768, DLAT, dihydrolipoamide S-acetyltransferase, [RH, Score=508, Expect=1e-173]…
MligTCv3c-10136.0	0	0	0	0	0	0	0	0	0	0	0	0	0	0	0	0	N/A	N/A	N/A	N/A	N/A	N/A	N/A	N/A	N/A	N/A	N/A	N/A							UniRef50_B7QLZ8, Putative uncharacterized protein n=1 Tax=Ixodes scapularis TaxID=6945 RepID=B7QLZ8_IXOSC	Mlig052610.g1	Mlig052610.g1 {Length: 1052} {UniRef: UniRef50_B7QLZ8, Putative uncharacterized protein n=1 Tax=Ixodes scapularis TaxID=6945 RepID=B7QLZ8_IXOSC, [Score=59.3, Expect=8e-08]}
MligTCv3c-10136.1	0	2	0	0	3	0	4	1	4	4	5	2	3	0	0	0	-2.24759	-0.684669	-0.575121	-2.48011	N/A	N/A	N/A	N/A	N/A	N/A	N/A	N/A							UniRef50_B7QLZ8, Putative uncharacterized protein n=1 Tax=Ixodes scapularis TaxID=6945 RepID=B7QLZ8_IXOSC	Mlig035363.g2	Mlig035363.g2 {Length: 1737} {UniRef: UniRef50_B7QLZ8, Putative uncharacterized protein n=1 Tax=Ixodes scapularis TaxID=6945 RepID=B7QLZ8_IXOSC, [Score=59.7, Expect=6e-08]}
MligTCv3c-10137.0	0	0	0	0	3	8	4	1	0	0	0	0	6	5	3	4	0.345786	N/A	0.434363	N/A	-5.32551	0.00684698	0	1	0.115876	0.987378	-5.20964	0.000861514		NoTransDecoderORF						Mlig014206.g1, Mlig023677.g1, Mlig023677.g2	Mlig014206.g1 {Length: 966} {NoTransDecoderORF} {RNA1509_54741} ### Mlig023677.g1 {Length: 967} {NoTransDecoderORF} {RNA1509_54741} ### Mlig023677.g2 {Length: 880} {NoTransDecoderORF} {RNA1509_54741}
MligTCv3c-10138.0	0	0	0	0	0	1	2	0	3	3	2	1	2	3	1	1	-1.01734	-1.42015	-1.99855	N/A	N/A	N/A	N/A	N/A	N/A	N/A	N/A	N/A		TRANSSPLICED NoTransDecoderORF						Mlig027049.g6	Mlig027049.g6 {Length: 1966} {TRANSSPLICED} {NoTransDecoderORF}
MligTCv3c-10138.1	0	0	0	3	4	1	0	4	2	2	2	2	4	1	3	2	-0.507398	-1.58992	-0.450946	-1.91544	N/A	N/A	N/A	N/A	N/A	N/A	N/A	N/A		TRANSSPLICED						Mlig027049.g4	Mlig027049.g4 {Length: 2094} {TRANSSPLICED} {RNA1509_8195}
MligTCv3c-10138.2	1	1	2	5	6	4	1	5	4	2	3	6	3	3	8	2	0.171049	-0.683659	0.387088	-0.327966	-0.506699	0.533846	0.383012	0.747133	0.248081	0.955692	-0.641629	0.343265		TRANSSPLICED						Mlig008794.g13	Mlig008794.g13 {Length: 2048} {TRANSSPLICED} {SignalP}
MligTCv3c-10139.0	17	10	9	23	15	9	14	13	36	29	22	36	9	16	3	5	1.22461	2.3669	2.11975	2.37644	0.461768	0.348992	0.055558	0.949163	0.912675	0.662571	1.31889	0.00548671								Mlig013360.g2, Mlig013360.g3, Mlig013360.g1	Mlig013360.g2 {Length: 2059} {RNA1509_18739} ### Mlig013360.g3 {Length: 1680} {RNA1509_18739} ### Mlig013360.g1 {Length: 1642} {RNA1509_18739}
MligTCv3c-1014.0	0	2	0	1	2	1	0	1	0	0	1	1	1	0	1	1	-2.2401	-3.59228	-1.60713	-1.90011	N/A	N/A	N/A	N/A	N/A	N/A	N/A	N/A		NoTransDecoderORF						Mlig009856.g10	Mlig009856.g10 {Length: 1508} {NoTransDecoderORF} {RNA1509_25022}
MligTCv3c-10140.0	154	119	106	255	299	337	111	407	1335	552	972	790	614	661	526	366	7.25207	7.20863	6.52129	5.78282	-0.549151	0.0270247	-1.38387	6.95685e-05	-0.687517	0.29133	0.147201	0.547848			Epidermal lineage (early + late + mature); Asexual_biased; X1	EF hand	CALML5	calmodulin-like 5	UniRef50_E1ZF88, Putative uncharacterized protein n=1 Tax=Chlorella variabilis TaxID=554065 RepID=E1ZF88_CHLVA; UniRef50_Q7Q560, AGAP006622-PA n=21 Tax=Culicidae TaxID=7157 RepID=Q7Q560_ANOGA	Mlig022284.g1	Mlig022284.g1 {Length: 845} {Pfam: EF hand [PF00036.30, score=85.1]; EF-hand domain pair [PF13499.4, score=80.8]; EF hand [PF13202.4, score=66.9]; EF-hand domain [PF13405.4, score=66.6]; EF-hand domain pair [PF13833.4, score=62.5]; EF-hand domain [PF14658.4, score=26.8]; Secreted protein acidic and rich in cysteine Ca binding region [PF10591.7, score=24.9]; EF hand [PF14788.4, score=21.1]; Cytosk…
MligTCv3c-10140.1	369	364	298	643	821	587	336	1016	2254	1146	1349	1594	1107	1043	962	627	8.03335	8.02814	7.78882	7.19582	-0.396922	0.0555075	-0.788148	0.00244116	-0.205272	0.841097	0.185954	0.369339			Epidermal lineage (early + late + mature); Asexual_biased; Xins	EF hand	CALML5	calmodulin-like 5	UniRef50_A0A078C2H3, BnaC01g01800D protein n=2 Tax=Brassica TaxID=3705 RepID=A0A078C2H3_BRANA	Mlig029988.g2	Mlig029988.g2 {Length: 844} {Pfam: EF hand [PF00036.30, score=82.6]; EF-hand domain pair [PF13499.4, score=78.7]; EF-hand domain [PF13405.4, score=64.2]; EF hand [PF13202.4, score=63.5]; EF-hand domain pair [PF13833.4, score=61.2]; Secreted protein acidic and rich in cysteine Ca binding region [PF10591.7, score=24.8]; EF-hand domain [PF14658.4, score=24.4]; EF hand [PF14788.4, score=19.7]; Cytosk…
MligTCv3c-10140.2	802	596	512	1057	907	298	530	707	841	586	534	940	460	267	395	227	6.54723	6.92922	7.72241	8.02672	0.498196	0.105428	1.13678	0.0033633	1.21242	0.0698619	0.573838	0.0631771			Epidermal lineage (early + late + mature); Asexual_biased; Xins	EF hand	CALML5	calmodulin-like 5	UniRef50_A0A078C2H3, BnaC01g01800D protein n=2 Tax=Brassica TaxID=3705 RepID=A0A078C2H3_BRANA	Mlig029988.g1	Mlig029988.g1 {Length: 844} {Pfam: EF hand [PF00036.30, score=82.6]; EF-hand domain pair [PF13499.4, score=78.7]; EF-hand domain [PF13405.4, score=64.2]; EF hand [PF13202.4, score=63.5]; EF-hand domain pair [PF13833.4, score=61.3]; Secreted protein acidic and rich in cysteine Ca binding region [PF10591.7, score=24.7]; EF-hand domain [PF14658.4, score=24.4]; EF hand [PF14788.4, score=19.7]; Cytosk…
MligTCv3c-10141.0	2	3	5	1	3	2	0	3	2	4	10	2	1	0	1	0	-2.82849	-0.423748	-0.614588	-0.00440844	0.762891	0.452133	0.440386	0.725111	2.0067	0.720624	2.3292	0.0428336			X2	EF-hand domain pair	RCN1	reticulocalbin 1, EF-hand calcium binding domain	UniRef50_A0A095A449, Calumenin-A n=1 Tax=Schistosoma haematobium TaxID=6185 RepID=A0A095A449_SCHHA; UniRef50_G4V611, EF hand containing protein n=7 Tax=Schistosomatidae TaxID=31245 RepID=G4V611_SCHMA	Mlig011998.g3	Mlig011998.g3 {Length: 1292} {SignalP} {Pfam: EF-hand domain pair [PF13499.4, score=68.7]; EF hand [PF00036.30, score=61.2]; EF-hand domain [PF13405.4, score=49.9]; EF hand [PF13202.4, score=47.3]; EF-hand domain pair [PF13833.4, score=36.8]; Secreted protein acidic and rich in cysteine Ca binding region [PF10591.7, score=33.5]} {Human: ENSG00000049449, RCN1, reticulocalbin 1, EF-hand calcium bin…
MligTCv3c-10141.1	15	5	11	6	4	7	1	8	23	32	27	20	8	5	8	2	0.686487	2.10473	0.703422	1.75012	1.20802	0.0398553	-0.312297	0.631471	0.0556775	0.99316	1.57599	0.00189446			X2	EF-hand domain pair	RCN1	reticulocalbin 1, EF-hand calcium binding domain	UniRef50_A0A095A449, Calumenin-A n=1 Tax=Schistosoma haematobium TaxID=6185 RepID=A0A095A449_SCHHA; UniRef50_G4V611, EF hand containing protein n=7 Tax=Schistosomatidae TaxID=31245 RepID=G4V611_SCHMA	Mlig011998.g2, Mlig011998.g1	Mlig011998.g2 {Length: 1299} {SignalP} {Pfam: EF-hand domain pair [PF13499.4, score=69.6]; EF hand [PF00036.30, score=61.4]; EF-hand domain [PF13405.4, score=50.1]; EF hand [PF13202.4, score=48.1]; EF-hand domain pair [PF13833.4, score=37.6]; Secreted protein acidic and rich in cysteine Ca binding region [PF10591.7, score=33.7]} {Human: ENSG00000049449, RCN1, reticulocalbin 1, EF-hand calcium bin…
MligTCv3c-10142.0	0	0	1	0	5	6	3	7	2	1	1	1	7	7	7	6	0.932945	-2.27142	0.790943	-3.482	-3.69194	0.000453548	-0.95378	0.653432	-0.100725	0.982633	-2.83889	6.778e-05	Germline			Zinc-finger double domain	ZNF470	zinc finger protein 470	UniRef50_Q6ECI4, Zinc finger protein 470 n=155 Tax=Theria TaxID=722675 RepID=ZN470_HUMAN; UniRef50_UPI0005BA4EB4, PREDICTED: uncharacterized protein LOC105304939 n=1 Tax=Pteropus vampyrus TaxID=132908 RepID=UPI0005BA4EB4; UniRef50_UPI00093D0384, UPI00093D0384 related cluster n=3 Tax=unknown TaxID= RepID=UPI00093D0384	Mlig023108.g1	Mlig023108.g1 {Length: 940} {Pfam: Zinc-finger double domain [PF13465.4, score=63.1]; Zinc finger, C2H2 type [PF00096.24, score=61.4]; C2H2-type zinc finger [PF13894.4, score=48.0]; Zinc-finger double-stranded RNA-binding [PF12171.6, score=22.5]} {Human: ENSG00000197016, ZNF470, zinc finger protein 470, [Score=126, Expect=6e-33]; ENSG00000196597, ZNF782, zinc finger protein 782, [Score=124, Expec…
MligTCv3c-10142.1	0	0	0	1	3	4	0	4	1	4	3	4	7	3	2	3	0.0767461	-0.995162	-0.155957	-3.49086	-2.78079	0.0393172	-2.11743	0.226582	-0.183446	0.975803	-0.846811	0.253904			Sexual_biased; X1	Alpha-kinase family	EEF2K	eukaryotic elongation factor-2 kinase	UniRef50_UPI00069906C7, PREDICTED: alpha-protein kinase vwkA-like n=3 Tax=Lingula unguis TaxID=7574 RepID=UPI00069906C7	Mlig023966.g1	Mlig023966.g1 {Length: 2218} {Pfam: Alpha-kinase family [PF02816.16, score=142.5]} {Human: ENSG00000103319, EEF2K, eukaryotic elongation factor-2 kinase, [Score=83.2, Expect=8e-17]} {Celegans: WBGene00001160, efk-1, Caenorhabditis elegans Protein EFK-1, isoform a (efk-1) mRNA, complete cds., [Score=85.1, Expect=7e-18]} {Smed: dd_Smed_v6_2651_0_1, [Score=87.8, Expect=7e-19]} {Smes: dd_Smes_v1_3727…
MligTCv3c-10142.2	16	12	24	23	74	80	41	99	46	29	45	37	103	97	92	69	4.66996	2.69692	4.59699	2.75742	-1.64725	3.47589e-07	0.0990491	0.848046	-0.0320239	0.987687	-1.77832	1.15148e-08	Germline		Sexual_biased; X1	Alpha-kinase family	EEF2K	eukaryotic elongation factor-2 kinase	UniRef50_UPI00069906C7, PREDICTED: alpha-protein kinase vwkA-like n=3 Tax=Lingula unguis TaxID=7574 RepID=UPI00069906C7	Mlig023966.g2, Mlig030853.g1	Mlig023966.g2 {Length: 3571} {Pfam: Alpha-kinase family [PF02816.16, score=142.5]} {Human: ENSG00000103319, EEF2K, eukaryotic elongation factor-2 kinase, [Score=83.2, Expect=8e-17]} {Celegans: WBGene00001160, efk-1, Caenorhabditis elegans Protein EFK-1, isoform a (efk-1) mRNA, complete cds., [Score=85.1, Expect=7e-18]} {Smed: dd_Smed_v6_2651_0_1, [Score=87.8, Expect=7e-19]} {Smes: dd_Smes_v1_3727…
MligTCv3c-10143.0	98	68	82	86	16	23	8	50	99	106	142	69	42	31	44	34	3.41575	4.1173	2.93718	4.92738	2.16551	1.89411e-07	0.855405	0.0136825	-0.426614	0.789952	0.883491	0.00456759							UniRef50_M7CGI3, Paternally-expressed gene 3 protein n=1 Tax=Chelonia mydas TaxID=8469 RepID=M7CGI3_CHEMY	Mlig001725.g2, Mlig004697.g2	Mlig001725.g2 {Length: 1145} {SignalP} {UniRef: UniRef50_M7CGI3, Paternally-expressed gene 3 protein n=1 Tax=Chelonia mydas TaxID=8469 RepID=M7CGI3_CHEMY, [Score=86.7, Expect=1e-17]} {RNA1509_48573} ### Mlig004697.g2 {Length: 1037} {SignalP} {RNA1509_48573}
MligTCv3c-10144.0	22	14	9	15	9	16	9	21	28	31	33	25	20	18	29	11	2.44981	2.29336	2.18421	2.43071	0.433588	0.285644	0.179113	0.742856	-0.231002	0.923679	0.0234733	0.952826			Sexual_biased	WD domain, G-beta repeat	DCAF6	DDB1 and CUL4 associated factor 6	UniRef50_UPI0006984CEE, PREDICTED: DDB1- and CUL4-associated factor 6-like n=1 Tax=Lingula unguis TaxID=7574 RepID=UPI0006984CEE; UniRef50_UPI0006B0E3A4, PREDICTED: DDB1- and CUL4-associated factor 6-like n=1 Tax=Limulus polyphemus TaxID=6850 RepID=UPI0006B0E3A4	Mlig023459.g1, Mlig006556.g3, Mlig006556.g1	Mlig023459.g1 {Length: 3970} {Pfam: WD domain, G-beta repeat [PF00400.30, score=57.4]; Anaphase-promoting complex subunit 4 WD40 domain [PF12894.5, score=25.1]} {Human: ENSG00000143164, DCAF6, DDB1 and CUL4 associated factor 6, [RH, Score=157, Expect=3e-41]} {Dmel: FBgn0000057, adp, adipose, [Score=106, Expect=8e-24]} {Celegans: WBGene00044440, adpr-1, Caenorhabditis elegans Protein ADPR-1 (adpr-…
MligTCv3c-10145.0	0	2	3	0	1	0	5	3	3	4	2	4	3	12	4	2	0.573069	-0.882721	-0.404049	-1.14733	-0.51645	0.730942	-0.211707	0.930989	-0.917088	0.853984	-1.22183	0.168692		TRANSSPLICED	Sexual_biased	Ubiquitin carboxyl-terminal hydrolase	USP11	ubiquitin specific peptidase 11	UniRef50_C3YAY9, Putative uncharacterized protein n=2 Tax=Bilateria TaxID=33213 RepID=C3YAY9_BRAFL	Mlig012306.g1	Mlig012306.g1 {Length: 3217} {TRANSSPLICED} {Pfam: Ubiquitin carboxyl-terminal hydrolase [PF00443.27, score=240.5]; DUSP domain [PF06337.10, score=67.1]; Ubiquitin carboxyl-terminal hydrolase [PF13423.4, score=63.9]} {Human: ENSG00000102226, USP11, ubiquitin specific peptidase 11, [Score=511, Expect=1e-165]} {Dmel: FBgn0050421, CG30421, , [RH, Score=220, Expect=1e-58]} {Celegans: WBGene00019259, …
MligTCv3c-10145.1	231	155	153	203	212	156	96	218	394	370	369	276	209	179	212	146	5.7154	5.88608	5.80836	6.06731	0.448353	0.021643	0.226302	0.366425	0.132724	0.911581	0.354775	0.0597617			Asexual_biased	Ubiquitin carboxyl-terminal hydrolase	USP15	ubiquitin specific peptidase 15	UniRef50_F6Z5C0, Ubiquitin carboxyl-terminal hydrolase 15 n=76 Tax=Gnathostomata TaxID=35060 RepID=UBP15_XENTR	Mlig026831.g1	Mlig026831.g1 {Length: 3161} {tRNA: Val(CAC),euk, score=27.69} {Pfam: Ubiquitin carboxyl-terminal hydrolase [PF00443.27, score=98.9]; Ubiquitin carboxyl-terminal hydrolase [PF13423.4, score=43.2]} {Human: ENSG00000135655, USP15, ubiquitin specific peptidase 15, [Score=178, Expect=2e-48]; ENSG00000102226, USP11, ubiquitin specific peptidase 11, [Score=177, Expect=4e-48]; ENSG00000114316, USP4, ubi…
MligTCv3c-10146.0	13	7	7	22	11	10	3	21	24	18	23	21	5	4	12	7	0.986423	1.83688	1.84903	2.09817	0.433511	0.325192	0.306397	0.576828	0.899119	0.604254	1.02623	0.0173127		TRANSSPLICED		MYND finger				Mlig016112.g2, Mlig023807.g2	Mlig016112.g2 {Length: 2868} {TRANSSPLICED} {Pfam: MYND finger [PF01753.16, score=31.3]} {RNA1509_48076, RNA1509_58040} ### Mlig023807.g2 {Length: 557} {TRANSSPLICED} {RNA1509_48076}
MligTCv3c-10146.1	4	5	3	17	8	6	2	10	38	12	23	21	7	8	4	7	0.883972	1.93879	1.07916	1.33283	0.445148	0.45364	-0.555589	0.36141	0.23814	0.95156	1.23888	0.00848711		TRANSSPLICED		MYND finger				Mlig014095.g1	Mlig014095.g1 {Length: 1477} {TRANSSPLICED} {Pfam: MYND finger [PF01753.16, score=33.5]} {RNA1509_48076}
MligTCv3c-10147.0	20	3	0	2	16	22	9	29	12	20	19	14	21	25	23	16	2.5877	1.45167	2.63141	1.16885	-1.27326	0.0500987	-0.241421	0.827118	0.0856089	0.984954	-0.946234	0.0725438		TRANSSPLICED	X2	PHD-finger	PYGO2	pygopus homolog 2 (Drosophila)	UniRef50_A0A0K2TY99, Putative LOC100875705 [Megachile rotundata] n=1 Tax=Lepeophtheirus salmonis TaxID=72036 RepID=A0A0K2TY99_LEPSM; UniRef50_A0A1B1M0Q3, Pygopus n=1 Tax=Platynereis dumerilii TaxID=6359 RepID=A0A1B1M0Q3_PLADU	Mlig019882.g1, Mlig006960.g1	Mlig019882.g1 {Length: 1545} {Pfam: PHD-finger [PF00628.27, score=29.6]} {Human: ENSG00000163348, PYGO2, pygopus homolog 2 (Drosophila), [RH, Score=72.4, Expect=3e-14]} {Dmel: FBgn0043900, pygo, pygopus, [RH, Score=83.2, Expect=4e-18]} {Smed: dd_Smed_v6_6971_0_1, [RH, Score=65.5, Expect=9e-13]} {Smes: dd_Smes_v1_27089_1_1, [RH, Score=65.5, Expect=1e-12]} {UniRef: UniRef50_A0A0K2TY99, Putative LOC…
MligTCv3c-10148.0	0	1	0	0	22	32	4	23	0	3	2	0	24	24	30	33	2.99251	-2.26259	2.7133	-3.48294	-5.60391	4.16432e-06	-0.958725	0.732654	-0.225507	0.937491	-4.8707	4.85983e-08	Germline							Mlig011569.g2	Mlig011569.g2 {Length: 1871} {RNA1509_23820, RNA1509_36050, RNA1509_56259}
MligTCv3c-10148.1	0	0	0	0	0	0	0	0	0	0	0	0	0	0	0	0	N/A	N/A	N/A	N/A	N/A	N/A	N/A	N/A	N/A	N/A	N/A	N/A								Mlig011569.g3	Mlig011569.g3 {Length: 968} {RNA1509_18660, RNA1509_9972}
MligTCv3c-10148.2	0	0	0	0	19	23	8	35	0	0	0	2	35	27	26	33	3.10751	-3.58943	2.77392	N/A	-7.65333	2.15297e-07	-1.88259	0.493702	-0.281445	0.883398	-6.05219	1.6684e-09	Germline							Mlig011569.g1	Mlig011569.g1 {Length: 1995} {RNA1509_23820, RNA1509_9972}
MligTCv3c-10149.0	3	6	1	11	7	5	3	10	20	11	16	16	6	4	13	4	0.923364	1.38066	1.02932	0.882362	0.0492005	0.946169	-0.445074	0.533242	0.141423	0.974546	0.635698	0.180522			Epidermal lineage (early + late); X2	Forkhead domain	FOXJ3	forkhead box J3	UniRef50_A0A091EPX2, Forkhead box protein J3 n=1 Tax=Fukomys damarensis TaxID=885580 RepID=A0A091EPX2_FUKDA; UniRef50_Q8BUR3, Forkhead box protein J3 n=144 Tax=Euteleostomi TaxID=117571 RepID=FOXJ3_MOUSE; UniRef50_Q8BUR3-2, Isoform 2 of Forkhead box protein J3 n=94 Tax=Euteleostomi TaxID=117571 RepID=Q8BUR3-2; UniRef50_UPI00069770CB, PREDICTED: forkhead box protein J3-like isoform X1 n=5 Tax=Ling…	Mlig011918.g1	Mlig011918.g1 {Length: 2500} {Pfam: Forkhead domain [PF00250.16, score=118.0]} {Human: ENSG00000198815, FOXJ3, forkhead box J3, [RH, Score=159, Expect=5e-44]} {Dmel: FBgn0004567, slp2, sloppy paired 2, [Score=111, Expect=2e-26]; FBgn0036134, fd68A, forkhead domain 68A, [Score=106, Expect=3e-24]} {Celegans: WBGene00001434, fkh-2, Caenorhabditis elegans Protein FKH-2, isoform a., [Score=108, Expect…
MligTCv3c-10149.1	18	9	10	11	35	19	12	18	38	30	26	19	29	11	34	29	2.86705	2.23307	2.80377	2.11392	-0.498985	0.278132	-0.0804509	0.921422	-0.023762	0.996955	-0.442296	0.246014			X2	Forkhead domain	FOXJ3	forkhead box J3	UniRef50_A0A091EPX2, Forkhead box protein J3 n=1 Tax=Fukomys damarensis TaxID=885580 RepID=A0A091EPX2_FUKDA; UniRef50_K1Q5E6, Forkhead box protein J3 n=1 Tax=Crassostrea gigas TaxID=29159 RepID=K1Q5E6_CRAGI; UniRef50_Q8BUR3, Forkhead box protein J3 n=144 Tax=Euteleostomi TaxID=117571 RepID=FOXJ3_MOUSE; UniRef50_Q8BUR3-2, Isoform 2 of Forkhead box protein J3 n=94 Tax=Euteleostomi TaxID=117571 RepI…	Mlig028453.g3, Mlig028453.g2	Mlig028453.g3 {Length: 3274} {Pfam: Forkhead domain [PF00250.16, score=117.9]} {Human: ENSG00000198815, FOXJ3, forkhead box J3, [RH, Score=160, Expect=2e-42]} {Dmel: FBgn0004567, slp2, sloppy paired 2, [Score=111, Expect=2e-26]; FBgn0036134, fd68A, forkhead domain 68A, [Score=106, Expect=3e-24]} {Celegans: WBGene00001434, fkh-2, Caenorhabditis elegans Protein FKH-2, isoform a., [Score=108, Expect…
MligTCv3c-1015.0	0	0	0	0	0	0	0	0	0	0	0	0	0	0	0	0	N/A	N/A	N/A	N/A	N/A	N/A	N/A	N/A	N/A	N/A	N/A	N/A		NoTransDecoderORF						Mlig023588.g1	Mlig023588.g1 {Length: 584} {NoTransDecoderORF} {RNA1509_22928}
MligTCv3c-10150.0	0	1	5	0	0	0	0	1	0	0	2	1	0	3	1	0	-1.82317	-3.00873	-3.60773	-0.879923	N/A	N/A	N/A	N/A	N/A	N/A	N/A	N/A			X1	Forkhead domain	FOXA1	forkhead box A1	UniRef50_Q2WBY1, Fork head protein (Fragment) n=1 Tax=Platynereis dumerilii TaxID=6359 RepID=Q2WBY1_PLADU; UniRef50_Q9NDK9, Winged helix/forkhead transcription factor DjFoxA n=2 Tax=Dugesiidae TaxID=31262 RepID=Q9NDK9_DUGJA	Mlig006968.g22, Mlig024721.g4, Mlig037798.g1	Mlig006968.g22 {Length: 1191} {Pfam: Forkhead domain [PF00250.16, score=111.1]} {Human: ENSG00000129514, FOXA1, forkhead box A1, [Score=161, Expect=1e-45]; ENSG00000170608, FOXA3, forkhead box A3, [Score=156, Expect=1e-44]; ENSG00000125798, FOXA2, forkhead box A2, [Score=155, Expect=1e-43]} {Dmel: FBgn0000659, fkh, fork head, [Score=160, Expect=2e-45]} {Celegans: WBGene00004013, pha-4, Caenorhabd…
MligTCv3c-10151.0	18	11	12	26	16	14	7	31	128	66	138	108	27	13	22	20	2.53112	4.17065	2.44828	2.5615	0.299067	0.401832	-1.56233	8.3504e-05	-0.0350645	0.991422	1.82633	1.40692e-07								Mlig013394.g2, Mlig013394.g1	Mlig013394.g2 {Length: 2594} {SignalP} {RNA1509_49131} ### Mlig013394.g1 {Length: 2481} {SignalP} {RNA1509_30117, RNA1509_49131}
MligTCv3c-10151.1	7	3	6	11	6	5	3	11	47	24	54	39	10	5	8	11	1.27081	2.74891	1.02649	1.25676	0.41501	0.420593	-1.44038	0.00219402	-0.195474	0.95325	1.65991	2.65226e-05								Mlig032081.g1	Mlig032081.g1 {Length: 2661} {SignalP} {RNA1509_49131}
MligTCv3c-10152.0	36	25	35	53	27	23	8	21	118	94	113	55	19	27	25	15	2.6051	3.97594	2.69457	3.72585	1.21681	0.000458906	-0.203319	0.609008	0.130205	0.955692	1.55033	7.03708e-06			X2; Xins	Fz domain	FZD8	frizzled homolog 8 (Drosophila)	UniRef50_A0A023B6Y3, Alpha/beta hydrolase family protein n=1 Tax=Gregarina niphandrodes TaxID=110365 RepID=A0A023B6Y3_GRENI; UniRef50_A0A0P7U393, Frizzled-5-like n=4 Tax=Euteleostomi TaxID=117571 RepID=A0A0P7U393_9TELE; UniRef50_UPI0007F8CEB6, UPI0007F8CEB6 related cluster n=2 Tax=unknown TaxID= RepID=UPI0007F8CEB6	Mlig033315.g1, Mlig010918.g2, Mlig012352.g6	Mlig033315.g1 {Length: 1398} {SignalP} {Pfam: Fz domain [PF01392.20, score=99.7]} {Human: ENSG00000177283, FZD8, frizzled homolog 8 (Drosophila), [Score=132, Expect=4e-33]; ENSG00000163251, FZD5, frizzled homolog 5 (Drosophila), [Score=129, Expect=5e-32]} {Dmel: FBgn0016797, fz2, frizzled 2, [Score=123, Expect=2e-30]; FBgn0001085, fz, frizzled, [Score=120, Expect=4e-29]} {Celegans: WBGene00000478…
MligTCv3c-10152.1	95	53	46	75	43	14	25	29	105	84	112	88	35	28	28	22	2.99187	4.01557	3.23637	4.59074	1.54947	1.19424e-05	0.614151	0.0654915	0.272587	0.879496	1.20791	0.000187619			X2; Xins	Fz domain	FZD8	frizzled homolog 8 (Drosophila)	UniRef50_A0A0P7U393, Frizzled-5-like n=4 Tax=Euteleostomi TaxID=117571 RepID=A0A0P7U393_9TELE; UniRef50_UPI0007F8CEB6, UPI0007F8CEB6 related cluster n=2 Tax=unknown TaxID= RepID=UPI0007F8CEB6	Mlig012237.g1	Mlig012237.g1 {Length: 1405} {SignalP} {Pfam: Fz domain [PF01392.20, score=99.1]} {Human: ENSG00000177283, FZD8, frizzled homolog 8 (Drosophila), [Score=131, Expect=3e-33]; ENSG00000163251, FZD5, frizzled homolog 5 (Drosophila), [Score=131, Expect=2e-33]} {Dmel: FBgn0016797, fz2, frizzled 2, [Score=123, Expect=1e-30]} {Celegans: WBGene00000478, cfz-2, Caenorhabditis elegans Protein CFZ-2, isoform…
MligTCv3c-10152.2	0	0	0	0	0	0	0	0	0	0	0	0	0	0	0	0	N/A	N/A	N/A	N/A	N/A	N/A	N/A	N/A	N/A	N/A	N/A	N/A				Fibronectin type II domain			UniRef50_UPI00074FFB65, PREDICTED: epididymal sperm-binding protein 1, partial n=1 Tax=Gekko japonicus TaxID=146911 RepID=UPI00074FFB65	Mlig053200.g1	Mlig053200.g1 {Length: 1026} {SignalP} {Pfam: Fibronectin type II domain [PF00040.17, score=51.1]} {UniRef: UniRef50_UPI00074FFB65, PREDICTED: epididymal sperm-binding protein 1, partial n=1 Tax=Gekko japonicus TaxID=146911 RepID=UPI00074FFB65, [Score=54.7, Expect=1e-06]} {RNA1509_55479}
MligTCv3c-10152.3	116	75	66	151	50	29	21	50	207	123	185	157	39	55	55	20	3.56641	4.79057	3.61734	5.15777	1.72867	3.89981e-07	0.407875	0.181532	0.0852011	0.96764	1.40599	4.68923e-06				Fibronectin type II domain			UniRef50_UPI00074FFB65, PREDICTED: epididymal sperm-binding protein 1, partial n=1 Tax=Gekko japonicus TaxID=146911 RepID=UPI00074FFB65	Mlig010918.g1, Mlig005432.g2, Mlig005432.g1	Mlig010918.g1 {Length: 1456} {SignalP} {Pfam: Fibronectin type II domain [PF00040.17, score=51.2]} {UniRef: UniRef50_UPI00074FFB65, PREDICTED: epididymal sperm-binding protein 1, partial n=1 Tax=Gekko japonicus TaxID=146911 RepID=UPI00074FFB65, [Score=54.7, Expect=1e-06]} {RNA1509_55479} ### Mlig005432.g2 {Length: 1511} {SignalP} {Pfam: Fibronectin type II domain [PF00040.17, score=51.1]} {UniRef…
MligTCv3c-10153.0	0	0	0	1	0	0	1	1	3	5	7	2	4	3	3	1	-0.37126	-0.501442	-2.59874	-3.49086	N/A	N/A	N/A	N/A	N/A	N/A	N/A	N/A			Neural (both ciliated and non-ciliated); Asexual_biased; X2; Xins	Cadherin domain	FAT1	FAT tumor suppressor homolog 1 (Drosophila)	UniRef50_UPI000695D16C, PREDICTED: neural-cadherin-like isoform X1 n=3 Tax=Lingula unguis TaxID=7574 RepID=UPI000695D16C	Mlig005468.g6	Mlig005468.g6 {Length: 11471} {SignalP} {Pfam: Cadherin domain [PF00028.15, score=294.8]} {Human: ENSG00000083857, FAT1, FAT tumor suppressor homolog 1 (Drosophila), [Score=229, Expect=5e-59]; ENSG00000196159, FAT4, FAT tumor suppressor homolog 4 (Drosophila), [Score=225, Expect=1e-57]} {Dmel: FBgn0015609, CadN, Cadherin-N, [Score=337, Expect=3e-92]} {Celegans: WBGene00001980, hmr-1, Caenorhabdit…
MligTCv3c-10153.1	31	24	22	47	35	40	25	67	68	75	89	30	68	68	47	39	3.96646	3.45005	3.7731	3.44877	-0.129656	0.726026	0.050195	0.935514	-0.152721	0.942947	-0.332572	0.263442		TRANSSPLICED	Asexual_biased; Sexual_biased; Xins	Cadherin cytoplasmic region; Cadherin domain; Laminin G domain	FAT1; CDH18; FAT3	FAT tumor suppressor homolog 1 (Drosophila); cadherin 18, type 2; FAT tumor suppressor homolog 3 (Drosophila)	UniRef50_Q5CCS9, Gb2-cadherin (Fragment) n=10 Tax=Neoptera TaxID=33340 RepID=Q5CCS9_GRYBI; UniRef50_UPI000695D16C, PREDICTED: neural-cadherin-like isoform X1 n=3 Tax=Lingula unguis TaxID=7574 RepID=UPI000695D16C	Mlig029337.g4, Mlig029337.g2, Mlig005468.g4	Mlig029337.g4 {Length: 1358} {Pfam: Laminin G domain [PF02210.22, score=23.9]; EGF-like domain [PF00008.25, score=21.1]} {Human: ENSG00000165323, FAT3, FAT tumor suppressor homolog 3 (Drosophila), [Score=51.6, Expect=5e-06]} {RNA1509_5143} ### Mlig029337.g2 {Length: 9978} {TRANSSPLICED} {SignalP} {Pfam: Cadherin domain [PF00028.15, score=321.2]; Cadherin cytoplasmic region [PF01049.15, score=93.5…
MligTCv3c-10153.2	1	0	0	0	0	0	0	0	0	0	0	0	0	0	0	1	-3.82171	N/A	N/A	-3.48493	N/A	N/A	N/A	N/A	N/A	N/A	N/A	N/A		TRANSSPLICED	Asexual_biased; Xins	Cadherin domain	FAT1	FAT tumor suppressor homolog 1 (Drosophila)	UniRef50_UPI000695D16C, PREDICTED: neural-cadherin-like isoform X1 n=3 Tax=Lingula unguis TaxID=7574 RepID=UPI000695D16C	Mlig014539.g5	Mlig014539.g5 {Length: 3730} {TRANSSPLICED} {SignalP} {Pfam: Cadherin domain [PF00028.15, score=321.2]; Cadherin cytoplasmic region [PF01049.15, score=93.5]; Laminin G domain [PF02210.22, score=78.9]; Laminin G domain [PF00054.21, score=55.6]; Cadherin-like [PF16184.3, score=30.0]; EGF-like domain [PF00008.25, score=28.6]} {Human: ENSG00000083857, FAT1, FAT tumor suppressor homolog 1 (Drosophila)…
MligTCv3c-10154.0	17	10	13	22	68	66	41	83	52	61	67	62	95	84	105	77	4.67486	3.35034	4.42499	2.45985	-1.76675	1.15441e-07	-0.839883	0.00936827	-0.211486	0.841097	-1.13835	4.78414e-06								Mlig001481.g3	Mlig001481.g3 {Length: 1992} {RNA1509_53119}
MligTCv3c-10154.1	9	6	6	15	33	36	24	43	18	37	37	40	85	41	66	39	4.00243	2.48944	3.51094	1.66638	-1.63653	0.00020464	-0.763892	0.138035	-0.456194	0.738596	-1.32883	0.000105393								Mlig001408.g3	Mlig001408.g3 {Length: 2143} {RNA1509_32947}
MligTCv3c-10155.0	17	16	10	11	28	15	13	19	38	32	23	19	19	23	21	11	2.3811	2.22549	2.64605	2.29438	-0.159089	0.72585	0.108397	0.869675	0.295919	0.886173	0.0284324	0.946586		TRANSSPLICED	X1	Sir2 family	SIRT7	sirtuin 7	UniRef50_A0A132AB29, Chromatin regulatory protein sir2-like protein n=5 Tax=Bilateria TaxID=33213 RepID=A0A132AB29_SARSC	Mlig034480.g4, Mlig034480.g1	Mlig034480.g4 {Length: 1692} {TRANSSPLICED} {Pfam: Sir2 family [PF02146.15, score=62.6]} {Human: ENSG00000187531, SIRT7, sirtuin 7, [Score=162, Expect=2e-44]} {Dmel: FBgn0039631, Sirt7, Sirt7, [Score=150, Expect=2e-38]} {Celegans: WBGene00004803, sir-2.4, Caenorhabditis elegans Protein SIR-2.4 (sir-2.4) mRNA, complete cds., [Score=59.3, Expect=2e-09]} {Smed: dd_Smed_v6_10564_0_1, [Score=90.9, Exp…
MligTCv3c-10155.1	11	10	4	8	17	17	3	10	21	15	18	17	14	7	8	13	1.57456	1.55943	1.94631	1.56791	-0.191014	0.721309	0.0474102	0.961733	0.414774	0.857657	0.17635	0.700018		TRANSSPLICED	X1	Sir2 family	SIRT7	sirtuin 7	UniRef50_A0A132AB29, Chromatin regulatory protein sir2-like protein n=5 Tax=Bilateria TaxID=33213 RepID=A0A132AB29_SARSC	Mlig026221.g1	Mlig026221.g1 {Length: 1619} {TRANSSPLICED} {Pfam: Sir2 family [PF02146.15, score=64.2]} {Human: ENSG00000187531, SIRT7, sirtuin 7, [Score=162, Expect=1e-44]} {Dmel: FBgn0039631, Sirt7, Sirt7, [Score=153, Expect=2e-39]} {Celegans: WBGene00004803, sir-2.4, Caenorhabditis elegans Protein SIR-2.4 (sir-2.4) mRNA, complete cds., [Score=57.8, Expect=4e-09]} {Smed: dd_Smed_v6_10564_0_1, [Score=91.7, Exp…
MligTCv3c-10156.0	0	1	1	1	14	9	0	13	0	6	0	1	14	5	9	11	1.46106	-1.76288	1.52596	-1.89918	-3.10886	0.00634999	-0.0798429	0.985215	0.116112	0.983962	-2.9129	0.00136515				GRAM domain				Mlig022909.g1	Mlig022909.g1 {Length: 3008} {Pfam: GRAM domain [PF02893.18, score=33.6]} {RNA1509_54746}
MligTCv3c-10156.1	3	3	0	2	30	23	14	40	7	10	7	4	35	25	20	17	2.76515	0.227209	3.12218	-0.484622	-3.36528	2.80272e-07	-0.645257	0.486596	0.397255	0.789952	-2.32277	1.35167e-06			Sexual_biased	GRAM domain				Mlig001148.g2, Mlig042012.g1, Mlig030156.g2	Mlig001148.g2 {Length: 2583} {Pfam: GRAM domain [PF02893.18, score=34.0]} {Dmel: FBgn0085423, CG34394, , [Score=48.5, Expect=5e-06]} {Smed: dd_Smed_v6_9355_0_1, [Score=47.4, Expect=6e-06]} {Smes: dd_Smes_v1_6869_1_1, [Score=47.4, Expect=8e-06]} {RNA1509_54746} ### Mlig042012.g1 {Length: 536} {Pfam: GRAM domain [PF02893.18, score=33.4]; SDA1 [PF05285.10, score=22.0]} {RNA1509_54746} ### Mlig030156…
MligTCv3c-10157.0	5	4	4	6	2	2	1	3	4	3	1	5	10	3	1	2	0.161356	-0.885529	-0.605476	0.763308	1.51196	0.0485226	1.63554	0.0517566	-0.700404	0.86565	-0.823988	0.245272								Mlig053343.g2, Mlig057418.g1, Mlig054114.g1	Mlig053343.g2 {Length: 1887} {RNA1509_38945} ### Mlig057418.g1 {Length: 904} ### Mlig054114.g1 {Length: 1854} {RNA1509_38945}
MligTCv3c-10158.0	19	26	28	44	30	22	18	31	66	37	58	48	32	27	29	18	2.8955	3.10454	3.07544	3.37901	0.503096	0.0701494	0.318479	0.344294	0.212533	0.891139	0.39715	0.12132		TRANSSPLICED	X1	Putative undecaprenyl diphosphate synthase	DHDDS	dehydrodolichyl diphosphate synthase	UniRef50_A0A1I8H265, Ditrans,polycis-polyprenyl diphosphate synthase ((2E,6E)-farnesyl diphosphate specific) n=3 Tax=Macrostomum lignano TaxID=282301 RepID=A0A1I8H265_9PLAT	Mlig031395.g1	Mlig031395.g1 {Length: 1420} {TRANSSPLICED} {Pfam: Putative undecaprenyl diphosphate synthase [PF01255.17, score=242.1]} {Human: ENSG00000117682, DHDDS, dehydrodolichyl diphosphate synthase, [RH, Score=256, Expect=4e-83]} {Dmel: FBgn0029980, CG10778, , [RH, Score=227, Expect=1e-72]} {Celegans: WBGene00044025, T01G1.4, Caenorhabditis elegans Protein T01G1.4 (T01G1.4) mRNA, complete cds., [RH, Scor…
MligTCv3c-10158.1	11	14	13	15	12	10	6	7	21	21	38	21	14	10	20	10	1.92506	2.06675	1.5482	2.25742	0.89764	0.0352871	0.232035	0.660529	-0.341699	0.880645	0.323907	0.371277		TRANSSPLICED	X1	Putative undecaprenyl diphosphate synthase	DHDDS	dehydrodolichyl diphosphate synthase	UniRef50_A0A1I8H265, Ditrans,polycis-polyprenyl diphosphate synthase ((2E,6E)-farnesyl diphosphate specific) n=3 Tax=Macrostomum lignano TaxID=282301 RepID=A0A1I8H265_9PLAT	Mlig006786.g1	Mlig006786.g1 {Length: 1419} {TRANSSPLICED} {Pfam: Putative undecaprenyl diphosphate synthase [PF01255.17, score=242.8]} {Human: ENSG00000117682, DHDDS, dehydrodolichyl diphosphate synthase, [RH, Score=261, Expect=4e-85]} {Dmel: FBgn0029980, CG10778, , [RH, Score=232, Expect=2e-74]} {Celegans: WBGene00044025, T01G1.4, Caenorhabditis elegans Protein T01G1.4 (T01G1.4) mRNA, complete cds., [RH, Scor…
MligTCv3c-10158.2	8	7	15	17	14	13	4	22	32	23	30	38	23	12	23	17	2.40079	2.3575	2.09131	2.07001	0.162036	0.722938	-0.243453	0.645917	-0.260523	0.910002	0.144967	0.68376		TRANSSPLICED	X1	Putative undecaprenyl diphosphate synthase	DHDDS	dehydrodolichyl diphosphate synthase	UniRef50_A0A1I8H265, Ditrans,polycis-polyprenyl diphosphate synthase ((2E,6E)-farnesyl diphosphate specific) n=3 Tax=Macrostomum lignano TaxID=282301 RepID=A0A1I8H265_9PLAT	Mlig006786.g2	Mlig006786.g2 {Length: 1347} {TRANSSPLICED} {Pfam: Putative undecaprenyl diphosphate synthase [PF01255.17, score=242.8]} {Human: ENSG00000117682, DHDDS, dehydrodolichyl diphosphate synthase, [RH, Score=261, Expect=3e-85]} {Dmel: FBgn0029980, CG10778, , [RH, Score=232, Expect=1e-74]} {Celegans: WBGene00044025, T01G1.4, Caenorhabditis elegans Protein T01G1.4 (T01G1.4) mRNA, complete cds., [RH, Scor…
MligTCv3c-10159.0	8	2	3	5	0	1	2	0	4	5	18	7	1	3	5	0	-0.65875	0.489783	-1.99855	0.683455	2.7177	0.0212306	0.227989	0.852432	-1.20069	0.86565	1.28902	0.121001				Fibrinogen beta and gamma chains, C-terminal globular domain	FGL1; FIBCD1	fibrinogen-like 1; fibrinogen C domain containing 1	UniRef50_A0A085LTH3, Fibrinogen beta and gamma chain, globular domain protein n=3 Tax=Trichuris TaxID=36086 RepID=A0A085LTH3_9BILA; UniRef50_UPI00089DAFB4, UPI00089DAFB4 related cluster n=2 Tax=unknown TaxID= RepID=UPI00089DAFB4; UniRef50_UPI000947F0C9, UPI000947F0C9 related cluster n=1 Tax=unknown TaxID= RepID=UPI000947F0C9	Mlig002182.g182, Mlig059689.g1, Mlig040788.g1	Mlig002182.g182 {Length: 1267} {SignalP} {Pfam: Fibrinogen beta and gamma chains, C-terminal globular domain [PF00147.16, score=108.4]} {Human: ENSG00000104760, FGL1, fibrinogen-like 1, [Score=65.1, Expect=2e-11]; ENSG00000142748, FCN3, ficolin (collagen/fibrinogen domain containing) 3 (Hakata antigen), [Score=65.1, Expect=2e-11]; ENSG00000130720, FIBCD1, fibrinogen C domain containing 1, [Score=…
MligTCv3c-1016.0	0	0	0	0	1	0	0	0	0	0	0	0	0	0	0	0	N/A	N/A	-3.60372	N/A	N/A	N/A	N/A	N/A	N/A	N/A	N/A	N/A		NoTransDecoderORF						Mlig013561.g3	Mlig013561.g3 {Length: 350} {NoTransDecoderORF} {RNA1509_56237}
MligTCv3c-10160.0	37	37	30	57	52	42	20	67	160	110	162	116	81	57	83	54	4.27129	4.50006	3.86512	3.83641	0.161432	0.494978	-0.61617	0.0136356	-0.362142	0.662608	0.41546	0.0311421		TRANSSPLICED	Sexual_biased; X1	Ferrochelatase	FECH	ferrochelatase	UniRef50_P22600, Ferrochelatase, mitochondrial n=72 Tax=Bilateria TaxID=33213 RepID=HEMH_BOVIN	Mlig014809.g3	Mlig014809.g3 {Length: 1599} {TRANSSPLICED} {Pfam: Ferrochelatase [PF00762.17, score=339.3]} {Human: ENSG00000066926, FECH, ferrochelatase, [RH, Score=414, Expect=1e-143]} {Dmel: FBgn0266268, FeCH, Ferrochelatase, [RH, Score=407, Expect=1e-141]} {Smed: dd_Smed_v6_6639_0_1, [RH, Score=388, Expect=1e-134]} {Smes: dd_Smes_v1_89077_1_1, [RH, Score=388, Expect=1e-133]} {Smans: Smp_140790.1, [RH, Score…
MligTCv3c-10160.1	56	37	39	71	44	52	34	71	158	83	151	101	105	55	74	46	4.27893	4.3319	4.06607	4.16649	0.29438	0.240399	-0.124158	0.722413	-0.175815	0.896983	0.242724	0.281206		TRANSSPLICED	Sexual_biased; X1	Ferrochelatase	FECH	ferrochelatase	UniRef50_P22600, Ferrochelatase, mitochondrial n=72 Tax=Bilateria TaxID=33213 RepID=HEMH_BOVIN; UniRef50_UPI0005EE2C1A, PREDICTED: ferrochelatase, mitochondrial n=2 Tax=Bilateria TaxID=33213 RepID=UPI0005EE2C1A; UniRef50_V8P4E1, Ferrochelatase, mitochondrial (Fragment) n=3 Tax=Vertebrata TaxID=1261581 RepID=V8P4E1_OPHHA	Mlig000493.g8, Mlig000493.g6, Mlig000493.g3	Mlig000493.g8 {Length: 1593} {TRANSSPLICED} {Pfam: Ferrochelatase [PF00762.17, score=170.5]} {Human: ENSG00000066926, FECH, ferrochelatase, [Score=203, Expect=6e-63]} {Dmel: FBgn0266268, FeCH, Ferrochelatase, [Score=211, Expect=7e-67]} {Smed: dd_Smed_v6_6639_0_1, [Score=193, Expect=6e-60]} {Smes: dd_Smes_v1_89077_1_1, [Score=193, Expect=7e-60]} {Smans: Smp_140790.1, [Score=197, Expect=2e-61]} {Un…
MligTCv3c-10161.0	0	0	0	0	33	26	12	35	4	1	1	0	58	52	61	52	3.98542	-2.01423	3.10871	N/A	-7.98356	8.69004e-09	-3.17296	0.153867	-0.830038	0.310584	-5.64064	1.11075e-11	Germline							Mlig029294.g2	Mlig029294.g2 {Length: 2352} {Smed: dd_Smed_v6_22487_0_1, [Score=71.2, Expect=1e-13]} {Smes: dd_Smes_v1_55033_1_1, [Score=108, Expect=2e-24]} {RNA1509_20904, RNA1509_30989, RNA1509_3573}
MligTCv3c-10161.1	0	0	0	0	7	6	2	11	0	0	0	0	7	12	8	11	1.44056	N/A	1.07637	N/A	-5.96958	0.000304044	0	1	-0.310742	0.924134	-6.28032	3.39233e-06	Germline							Mlig013082.g1	Mlig013082.g1 {Length: 2344} {Smed: dd_Smed_v6_22487_0_1, [Score=70.9, Expect=2e-13]} {Smes: dd_Smes_v1_40403_1_1, [Score=110, Expect=1e-24]; dd_Smes_v1_55033_1_1, [Score=107, Expect=8e-24]} {RNA1509_28498, RNA1509_38129, RNA1509_48357}
MligTCv3c-10161.2	0	0	0	0	0	0	0	1	0	0	0	0	1	0	0	0	-3.82771	N/A	-3.60773	N/A	N/A	N/A	N/A	N/A	N/A	N/A	N/A	N/A		NoTransDecoderORF						Mlig033978.g10	Mlig033978.g10 {Length: 513} {NoTransDecoderORF} {RNA1509_3573}
MligTCv3c-10161.3	0	0	0	0	29	15	9	40	2	0	0	1	37	25	31	36	3.19929	-3.01059	2.88943	N/A	-7.76907	1.21798e-07	-2.32687	0.386827	-0.257472	0.895681	-5.69967	1.39954e-09	Germline	NoTransDecoderORF						Mlig051236.g1, Mlig029294.g1	Mlig051236.g1 {Length: 376} {NoTransDecoderORF} {RNA1509_3573} ### Mlig029294.g1 {Length: 2347} {Smed: dd_Smed_v6_22487_0_1, [Score=71.2, Expect=1e-13]} {Smes: dd_Smes_v1_55033_1_1, [Score=108, Expect=3e-24]} {RNA1509_23297, RNA1509_3573, RNA1509_38129}
MligTCv3c-10162.0	5	0	1	0	1	1	0	1	1	0	2	0	1	1	3	0	-1.50711	-3.01247	-2.02154	-0.893098	N/A	N/A	N/A	N/A	N/A	N/A	N/A	N/A				CUB domain			UniRef50_UPI00071C61FC, PREDICTED: deleted in malignant brain tumors 1 protein-like n=1 Tax=Octopus bimaculoides TaxID=37653 RepID=UPI00071C61FC	Mlig052424.g1, Mlig002539.g7, Mlig036768.g1, Mlig016583.g3	Mlig052424.g1 {Length: 928} {SignalP} {Pfam: CUB domain [PF00431.18, score=55.2]} {Smed: dd_Smed_v6_24374_0_1, [Score=42.0, Expect=1e-05]} {UniRef: UniRef50_UPI00071C61FC, PREDICTED: deleted in malignant brain tumors 1 protein-like n=1 Tax=Octopus bimaculoides TaxID=37653 RepID=UPI00071C61FC, [Score=52.8, Expect=1e-05]} ### Mlig002539.g7 {Length: 928} {SignalP} {Pfam: CUB domain [PF00431.18, scor…
MligTCv3c-10163.0	45	23	28	69	39	45	22	46	112	63	134	95	50	32	51	27	3.48174	4.04879	3.6576	3.84017	0.375593	0.180925	-0.165633	0.657999	0.211821	0.88883	0.753047	0.00426045				Ras family	RAB8B	RAB8B, member RAS oncogene family	UniRef50_A0A087W0D6, Rabb and c n=3 Tax=Echinococcus TaxID=6209 RepID=A0A087W0D6_ECHMU	Mlig005781.g2, Mlig005781.g1	Mlig005781.g2 {Length: 1585} {Pfam: Ras family [PF00071.20, score=174.7]; Ras of Complex, Roc, domain of DAPkinase [PF08477.11, score=110.4]; ADP-ribosylation factor family [PF00025.19, score=55.3]; 50S ribosome-binding GTPase [PF01926.21, score=31.7]; Gtr1/RagA G protein conserved region [PF04670.10, score=27.6]; Signal recognition particle receptor beta subunit [PF09439.8, score=24.4]; Protein …
MligTCv3c-10164.0	10	8	10	11	12	4	5	14	20	13	27	15	7	4	2	3	0.170712	1.62715	1.51251	1.81001	0.480222	0.279622	0.218766	0.705218	1.3561	0.366665	1.61756	0.000803919		TRANSSPLICED	X1	Transcription elongation factor Elf1 like	ELOF1	elongation factor 1 homolog (S. cerevisiae)	UniRef50_Q9XVZ8, Transcription elongation factor 1 homolog n=115 Tax=Eukaryota TaxID=2759 RepID=ELOF1_CAEEL	Mlig008524.g2	Mlig008524.g2 {Length: 1054} {TRANSSPLICED} {Pfam: Transcription elongation factor Elf1 like [PF05129.11, score=105.1]} {Human: ENSG00000130165, ELOF1, elongation factor 1 homolog (S. cerevisiae), [RH, Score=101, Expect=2e-29]} {Dmel: FBgn0063670, CG40228, , [Score=110, Expect=2e-33]} {Celegans: WBGene00013219, Y54G11A.11, Caenorhabditis elegans Protein Y54G11A.11 (Y54G11A.11) mRNA, complete cds.…
MligTCv3c-10164.1	171	104	66	201	197	167	92	163	448	319	467	367	239	163	150	202	5.74947	6.05017	5.69469	5.55723	0.0503177	0.860061	-0.451745	0.124856	-0.00801273	0.998513	0.49405	0.0341943		TRANSSPLICED	X1	Transcription elongation factor Elf1 like	ELOF1	elongation factor 1 homolog (S. cerevisiae)	UniRef50_Q9XVZ8, Transcription elongation factor 1 homolog n=115 Tax=Eukaryota TaxID=2759 RepID=ELOF1_CAEEL	Mlig023217.g1, Mlig023217.g3	Mlig023217.g1 {Length: 1062} {TRANSSPLICED} {Pfam: Transcription elongation factor Elf1 like [PF05129.11, score=105.0]} {Human: ENSG00000130165, ELOF1, elongation factor 1 homolog (S. cerevisiae), [RH, Score=100, Expect=4e-29]} {Dmel: FBgn0063670, CG40228, , [RH, Score=111, Expect=1e-33]} {Celegans: WBGene00013219, Y54G11A.11, Caenorhabditis elegans Protein Y54G11A.11 (Y54G11A.11) mRNA, complete …
MligTCv3c-10165.0	0	0	0	0	0	0	0	0	0	0	0	1	0	2	0	0	-2.82325	-4.59084	N/A	N/A	N/A	N/A	N/A	N/A	N/A	N/A	N/A	N/A		TRANSSPLICED	X1	SAC3/GANP family	MCM3AP	minichromosome maintenance complex component 3 associated protein	UniRef50_UPI000696ECDF, PREDICTED: germinal-center associated nuclear protein-like n=1 Tax=Lingula unguis TaxID=7574 RepID=UPI000696ECDF	Mlig012357.g6	Mlig012357.g6 {Length: 5322} {TRANSSPLICED} {Pfam: SAC3/GANP family [PF03399.14, score=327.7]} {Human: ENSG00000160294, MCM3AP, minichromosome maintenance complex component 3 associated protein, [RH, Score=300, Expect=3e-82]} {Dmel: FBgn0028974, xmas-2, xmas-2, [RH, Score=265, Expect=7e-72]} {Celegans: WBGene00017642, F20D12.2, Caenorhabditis elegans Protein F20D12.2 (F20D12.2) mRNA, complete cds…
MligTCv3c-10165.1	0	0	0	0	0	0	0	0	0	0	0	0	0	0	0	0	N/A	N/A	N/A	N/A	N/A	N/A	N/A	N/A	N/A	N/A	N/A	N/A		TRANSSPLICED	X1	SAC3/GANP family	MCM3AP	minichromosome maintenance complex component 3 associated protein	UniRef50_K1QUD0, 80 kDa MCM3-associated protein n=3 Tax=Crassostrea gigas TaxID=29159 RepID=K1QUD0_CRAGI	Mlig034397.g2	Mlig034397.g2 {Length: 5065} {TRANSSPLICED} {Pfam: SAC3/GANP family [PF03399.14, score=79.9]} {Human: ENSG00000160294, MCM3AP, minichromosome maintenance complex component 3 associated protein, [Score=86.7, Expect=1e-16]} {Dmel: FBgn0028974, xmas-2, xmas-2, [Score=66.2, Expect=1e-10]} {Celegans: WBGene00017642, F20D12.2, Caenorhabditis elegans Protein F20D12.2 (F20D12.2) mRNA, complete cds., [Sco…
MligTCv3c-10165.2	136	140	104	197	128	108	74	146	517	285	437	365	201	138	168	163	5.57068	6.04049	5.24956	5.68029	0.627743	0.00154647	-0.313804	0.16726	-0.279277	0.731388	0.66227	0.000563225	Neoblast	TRANSSPLICED	X1	Proteasome maturation factor UMP1; SAC3/GANP family	MCM3AP; POMP	minichromosome maintenance complex component 3 associated protein; proteasome maturation protein	UniRef50_Q9CQT5, Proteasome maturation protein n=215 Tax=Gnathostomata TaxID=35060 RepID=POMP_MOUSE; UniRef50_Q9Y244, Proteasome maturation protein n=89 Tax=Bilateria TaxID=33213 RepID=POMP_HUMAN; UniRef50_UPI000696ECDF, PREDICTED: germinal-center associated nuclear protein-like n=1 Tax=Lingula unguis TaxID=7574 RepID=UPI000696ECDF	Mlig034397.g1, Mlig012357.g3, Mlig012357.g1	Mlig034397.g1 {Length: 716} {TRANSSPLICED} {Pfam: Proteasome maturation factor UMP1 [PF05348.9, score=79.2]} {Human: ENSG00000132963, POMP, proteasome maturation protein, [RH, Score=90.9, Expect=8e-24]} {Dmel: FBgn0032884, Pomp, Pomp, [RH, Score=78.2, Expect=3e-19]} {UniRef: UniRef50_Q9Y244, Proteasome maturation protein n=89 Tax=Bilateria TaxID=33213 RepID=POMP_HUMAN, [Score=90.9, Expect=7e-22];…
MligTCv3c-10166.0	20	25	19	42	18	19	33	33	68	44	65	44	44	44	30	24	3.32067	3.1874	3.17715	3.2241	0.264754	0.51308	0.0840428	0.891283	-0.124558	0.960723	0.0561528	0.88165		TRANSSPLICED	Sexual_biased	Leucine-rich repeat	LRRC50	leucine rich repeat containing 50	UniRef50_A0A0X3PZJ1, Dynein assembly factor 1 (Fragment) n=1 Tax=Schistocephalus solidus TaxID=70667 RepID=A0A0X3PZJ1_SCHSO	Mlig007820.g2, Mlig005143.g2, Mlig005143.g1	Mlig007820.g2 {Length: 2083} {TRANSSPLICED} {Pfam: Leucine-rich repeat [PF14580.4, score=66.1]; Leucine Rich repeats (2 copies) [PF12799.5, score=63.3]; Leucine rich repeat [PF13855.4, score=54.1]} {Human: ENSG00000154099, LRRC50, leucine rich repeat containing 50, [RH, Score=283, Expect=3e-87]} {Dmel: FBgn0023090, dtr, defective transmitter release, [RH, Score=228, Expect=3e-65]} {Celegans: WBGe…
MligTCv3c-10167.0	32	19	26	13	53	33	17	42	111	53	91	67	38	46	38	36	3.4931	3.71688	3.56502	3.05811	-0.327164	0.37544	-0.627959	0.128761	0.115947	0.959492	0.416743	0.172415		TRANSSPLICED			C15orf63	chromosome 15 open reading frame 63	UniRef50_B0FWS4, Huntingtin interacting protein K n=59 Tax=Bilateria TaxID=33213 RepID=B0FWS4_ARTSF	Mlig018729.g2	Mlig018729.g2 {Length: 1068} {TRANSSPLICED} {Human: ENSG00000242028, C15orf63, chromosome 15 open reading frame 63, [Score=60.8, Expect=3e-12]} {Dmel: FBgn0038196, CG9922, , [Score=43.5, Expect=6e-06]} {Smed: dd_Smed_v6_1948_0_3, [RH, Score=50.4, Expect=6e-09]} {Smes: dd_Smes_v1_27796_1_3, [RH, Score=50.4, Expect=7e-09]} {Smans: Smp_054560.1, [RH, Score=52.8, Expect=4e-10]} {UniRef: UniRef50_B0FW…
MligTCv3c-10167.1	129	132	114	254	248	188	107	308	336	311	434	329	245	194	198	125	5.73229	5.87946	6.10132	5.77819	-0.127494	0.548532	-0.0507681	0.880646	0.409483	0.540243	0.332757	0.0834459		TRANSSPLICED			C15orf63	chromosome 15 open reading frame 63	UniRef50_B0FWS4, Huntingtin interacting protein K n=59 Tax=Bilateria TaxID=33213 RepID=B0FWS4_ARTSF	Mlig030468.g2, Mlig019622.g2	Mlig030468.g2 {Length: 1089} {TRANSSPLICED} {Human: ENSG00000242028, C15orf63, chromosome 15 open reading frame 63, [Score=60.8, Expect=3e-12]} {Dmel: FBgn0038196, CG9922, , [Score=43.5, Expect=6e-06]} {Smed: dd_Smed_v6_1948_0_3, [RH, Score=50.4, Expect=6e-09]} {Smes: dd_Smes_v1_27796_1_3, [RH, Score=50.4, Expect=8e-09]} {Smans: Smp_054560.1, [RH, Score=52.8, Expect=3e-10]} {UniRef: UniRef50_B0FW…
MligTCv3c-10168.0	4	19	2	16	30	18	21	39	50	29	42	30	48	43	46	61	3.83371	2.63565	3.16821	1.86324	-1.09403	0.0250211	-0.719993	0.231354	-0.623937	0.701081	-0.997975	0.00802589				Organic solute transporter Ostalpha	AC069257.9	Organic solute transporter subunit alpha	UniRef50_UPI00069822E4, PREDICTED: organic solute transporter subunit alpha-like isoform X1 n=2 Tax=Lingula unguis TaxID=7574 RepID=UPI00069822E4	Mlig005623.g1	Mlig005623.g1 {Length: 2190} {Pfam: Organic solute transporter Ostalpha [PF03619.14, score=106.6]} {Human: ENSG00000163959, AC069257.9, Organic solute transporter subunit alpha, [RH, Score=52.8, Expect=3e-07]} {Celegans: WBGene00012182, osta-3, Caenorhabditis elegans Protein OSTA-3 (osta-3) mRNA, complete cds., [RH, Score=69.7, Expect=2e-13]} {UniRef: UniRef50_UPI00069822E4, PREDICTED: organic so…
MligTCv3c-10168.1	7	6	11	14	29	26	13	41	30	23	34	22	49	34	41	31	3.44551	2.17407	3.14445	1.76016	-1.18854	0.000364053	-0.36779	0.387754	-0.256878	0.836206	-1.07763	8.76138e-05		TRANSSPLICED	maintenance	Organic solute transporter Ostalpha; Rad51	RAD51C; AC069257.9	RAD51 homolog C (S. cerevisiae); Organic solute transporter subunit alpha	UniRef50_A0A0P5Y883, DNA repair protein RAD51 n=2 Tax=Daphnia magna TaxID=35525 RepID=A0A0P5Y883_9CRUS; UniRef50_G7YVD2, DNA repair protein RAD51 homolog 3 (Fragment) n=1 Tax=Clonorchis sinensis TaxID=79923 RepID=G7YVD2_CLOSI; UniRef50_UPI00069822E4, PREDICTED: organic solute transporter subunit alpha-like isoform X1 n=2 Tax=Lingula unguis TaxID=7574 RepID=UPI00069822E4	Mlig022934.g2, Mlig031247.g7	Mlig022934.g2 {Length: 2403} {Pfam: Organic solute transporter Ostalpha [PF03619.14, score=117.3]} {Human: ENSG00000163959, AC069257.9, Organic solute transporter subunit alpha, [RH, Score=52.8, Expect=3e-07]} {Celegans: WBGene00012182, osta-3, Caenorhabditis elegans Protein OSTA-3 (osta-3) mRNA, complete cds., [RH, Score=69.3, Expect=4e-13]} {UniRef: UniRef50_UPI00069822E4, PREDICTED: organic so…
MligTCv3c-10168.2	0	2	1	2	1	2	1	2	1	1	3	1	2	1	3	1	-1.0207	-2.00884	-1.01555	-1.16423	N/A	N/A	N/A	N/A	N/A	N/A	N/A	N/A		TRANSSPLICED	maintenance	Rad51	RAD51C	RAD51 homolog C (S. cerevisiae)	UniRef50_A0A0V0JAQ9, DNA repair protein RAD51 homolog 3 n=3 Tax=Eucestoda TaxID=6200 RepID=A0A0V0JAQ9_SCHSO; UniRef50_G7YVD2, DNA repair protein RAD51 homolog 3 (Fragment) n=1 Tax=Clonorchis sinensis TaxID=79923 RepID=G7YVD2_CLOSI; UniRef50_K1QW41, Leucine-zipper-like transcriptional regulator 1 n=1 Tax=Crassostrea gigas TaxID=29159 RepID=K1QW41_CRAGI	Mlig031247.g4, Mlig031247.g3	Mlig031247.g4 {Length: 1378} {TRANSSPLICED} {Pfam: Rad51 [PF08423.9, score=129.7]; AAA domain [PF13481.4, score=36.5]; KaiC [PF06745.11, score=17.9]} {Human: ENSG00000108384, RAD51C, RAD51 homolog C (S. cerevisiae), [Score=128, Expect=3e-33]} {Dmel: FBgn0003482, spn-D, spindle D, [RH, Score=75.5, Expect=3e-15]} {Celegans: WBGene00004297, rad-51, Caenorhabditis elegans Protein RAD-51, isoform a., …
MligTCv3c-10169.0	0	0	2	3	2	1	0	2	0	3	4	3	3	0	2	1	-1.24561	-1.26172	-1.28958	-1.1708	N/A	N/A	N/A	N/A	N/A	N/A	N/A	N/A								Mlig045290.g1	Mlig045290.g1 {Length: 3285}
MligTCv3c-10169.1	1	1	0	1	4	3	2	3	5	2	2	5	5	4	7	3	0.419342	-0.7852	-0.0120332	-1.90205	-1.59197	0.0928624	-0.998508	0.446125	-0.384415	0.922648	-0.97788	0.097113								Mlig039743.g1, Mlig054115.g2	Mlig039743.g1 {Length: 536} ### Mlig054115.g2 {Length: 4105}
MligTCv3c-1017.0	21	23	23	26	40	13	37	34	46	22	23	33	38	17	16	34	2.90279	2.35608	3.43873	3.07333	-0.154557	0.762744	0.751705	0.186342	0.562129	0.78284	-0.344134	0.447439							UniRef50_A7SZ82, Predicted protein n=1 Tax=Nematostella vectensis TaxID=45351 RepID=A7SZ82_NEMVE	Mlig048657.g1	Mlig048657.g1 {Length: 1391} {Dmel: FBgn0265045, Strn-Mlck, Stretchin-Mlck, [Score=69.7, Expect=3e-12]} {UniRef: UniRef50_A7SZ82, Predicted protein n=1 Tax=Nematostella vectensis TaxID=45351 RepID=A7SZ82_NEMVE, [Score=278, Expect=4e-85]} {RNA1509_44223}
MligTCv3c-1017.1	15	13	8	15	16	22	14	31	23	23	23	27	31	10	16	47	2.91508	2.00911	2.78107	2.19019	-0.395285	0.448396	0.223993	0.76934	-0.0829408	0.982926	-0.702219	0.100755							UniRef50_A7SZ82, Predicted protein n=1 Tax=Nematostella vectensis TaxID=45351 RepID=A7SZ82_NEMVE	Mlig060311.g1	Mlig060311.g1 {Length: 2240} {Dmel: FBgn0265045, Strn-Mlck, Stretchin-Mlck, [Score=60.8, Expect=2e-09]} {UniRef: UniRef50_A7SZ82, Predicted protein n=1 Tax=Nematostella vectensis TaxID=45351 RepID=A7SZ82_NEMVE, [Score=253, Expect=1e-75]} {RNA1509_44223}
MligTCv3c-1017.2	18	15	21	29	35	24	44	44	24	49	21	41	98	37	25	82	4.11251	2.54328	3.69513	2.88807	-0.593493	0.289013	0.397775	0.617437	-0.383588	0.882155	-1.37486	0.00547757							UniRef50_B7S893, Putative uncharacterized protein n=1 Tax=Glyptapanteles flavicoxis TaxID=463051 RepID=B7S893_9HYME	Mlig045943.g1	Mlig045943.g1 {Length: 950} {UniRef: UniRef50_B7S893, Putative uncharacterized protein n=1 Tax=Glyptapanteles flavicoxis TaxID=463051 RepID=B7S893_9HYME, [Score=163, Expect=3e-44]} {RNA1509_44223}
MligTCv3c-10170.0	24	16	27	33	29	37	19	48	68	66	85	55	43	35	40	48	3.57097	3.5149	3.45176	3.16187	-0.0991244	0.762216	-0.306945	0.393948	-0.0741212	0.970906	0.133699	0.614653	Neoblast	TRANSSPLICED	X1	3' exoribonuclease family, domain 1	EXOSC8	exosome component 8	UniRef50_A0A015JGQ2, Rrp45p n=4 Tax=Mucoromycota TaxID=1913637 RepID=A0A015JGQ2_9GLOM; UniRef50_A0A0B7G5V2, Exosome complex component RRP43 n=31 Tax=Agaricomycotina TaxID=5302 RepID=A0A0B7G5V2_THACB; UniRef50_G4TI07, Related to Exosome complex exonuclease RRP43 n=4 Tax=Agaricomycotina TaxID=5302 RepID=G4TI07_SERID; UniRef50_Q96B26, Exosome complex component RRP43 n=153 Tax=Amniota TaxID=32524 Rep…	Mlig020351.g1, Mlig025093.g2, Mlig004495.g3	Mlig020351.g1 {Length: 1778} {TRANSSPLICED} {Pfam: 3' exoribonuclease family, domain 1 [PF01138.19, score=66.8]} {Human: ENSG00000120699, EXOSC8, exosome component 8, [RH, Score=92.8, Expect=2e-21]} {Smed: dd_Smed_v6_7132_0_1, [RH, Score=58.2, Expect=1e-09]} {Smes: dd_Smes_v1_10248_1_2, [RH, Score=55.1, Expect=1e-08]} {UniRef: UniRef50_Q96B26, Exosome complex component RRP43 n=153 Tax=Amniota Tax…
MligTCv3c-10171.0	31	54	39	55	64	56	32	82	223	104	136	127	83	62	62	42	4.12117	4.59258	4.25843	4.01686	-0.0450885	0.887904	-0.529824	0.0922139	0.177409	0.912193	0.662145	0.00830677		TRANSSPLICED	Xins	Microsomal signal peptidase 12 kDa subunit (SPC12)	SPCS1	signal peptidase complex subunit 1 homolog (S. cerevisiae)	UniRef50_A0A151NGM8, Signal peptidase complex subunit 1 n=5 Tax=Alligator TaxID=8495 RepID=A0A151NGM8_ALLMI	Mlig030985.g1	Mlig030985.g1 {Length: 1500} {TRANSSPLICED} {Pfam: Microsomal signal peptidase 12 kDa subunit (SPC12) [PF06645.11, score=105.2]} {Human: ENSG00000114902, SPCS1, signal peptidase complex subunit 1 homolog (S. cerevisiae), [RH, Score=94.0, Expect=3e-25]} {Dmel: FBgn0040623, Spase12, Spase 12-subunit, [Score=87.8, Expect=8e-24]} {Celegans: WBGene00016395, C34B2.10, Caenorhabditis elegans Protein C34…
MligTCv3c-10171.1	116	110	106	168	157	104	77	173	240	235	277	227	185	142	140	104	5.32179	5.36037	5.3939	5.47978	0.281713	0.129768	0.168858	0.495303	0.111999	0.923243	0.224853	0.20853		TRANSSPLICED	Xins	Microsomal signal peptidase 12 kDa subunit (SPC12)	SPCS1	signal peptidase complex subunit 1 homolog (S. cerevisiae)	UniRef50_A0A151NGM8, Signal peptidase complex subunit 1 n=5 Tax=Alligator TaxID=8495 RepID=A0A151NGM8_ALLMI	Mlig028355.g1	Mlig028355.g1 {Length: 1291} {TRANSSPLICED} {Pfam: Microsomal signal peptidase 12 kDa subunit (SPC12) [PF06645.11, score=105.2]} {Human: ENSG00000114902, SPCS1, signal peptidase complex subunit 1 homolog (S. cerevisiae), [RH, Score=94.0, Expect=3e-25]} {Dmel: FBgn0040623, Spase12, Spase 12-subunit, [Score=87.8, Expect=8e-24]} {Celegans: WBGene00016395, C34B2.10, Caenorhabditis elegans Protein C34…
MligTCv3c-10171.2	21	19	29	34	24	37	10	23	78	45	79	57	37	42	30	42	3.43836	3.41128	2.96066	3.20871	0.436555	0.214952	-0.161012	0.735047	-0.42911	0.777378	0.168458	0.58614		TRANSSPLICED	Xins	Microsomal signal peptidase 12 kDa subunit (SPC12)	SPCS1	signal peptidase complex subunit 1 homolog (S. cerevisiae)	UniRef50_A0A151NGM8, Signal peptidase complex subunit 1 n=5 Tax=Alligator TaxID=8495 RepID=A0A151NGM8_ALLMI	Mlig031776.g1	Mlig031776.g1 {Length: 1472} {TRANSSPLICED} {Pfam: Microsomal signal peptidase 12 kDa subunit (SPC12) [PF06645.11, score=103.4]} {Human: ENSG00000114902, SPCS1, signal peptidase complex subunit 1 homolog (S. cerevisiae), [RH, Score=94.4, Expect=3e-25]} {Dmel: FBgn0040623, Spase12, Spase 12-subunit, [Score=85.9, Expect=5e-23]} {Celegans: WBGene00016395, C34B2.10, Caenorhabditis elegans Protein C34…
MligTCv3c-10171.3	8	7	4	7	4	2	4	6	15	10	9	10	6	5	6	2	0.415886	0.868885	0.405702	1.22024	0.990205	0.0645337	0.38534	0.53591	0.0222643	0.998685	0.627129	0.180677		TRANSSPLICED NoTransDecoderORF						Mlig022735.g1	Mlig022735.g1 {Length: 564} {TRANSSPLICED} {NoTransDecoderORF} {RNA1509_54292}
MligTCv3c-10172.0	336	385	372	588	494	651	304	629	1233	969	935	856	663	668	587	434	7.37347	7.38307	7.44021	7.22839	-0.016226	0.949243	-0.102928	0.742369	0.109761	0.935192	0.196463	0.341592		TRANSSPLICED		Ribosomal protein S14p/S29e	RPS29	ribosomal protein S29	UniRef50_Q9VH69, 40S ribosomal protein S29 n=164 Tax=Eukaryota TaxID=2759 RepID=RS29_DROME	Mlig017076.g1	Mlig017076.g1 {Length: 319} {TRANSSPLICED} {Pfam: Ribosomal protein S14p/S29e [PF00253.19, score=55.2]} {Human: ENSG00000213741, RPS29, ribosomal protein S29, [RH, Score=81.3, Expect=3e-22]} {Dmel: FBgn0261599, RpS29, Ribosomal protein S29, [RH, Score=94.7, Expect=6e-28]} {Celegans: WBGene00004498, rps-29, Caenorhabditis elegans Protein RPS-29 (rps-29) mRNA, complete cds., [RH, Score=82.0, Expect…
MligTCv3c-10172.1	362	400	358	611	402	464	339	585	705	664	793	577	487	451	454	313	6.90594	6.84126	7.25842	7.26588	0.204873	0.312896	0.477475	0.0464821	0.392595	0.575581	0.119992	0.557764				Ribosomal protein S14p/S29e	RPS29	ribosomal protein S29	UniRef50_Q9VH69, 40S ribosomal protein S29 n=164 Tax=Eukaryota TaxID=2759 RepID=RS29_DROME	Mlig010201.g1	Mlig010201.g1 {Length: 421} {Pfam: Ribosomal protein S14p/S29e [PF00253.19, score=54.0]} {Human: ENSG00000213741, RPS29, ribosomal protein S29, [RH, Score=82.0, Expect=3e-22]} {Dmel: FBgn0261599, RpS29, Ribosomal protein S29, [RH, Score=95.9, Expect=6e-28]} {Celegans: WBGene00004498, rps-29, Caenorhabditis elegans Protein RPS-29 (rps-29) mRNA, complete cds., [RH, Score=82.8, Expect=6e-23]} {Smed:…
MligTCv3c-10172.2	112	127	82	151	276	355	98	422	733	528	440	564	273	303	294	250	6.3196	6.56737	6.50493	5.40031	-0.911859	0.000930985	-1.11881	0.000858081	0.229629	0.857261	0.436584	0.0772361		TRANSSPLICED		Ribosomal protein S14p/S29e	RPS29	ribosomal protein S29	UniRef50_Q9VH69, 40S ribosomal protein S29 n=164 Tax=Eukaryota TaxID=2759 RepID=RS29_DROME	Mlig008152.g1	Mlig008152.g1 {Length: 322} {TRANSSPLICED} {Pfam: Ribosomal protein S14p/S29e [PF00253.19, score=55.2]} {Human: ENSG00000213741, RPS29, ribosomal protein S29, [RH, Score=81.3, Expect=3e-22]} {Dmel: FBgn0261599, RpS29, Ribosomal protein S29, [RH, Score=94.7, Expect=6e-28]} {Celegans: WBGene00004498, rps-29, Caenorhabditis elegans Protein RPS-29 (rps-29) mRNA, complete cds., [RH, Score=82.0, Expect…
MligTCv3c-10173.0	11	4	8	17	7	5	8	9	24	11	36	30	17	5	8	11	1.52882	2.05291	1.2837	1.81497	0.727285	0.182276	-0.195367	0.779426	-0.210382	0.95277	0.71227	0.100724		TRANSSPLICED	Sexual_biased	Uncharacterized conserved protein H4 (DUF2046)	CCDC6	coiled-coil domain containing 6	UniRef50_Q16204, Coiled-coil domain-containing protein 6 n=104 Tax=Gnathostomata TaxID=35060 RepID=CCDC6_HUMAN	Mlig030223.g1	Mlig030223.g1 {Length: 3338} {TRANSSPLICED} {Pfam: Uncharacterized conserved protein H4 (DUF2046) [PF09755.7, score=324.5]; TPR/MLP1/MLP2-like protein [PF07926.10, score=19.9]} {Human: ENSG00000108091, CCDC6, coiled-coil domain containing 6, [Score=192, Expect=1e-56]} {Dmel: FBgn0036685, CG6664, , [Score=155, Expect=1e-42]} {Celegans: WBGene00011645, T09B9.4, Caenorhabditis elegans Protein T09B9.…
MligTCv3c-10173.1	0	0	0	0	0	0	0	0	0	0	0	0	2	0	0	0	-2.83016	N/A	N/A	N/A	N/A	N/A	N/A	N/A	N/A	N/A	N/A	N/A		NoTransDecoderORF						Mlig043808.g1	Mlig043808.g1 {Length: 796} {NoTransDecoderORF} {RNA1509_57252}
MligTCv3c-10173.2	0	0	0	0	0	0	0	0	0	0	0	0	0	0	0	0	N/A	N/A	N/A	N/A	N/A	N/A	N/A	N/A	N/A	N/A	N/A	N/A		TRANSSPLICED	Sexual_biased	Uncharacterized conserved protein H4 (DUF2046)	CCDC6	coiled-coil domain containing 6	UniRef50_A0A0A9VSF6, Coiled-coil domain-containing protein 6 n=211 Tax=Eumetazoa TaxID=6072 RepID=A0A0A9VSF6_LYGHE; UniRef50_A0A0S7FYT9, CCDC6 (Fragment) n=6 Tax=Euteleostomi TaxID=117571 RepID=A0A0S7FYT9_9TELE; UniRef50_A0A131ZVW0, Coiled-coil domain-containing protein 6 n=1 Tax=Sarcoptes scabiei TaxID=52283 RepID=A0A131ZVW0_SARSC; UniRef50_A0A1J1I7T4, CLUMA_CG009766, isoform A n=1 Tax=Clunio ma…	Mlig054221.g1	Mlig054221.g1 {Length: 584} {TRANSSPLICED} {Pfam: Uncharacterized conserved protein H4 (DUF2046) [PF09755.7, score=193.9]; Homeobox associated leucine zipper [PF02183.16, score=23.2]} {Human: ENSG00000108091, CCDC6, coiled-coil domain containing 6, [Score=112, Expect=5e-29]} {Dmel: FBgn0036685, CG6664, , [Score=99.0, Expect=3e-24]} {Celegans: WBGene00011645, T09B9.4, Caenorhabditis elegans Protei…
MligTCv3c-10173.3	20	10	9	30	21	11	7	39	45	35	45	49	22	8	18	27	2.42178	2.85885	2.62512	2.58698	0.147673	0.762684	-0.223688	0.703764	0.257722	0.923679	0.629083	0.098991		TRANSSPLICED	Sexual_biased	Uncharacterized conserved protein H4 (DUF2046)	CCDC6	coiled-coil domain containing 6	UniRef50_Q16204, Coiled-coil domain-containing protein 6 n=104 Tax=Gnathostomata TaxID=35060 RepID=CCDC6_HUMAN	Mlig023712.g3, Mlig023712.g1	Mlig023712.g3 {Length: 2460} {TRANSSPLICED} {tRNA: Undet(???),euk, score=42.11} {Pfam: Uncharacterized conserved protein H4 (DUF2046) [PF09755.7, score=326.8]} {Human: ENSG00000108091, CCDC6, coiled-coil domain containing 6, [Score=194, Expect=2e-57]} {Dmel: FBgn0036685, CG6664, , [Score=153, Expect=9e-42]} {Celegans: WBGene00011645, T09B9.4, Caenorhabditis elegans Protein T09B9.4 (T09B9.4) mRNA,…
MligTCv3c-10173.4	0	1	0	0	0	1	0	0	0	0	0	0	1	1	0	0	-2.82671	N/A	-3.60127	-3.48294	N/A	N/A	N/A	N/A	N/A	N/A	N/A	N/A		NoTransDecoderORF						Mlig000904.g15	Mlig000904.g15 {Length: 1921} {NoTransDecoderORF} {RNA1509_57252}
MligTCv3c-10173.5	2	2	4	1	3	2	0	2	2	1	3	5	1	2	1	2	-1.23497	-1.13133	-0.803047	-0.299555	N/A	N/A	N/A	N/A	N/A	N/A	N/A	N/A			Protonephridia; Sexual_biased	Cadherin domain	CDH23	cadherin-related 23	UniRef50_C3ZWI6, Putative uncharacterized protein n=2 Tax=Branchiostoma floridae TaxID=7739 RepID=C3ZWI6_BRAFL; UniRef50_UPI000695C29D, PREDICTED: cadherin-23-like isoform X1 n=4 Tax=Lingula unguis TaxID=7574 RepID=UPI000695C29D	Mlig006831.g3, Mlig006831.g11, Mlig006831.g2	Mlig006831.g3 {Length: 4424} {SignalP} {Pfam: Cadherin domain [PF00028.15, score=338.2]; Cadherin-like [PF08266.10, score=53.5]; Cadherin-like [PF16184.3, score=29.5]} {Human: ENSG00000107736, CDH23, cadherin-related 23, [Score=354, Expect=1e-100]} {Dmel: FBgn0038247, Cad88C, Cadherin 88C, [Score=391, Expect=1e-113]} {Celegans: WBGene00001475, fmi-1, Caenorhabditis elegans Protein FMI-1 (fmi-1) m…
MligTCv3c-10174.0	15	22	22	34	17	25	7	15	36	32	47	48	22	14	31	23	2.67304	2.76671	2.40785	3.05143	0.835244	0.0307637	0.33124	0.477425	-0.223416	0.926765	0.280588	0.420874				Probable molybdopterin binding domain	GPHN	gephyrin	UniRef50_UPI000719C1F7, PREDICTED: gephyrin-like n=2 Tax=Priapulus caudatus TaxID=37621 RepID=UPI000719C1F7	Mlig033542.g1	Mlig033542.g1 {Length: 2812} {Pfam: Probable molybdopterin binding domain [PF00994.22, score=186.2]; MoeA N-terminal region (domain I and II) [PF03453.15, score=112.1]; MoeA C-terminal region (domain IV) [PF03454.13, score=29.3]} {Human: ENSG00000171723, GPHN, gephyrin, [RH, Score=375, Expect=1e-120]} {Dmel: FBgn0000316, cin, cinnamon, [RH, Score=322, Expect=1e-101]} {Celegans: WBGene00003384, mo…
MligTCv3c-10174.1	15	9	16	25	21	23	9	24	71	52	48	56	47	32	37	26	3.3146	3.24374	2.65963	2.52459	0.0559729	0.88033	-0.672052	0.049107	-0.611408	0.502317	0.116617	0.657391				Probable molybdopterin binding domain	GPHN	gephyrin	UniRef50_UPI000719C1F7, PREDICTED: gephyrin-like n=2 Tax=Priapulus caudatus TaxID=37621 RepID=UPI000719C1F7	Mlig033542.g3, Mlig033542.g4	Mlig033542.g3 {Length: 2945} {Pfam: Probable molybdopterin binding domain [PF00994.22, score=102.8]; MoeA N-terminal region (domain I and II) [PF03453.15, score=54.9]} {Human: ENSG00000171723, GPHN, gephyrin, [Score=153, Expect=8e-41]} {Dmel: FBgn0000316, cin, cinnamon, [Score=156, Expect=1e-42]} {Celegans: WBGene00003385, moc-2, Caenorhabditis elegans Protein MOC-2 (moc-2) mRNA, complete cds., […
MligTCv3c-10175.0	1	2	4	3	9	5	8	10	8	11	15	14	13	7	8	7	1.2985	1.00513	1.4205	-0.157449	-1.35084	0.0294319	-1.0934	0.137407	0.151271	0.967506	-0.106169	0.826769				Otopetrin			UniRef50_A0A0L7R1X8, Otopetrin-3 n=18 Tax=Hymenoptera TaxID=7399 RepID=A0A0L7R1X8_9HYME; UniRef50_A0A0N8B509, Otopetrin-2 n=33 Tax=Daphnia magna TaxID=35525 RepID=A0A0N8B509_9CRUS; UniRef50_A0A162P953, Otopetrin-2 n=26 Tax=Daphnia magna TaxID=35525 RepID=A0A162P953_9CRUS	Mlig058096.g1, Mlig046152.g1	Mlig058096.g1 {Length: 2128} {Pfam: Otopetrin [PF03189.11, score=46.9]} {Smans: Smp_152940.1, [Score=52.8, Expect=3e-07]} {UniRef: UniRef50_A0A0N8B509, Otopetrin-2 n=33 Tax=Daphnia magna TaxID=35525 RepID=A0A0N8B509_9CRUS, [Score=60.8, Expect=4e-07]; UniRef50_A0A162P953, Otopetrin-2 n=26 Tax=Daphnia magna TaxID=35525 RepID=A0A162P953_9CRUS, [Score=60.5, Expect=6e-07]} ### Mlig046152.g1 {Length: 2…
MligTCv3c-10176.0	12	14	11	10	8	8	2	5	11	10	23	11	4	9	6	7	0.889087	1.18463	0.922228	2.09548	1.34528	0.00939393	0.939435	0.0797918	0.0745183	0.989276	0.480366	0.329265			Neural (non-ciliated); Xins	Ankyrin repeats (3 copies)	DAPK1	death-associated protein kinase 1	UniRef50_UPI00069900FF, PREDICTED: death-associated protein kinase 1-like isoform X1 n=4 Tax=Lingula unguis TaxID=7574 RepID=UPI00069900FF	Mlig041791.g1	Mlig041791.g1 {Length: 4480} {Pfam: Ankyrin repeats (3 copies) [PF12796.5, score=157.5]; Ankyrin repeats (many copies) [PF13857.4, score=83.7]; Ankyrin repeats (many copies) [PF13637.4, score=79.9]; Ankyrin repeat [PF00023.28, score=71.6]; Ankyrin repeat [PF13606.4, score=67.8]; Death domain [PF00531.20, score=55.1]; C-terminal of Roc, COR, domain [PF16095.3, score=23.8]} {Human: ENSG00000196730,…
MligTCv3c-10176.1	8	9	8	16	10	10	6	6	24	33	23	19	13	14	19	3	1.77325	2.06489	1.42421	1.86186	0.632994	0.236678	-0.14896	0.837829	-0.319426	0.921128	0.462528	0.276174			Neural (non-ciliated); Xins	Ankyrin repeats (3 copies)	DAPK1	death-associated protein kinase 1	UniRef50_UPI00069900FF, PREDICTED: death-associated protein kinase 1-like isoform X1 n=4 Tax=Lingula unguis TaxID=7574 RepID=UPI00069900FF	Mlig028347.g2, Mlig028347.g1	Mlig028347.g2 {Length: 4293} {Pfam: Ankyrin repeats (3 copies) [PF12796.5, score=124.8]; Ankyrin repeats (many copies) [PF13637.4, score=90.4]; Ankyrin repeats (many copies) [PF13857.4, score=84.4]; Ankyrin repeat [PF00023.28, score=77.3]; Ankyrin repeat [PF13606.4, score=68.8]; Death domain [PF00531.20, score=55.0]; C-terminal of Roc, COR, domain [PF16095.3, score=24.1]} {Human: ENSG00000196730,…
MligTCv3c-10177.0	0	0	0	0	0	1	0	0	2	0	1	0	0	0	0	0	N/A	-3.0134	-3.60127	N/A	N/A	N/A	N/A	N/A	N/A	N/A	N/A	N/A				SAM dependent carboxyl methyltransferase				Mlig037740.g1	Mlig037740.g1 {Length: 3174} {Pfam: SAM dependent carboxyl methyltransferase [PF03492.13, score=23.8]} {RNA1509_57863}
MligTCv3c-10177.1	7	6	9	8	16	15	8	33	62	40	27	27	14	20	19	26	2.50936	2.69458	2.53314	1.43444	-0.90876	0.0625971	-1.21251	0.0266039	0.075189	0.983312	0.378938	0.310366				SAM dependent carboxyl methyltransferase			UniRef50_A0A090FYJ4, SAM dependent carboxyl methyltransferase n=7 Tax=Mesorhizobium TaxID=68287 RepID=A0A090FYJ4_9RHIZ	Mlig036165.g2, Mlig031320.g8, Mlig022848.g3	Mlig036165.g2 {Length: 2563} {Pfam: SAM dependent carboxyl methyltransferase [PF03492.13, score=149.3]} {UniRef: UniRef50_A0A090FYJ4, SAM dependent carboxyl methyltransferase n=7 Tax=Mesorhizobium TaxID=68287 RepID=A0A090FYJ4_9RHIZ, [Score=135, Expect=3e-34]} {RNA1509_57863} ### Mlig031320.g8 {Length: 3337} {Pfam: SAM dependent carboxyl methyltransferase [PF03492.13, score=149.3]} {UniRef: UniRef…
MligTCv3c-10177.2	2	4	4	6	1	3	2	5	5	4	10	6	6	0	4	1	-0.379006	0.0490859	-0.143701	0.513371	0.827235	0.299044	0.493998	0.603144	0.259755	0.966079	0.592992	0.413455		TRANSSPLICED		SAM dependent carboxyl methyltransferase			UniRef50_A0A090FYJ4, SAM dependent carboxyl methyltransferase n=7 Tax=Mesorhizobium TaxID=68287 RepID=A0A090FYJ4_9RHIZ	Mlig040913.g2, Mlig026440.g5, Mlig006363.g11	Mlig040913.g2 {Length: 2287} {TRANSSPLICED} {Pfam: SAM dependent carboxyl methyltransferase [PF03492.13, score=149.6]} {UniRef: UniRef50_A0A090FYJ4, SAM dependent carboxyl methyltransferase n=7 Tax=Mesorhizobium TaxID=68287 RepID=A0A090FYJ4_9RHIZ, [Score=131, Expect=1e-32]} {RNA1509_57863} ### Mlig026440.g5 {Length: 1570} {Pfam: SAM dependent carboxyl methyltransferase [PF03492.13, score=23.8]} {…
MligTCv3c-10178.0	469	452	313	594	171	167	110	187	799	510	765	643	214	171	190	119	5.60054	6.80878	5.74887	7.34761	1.79465	3.39075e-10	0.585637	0.00790003	0.186813	0.84346	1.39583	1.76684e-08								Mlig020559.g3, Mlig020559.g2, Mlig020559.g1	Mlig020559.g3 {Length: 655} {SignalP} {RNA1509_46080} ### Mlig020559.g2 {Length: 728} {SignalP} {RNA1509_15549} ### Mlig020559.g1 {Length: 675} {SignalP} {RNA1509_46080}
MligTCv3c-10179.0	25	11	13	30	32	11	4	12	27	54	60	60	32	8	6	14	2.06625	3.09727	2.26072	2.79526	0.717988	0.20406	-0.25028	0.732354	0.240085	0.95156	1.20835	0.0159893				Fibrinogen beta and gamma chains, C-terminal globular domain	TNN	tenascin N	UniRef50_B0X1L9, Ficolin-1 n=2 Tax=Culex quinquefasciatus TaxID=7176 RepID=B0X1L9_CULQU	Mlig043171.g2	Mlig043171.g2 {Length: 1496} {SignalP} {Pfam: Fibrinogen beta and gamma chains, C-terminal globular domain [PF00147.16, score=131.7]; PAN domain [PF00024.24, score=20.2]} {Human: ENSG00000120332, TNN, tenascin N, [Score=105, Expect=5e-25]} {Dmel: FBgn0050280, CG30280, , [Score=110, Expect=2e-28]} {Celegans: WBGene00020516, T15B7.1, Caenorhabditis elegans Protein T15B7.1 (T15B7.1) mRNA, complete c…
MligTCv3c-10179.1	7	2	8	16	2	8	4	6	22	21	32	18	8	3	3	3	0.254633	1.94904	0.736718	1.53338	0.983674	0.0910865	-0.363787	0.568713	0.503209	0.890193	1.85067	0.00062303				Fibrinogen beta and gamma chains, C-terminal globular domain	TNN	tenascin N	UniRef50_A0A077ZIS9, Fibrinogen C domain containing protein n=3 Tax=Trichuris TaxID=36086 RepID=A0A077ZIS9_TRITR; UniRef50_B0WGN0, Fibrinogen and fibronectin n=6 Tax=Culicidae TaxID=7157 RepID=B0WGN0_CULQU; UniRef50_B0X1L9, Ficolin-1 n=2 Tax=Culex quinquefasciatus TaxID=7176 RepID=B0X1L9_CULQU	Mlig053405.g1, Mlig052768.g1, Mlig053653.g2	Mlig053405.g1 {Length: 1551} {SignalP} {Pfam: Fibrinogen beta and gamma chains, C-terminal globular domain [PF00147.16, score=116.5]} {Human: ENSG00000120332, TNN, tenascin N, [Score=99.0, Expect=2e-22]} {Dmel: FBgn0050280, CG30280, , [Score=102, Expect=4e-25]} {Celegans: WBGene00020516, T15B7.1, Caenorhabditis elegans Protein T15B7.1 (T15B7.1) mRNA, complete cds., [Score=52.4, Expect=1e-07]} {Sm…
MligTCv3c-1018.0	2	0	0	0	1	0	1	0	0	1	0	0	0	0	0	1	-3.82171	-4.58864	-2.59478	-2.48405	N/A	N/A	N/A	N/A	N/A	N/A	N/A	N/A		NoTransDecoderORF						Mlig007791.g1	Mlig007791.g1 {Length: 923} {NoTransDecoderORF}
MligTCv3c-10180.0	87	64	64	112	28	15	20	37	68	81	98	91	27	21	27	23	2.79447	3.8328	3.05629	4.85782	1.99593	2.27906e-08	1.07091	0.000513879	0.295479	0.84346	1.2205	3.8693e-05								Mlig002507.g2	Mlig002507.g2 {Length: 1449}
MligTCv3c-10180.1	32	42	43	37	13	19	14	19	74	91	88	81	20	25	30	15	2.66636	3.82143	2.45901	3.82425	1.56102	8.73224e-05	0.0511331	0.929387	-0.178487	0.946758	1.3314	0.000143535								Mlig021580.g1, Mlig002507.g1, Mlig048792.g1	Mlig021580.g1 {Length: 1408} ### Mlig002507.g1 {Length: 1409} ### Mlig048792.g1 {Length: 1408}
MligTCv3c-10181.0	1	0	0	0	1	0	0	1	1	1	1	1	0	0	0	0	N/A	-2.59106	-2.6083	-3.48493	N/A	N/A	N/A	N/A	N/A	N/A	N/A	N/A							UniRef50_UPI00046C29E8, PREDICTED: uncharacterized protein LOC101938988 isoform X1 n=2 Tax=Chrysemys picta bellii TaxID=8478 RepID=UPI00046C29E8	Mlig049553.g1, Mlig056360.g1	Mlig049553.g1 {Length: 1112} ### Mlig056360.g1 {Length: 2198} {UniRef: UniRef50_UPI00046C29E8, PREDICTED: uncharacterized protein LOC101938988 isoform X1 n=2 Tax=Chrysemys picta bellii TaxID=8478 RepID=UPI00046C29E8, [Score=59.3, Expect=8e-07]}
MligTCv3c-10181.1	0	0	0	0	0	1	0	2	0	1	2	1	1	0	0	0	-3.82771	-2.59014	-2.02541	N/A	N/A	N/A	N/A	N/A	N/A	N/A	N/A	N/A							UniRef50_UPI00046C29E8, PREDICTED: uncharacterized protein LOC101938988 isoform X1 n=2 Tax=Chrysemys picta bellii TaxID=8478 RepID=UPI00046C29E8	Mlig012038.g1	Mlig012038.g1 {Length: 1955} {UniRef: UniRef50_UPI00046C29E8, PREDICTED: uncharacterized protein LOC101938988 isoform X1 n=2 Tax=Chrysemys picta bellii TaxID=8478 RepID=UPI00046C29E8, [Score=58.2, Expect=2e-06]}
MligTCv3c-10182.0	27	10	29	36	31	46	17	62	89	66	84	80	66	52	59	40	3.92917	3.72998	3.65482	3.18118	-0.288223	0.366016	-0.506475	0.161962	-0.22961	0.879496	-0.0113591	0.970798		TRANSSPLICED	Sexual_biased	Mitochondrial carrier protein	SLC25A36	solute carrier family 25, member 36	UniRef50_UPI000681EB92, PREDICTED: solute carrier family 25 member 36 n=3 Tax=Amniota TaxID=32524 RepID=UPI000681EB92	Mlig021522.g1	Mlig021522.g1 {Length: 2200} {TRANSSPLICED} {Pfam: Mitochondrial carrier protein [PF00153.25, score=143.2]} {Human: ENSG00000114120, SLC25A36, solute carrier family 25, member 36, [Score=217, Expect=2e-68]} {Dmel: FBgn0031359, Rim2, Rim2 ortholog (S. cerevisiae), [Score=201, Expect=7e-62]} {Celegans: WBGene00011662, T09F3.2, Caenorhabditis elegans Protein T09F3.2 (T09F3.2) mRNA, complete cds., [S…
MligTCv3c-10182.1	156	94	117	176	124	142	73	167	375	304	306	230	188	158	162	130	5.49215	5.66382	5.38759	5.59615	0.396802	0.0433954	-0.0241002	0.951891	-0.0625175	0.964218	0.358384	0.0559068		TRANSSPLICED	Sexual_biased	Mitochondrial carrier protein	SLC25A36	solute carrier family 25, member 36	UniRef50_UPI000681EB92, PREDICTED: solute carrier family 25 member 36 n=3 Tax=Amniota TaxID=32524 RepID=UPI000681EB92	Mlig017967.g2, Mlig017967.g1	Mlig017967.g2 {Length: 2209} {TRANSSPLICED} {Pfam: Mitochondrial carrier protein [PF00153.25, score=143.2]} {Human: ENSG00000114120, SLC25A36, solute carrier family 25, member 36, [Score=217, Expect=2e-68]} {Dmel: FBgn0031359, Rim2, Rim2 ortholog (S. cerevisiae), [Score=201, Expect=7e-62]} {Celegans: WBGene00011662, T09F3.2, Caenorhabditis elegans Protein T09F3.2 (T09F3.2) mRNA, complete cds., [S…
MligTCv3c-10183.0	39	28	30	53	33	47	20	58	150	121	123	94	47	40	47	41	3.63419	4.34666	3.69056	3.7321	0.231102	0.367642	-0.567589	0.0404272	0.0999998	0.95156	0.898691	0.000194343			Asexual_biased; Xins	ATPase family associated with various cellular activities (AAA)	VPS4A	vacuolar protein sorting 4 homolog A (S. cerevisiae)	UniRef50_Q8VEJ9, Vacuolar protein sorting-associated protein 4A n=235 Tax=Eukaryota TaxID=2759 RepID=VPS4A_MOUSE; UniRef50_Q9UN37, Vacuolar protein sorting-associated protein 4A n=498 Tax=Opisthokonta TaxID=33154 RepID=VPS4A_HUMAN	Mlig006415.g4	Mlig006415.g4 {Length: 2415} {Pfam: ATPase family associated with various cellular activities (AAA) [PF00004.27, score=140.8]; Vps4 C terminal oligomerisation domain [PF09336.8, score=93.7]; MIT (microtubule interacting and transport) domain [PF04212.16, score=81.8]; AAA domain (dynein-related subfamily) [PF07728.12, score=25.6]; IstB-like ATP binding protein [PF01695.15, score=25.1]; AAA domain …
MligTCv3c-10183.1	63	61	56	110	70	52	60	86	172	114	166	139	80	69	73	62	4.32953	4.61064	4.52486	4.67493	0.354322	0.121745	0.110826	0.737637	0.227151	0.842637	0.470647	0.0302451			Asexual_biased; Xins	ATPase family associated with various cellular activities (AAA)	VPS4A	vacuolar protein sorting 4 homolog A (S. cerevisiae)	UniRef50_Q8VEJ9, Vacuolar protein sorting-associated protein 4A n=235 Tax=Eukaryota TaxID=2759 RepID=VPS4A_MOUSE; UniRef50_Q9UN37, Vacuolar protein sorting-associated protein 4A n=498 Tax=Opisthokonta TaxID=33154 RepID=VPS4A_HUMAN	Mlig006415.g1, Mlig006415.g3, Mlig006415.g2	Mlig006415.g1 {Length: 2611} {Pfam: ATPase family associated with various cellular activities (AAA) [PF00004.27, score=140.8]; Vps4 C terminal oligomerisation domain [PF09336.8, score=95.3]; MIT (microtubule interacting and transport) domain [PF04212.16, score=85.6]; AAA domain (dynein-related subfamily) [PF07728.12, score=25.6]; IstB-like ATP binding protein [PF01695.15, score=25.0]; AAA domain …
MligTCv3c-10183.2	10	6	0	3	3	2	1	4	6	3	10	8	2	2	3	2	-0.654005	0.157635	-0.288297	0.770581	1.21121	0.132061	0.634086	0.484692	0.387636	0.95156	0.964764	0.208766			Asexual_biased; Xins	Vps4 C terminal oligomerisation domain	VPS4B	vacuolar protein sorting 4 homolog B (S. cerevisiae)	UniRef50_G5BGZ9, Vacuolar protein sorting-associated protein 4B n=2 Tax=Heterocephalus glaber TaxID=10181 RepID=G5BGZ9_HETGA	Mlig006415.g5	Mlig006415.g5 {Length: 3060} {Pfam: Vps4 C terminal oligomerisation domain [PF09336.8, score=99.8]} {Human: ENSG00000119541, VPS4B, vacuolar protein sorting 4 homolog B (S. cerevisiae), [Score=136, Expect=4e-39]} {Dmel: FBgn0027605, Vps4, Vacuolar protein sorting 4, [Score=125, Expect=2e-35]} {Celegans: WBGene00021334, vps-4, Caenorhabditis elegans Protein VPS-4 (vps-4) mRNA, complete cds., [Scor…
MligTCv3c-10184.0	0	0	0	0	87	95	23	113	9	2	1	2	131	66	121	91	4.84387	-0.795829	4.65128	N/A	-9.5282	7.0693e-10	-4.2992	0.082586	-0.142621	0.947893	-5.37162	6.38048e-11								Mlig032739.g1, Mlig016206.g1, Mlig027762.g1	Mlig032739.g1 {Length: 632} {RNA1509_15852, RNA1509_19884} ### Mlig016206.g1 {Length: 695} {RNA1509_15852, RNA1509_40617} ### Mlig027762.g1 {Length: 708} {RNA1509_15852, RNA1509_52165}
MligTCv3c-10185.0	1	1	0	1	0	0	0	0	1	1	3	3	1	0	0	0	-3.82771	-1.59113	N/A	-1.90205	N/A	N/A	N/A	N/A	N/A	N/A	N/A	N/A		TRANSSPLICED		Rhodanese-like domain	TST	thiosulfate sulfurtransferase (rhodanese)	UniRef50_A0A1I8GYW8, Sulfurtransferase n=2 Tax=Macrostomum lignano TaxID=282301 RepID=A0A1I8GYW8_9PLAT	Mlig004516.g6	Mlig004516.g6 {Length: 1266} {TRANSSPLICED} {Pfam: Rhodanese-like domain [PF00581.18, score=37.3]} {Human: ENSG00000128311, TST, thiosulfate sulfurtransferase (rhodanese), [Score=89.0, Expect=4e-20]} {Celegans: WBGene00008409, mpst-1, Caenorhabditis elegans Protein MPST-1 (mpst-1) mRNA, complete cds., [Score=54.7, Expect=2e-08]} {UniRef: UniRef50_A0A1I8GYW8, Sulfurtransferase n=2 Tax=Macrostomum …
MligTCv3c-10185.1	277	303	238	205	391	259	193	454	923	584	663	689	364	375	432	337	6.74639	6.88891	6.73288	6.57747	0.0441126	0.876428	-0.262155	0.40862	0.0247901	0.991422	0.331058	0.157532		TRANSSPLICED		Rhodanese-like domain	TST	thiosulfate sulfurtransferase (rhodanese)	UniRef50_A0A1I8GYW8, Sulfurtransferase n=2 Tax=Macrostomum lignano TaxID=282301 RepID=A0A1I8GYW8_9PLAT	Mlig032028.g1	Mlig032028.g1 {Length: 1137} {TRANSSPLICED} {Pfam: Rhodanese-like domain [PF00581.18, score=82.5]} {Human: ENSG00000128311, TST, thiosulfate sulfurtransferase (rhodanese), [RH, Score=201, Expect=1e-62]} {Celegans: WBGene00010383, mpst-3, Caenorhabditis elegans Protein MPST-3, isoform b (mpst-3) mRNA, complete cds., [RH, Score=81.3, Expect=2e-17]} {UniRef: UniRef50_A0A1I8GYW8, Sulfurtransferase n=…
MligTCv3c-10185.2	146	103	76	143	283	181	92	265	547	331	591	483	445	404	407	257	6.72786	6.32696	6.04315	5.38236	-0.472026	0.0272	-0.903094	0.000868673	-0.643474	0.211344	-0.212405	0.291896		TRANSSPLICED		Rhodanese-like domain	TST	thiosulfate sulfurtransferase (rhodanese)	UniRef50_A0A1I8GYW8, Sulfurtransferase n=2 Tax=Macrostomum lignano TaxID=282301 RepID=A0A1I8GYW8_9PLAT	Mlig004516.g4, Mlig004516.g1	Mlig004516.g4 {Length: 1279} {TRANSSPLICED} {Pfam: Rhodanese-like domain [PF00581.18, score=82.5]} {Human: ENSG00000128311, TST, thiosulfate sulfurtransferase (rhodanese), [RH, Score=199, Expect=5e-62]; ENSG00000128309, MPST, mercaptopyruvate sulfurtransferase, [RH, Score=190, Expect=4e-58]} {Celegans: WBGene00010383, mpst-3, Caenorhabditis elegans Protein MPST-3, isoform b (mpst-3) mRNA, complet…
MligTCv3c-10186.0	8	3	1	1	3	6	1	4	10	7	7	8	4	3	3	2	-0.242585	0.410141	0.20314	0.226956	0.20325	0.812961	-0.144305	0.901293	0.468552	0.921645	0.816108	0.202313		TRANSSPLICED	Sexual_biased; X2	Uracil DNA glycosylase superfamily	TDG	thymine-DNA glycosylase	UniRef50_G4VHI3, Putative g/t mismatch-specific thymine DNA glycosylase n=2 Tax=Schistosoma TaxID=6181 RepID=G4VHI3_SCHMA	Mlig004890.g2	Mlig004890.g2 {Length: 4853} {TRANSSPLICED} {Pfam: Uracil DNA glycosylase superfamily [PF03167.17, score=67.6]} {Human: ENSG00000139372, TDG, thymine-DNA glycosylase, [RH, Score=208, Expect=8e-59]} {Dmel: FBgn0026869, Thd1, Thd1, [RH, Score=266, Expect=1e-73]} {Smed: dd_Smed_v6_9424_0_1, [RH, Score=356, Expect=1e-112]; dd_Smed_v6_4053_0_1, [RH, Score=344, Expect=1e-107]} {Smes: dd_Smes_v1_36676_1…
MligTCv3c-10186.1	29	13	13	7	23	16	13	36	62	35	41	42	33	18	27	25	2.86173	2.89415	2.84176	2.50889	-0.153508	0.74275	-0.355688	0.500678	0.02227	0.996955	0.224451	0.539167		TRANSSPLICED	Sexual_biased; X2	Uracil DNA glycosylase superfamily	TDG	thymine-DNA glycosylase	UniRef50_G4VHI3, Putative g/t mismatch-specific thymine DNA glycosylase n=2 Tax=Schistosoma TaxID=6181 RepID=G4VHI3_SCHMA	Mlig014568.g2, Mlig014568.g7	Mlig014568.g2 {Length: 5124} {TRANSSPLICED} {Pfam: Uracil DNA glycosylase superfamily [PF03167.17, score=68.2]} {Human: ENSG00000139372, TDG, thymine-DNA glycosylase, [RH, Score=209, Expect=6e-59]} {Dmel: FBgn0026869, Thd1, Thd1, [RH, Score=266, Expect=7e-74]} {Smed: dd_Smed_v6_9424_0_1, [RH, Score=357, Expect=1e-112]; dd_Smed_v6_4053_0_1, [RH, Score=345, Expect=1e-107]} {Smes: dd_Smes_v1_36676_1…
MligTCv3c-10187.0	22	7	17	17	27	20	19	33	64	37	48	41	28	26	25	17	2.75632	2.96967	3.04824	2.50204	-0.352924	0.297189	-0.431046	0.277171	0.323515	0.830749	0.401637	0.157281				P53 DNA-binding domain				Mlig026118.g1, Mlig013162.g1	Mlig026118.g1 {Length: 7315} {Pfam: P53 DNA-binding domain [PF00870.16, score=19.0]} {RNA1509_15507, RNA1509_47131} ### Mlig013162.g1 {Length: 6658} {Pfam: P53 DNA-binding domain [PF00870.16, score=18.3]} {RNA1509_15507, RNA1509_18853, RNA1509_9474}
MligTCv3c-10187.1	0	0	0	0	0	0	0	1	1	0	1	2	1	1	1	3	-1.23258	-2.5932	-3.60773	N/A	N/A	N/A	N/A	N/A	N/A	N/A	N/A	N/A				P53 DNA-binding domain				Mlig020042.g1	Mlig020042.g1 {Length: 6505} {Pfam: P53 DNA-binding domain [PF00870.16, score=19.1]} {RNA1509_15507}
MligTCv3c-10188.0	5	5	5	3	17	15	5	13	23	8	13	11	10	11	11	21	1.93392	1.17197	2.03796	0.703	-1.13595	0.0431197	-0.431274	0.590816	0.152751	0.961242	-0.551928	0.213009								Mlig002524.g1, Mlig023436.g5, Mlig023436.g1	Mlig002524.g1 {Length: 2084} {SignalP} {RNA1509_33806} ### Mlig023436.g5 {Length: 1977} {SignalP} {RNA1509_33806} ### Mlig023436.g1 {Length: 2097} {SignalP} {RNA1509_33806}
MligTCv3c-10189.0	1	2	0	3	34	46	11	31	7	5	5	10	50	27	48	20	3.32886	0.16922	3.32362	-0.908635	-3.97047	3.7961e-07	-0.993878	0.376109	0.0349064	0.992036	-2.94169	1.48042e-07	Germline			Conotoxin O-superfamily				Mlig024669.g6, Mlig024669.g4, Mlig024669.g8	Mlig024669.g6 {Length: 501} {SignalP} {Pfam: Conotoxin O-superfamily [PF08087.9, score=18.9]} {RNA1509_14035} ### Mlig024669.g4 {Length: 501} {SignalP} {Pfam: Conotoxin O-superfamily [PF08087.9, score=18.9]} {RNA1509_14035} ### Mlig024669.g8 {Length: 725} {SignalP} {Pfam: Conotoxin O-superfamily [PF08087.9, score=18.9]} {RNA1509_12384}
MligTCv3c-1019.0	1	1	0	0	0	0	0	0	1	0	0	4	0	0	1	1	-2.82257	-2.26714	N/A	-2.48208	N/A	N/A	N/A	N/A	N/A	N/A	N/A	N/A		NoTransDecoderORF						Mlig008269.g1	Mlig008269.g1 {Length: 187} {NoTransDecoderORF} {RNA1509_41199}
MligTCv3c-10190.0	4	3	4	0	0	0	0	1	3	1	3	2	0	0	4	1	-1.50312	-1.42688	-3.60773	-0.00191921	3.32943	0.0262596	1.385	0.274311	-1.70006	0.846986	0.244379	0.849334				NHL repeat			UniRef50_A0A0F3GUG2, NHL repeat containing protein n=1 Tax=Candidatus Magnetobacterium bavaricum TaxID=29290 RepID=A0A0F3GUG2_9BACT	Mlig044280.g1, Mlig044078.g1, Mlig048810.g1, Mlig042038.g1	Mlig044280.g1 {Length: 2379} {Pfam: NHL repeat [PF01436.19, score=30.6]} {Dmel: FBgn0265356, tn, thin, [Score=52.4, Expect=1e-06]} {Smes: dd_Smes_v1_39822_1_1, [Score=49.3, Expect=6e-06]} {UniRef: UniRef50_A0A0F3GUG2, NHL repeat containing protein n=1 Tax=Candidatus Magnetobacterium bavaricum TaxID=29290 RepID=A0A0F3GUG2_9BACT, [Score=69.7, Expect=8e-10]} ### Mlig044078.g1 {Length: 2379} {Pfam: N…
MligTCv3c-10191.0	24	21	23	14	36	12	10	22	37	32	42	34	18	12	24	21	2.4144	2.59408	2.70899	2.919	0.391577	0.342689	0.36035	0.476526	0.335866	0.874678	0.367092	0.330628		TRANSSPLICED		DENN (AEX-3) domain	DENND1B	DENN/MADD domain containing 1B	UniRef50_UPI0006991CA4, PREDICTED: DENN domain-containing protein 1A-like isoform X1 n=6 Tax=Lingula unguis TaxID=7574 RepID=UPI0006991CA4	Mlig015826.g5, Mlig015826.g3, Mlig012202.g2	Mlig015826.g5 {Length: 3316} {TRANSSPLICED} {Pfam: DENN (AEX-3) domain [PF02141.19, score=79.8]; dDENN domain [PF03455.17, score=23.8]} {Human: ENSG00000213047, DENND1B, DENN/MADD domain containing 1B, [Score=82.0, Expect=1e-15]; ENSG00000205744, DENND1C, DENN/MADD domain containing 1C, [Score=78.2, Expect=2e-14]} {Dmel: FBgn0027561, CG18659, , [RH, Score=83.2, Expect=4e-16]} {Celegans: WBGene000…
MligTCv3c-10192.0	192	128	112	211	219	298	166	349	242	216	258	222	325	285	308	253	6.37404	5.29478	6.43388	5.8323	-0.412623	0.0312791	0.580773	0.0134209	0.101693	0.933318	-0.891703	2.74944e-05		NoTransDecoderORF						Mlig022004.g1, Mlig002311.g2, Mlig002311.g1, Mlig020783.g1	Mlig022004.g1 {Length: 858} {NoTransDecoderORF} {RNA1509_16671} ### Mlig002311.g2 {Length: 2505} {NoTransDecoderORF} {RNA1509_16671} ### Mlig002311.g1 {Length: 997} {NoTransDecoderORF} {RNA1509_16671} ### Mlig020783.g1 {Length: 1189} {NoTransDecoderORF} {RNA1509_16671}
MligTCv3c-10193.0	41	24	21	58	84	76	41	114	146	92	134	93	103	87	97	76	4.68045	4.25863	4.67887	3.64854	-0.837079	0.000419661	-0.564466	0.0329193	0.0405421	0.982597	-0.232071	0.243161		TRANSSPLICED	Sexual_biased; X1	Putative zinc finger in N-recognin (UBR box)	UBR7	ubiquitin protein ligase E3 component n-recognin 7 (putative)	UniRef50_A0A0A9XU37, Putative E3 ubiquitin-protein ligase UBR7 n=11 Tax=Mandibulata TaxID=197563 RepID=A0A0A9XU37_LYGHE; UniRef50_UPI000674CD34, PREDICTED: putative E3 ubiquitin-protein ligase UBR7 n=3 Tax=Mollusca TaxID=6447 RepID=UPI000674CD34	Mlig009613.g3	Mlig009613.g3 {Length: 2345} {TRANSSPLICED} {Pfam: Putative zinc finger in N-recognin (UBR box) [PF02207.18, score=48.6]} {Human: ENSG00000012963, UBR7, ubiquitin protein ligase E3 component n-recognin 7 (putative), [Score=158, Expect=2e-42]} {Dmel: FBgn0032635, CG15141, , [RH, Score=142, Expect=5e-37]} {Celegans: WBGene00011912, T22C1.1, Caenorhabditis elegans Protein T22C1.1 (T22C1.1) mRNA, com…
MligTCv3c-10193.1	18	15	12	32	49	25	19	50	55	23	34	37	42	33	21	24	3.07912	2.61139	3.5389	2.7547	-0.587264	0.065099	0.18453	0.697244	0.501685	0.678741	-0.270109	0.369339		TRANSSPLICED	Sexual_biased; X1	Putative zinc finger in N-recognin (UBR box)	UBR7	ubiquitin protein ligase E3 component n-recognin 7 (putative)	UniRef50_A0A0A9XU37, Putative E3 ubiquitin-protein ligase UBR7 n=11 Tax=Mandibulata TaxID=197563 RepID=A0A0A9XU37_LYGHE; UniRef50_C3Z3T6, Putative uncharacterized protein (Fragment) n=2 Tax=Deuterostomia TaxID=33511 RepID=C3Z3T6_BRAFL; UniRef50_UPI00084A8FB6, UPI00084A8FB6 related cluster n=1 Tax=unknown TaxID= RepID=UPI00084A8FB6; UniRef50_UPI000947A35F, UPI000947A35F related cluster n=1 Tax=unk…	Mlig010645.g3	Mlig010645.g3 {Length: 2141} {TRANSSPLICED} {Pfam: Putative zinc finger in N-recognin (UBR box) [PF02207.18, score=48.4]} {Human: ENSG00000012963, UBR7, ubiquitin protein ligase E3 component n-recognin 7 (putative), [RH, Score=156, Expect=5e-42]} {Dmel: FBgn0032635, CG15141, , [RH, Score=141, Expect=4e-37]} {Celegans: WBGene00011912, T22C1.1, Caenorhabditis elegans Protein T22C1.1 (T22C1.1) mRNA,…
MligTCv3c-10194.0	37	27	28	42	32	28	28	64	72	48	86	72	60	53	56	46	3.92702	3.5219	3.65035	3.58318	0.127653	0.653186	0.102093	0.791512	-0.239636	0.845986	-0.214077	0.361991			X2	Fatty acid desaturase	FADS2	fatty acid desaturase 2	UniRef50_UPI00069764E3, PREDICTED: delta(8)-fatty-acid desaturase 1-like isoform X1 n=2 Tax=Lingula unguis TaxID=7574 RepID=UPI00069764E3	Mlig019763.g2	Mlig019763.g2 {Length: 2569} {Pfam: Fatty acid desaturase [PF00487.22, score=112.8]; Cytochrome b5-like Heme/Steroid binding domain [PF00173.26, score=39.7]} {Human: ENSG00000134824, FADS2, fatty acid desaturase 2, [Score=111, Expect=6e-26]; ENSG00000221968, FADS3, fatty acid desaturase 3, [Score=106, Expect=2e-24]} {Dmel: FBgn0036575, CG5157, , [Score=47.8, Expect=1e-06]} {Celegans: WBGene000013…
MligTCv3c-10194.1	0	0	0	0	24	20	7	26	4	0	0	0	22	23	18	19	2.54165	-2.6015	2.64038	N/A	-7.51934	8.71147e-07	-2.66455	0.340414	0.145675	0.956591	-4.70912	1.44521e-07	Germline		X2	Fatty acid desaturase	FADS2	fatty acid desaturase 2	UniRef50_UPI00069764E3, PREDICTED: delta(8)-fatty-acid desaturase 1-like isoform X1 n=2 Tax=Lingula unguis TaxID=7574 RepID=UPI00069764E3	Mlig019763.g1, Mlig008164.g1	Mlig019763.g1 {Length: 1944} {Pfam: Fatty acid desaturase [PF00487.22, score=113.4]; Cytochrome b5-like Heme/Steroid binding domain [PF00173.26, score=39.6]} {Human: ENSG00000134824, FADS2, fatty acid desaturase 2, [Score=111, Expect=6e-26]; ENSG00000221968, FADS3, fatty acid desaturase 3, [Score=107, Expect=1e-24]} {Dmel: FBgn0036575, CG5157, , [Score=45.8, Expect=6e-06]} {Celegans: WBGene000013…
MligTCv3c-10194.2	76	54	39	69	77	68	44	75	93	101	113	56	107	93	88	66	4.63791	3.92594	4.47185	4.41333	0.133833	0.631792	0.533716	0.0818459	-0.128196	0.93835	-0.528079	0.0289624				Cytochrome b5-like Heme/Steroid binding domain	FADS1	fatty acid desaturase 1	UniRef50_UPI00069764E3, PREDICTED: delta(8)-fatty-acid desaturase 1-like isoform X1 n=2 Tax=Lingula unguis TaxID=7574 RepID=UPI00069764E3	Mlig019763.g4	Mlig019763.g4 {Length: 2585} {Pfam: Cytochrome b5-like Heme/Steroid binding domain [PF00173.26, score=39.5]; Fatty acid desaturase [PF00487.22, score=38.6]} {Human: ENSG00000149485, FADS1, fatty acid desaturase 1, [Score=53.5, Expect=2e-07]} {Celegans: WBGene00001395, fat-3, Caenorhabditis elegans Protein FAT-3, isoform a., [Score=77.4, Expect=8e-16]} {Smans: Smp_132740.1, [Score=48.9, Expect=8e-…
MligTCv3c-10195.0	3	2	0	2	4	3	1	1	4	7	3	3	6	3	4	2	0.0744258	-0.491109	-0.426881	-0.679919	-0.0572603	0.960656	-0.137404	0.931864	-0.448019	0.92837	-0.367876	0.606145			Xins	7 transmembrane receptor (rhodopsin family); Serpentine type 7TM GPCR chemoreceptor Srw			UniRef50_A0A068XMT0, Orphan Rhodopsin-like G protein-coupled receptor n=8 Tax=Cyclophyllidea TaxID=6201 RepID=A0A068XMT0_HYMMI	Mlig014421.g10, Mlig049275.g1, Mlig044895.g1, Mlig050586.g1	Mlig014421.g10 {Length: 1399} {Pfam: Serpentine type 7TM GPCR chemoreceptor Srw [PF10324.7, score=33.0]; 7 transmembrane receptor (rhodopsin family) [PF00001.19, score=24.5]} {Smed: dd_Smed_v6_24805_0_1, [Score=75.5, Expect=2e-15]} {Smes: dd_Smes_v1_22712_1_1, [Score=75.9, Expect=5e-16]} {UniRef: UniRef50_A0A068XMT0, Orphan Rhodopsin-like G protein-coupled receptor n=8 Tax=Cyclophyllidea TaxID=62…
MligTCv3c-10196.0	0	0	0	1	2	0	0	0	2	0	15	4	1	1	2	1	-1.503	-0.216857	-2.60436	-3.49086	N/A	N/A	N/A	N/A	N/A	N/A	N/A	N/A		TRANSSPLICED	X2; Xins	Sulfotransferase family			UniRef50_G7YDV6, NAD dependent epimerase/dehydratase n=2 Tax=Clonorchis sinensis TaxID=79923 RepID=G7YDV6_CLOSI	Mlig001041.g3	Mlig001041.g3 {Length: 1603} {TRANSSPLICED} {Pfam: Sulfotransferase family [PF13469.4, score=24.4]} {Smed: dd_Smed_v6_5024_0_1, [Score=122, Expect=4e-34]; dd_Smed_v6_6380_0_1, [Score=121, Expect=1e-33]; dd_Smed_v6_9472_0_1, [Score=120, Expect=3e-33]} {Smes: dd_Smes_v1_32797_1_1, [Score=122, Expect=5e-34]; dd_Smes_v1_100609_1_1, [Score=122, Expect=4e-34]; dd_Smes_v1_79610_1_1, [Score=121, Expect=1…
MligTCv3c-10196.1	6	17	6	11	4	0	1	8	21	15	25	14	4	4	7	6	0.574329	1.63081	0.0709747	1.85115	1.9335	0.00431236	0.260496	0.722189	-0.444349	0.925105	1.22865	0.0243503		TRANSSPLICED	Xins	Sulfotransferase family			UniRef50_G7YDV6, NAD dependent epimerase/dehydratase n=2 Tax=Clonorchis sinensis TaxID=79923 RepID=G7YDV6_CLOSI	Mlig032676.g2, Mlig024016.g2	Mlig032676.g2 {Length: 1711} {TRANSSPLICED} {Pfam: Sulfotransferase family [PF13469.4, score=24.6]} {Smed: dd_Smed_v6_9472_0_1, [Score=108, Expect=2e-29]} {Smes: dd_Smes_v1_79610_1_1, [Score=109, Expect=6e-30]} {Smans: Smp_128340.1, [Score=97.1, Expect=1e-24]; Smp_170890.1, [Score=92.4, Expect=4e-23]} {UniRef: UniRef50_G7YDV6, NAD dependent epimerase/dehydratase n=2 Tax=Clonorchis sinensis TaxID=…
MligTCv3c-10197.0	8	8	5	10	17	11	2	16	35	20	18	33	9	11	14	11	1.67618	2.14053	1.88609	1.46802	-0.232592	0.6544	-0.626509	0.246894	0.257012	0.925165	0.65093	0.0902614			Asexual_biased; Sexual_biased; Xins	Ion transport protein	KCNH1	potassium voltage-gated channel, subfamily H (eag-related), member 1	UniRef50_K1QJB7, Potassium voltage-gated channel protein eag n=2 Tax=Crassostrea gigas TaxID=29159 RepID=K1QJB7_CRAGI; UniRef50_Q02280, Potassium voltage-gated channel protein eag n=345 Tax=Protostomia TaxID=33317 RepID=KCNAE_DROME	Mlig011633.g1	Mlig011633.g1 {Length: 5485} {Pfam: Ion transport protein [PF00520.29, score=111.2]; PAS domain [PF13426.5, score=63.6]; Cyclic nucleotide-binding domain [PF00027.27, score=53.0]; Ion channel [PF07885.14, score=37.8]; PAS fold [PF08448.8, score=23.5]; PAS fold [PF00989.23, score=21.3]; Inward rectifier potassium channel [PF01007.18, score=18.5]} {Human: ENSG00000143473, KCNH1, potassium voltage-g…
MligTCv3c-10197.1	0	1	0	0	0	0	1	1	0	0	0	0	0	0	0	1	-3.82171	N/A	-2.59874	-3.48294	N/A	N/A	N/A	N/A	N/A	N/A	N/A	N/A			Asexual_biased; Sexual_biased; Xins	Ion transport protein	KCNH1	potassium voltage-gated channel, subfamily H (eag-related), member 1	UniRef50_K1QJB7, Potassium voltage-gated channel protein eag n=2 Tax=Crassostrea gigas TaxID=29159 RepID=K1QJB7_CRAGI; UniRef50_Q02280, Potassium voltage-gated channel protein eag n=345 Tax=Protostomia TaxID=33317 RepID=KCNAE_DROME	Mlig053337.g1, Mlig049268.g1	Mlig053337.g1 {Length: 2646} {Pfam: Ion transport protein [PF00520.29, score=111.2]; PAS domain [PF13426.5, score=63.6]; Cyclic nucleotide-binding domain [PF00027.27, score=53.0]; Ion channel [PF07885.14, score=37.8]; PAS fold [PF08448.8, score=23.5]; PAS fold [PF00989.23, score=21.3]; Inward rectifier potassium channel [PF01007.18, score=18.5]} {Human: ENSG00000143473, KCNH1, potassium voltage-g…
MligTCv3c-10198.0	11	18	5	14	7	11	3	10	64	30	37	34	17	14	18	5	1.9129	2.75878	1.3469	2.10564	0.941362	0.060672	-0.610117	0.224411	-0.524361	0.828259	1.02712	0.00811772								Mlig007992.g1	Mlig007992.g1 {Length: 420} {SignalP} {RNA1509_51993}
MligTCv3c-10198.1	1	1	1	1	0	0	0	0	1	1	1	1	0	0	1	0	-3.82601	-2.59106	N/A	-1.48329	N/A	N/A	N/A	N/A	N/A	N/A	N/A	N/A								Mlig027741.g1	Mlig027741.g1 {Length: 458} {SignalP} {RNA1509_32644}
MligTCv3c-10198.2	41	41	40	58	15	14	13	13	35	48	68	38	20	18	15	11	2.17072	2.98524	2.22531	4.01249	1.98522	9.06703e-07	1.07498	0.00229812	0.0815556	0.979346	0.991795	0.00283999								Mlig027741.g2	Mlig027741.g2 {Length: 511} {SignalP} {RNA1509_32644}
MligTCv3c-10199.0	309	116	204	250	64	76	43	117	315	281	305	244	97	92	103	82	4.72977	5.58312	4.61654	6.30209	1.86708	2.66084e-08	0.756117	0.00838076	-0.0723494	0.969109	1.03861	9.72322e-05				Glycosyltransferase sugar-binding region containing DXD motif			UniRef50_C3Y0P0, Putative uncharacterized protein n=2 Tax=Branchiostoma floridae TaxID=7739 RepID=C3Y0P0_BRAFL; UniRef50_UPI0003F0DA33, PREDICTED: uncharacterized protein LOC100371385 isoform X2 n=1 Tax=Saccoglossus kowalevskii TaxID=10224 RepID=UPI0003F0DA33	Mlig008330.g1, Mlig008330.g3, Mlig053245.g1, Mlig008330.g2	Mlig008330.g1 {Length: 1603} {Pfam: Glycosyltransferase sugar-binding region containing DXD motif [PF04488.13, score=28.5]} {UniRef: UniRef50_UPI0003F0DA33, PREDICTED: uncharacterized protein LOC100371385 isoform X2 n=1 Tax=Saccoglossus kowalevskii TaxID=10224 RepID=UPI0003F0DA33, [Score=90.5, Expect=4e-19]; UniRef50_C3Y0P0, Putative uncharacterized protein n=2 Tax=Branchiostoma floridae TaxID=77…
MligTCv3c-102.0	0	0	0	0	0	0	0	0	0	0	0	0	0	0	0	0	N/A	N/A	N/A	N/A	N/A	N/A	N/A	N/A	N/A	N/A	N/A	N/A							UniRef50_UPI000595D8B6, PREDICTED: uncharacterized protein LOC105206984, partial n=1 Tax=Solenopsis invicta TaxID=13686 RepID=UPI000595D8B6	Mlig052916.g1	Mlig052916.g1 {Length: 322} {Smes: dd_Smes_v1_41860_11_1, [Score=41.6, Expect=3e-06]} {UniRef: UniRef50_UPI000595D8B6, PREDICTED: uncharacterized protein LOC105206984, partial n=1 Tax=Solenopsis invicta TaxID=13686 RepID=UPI000595D8B6, [Score=90.5, Expect=2e-20]}
MligTCv3c-1020.0	0	1	0	0	2	2	3	1	3	2	7	1	2	1	2	4	-0.647722	-0.899257	-0.579839	-3.48294	-2.35887	0.114882	-2.20718	0.218689	0.0972577	0.991422	-0.054437	0.957068		NoTransDecoderORF						Mlig011519.g9	Mlig011519.g9 {Length: 1430} {NoTransDecoderORF}
MligTCv3c-10200.0	9	13	6	12	3	1	0	5	9	9	8	7	7	4	6	4	0.563318	0.459573	-0.454445	1.8418	2.43008	0.00013464	1.40686	0.0109498	-0.942262	0.750621	0.0809552	0.894601								Mlig018303.g3, Mlig018303.g1, Mlig018303.g6	Mlig018303.g3 {Length: 1414} {RNA1509_56028} ### Mlig018303.g1 {Length: 1447} {RNA1509_56028} ### Mlig018303.g6 {Length: 1420} {RNA1509_56028}
MligTCv3c-10201.0	97	89	34	121	71	37	41	39	192	158	279	164	84	76	48	20	3.9772	5.0342	4.02177	4.90195	1.08332	0.00661068	-0.083911	0.893807	0.0711721	0.984073	1.2384	0.00130811			Sexual_biased		SPAG16	sperm associated antigen 16	UniRef50_C3YKY8, Putative uncharacterized protein (Fragment) n=3 Tax=Bilateria TaxID=33213 RepID=C3YKY8_BRAFL	Mlig016116.g3	Mlig016116.g3 {Length: 978} {Human: ENSG00000144451, SPAG16, sperm associated antigen 16, [Score=160, Expect=7e-45]} {Smed: dd_Smed_v6_6137_0_1, [Score=211, Expect=2e-64]} {Smes: dd_Smes_v1_37315_1_1, [Score=211, Expect=3e-64]} {Smans: Smp_001160.1, [Score=125, Expect=4e-33]} {UniRef: UniRef50_C3YKY8, Putative uncharacterized protein (Fragment) n=3 Tax=Bilateria TaxID=33213 RepID=C3YKY8_BRAFL, [S…
MligTCv3c-10201.1	130	139	119	171	67	94	52	68	236	159	257	202	92	77	73	71	4.47175	5.13987	4.59656	5.65556	1.25805	5.2151e-06	0.56332	0.0362834	0.163484	0.912335	0.858212	0.000431004			Sexual_biased	WD domain, G-beta repeat	SPAG16	sperm associated antigen 16	UniRef50_C3YKY8, Putative uncharacterized protein (Fragment) n=3 Tax=Bilateria TaxID=33213 RepID=C3YKY8_BRAFL	Mlig016116.g1, Mlig016116.g2	Mlig016116.g1 {Length: 2136} {Pfam: WD domain, G-beta repeat [PF00400.30, score=136.0]; Anaphase-promoting complex subunit 4 WD40 domain [PF12894.5, score=51.4]; Eukaryotic translation initiation factor eIF2A [PF08662.9, score=23.3]; WD40-like domain [PF17005.3, score=20.1]} {Human: ENSG00000144451, SPAG16, sperm associated antigen 16, [RH, Score=448, Expect=1e-150]} {Dmel: FBgn0036354, Poc1, Pro…
MligTCv3c-10202.0	1	0	0	0	19	16	6	24	1	0	1	0	30	20	32	26	2.93359	-3.59608	2.39388	-3.48493	-5.28556	2.1698e-07	0.110783	0.97963	-0.490811	0.735931	-5.88716	8.94634e-11	Germline							Mlig006860.g2, Mlig006860.g1	Mlig006860.g2 {Length: 1689} {RNA1509_16181} ### Mlig006860.g1 {Length: 1692} {RNA1509_16181}
MligTCv3c-10203.0	4	13	1	3	2	1	0	4	3	5	2	2	2	2	3	5	-0.229699	-0.997355	-0.81255	0.930028	1.86658	0.0476671	1.90543	0.0616379	-0.510902	0.943792	-0.549743	0.574859		NoTransDecoderORF						Mlig054033.g1, Mlig022928.g8, Mlig040123.g1	Mlig054033.g1 {Length: 1783} {NoTransDecoderORF} ### Mlig022928.g8 {Length: 1783} {NoTransDecoderORF} ### Mlig040123.g1 {Length: 1844}
MligTCv3c-10204.0	55	80	40	77	126	95	49	75	190	178	213	242	99	80	111	80	4.70896	5.11354	4.85344	4.50241	-0.153476	0.623902	-0.560259	0.0988187	0.184568	0.91593	0.591351	0.0268387			Sexual_biased	Adaptin N terminal region	COPG	coatomer protein complex, subunit gamma	UniRef50_Q9PUE4, Coatomer subunit gamma-2 n=65 Tax=Bilateria TaxID=33213 RepID=COPG2_DANRE	Mlig030230.g4	Mlig030230.g4 {Length: 3115} {Pfam: Adaptin N terminal region [PF01602.18, score=408.8]; Coatomer gamma subunit appendage platform subdomain [PF08752.8, score=175.7]; Coatomer subunit gamma-1 C-terminal appendage platform [PF16381.3, score=123.6]; HEAT repeats [PF13646.4, score=60.2]; non-SMC mitotic condensation complex subunit 1 [PF12717.5, score=31.8]} {Human: ENSG00000181789, COPG, coatomer p…
MligTCv3c-10204.1	0	0	0	0	1	0	1	3	3	2	0	0	0	2	1	1	-1.82074	-2.2702	-1.28634	N/A	N/A	N/A	N/A	N/A	N/A	N/A	N/A	N/A			Sexual_biased	Adaptin N terminal region	COPG	coatomer protein complex, subunit gamma	UniRef50_Q9PUE4, Coatomer subunit gamma-2 n=65 Tax=Bilateria TaxID=33213 RepID=COPG2_DANRE	Mlig030230.g1	Mlig030230.g1 {Length: 3217} {Pfam: Adaptin N terminal region [PF01602.18, score=408.8]; Coatomer gamma subunit appendage platform subdomain [PF08752.8, score=175.7]; Coatomer subunit gamma-1 C-terminal appendage platform [PF16381.3, score=123.6]; HEAT repeats [PF13646.4, score=60.3]; non-SMC mitotic condensation complex subunit 1 [PF12717.5, score=31.8]} {Human: ENSG00000181789, COPG, coatomer p…
MligTCv3c-10204.2	42	51	36	55	78	63	25	51	135	124	137	161	67	58	66	54	4.11691	4.55037	4.16098	4.05181	0.0824878	0.788724	-0.450738	0.153963	0.0876471	0.961501	0.620873	0.0125917			Sexual_biased	Adaptin N terminal region	COPG	coatomer protein complex, subunit gamma	UniRef50_A0A146Z9M5, Coatomer subunit gamma n=5 Tax=Euteleostomi TaxID=117571 RepID=A0A146Z9M5_FUNHE; UniRef50_G3Q863, Coatomer subunit gamma n=9 Tax=Bilateria TaxID=33213 RepID=G3Q863_GASAC; UniRef50_Q9PUE4, Coatomer subunit gamma-2 n=65 Tax=Bilateria TaxID=33213 RepID=COPG2_DANRE	Mlig030230.g2, Mlig030230.g3	Mlig030230.g2 {Length: 3218} {Pfam: Adaptin N terminal region [PF01602.18, score=408.5]; Coatomer gamma subunit appendage platform subdomain [PF08752.8, score=175.7]; Coatomer subunit gamma-1 C-terminal appendage platform [PF16381.3, score=123.6]; HEAT repeats [PF13646.4, score=59.9]; non-SMC mitotic condensation complex subunit 1 [PF12717.5, score=31.7]} {Human: ENSG00000181789, COPG, coatomer p…
MligTCv3c-10205.0	1	0	0	0	0	0	0	3	1	0	2	2	1	1	0	2	-1.81995	-2.27264	-2.03165	-3.48493	N/A	N/A	N/A	N/A	N/A	N/A	N/A	N/A				Major Facilitator Superfamily				Mlig035609.g4	Mlig035609.g4 {Length: 2544} {SignalP} {Pfam: Major Facilitator Superfamily [PF07690.14, score=17.6]}
MligTCv3c-10205.1	0	0	1	3	0	3	0	1	1	1	8	4	0	0	3	3	-1.2327	-0.788931	-1.60241	-1.49652	0.274575	0.884384	-0.622548	0.751725	-0.301082	0.981443	0.596041	0.61476								Mlig010833.g8	Mlig010833.g8 {Length: 2431} {SignalP}
MligTCv3c-10206.0	9	6	7	9	17	37	3	30	31	27	16	20	23	23	23	16	2.58443	1.97793	2.80224	1.47356	-1.1426	0.0224519	-0.457183	0.506994	0.267258	0.919624	-0.418163	0.312726			Xins	GDSL-like Lipase/Acylhydrolase	PLB1	phospholipase B1	UniRef50_UPI0005C359E0, PREDICTED: phospholipase B1, membrane-associated-like n=1 Tax=Crassostrea gigas TaxID=29159 RepID=UPI0005C359E0; UniRef50_UPI00093FCA0D, UPI00093FCA0D related cluster n=1 Tax=unknown TaxID= RepID=UPI00093FCA0D	Mlig030000.g1, Mlig031130.g1, Mlig030000.g2	Mlig030000.g1 {Length: 2101} {SignalP} {Pfam: GDSL-like Lipase/Acylhydrolase [PF00657.20, score=42.5]; GDSL-like Lipase/Acylhydrolase family [PF13472.4, score=34.6]} {Human: ENSG00000163803, PLB1, phospholipase B1, [Score=150, Expect=2e-40]} {Dmel: FBgn0036939, CG7365, , [Score=102, Expect=1e-24]} {Celegans: WBGene00008621, F09C8.1, Caenorhabditis elegans Protein F09C8.1 (F09C8.1) mRNA, complete …
MligTCv3c-10206.1	2	3	1	2	16	18	1	25	34	17	22	22	15	23	22	12	2.34826	1.96888	2.24879	-0.481875	-2.50524	0.000390566	-2.36557	0.00297911	-0.0474713	0.991422	-0.187144	0.6567			Xins	GDSL-like Lipase/Acylhydrolase	PLB1	phospholipase B1	UniRef50_UPI0005C359E0, PREDICTED: phospholipase B1, membrane-associated-like n=1 Tax=Crassostrea gigas TaxID=29159 RepID=UPI0005C359E0	Mlig030000.g3	Mlig030000.g3 {Length: 2087} {SignalP} {Pfam: GDSL-like Lipase/Acylhydrolase [PF00657.20, score=65.6]; GDSL-like Lipase/Acylhydrolase family [PF13472.4, score=38.6]} {Human: ENSG00000163803, PLB1, phospholipase B1, [RH, Score=262, Expect=5e-83]} {Dmel: FBgn0036939, CG7365, , [Score=174, Expect=8e-50]} {Celegans: WBGene00012201, W02B12.1, Caenorhabditis elegans Protein W02B12.1 (W02B12.1) mRNA, co…
MligTCv3c-10207.0	0	0	0	0	0	1	0	2	0	0	0	0	0	0	0	0	N/A	N/A	-2.02541	N/A	N/A	N/A	N/A	N/A	N/A	N/A	N/A	N/A			X2	Protein kinase domain	CSNK1E	casein kinase 1, epsilon	UniRef50_A0A0V1ADI5, Casein kinase I isoform epsilon (Fragment) n=12 Tax=Eukaryota TaxID=2759 RepID=A0A0V1ADI5_9BILA; UniRef50_A0A154P905, Casein kinase I isoform epsilon n=17 Tax=Hymenoptera TaxID=7399 RepID=A0A154P905_9HYME	Mlig018370.g4	Mlig018370.g4 {Length: 2433} {Pfam: Protein kinase domain [PF00069.23, score=48.6]} {Human: ENSG00000213923, CSNK1E, casein kinase 1, epsilon, [Score=95.9, Expect=3e-22]; ENSG00000141551, CSNK1D, casein kinase 1, delta, [Score=95.9, Expect=5e-21]; ENSG00000113712, CSNK1A1, casein kinase 1, alpha 1, [Score=93.2, Expect=4e-21]; ENSG00000180138, CSNK1A1L, casein kinase 1, alpha 1-like, [Score=92.0, …
MligTCv3c-10207.1	2	0	0	0	234	270	100	254	4	2	4	4	222	178	274	210	5.97326	-0.786883	6.13322	-2.48405	-8.20984	2.19694e-14	-1.5097	0.268075	0.203572	0.867989	-6.49656	2.86118e-15	Germline		X2	Protein kinase domain	CSNK1D	casein kinase 1, delta	UniRef50_A0A154P905, Casein kinase I isoform epsilon n=17 Tax=Hymenoptera TaxID=7399 RepID=A0A154P905_9HYME	Mlig018370.g2, Mlig018370.g1	Mlig018370.g2 {Length: 2424} {Pfam: Protein kinase domain [PF00069.23, score=52.9]} {Human: ENSG00000141551, CSNK1D, casein kinase 1, delta, [Score=95.9, Expect=1e-20]; ENSG00000213923, CSNK1E, casein kinase 1, epsilon, [Score=95.9, Expect=6e-22]; ENSG00000113712, CSNK1A1, casein kinase 1, alpha 1, [Score=93.6, Expect=5e-21]; ENSG00000180138, CSNK1A1L, casein kinase 1, alpha 1-like, [Score=93.6, …
MligTCv3c-10207.2	0	0	0	0	0	0	0	0	0	0	0	0	0	0	0	0	N/A	N/A	N/A	N/A	N/A	N/A	N/A	N/A	N/A	N/A	N/A	N/A		NoTransDecoderORF						Mlig018370.g3	Mlig018370.g3 {Length: 272} {NoTransDecoderORF} {RNA1509_5441}
MligTCv3c-10208.0	0	0	0	0	0	0	0	0	0	0	0	0	0	0	0	0	N/A	N/A	N/A	N/A	N/A	N/A	N/A	N/A	N/A	N/A	N/A	N/A		NoTransDecoderORF						Mlig037664.g1	Mlig037664.g1 {Length: 76} {NoTransDecoderORF} {RNA1509_6969}
MligTCv3c-10208.1	1	2	3	1	1	3	0	2	5	7	4	6	1	2	1	3	-1.00937	-0.119456	-1.02253	-0.666144	0.514188	0.640023	-0.485181	0.676786	0.0278202	0.998513	1.02719	0.178322								Mlig004730.g3, Mlig004730.g2, Mlig004730.g1	Mlig004730.g3 {Length: 2962} {RNA1509_50652} ### Mlig004730.g2 {Length: 2752} {RNA1509_50652} ### Mlig004730.g1 {Length: 2896} {RNA1509_50652}
MligTCv3c-10209.0	14	15	10	26	13	14	5	24	34	20	33	16	12	12	24	4	1.85917	2.08011	2.17355	2.51798	0.531061	0.220803	0.479796	0.353075	0.350162	0.883765	0.401427	0.326049							UniRef50_UPI0006970BCC, PREDICTED: uncharacterized protein LOC106154720 n=1 Tax=Lingula unguis TaxID=7574 RepID=UPI0006970BCC	Mlig013393.g3, Mlig013393.g4, Mlig017484.g2	Mlig013393.g3 {Length: 3413} {Smed: dd_Smed_v6_26649_0_1, [Score=62.4, Expect=3e-10]} {Smes: dd_Smes_v1_31083_1_1, [Score=62.4, Expect=3e-10]} {UniRef: UniRef50_UPI0006970BCC, PREDICTED: uncharacterized protein LOC106154720 n=1 Tax=Lingula unguis TaxID=7574 RepID=UPI0006970BCC, [Score=161, Expect=1e-39]} {RNA1509_16150} ### Mlig013393.g4 {Length: 3061} {Smed: dd_Smed_v6_26649_0_1, [RH, Score=65.5…
MligTCv3c-1021.0	2	0	0	1	0	0	2	5	1	1	2	2	1	0	2	0	-2.2443	-2.00612	-0.800119	-1.90399	N/A	N/A	N/A	N/A	N/A	N/A	N/A	N/A		NoTransDecoderORF						Mlig011193.g3	Mlig011193.g3 {Length: 735} {NoTransDecoderORF}
MligTCv3c-10210.0	8	3	4	8	8	13	1	13	5	4	12	1	7	4	7	5	0.696745	-0.143306	1.50003	1.03088	-0.281838	0.665221	1.18657	0.139956	0.836637	0.74536	-0.631771	0.328604			Asexual_biased; Xins	Innexin			UniRef50_A0A1I8IYE0, Innexin n=1 Tax=Macrostomum lignano TaxID=282301 RepID=A0A1I8IYE0_9PLAT	Mlig058594.g1, Mlig002154.g3, Mlig058592.g1, Mlig054568.g1, Mlig054567.g1, Mlig003955.g2	Mlig058594.g1 {Length: 1616} {Pfam: Innexin [PF00876.16, score=419.5]} {Dmel: FBgn0027108, Inx2, Innexin 2, [Score=89.0, Expect=4e-19]} {Celegans: WBGene00006749, unc-9, Caenorhabditis elegans Protein UNC-9 (unc-9) mRNA, complete cds., [RH, Score=347, Expect=1e-117]} {Smed: dd_Smed_v6_11077_0_2, [Score=322, Expect=1e-106]} {Smes: dd_Smes_v1_33540_1_2, [Score=322, Expect=1e-106]} {Smans: Smp_05847…
MligTCv3c-10211.0	9	8	9	2	6	2	2	6	16	12	17	11	5	3	4	7	0.432283	1.21349	0.388402	1.36238	1.13409	0.0703019	0.178247	0.828171	0.000414426	0.999959	0.956257	0.0727351			Asexual_biased; Sexual_biased	Zinc finger, C2H2 type	OSR1	odd-skipped related 1 (Drosophila)	UniRef50_K1P493, Protein odd-skipped-related 1 n=3 Tax=Crassostrea gigas TaxID=29159 RepID=K1P493_CRAGI; UniRef50_UPI00065BA8D3, PREDICTED: zinc finger protein 628-like n=1 Tax=Aplysia californica TaxID=6500 RepID=UPI00065BA8D3	Mlig046958.g1, Mlig056985.g2, Mlig035299.g1	Mlig046958.g1 {Length: 963} ### Mlig056985.g2 {Length: 1963} {Pfam: Zinc finger, C2H2 type [PF00096.24, score=48.2]; C2H2-type zinc finger [PF13894.4, score=36.9]; Zinc-finger double domain [PF13465.4, score=35.7]; Zinc-finger double-stranded RNA-binding [PF12171.6, score=26.4]; C2H2-type zinc finger [PF13912.4, score=24.5]} {Human: ENSG00000143867, OSR1, odd-skipped related 1 (Drosophila), [Scor…
MligTCv3c-10211.1	4	3	1	6	8	4	3	15	8	3	10	5	6	5	14	11	1.35638	0.0963126	1.27443	0.309739	-0.762507	0.240017	0.247258	0.817837	-0.034086	0.99641	-1.04385	0.0489145			Asexual_biased; Sexual_biased	Zinc finger, C2H2 type	OSR1; OSR2	odd-skipped related 1 (Drosophila); odd-skipped related 2 (Drosophila)	UniRef50_E5T0Y3, Protein odd-skipped-related 2 n=21 Tax=Trichinella TaxID=6333 RepID=E5T0Y3_TRISP	Mlig021760.g1, Mlig021760.g2	Mlig021760.g1 {Length: 1210} {Pfam: Zinc finger, C2H2 type [PF00096.24, score=56.4]; C2H2-type zinc finger [PF13894.4, score=41.8]; Zinc-finger double domain [PF13465.4, score=39.1]; C2H2-type zinc finger [PF13912.4, score=23.0]; Zinc-finger double-stranded RNA-binding [PF12171.6, score=22.1]} {Human: ENSG00000164920, OSR2, odd-skipped related 2 (Drosophila), [Score=154, Expect=7e-46]; ENSG000001…
MligTCv3c-10211.2	0	0	1	3	1	8	1	4	0	2	3	0	5	5	4	3	0.261756	-2.26749	0.207355	-1.49652	-1.43465	0.208186	0.732863	0.722987	-0.0149135	0.999128	-2.18243	0.0256837			Asexual_biased; Sexual_biased	Zinc finger, C2H2 type	OSR1	odd-skipped related 1 (Drosophila)	UniRef50_K1P493, Protein odd-skipped-related 1 n=3 Tax=Crassostrea gigas TaxID=29159 RepID=K1P493_CRAGI; UniRef50_Q08DS3, Protein odd-skipped-related 1 n=66 Tax=Euteleostomi TaxID=117571 RepID=OSR1_BOVIN	Mlig031583.g3, Mlig031583.g2, Mlig031583.g1	Mlig031583.g3 {Length: 1366} {Pfam: Zinc finger, C2H2 type [PF00096.24, score=54.3]; Zinc-finger double domain [PF13465.4, score=47.5]; C2H2-type zinc finger [PF13894.4, score=40.8]; C2H2-type zinc finger [PF13912.4, score=23.0]; Zinc-finger double-stranded RNA-binding [PF12171.6, score=20.7]} {Human: ENSG00000143867, OSR1, odd-skipped related 1 (Drosophila), [RH, Score=175, Expect=1e-53]; ENSG00…
MligTCv3c-10212.0	2	1	0	2	3	6	2	13	11	7	10	4	9	5	7	5	0.870576	0.401179	0.956155	-1.16895	-1.87027	0.0178709	-1.46909	0.123781	0.127922	0.976594	-0.27326	0.61357		TRANSSPLICED		Fingers domain of DNA polymerase lambda	POLM	polymerase (DNA directed), mu	UniRef50_UPI000696D592, PREDICTED: DNA-directed DNA/RNA polymerase mu-like isoform X2 n=2 Tax=Lingula unguis TaxID=7574 RepID=UPI000696D592	Mlig033247.g2	Mlig033247.g2 {Length: 3413} {TRANSSPLICED} {Pfam: Fingers domain of DNA polymerase lambda [PF10391.7, score=25.9]; DNA polymerase beta palm [PF14792.4, score=22.0]} {Human: ENSG00000122678, POLM, polymerase (DNA directed), mu, [RH, Score=116, Expect=8e-28]} {UniRef: UniRef50_UPI000696D592, PREDICTED: DNA-directed DNA/RNA polymerase mu-like isoform X2 n=2 Tax=Lingula unguis TaxID=7574 RepID=UPI00…
MligTCv3c-10212.1	4	4	10	6	18	23	12	19	22	12	21	17	23	12	31	12	2.44427	1.56977	2.59339	1.11769	-1.27231	0.00841196	-0.411997	0.541124	0.17804	0.946233	-0.682275	0.0708554		TRANSSPLICED		DNA polymerase beta thumb	DNTT	deoxynucleotidyltransferase, terminal	UniRef50_UPI000696D592, PREDICTED: DNA-directed DNA/RNA polymerase mu-like isoform X2 n=2 Tax=Lingula unguis TaxID=7574 RepID=UPI000696D592	Mlig005937.g2, Mlig014435.g1	Mlig005937.g2 {Length: 3414} {TRANSSPLICED} {Pfam: DNA polymerase beta thumb [PF14791.4, score=76.0]; Fingers domain of DNA polymerase lambda [PF10391.7, score=25.5]; DNA polymerase beta palm [PF14792.4, score=22.3]} {Human: ENSG00000107447, DNTT, deoxynucleotidyltransferase, terminal, [RH, Score=147, Expect=7e-38]} {UniRef: UniRef50_UPI000696D592, PREDICTED: DNA-directed DNA/RNA polymerase mu-li…
MligTCv3c-10213.0	0	0	0	1	247	241	93	247	7	1	5	2	352	269	274	275	6.37552	-0.700222	6.07294	-3.49086	-8.95852	5.89723e-15	-2.40512	0.0875678	-0.255856	0.798041	-6.80925	2.3691e-16								Mlig031556.g1, Mlig031556.g2, Mlig031556.g5	Mlig031556.g1 {Length: 1849} {RNA1509_8864} ### Mlig031556.g2 {Length: 1850} {RNA1509_4487, RNA1509_8864} ### Mlig031556.g5 {Length: 1925} {RNA1509_59267, RNA1509_9933}
MligTCv3c-10214.0	0	2	3	2	1	0	0	0	1	2	2	1	0	0	1	1	-2.82257	-2.00401	-3.60372	-0.671601	N/A	N/A	N/A	N/A	N/A	N/A	N/A	N/A			Neural (non-ciliated); Neural (both ciliated and non-ciliated); Xins	Neurotransmitter-gated ion-channel ligand binding domain	GLRA2	glycine receptor, alpha 2	UniRef50_H2KRF3, Glycine receptor subunit alphaZ1 n=2 Tax=Digenea TaxID=256429 RepID=H2KRF3_CLOSI	Mlig004032.g8	Mlig004032.g8 {Length: 2775} {SignalP} {Pfam: Neurotransmitter-gated ion-channel ligand binding domain [PF02931.21, score=140.0]; Neurotransmitter-gated ion-channel transmembrane region [PF02932.14, score=111.0]} {Human: ENSG00000101958, GLRA2, glycine receptor, alpha 2, [Score=285, Expect=2e-91]; ENSG00000145451, GLRA3, glycine receptor, alpha 3, [Score=283, Expect=3e-90]; ENSG00000145888, GLRA1…
MligTCv3c-10214.1	482	370	344	662	627	417	356	744	1533	1076	1395	1337	893	630	792	526	7.63388	7.79352	7.47754	7.35503	0.0705912	0.708026	-0.395031	0.0543877	-0.116739	0.909085	0.348883	0.0361431	Neoblast		Neural (non-ciliated); Neural (both ciliated and non-ciliated); Xins	Neurotransmitter-gated ion-channel ligand binding domain	GLRA2	glycine receptor, alpha 2	UniRef50_G4V7T2, Putative cys-loop ligand gated ion channel subunit n=8 Tax=Schistosomatidae TaxID=31245 RepID=G4V7T2_SCHMA; UniRef50_H2KRF3, Glycine receptor subunit alphaZ1 n=2 Tax=Digenea TaxID=256429 RepID=H2KRF3_CLOSI	Mlig006140.g2, Mlig035963.g1	Mlig006140.g2 {Length: 2891} {SignalP} {Pfam: Neurotransmitter-gated ion-channel ligand binding domain [PF02931.21, score=141.1]; Neurotransmitter-gated ion-channel transmembrane region [PF02932.14, score=35.5]} {Human: ENSG00000101958, GLRA2, glycine receptor, alpha 2, [Score=228, Expect=6e-71]; ENSG00000145451, GLRA3, glycine receptor, alpha 3, [Score=227, Expect=2e-70]; ENSG00000145888, GLRA1,…
MligTCv3c-10214.2	949	756	699	1326	1300	869	716	1515	3173	2210	2889	2764	1831	1291	1630	1092	8.67491	8.84002	8.51253	8.36167	0.0423529	0.823823	-0.4344	0.0300928	-0.122208	0.895121	0.354545	0.0302783	Neoblast	TRANSSPLICED	X1	FKBP-type peptidyl-prolyl cis-trans isomerase	FKBP1B	FK506 binding protein 1B, 12.6 kDa	UniRef50_I3JRN8, Peptidylprolyl isomerase n=9 Tax=Opisthokonta TaxID=33154 RepID=I3JRN8_ORENI	Mlig028979.g2, Mlig028979.g1	Mlig028979.g2 {Length: 1173} {TRANSSPLICED} {Pfam: FKBP-type peptidyl-prolyl cis-trans isomerase [PF00254.26, score=119.4]} {Human: ENSG00000119782, FKBP1B, FK506 binding protein 1B, 12.6 kDa, [RH, Score=152, Expect=5e-49]; ENSG00000088832, FKBP1A, FK506 binding protein 1A, 12kDa, [RH, Score=145, Expect=3e-46]} {Dmel: FBgn0013954, FK506-bp2, FK506-binding protein 2, [RH, Score=150, Expect=1e-48]}…
MligTCv3c-10215.0	0	0	1	0	15	12	6	8	2	1	0	0	26	15	13	19	2.36797	-3.00843	1.77223	-3.482	-4.65683	4.44658e-05	-0.336543	0.91171	-0.551583	0.784633	-4.87187	5.01297e-08	Germline			EF hand				Mlig014421.g3, Mlig014421.g2, Mlig014421.g1	Mlig014421.g3 {Length: 1405} {Pfam: EF hand [PF00036.30, score=19.3]} {RNA1509_16117} ### Mlig014421.g2 {Length: 1389} {Pfam: EF hand [PF00036.30, score=19.3]} {RNA1509_16117} ### Mlig014421.g1 {Length: 1408} {Pfam: EF hand [PF00036.30, score=19.3]} {RNA1509_16117}
MligTCv3c-10216.0	0	0	0	0	0	0	0	0	0	0	0	0	0	0	0	0	N/A	N/A	N/A	N/A	N/A	N/A	N/A	N/A	N/A	N/A	N/A	N/A		TRANSSPLICED	X1	Protein kinase domain	NEK8	NIMA (never in mitosis gene a)- related kinase 8	UniRef50_UPI0006965DFF, PREDICTED: uncharacterized protein LOC106159131 n=1 Tax=Lingula unguis TaxID=7574 RepID=UPI0006965DFF	Mlig047471.g1	Mlig047471.g1 {Length: 2380} {TRANSSPLICED} {Pfam: Protein kinase domain [PF00069.23, score=207.5]; Regulator of chromosome condensation (RCC1) repeat [PF00415.16, score=148.5]; Protein tyrosine kinase [PF07714.15, score=145.4]; Regulator of chromosome condensation (RCC1) repeat [PF13540.4, score=79.8]; Kinase-like [PF14531.4, score=28.1]} {Human: ENSG00000160602, NEK8, NIMA (never in mitosis gen…
MligTCv3c-10216.1	4	0	1	1	2	0	0	0	2	0	0	1	1	0	1	1	-2.2401	-3.01059	-2.60436	-0.89862	N/A	N/A	N/A	N/A	N/A	N/A	N/A	N/A			X1	Protein kinase domain	NEK8	NIMA (never in mitosis gene a)- related kinase 8	UniRef50_UPI0006965DFF, PREDICTED: uncharacterized protein LOC106159131 n=1 Tax=Lingula unguis TaxID=7574 RepID=UPI0006965DFF	Mlig000192.g3	Mlig000192.g3 {Length: 2157} {Pfam: Protein kinase domain [PF00069.23, score=207.5]; Regulator of chromosome condensation (RCC1) repeat [PF00415.16, score=148.5]; Protein tyrosine kinase [PF07714.15, score=145.4]; Regulator of chromosome condensation (RCC1) repeat [PF13540.4, score=79.8]; Kinase-like [PF14531.4, score=28.1]} {Human: ENSG00000160602, NEK8, NIMA (never in mitosis gene a)- related k…
MligTCv3c-10216.2	4	4	3	10	7	5	3	7	18	14	14	15	6	1	7	1	0.0676471	1.34433	0.855427	0.888451	0.225908	0.720523	-0.402826	0.547334	0.801973	0.765927	1.43071	0.00548386		TRANSSPLICED	X1	Protein kinase domain; Regulator of chromosome condensation (RCC1) repeat	NEK8; NEK9	NIMA (never in mitosis gene a)- related kinase 8; NIMA (never in mitosis gene a)- related kinase 9	UniRef50_UPI0006965DFF, PREDICTED: uncharacterized protein LOC106159131 n=1 Tax=Lingula unguis TaxID=7574 RepID=UPI0006965DFF; UniRef50_UPI000696C86F, PREDICTED: X-linked retinitis pigmentosa GTPase regulator-like isoform X1 n=4 Tax=Lingula unguis TaxID=7574 RepID=UPI000696C86F	Mlig020116.g1, Mlig000192.g1	Mlig020116.g1 {Length: 4497} {TRANSSPLICED} {Pfam: Protein kinase domain [PF00069.23, score=207.5]; Regulator of chromosome condensation (RCC1) repeat [PF00415.16, score=148.5]; Protein tyrosine kinase [PF07714.15, score=145.4]; Regulator of chromosome condensation (RCC1) repeat [PF13540.4, score=79.8]; Kinase-like [PF14531.4, score=28.1]} {Human: ENSG00000160602, NEK8, NIMA (never in mitosis gen…
MligTCv3c-10217.0	30	19	12	12	9	14	4	18	41	37	38	28	19	14	11	10	1.92466	2.58717	1.86922	2.73584	1.03865	0.0145691	0.184919	0.73442	-0.0106012	0.998685	0.843132	0.0241047				Saposin A-type domain			UniRef50_UPI0006841A7C, hypothetical protein n=1 Tax=Arthrobacter sp. MA-N2 TaxID=1101188 RepID=UPI0006841A7C	Mlig058225.g1	Mlig058225.g1 {Length: 3039} {Pfam: Saposin A-type domain [PF02199.13, score=60.7]; Protein of unknown function (DUF3012) [PF11216.6, score=46.9]; Noggin [PF05806.10, score=22.3]} {UniRef: UniRef50_UPI0006841A7C, hypothetical protein n=1 Tax=Arthrobacter sp. MA-N2 TaxID=1101188 RepID=UPI0006841A7C, [Score=98.6, Expect=5e-19]}
MligTCv3c-10217.1	0	0	0	0	1	0	1	0	0	0	0	0	0	0	0	0	N/A	N/A	-2.59478	N/A	N/A	N/A	N/A	N/A	N/A	N/A	N/A	N/A		TRANSSPLICED	X1	TEA/ATTS domain family	TEAD4	TEA domain family member 4	UniRef50_A7SHJ8, Predicted protein n=4 Tax=Eumetazoa TaxID=6072 RepID=A7SHJ8_NEMVE	Mlig016564.g4	Mlig016564.g4 {Length: 2012} {TRANSSPLICED} {Pfam: TEA/ATTS domain family [PF01285.16, score=98.6]} {Human: ENSG00000197905, TEAD4, TEA domain family member 4, [RH, Score=380, Expect=1e-128]; ENSG00000187079, TEAD1, TEA domain family member 1 (SV40 transcriptional enhancer factor), [RH, Score=376, Expect=1e-127]; ENSG00000007866, TEAD3, TEA domain family member 3, [RH, Score=375, Expect=1e-126]; …
MligTCv3c-10217.2	26	12	12	36	10	10	5	13	28	26	35	21	16	10	17	14	2.01041	2.19304	1.642	2.90488	1.44763	0.000185075	0.755546	0.0406275	-0.32445	0.871487	0.367634	0.254256		TRANSSPLICED	X1	TEA/ATTS domain family	TEAD4	TEA domain family member 4	UniRef50_A7SHJ8, Predicted protein n=4 Tax=Eumetazoa TaxID=6072 RepID=A7SHJ8_NEMVE	Mlig016564.g3, Mlig016564.g1	Mlig016564.g3 {Length: 4805} {TRANSSPLICED} {Pfam: TEA/ATTS domain family [PF01285.16, score=98.6]} {Human: ENSG00000197905, TEAD4, TEA domain family member 4, [RH, Score=381, Expect=1e-129]; ENSG00000187079, TEAD1, TEA domain family member 1 (SV40 transcriptional enhancer factor), [RH, Score=375, Expect=1e-127]; ENSG00000007866, TEAD3, TEA domain family member 3, [RH, Score=375, Expect=1e-126]; …
MligTCv3c-10218.0	0	0	0	0	5	8	1	11	0	1	3	1	8	4	4	11	0.944453	-2.26961	1.01595	N/A	-5.91176	0.000844201	-2.94563	0.312227	0.12165	0.982633	-2.84448	0.00160345	Germline							Mlig010003.g1	Mlig010003.g1 {Length: 2483}
MligTCv3c-10219.0	61	50	34	102	92	55	52	86	222	134	206	190	100	65	80	65	4.44571	4.9554	4.58343	4.42097	0.0374278	0.894479	-0.488708	0.0768836	0.174182	0.893897	0.700318	0.00224799		TRANSSPLICED		cwf18 pre-mRNA splicing factor	CCDC12	coiled-coil domain containing 12	UniRef50_G4VJM8, Putative pre-mRNA splicing factor n=5 Tax=Schistosoma TaxID=6181 RepID=G4VJM8_SCHMA; UniRef50_W6UGG8, Receptor protein serine/threonine kinase n=1 Tax=Echinococcus granulosus TaxID=6210 RepID=W6UGG8_ECHGR	Mlig008105.g2, Mlig015503.g1, Mlig009288.g1	Mlig008105.g2 {Length: 4789} {TRANSSPLICED} {Pfam: cwf18 pre-mRNA splicing factor [PF08315.10, score=102.8]} {Human: ENSG00000160799, CCDC12, coiled-coil domain containing 12, [RH, Score=94.0, Expect=5e-24]} {Dmel: FBgn0039732, CG15525, , [RH, Score=87.8, Expect=5e-22]} {Celegans: WBGene00022092, Y69A2AR.21, Caenorhabditis elegans Protein Y69A2AR.21 (Y69A2AR.21) mRNA, complete cds., [RH, Score=58…
MligTCv3c-1022.0	5	1	2	0	1	1	1	3	6	4	4	2	4	2	2	0	-0.834189	-0.594356	-1.02156	-0.472085	N/A	N/A	N/A	N/A	N/A	N/A	N/A	N/A		NoTransDecoderORF						Mlig041454.g1	Mlig041454.g1 {Length: 798} {NoTransDecoderORF} {RNA1509_2412}
MligTCv3c-10220.0	3	2	2	3	7	5	4	4	10	3	18	8	10	4	4	6	0.757131	0.674028	0.736845	-0.162849	-0.685448	0.352977	-0.781327	0.357613	0.0145204	0.998677	0.110399	0.848407		TRANSSPLICED	Sexual_biased; Xins				UniRef50_A0A068YBD8, Ecotropic viral integration site n=5 Tax=Taeniidae TaxID=6208 RepID=A0A068YBD8_ECHMU; UniRef50_A0A095A2A7, Ecotropic viral integration site 5-like protein n=1 Tax=Schistosoma haematobium TaxID=6185 RepID=A0A095A2A7_SCHHA; UniRef50_U6H8L5, Ecotropic viral integration site n=2 Tax=Eucestoda TaxID=6200 RepID=U6H8L5_HYMMI	Mlig010173.g1	Mlig010173.g1 {Length: 3024} {TRANSSPLICED} {Smed: dd_Smed_v6_10066_0_1, [Score=74.7, Expect=8e-15]} {Smes: dd_Smes_v1_33215_1_1, [Score=74.3, Expect=1e-14]} {Smans: Smp_070310.1, [Score=66.6, Expect=2e-12]} {UniRef: UniRef50_U6H8L5, Ecotropic viral integration site n=2 Tax=Eucestoda TaxID=6200 RepID=U6H8L5_HYMMI, [Score=68.6, Expect=3e-10]; UniRef50_A0A068YBD8, Ecotropic viral integration site n…
MligTCv3c-10220.1	12	2	7	4	18	13	7	18	33	17	20	23	26	16	25	15	2.52311	1.94125	2.19789	1.17529	-0.832328	0.0788579	-0.727683	0.196808	-0.284344	0.895239	-0.388989	0.27088		TRANSSPLICED	Sexual_biased; Xins				UniRef50_A0A095A2A7, Ecotropic viral integration site 5-like protein n=1 Tax=Schistosoma haematobium TaxID=6185 RepID=A0A095A2A7_SCHHA; UniRef50_U6H8L5, Ecotropic viral integration site n=2 Tax=Eucestoda TaxID=6200 RepID=U6H8L5_HYMMI	Mlig014368.g1, Mlig014368.g2	Mlig014368.g1 {Length: 2752} {TRANSSPLICED} {Smed: dd_Smed_v6_10066_0_1, [Score=74.3, Expect=9e-15]} {Smes: dd_Smes_v1_33215_1_1, [Score=74.3, Expect=1e-14]} {Smans: Smp_070310.1, [Score=67.0, Expect=1e-12]} {UniRef: UniRef50_A0A095A2A7, Ecotropic viral integration site 5-like protein n=1 Tax=Schistosoma haematobium TaxID=6185 RepID=A0A095A2A7_SCHHA, [Score=68.9, Expect=2e-10]; UniRef50_U6H8L5, E…
MligTCv3c-10221.0	4	0	3	6	2	5	1	2	13	6	6	6	9	2	5	7	0.698295	0.355446	-0.274727	0.201921	0.650188	0.46619	-0.110509	0.934188	-0.906076	0.790289	-0.14538	0.824586		TRANSSPLICED					UniRef50_UPI0009366F66, UPI0009366F66 related cluster n=1 Tax=unknown TaxID= RepID=UPI0009366F66	Mlig008377.g4, Mlig038041.g1, Mlig020901.g6, Mlig048284.g2	Mlig008377.g4 {Length: 3608} {TRANSSPLICED} {Smed: dd_Smed_v6_17002_0_4, [Score=60.1, Expect=3e-09]} {Smes: dd_Smes_v1_41915_1_3, [Score=61.2, Expect=1e-09]} {UniRef: UniRef50_UPI0009366F66, UPI0009366F66 related cluster n=1 Tax=unknown TaxID= RepID=UPI0009366F66, [Score=430, Expect=1e-137]} {RNA1509_13138} ### Mlig038041.g1 {Length: 2573} {TRANSSPLICED} {Smed: dd_Smed_v6_17002_0_4, [Score=60.1, …
MligTCv3c-10222.0	2	2	1	9	0	2	0	3	4	10	10	3	2	1	1	0	-1.8299	0.175846	-1.291	0.29334	1.70033	0.100097	0.167862	0.899896	0.525112	0.95277	2.05758	0.0319201			Asexual_biased; X2	Cadherin domain	PCDH11Y; PCDH9	protocadherin 11 Y-linked; protocadherin 9	UniRef50_K1P7M1, Protocadherin-11 Y-linked n=1 Tax=Crassostrea gigas TaxID=29159 RepID=K1P7M1_CRAGI; UniRef50_Q9BZA7, Protocadherin-11 X-linked n=329 Tax=Euteleostomi TaxID=117571 RepID=PC11X_HUMAN; UniRef50_Q9HC56, Protocadherin-9 n=821 Tax=Gnathostomata TaxID=35060 RepID=PCDH9_HUMAN	Mlig020125.g7, Mlig020125.g3	Mlig020125.g7 {Length: 3649} {SignalP} {Pfam: Cadherin domain [PF00028.15, score=200.2]; Cadherin-like [PF08266.10, score=33.3]} {Human: ENSG00000184226, PCDH9, protocadherin 9, [Score=239, Expect=3e-64]; ENSG00000099715, PCDH11Y, protocadherin 11 Y-linked, [Score=237, Expect=2e-63]; ENSG00000102290, PCDH11X, protocadherin 11 X-linked, [Score=234, Expect=2e-62]; ENSG00000156453, PCDH1, protocadhe…
MligTCv3c-10223.0	31	24	23	47	47	32	25	69	90	59	106	81	61	58	68	41	4.00393	3.7923	3.81352	3.46198	-0.157455	0.546664	-0.285239	0.346546	-0.151815	0.915063	-0.0240313	0.922594		TRANSSPLICED		Zinc-finger of C2H2 type			UniRef50_O64571, UBP1-associated proteins 1C n=6 Tax=Camelineae TaxID=980083 RepID=UBA1C_ARATH	Mlig026513.g1, Mlig016228.g1, Mlig013893.g1	Mlig026513.g1 {Length: 2402} {TRANSSPLICED} {Pfam: Zinc-finger of C2H2 type [PF12874.5, score=57.3]; Zinc-finger double-stranded RNA-binding [PF12171.6, score=43.0]; C2H2 type zinc-finger (2 copies) [PF12756.5, score=28.5]; U1 zinc finger [PF06220.10, score=26.7]; A-kinase anchoring protein 95 (AKAP95) [PF04988.10, score=18.9]} {Smed: dd_Smed_v6_1455_0_1, [RH, Score=77.4, Expect=4e-16]} {Smes: dd…
MligTCv3c-10224.0	20	14	10	22	19	6	10	33	46	38	45	28	27	18	29	15	2.63953	2.705	2.45297	2.55103	0.285398	0.482748	-0.10885	0.849975	-0.145798	0.95277	0.24845	0.458426		NoTransDecoderORF						Mlig027413.g2, Mlig027413.g1, Mlig009951.g1	Mlig027413.g2 {Length: 2004} {RNA1509_36371, RNA1509_48745} ### Mlig027413.g1 {Length: 1999} {RNA1509_48745} ### Mlig009951.g1 {Length: 2123} {NoTransDecoderORF} {RNA1509_48745, RNA1509_54986}
MligTCv3c-10225.0	4	1	2	1	2	1	3	3	4	4	2	3	3	4	1	1	-0.656192	-0.886056	-0.420196	-0.477468	0.129619	0.901992	0.426163	0.734566	0.257319	0.966675	-0.0392251	0.965679				ARC105 or Med15 subunit of Mediator complex non-fungal				Mlig035153.g1, Mlig052115.g1, Mlig050122.g1	Mlig035153.g1 {Length: 3236} {SignalP} ### Mlig052115.g1 {Length: 2843} {SignalP} {Pfam: ARC105 or Med15 subunit of Mediator complex non-fungal [PF09606.8, score=18.7]} ### Mlig050122.g1 {Length: 4074} {SignalP} {RNA1509_31170}
MligTCv3c-10226.0	1	1	0	6	1	1	2	6	3	5	2	10	3	2	6	5	0.18063	-0.251898	-0.288449	-0.509573	-0.0228291	0.986853	-0.198053	0.907122	-0.412966	0.947893	-0.237742	0.779545			Asexual_biased; Sexual_biased; X2	Ankyrin repeats (3 copies); Mab-21 protein	ANKRD28; TANC2	ankyrin repeat domain 28; tetratricopeptide repeat, ankyrin repeat and coiled-coil containing 2	UniRef50_A0A1I8HSG3, Delta-like protein n=1 Tax=Macrostomum lignano TaxID=282301 RepID=A0A1I8HSG3_9PLAT	Mlig014288.g1, Mlig014288.g2, Mlig014288.g3	Mlig014288.g1 {Length: 4095} {Pfam: Mab-21 protein [PF03281.12, score=34.1]; Ankyrin repeats (3 copies) [PF12796.5, score=33.3]; Ankyrin repeats (many copies) [PF13637.4, score=31.7]; Ankyrin repeat [PF13606.4, score=24.4]; Ankyrin repeat [PF00023.28, score=20.2]} {Human: ENSG00000170921, TANC2, tetratricopeptide repeat, ankyrin repeat and coiled-coil containing 2, [Score=58.2, Expect=5e-08]; ENS…
MligTCv3c-10227.0	39	15	15	19	20	21	7	17	117	75	62	56	29	35	25	15	2.87098	3.68335	2.42031	2.9894	0.747469	0.0777417	-0.658039	0.137911	-0.409065	0.84346	0.996444	0.00491402				AMP-binding enzyme	DHRS4	dehydrogenase/reductase (SDR family) member 4	UniRef50_B3RY39, Putative uncharacterized protein n=1 Tax=Trichoplax adhaerens TaxID=10228 RepID=B3RY39_TRIAD; UniRef50_UPI0008F9E3BE, UPI0008F9E3BE related cluster n=1 Tax=unknown TaxID= RepID=UPI0008F9E3BE	Mlig028061.g4, Mlig028061.g2	Mlig028061.g4 {Length: 6950} {Pfam: AMP-binding enzyme [PF00501.26, score=257.2]; Male sterility protein [PF07993.10, score=180.7]; short chain dehydrogenase [PF00106.23, score=175.7]; Enoyl-(Acyl carrier protein) reductase [PF13561.4, score=138.5]; NAD dependent epimerase/dehydratase family [PF01370.19, score=68.9]; Phosphopantetheine attachment site [PF00550.23, score=56.8]; KR domain [PF08659.…
MligTCv3c-10227.1	4	0	0	3	1	1	1	1	7	7	9	5	5	3	2	2	-0.244044	0.21757	-1.5977	-0.689053	1.02856	0.351647	-0.833237	0.400903	-1.23317	0.778675	0.62863	0.329856				AMP-binding enzyme	CBR4	carbonyl reductase 4	UniRef50_B3RY39, Putative uncharacterized protein n=1 Tax=Trichoplax adhaerens TaxID=10228 RepID=B3RY39_TRIAD; UniRef50_UPI0008F9E3BE, UPI0008F9E3BE related cluster n=1 Tax=unknown TaxID= RepID=UPI0008F9E3BE	Mlig012098.g3	Mlig012098.g3 {Length: 6151} {Pfam: AMP-binding enzyme [PF00501.26, score=261.5]; Male sterility protein [PF07993.10, score=180.8]; short chain dehydrogenase [PF00106.23, score=175.7]; Enoyl-(Acyl carrier protein) reductase [PF13561.4, score=138.8]; NAD dependent epimerase/dehydratase family [PF01370.19, score=70.1]; Phosphopantetheine attachment site [PF00550.23, score=56.7]; KR domain [PF08659.…
MligTCv3c-10228.0	0	0	0	0	0	0	0	0	0	3	0	0	1	1	0	0	-2.82671	-2.99656	N/A	N/A	N/A	N/A	N/A	N/A	N/A	N/A	N/A	N/A		TRANSSPLICED						Mlig019379.g1	Mlig019379.g1 {Length: 2596} {TRANSSPLICED} {RNA1509_27417, RNA1509_41618}
MligTCv3c-10228.1	1	9	3	4	8	10	5	10	15	10	12	11	9	13	12	14	1.77821	0.992409	1.4495	0.617055	-0.629549	0.299893	-0.329313	0.694438	-0.284023	0.924496	-0.584259	0.188929		TRANSSPLICED						Mlig016295.g9, Mlig013877.g1	Mlig016295.g9 {Length: 3319} {TRANSSPLICED} {RNA1509_27417} ### Mlig013877.g1 {Length: 2715} {TRANSSPLICED} {RNA1509_41618}
MligTCv3c-10229.0	238	203	182	309	114	89	48	87	401	324	385	376	139	107	124	101	5.05531	5.95652	4.81434	6.37497	1.75302	5.63991e-10	0.46442	0.0302637	-0.199172	0.832753	1.08943	8.57892e-07		TRANSSPLICED	Asexual_biased	Low-density lipoprotein receptor domain class A			UniRef50_Q9U8F4, Low density lipoprotein-receptor, class A,domain-containing protein n=8 Tax=Digenea TaxID=256429 RepID=Q9U8F4_SCHJA	Mlig027044.g13	Mlig027044.g13 {Length: 978} {TRANSSPLICED} {SignalP} {Pfam: Low-density lipoprotein receptor domain class A [PF00057.16, score=25.3]} {Dmel: FBgn0051221, CG31221, , [Score=62.4, Expect=1e-11]} {Celegans: WBGene00010290, F58H1.7, Caenorhabditis elegans Protein F58H1.7, isoform a (F58H1.7) mRNA, complete cds., [RH, Score=66.2, Expect=1e-13]} {Smed: dd_Smed_v6_2598_0_1, [RH, Score=172, Expect=3e-55…
MligTCv3c-10229.1	65	40	62	50	20	15	12	28	97	60	87	92	30	13	23	20	2.59582	3.79838	2.62412	4.31611	1.87515	6.39406e-07	0.553345	0.0819916	0.0672917	0.982633	1.38909	2.23669e-05		TRANSSPLICED	Neural (non-ciliated); Asexual_biased	Low-density lipoprotein receptor domain class A			UniRef50_A0A068WZH9, Prohormone 4 n=5 Tax=Eucestoda TaxID=6200 RepID=A0A068WZH9_HYMMI; UniRef50_Q9U8F4, Low density lipoprotein-receptor, class A,domain-containing protein n=8 Tax=Digenea TaxID=256429 RepID=Q9U8F4_SCHJA	Mlig027044.g5, Mlig027044.g1	Mlig027044.g5 {Length: 937} {TRANSSPLICED} {SignalP} {Pfam: Low-density lipoprotein receptor domain class A [PF00057.16, score=25.4]} {Dmel: FBgn0051221, CG31221, , [Score=63.2, Expect=3e-12]} {Celegans: WBGene00010290, F58H1.7, Caenorhabditis elegans Protein F58H1.7, isoform a (F58H1.7) mRNA, complete cds., [RH, Score=68.6, Expect=1e-14]} {Smed: dd_Smed_v6_2598_0_1, [RH, Score=171, Expect=1e-54]…
MligTCv3c-10229.2	8	9	7	5	2	2	1	1	7	3	8	5	1	3	1	1	-1.23735	-0.0767191	-1.01184	1.39756	2.518	0.000512316	1.47798	0.0191742	0.244578	0.974546	1.2846	0.0742894		TRANSSPLICED	Asexual_biased; Sexual_biased; Xins	Low-density lipoprotein receptor domain class A			UniRef50_A0A068WZH9, Prohormone 4 n=5 Tax=Eucestoda TaxID=6200 RepID=A0A068WZH9_HYMMI; UniRef50_Q9U8F4, Low density lipoprotein-receptor, class A,domain-containing protein n=8 Tax=Digenea TaxID=256429 RepID=Q9U8F4_SCHJA	Mlig027044.g9	Mlig027044.g9 {Length: 956} {TRANSSPLICED} {SignalP} {Pfam: Low-density lipoprotein receptor domain class A [PF00057.16, score=25.3]} {Dmel: FBgn0051221, CG31221, , [Score=58.5, Expect=3e-10]} {Celegans: WBGene00010290, F58H1.7, Caenorhabditis elegans Protein F58H1.7, isoform a (F58H1.7) mRNA, complete cds., [RH, Score=67.0, Expect=7e-14]} {Smed: dd_Smed_v6_2598_0_1, [Score=133, Expect=2e-39]; dd…
MligTCv3c-1023.0	0	0	0	0	1	0	0	0	0	0	0	1	2	1	1	0	-1.8299	-4.59084	-3.60372	N/A	N/A	N/A	N/A	N/A	N/A	N/A	N/A	N/A		NoTransDecoderORF						Mlig008576.g7	Mlig008576.g7 {Length: 225} {NoTransDecoderORF}
MligTCv3c-10230.0	342	342	271	397	276	193	277	287	901	473	768	767	270	247	314	221	6.21827	6.90104	6.54227	6.9325	0.591418	0.0278503	0.077289	0.860986	0.358263	0.765927	0.872391	0.00161963			Gut; Xins	Gamma interferon inducible lysosomal thiol reductase (GILT)	IFI30	interferon, gamma-inducible protein 30	UniRef50_UPI000719B5FD, PREDICTED: uncharacterized protein LOC106809440 n=1 Tax=Priapulus caudatus TaxID=37621 RepID=UPI000719B5FD	Mlig022516.g1	Mlig022516.g1 {Length: 1814} {SignalP} {Pfam: Gamma interferon inducible lysosomal thiol reductase (GILT) [PF03227.14, score=106.0]; Saposin A-type domain [PF02199.13, score=20.5]} {Human: ENSG00000216490, IFI30, interferon, gamma-inducible protein 30, [RH, Score=142, Expect=1e-40]} {Dmel: FBgn0038149, GILT1, Gamma-interferon-inducible lysosomal thiol reductase 1, [RH, Score=103, Expect=2e-26]; F…
MligTCv3c-10230.1	148	143	104	214	140	101	78	175	465	252	320	333	170	123	171	150	5.44664	5.81821	5.34909	5.75105	0.598412	0.00411871	-0.0227089	0.956677	-0.0573555	0.968717	0.563765	0.00490212			Gut; Xins	Gamma interferon inducible lysosomal thiol reductase (GILT)	IFI30	interferon, gamma-inducible protein 30	UniRef50_UPI000719B5FD, PREDICTED: uncharacterized protein LOC106809440 n=1 Tax=Priapulus caudatus TaxID=37621 RepID=UPI000719B5FD	Mlig022516.g2	Mlig022516.g2 {Length: 1797} {SignalP} {Pfam: Gamma interferon inducible lysosomal thiol reductase (GILT) [PF03227.14, score=107.2]; Saposin A-type domain [PF02199.13, score=20.7]} {Human: ENSG00000216490, IFI30, interferon, gamma-inducible protein 30, [Score=121, Expect=3e-33]} {Dmel: FBgn0085638, CG41378, , [RH, Score=100, Expect=8e-26]} {Celegans: WBGene00004135, pqn-48, Caenorhabditis elegans…
MligTCv3c-10230.2	11	10	7	14	8	7	4	12	31	17	22	23	11	8	11	10	1.50083	1.94204	1.34233	1.90369	0.744697	0.0622616	0.00207773	1	-0.114703	0.974569	0.627917	0.0439707			Gut; Xins	Gamma interferon inducible lysosomal thiol reductase (GILT)	IFI30	interferon, gamma-inducible protein 30	UniRef50_UPI000719B5FD, PREDICTED: uncharacterized protein LOC106809440 n=1 Tax=Priapulus caudatus TaxID=37621 RepID=UPI000719B5FD	Mlig022516.g3	Mlig022516.g3 {Length: 1841} {SignalP} {Pfam: Gamma interferon inducible lysosomal thiol reductase (GILT) [PF03227.14, score=105.8]; Saposin A-type domain [PF02199.13, score=20.5]} {Human: ENSG00000216490, IFI30, interferon, gamma-inducible protein 30, [RH, Score=142, Expect=1e-40]} {Dmel: FBgn0038149, GILT1, Gamma-interferon-inducible lysosomal thiol reductase 1, [RH, Score=103, Expect=3e-26]; F…
MligTCv3c-10231.0	29	30	44	45	33	13	6	17	31	53	54	31	24	14	14	11	2.14089	2.83857	2.48713	3.74481	1.4404	0.000639735	0.95553	0.0270132	0.387042	0.869384	0.871912	0.0287146			Sexual_biased; X2	Cyclic nucleotide-binding domain			UniRef50_UPI000696E5E1, PREDICTED: uncharacterized protein LOC106173902 n=1 Tax=Lingula unguis TaxID=7574 RepID=UPI000696E5E1	Mlig011645.g3	Mlig011645.g3 {Length: 2009} {Pfam: Cyclic nucleotide-binding domain [PF00027.27, score=90.1]} {Smed: dd_Smed_v6_14355_0_1, [Score=89.0, Expect=4e-19]} {Smes: dd_Smes_v1_4809_1_1, [Score=92.0, Expect=6e-20]} {Smans: Smp_147320.1, [Score=54.7, Expect=3e-08]} {UniRef: UniRef50_UPI000696E5E1, PREDICTED: uncharacterized protein LOC106173902 n=1 Tax=Lingula unguis TaxID=7574 RepID=UPI000696E5E1, [Scor…
MligTCv3c-10231.1	11	17	15	13	10	3	6	13	10	26	20	16	6	9	5	3	0.698171	1.61375	1.39344	2.35164	1.13845	0.0293149	0.781983	0.170731	0.720856	0.798041	1.07732	0.0438732			Sexual_biased; X2	Cyclic nucleotide-binding domain	PRKG2	protein kinase, cGMP-dependent, type II	UniRef50_UPI000696E5E1, PREDICTED: uncharacterized protein LOC106173902 n=1 Tax=Lingula unguis TaxID=7574 RepID=UPI000696E5E1	Mlig011645.g1, Mlig011645.g2	Mlig011645.g1 {Length: 1861} {Pfam: Cyclic nucleotide-binding domain [PF00027.27, score=87.1]} {Human: ENSG00000138669, PRKG2, protein kinase, cGMP-dependent, type II, [Score=50.1, Expect=6e-06]; ENSG00000185532, PRKG1, protein kinase, cGMP-dependent, type I, [Score=48.1, Expect=4e-06]} {Dmel: FBgn0000442, Pkg21D, cGMP-dependent protein kinase 21D, [Score=52.4, Expect=5e-07]} {Celegans: WBGene000…
MligTCv3c-10232.0	1	0	1	1	21	19	6	24	3	1	1	2	25	16	20	12	2.3528	-1.78685	2.50238	-1.90112	-4.07457	2.28516e-07	-0.0679368	0.981216	0.191933	0.925165	-3.8147	1.01712e-08	Germline			Phospholipase A2	PLA2G3	phospholipase A2, group III	UniRef50_UPI000697944D, PREDICTED: uncharacterized protein LOC106163978 n=1 Tax=Lingula unguis TaxID=7574 RepID=UPI000697944D; UniRef50_UPI000854D4C1, UPI000854D4C1 related cluster n=1 Tax=unknown TaxID= RepID=UPI000854D4C1	Mlig031351.g1	Mlig031351.g1 {Length: 808} {SignalP} {Pfam: Phospholipase A2 [PF05826.10, score=104.0]} {Human: ENSG00000100078, PLA2G3, phospholipase A2, group III, [RH, Score=98.6, Expect=7e-24]} {Dmel: FBgn0030013, GIIIspla2, , [RH, Score=100, Expect=1e-26]} {Smed: dd_Smed_v6_3851_0_4, [Score=86.7, Expect=3e-21]} {Smes: dd_Smes_v1_88346_1_1, [Score=85.1, Expect=2e-20]} {UniRef: UniRef50_UPI000697944D, PREDIC…
MligTCv3c-10232.1	0	0	0	0	10	10	2	9	0	0	0	1	12	10	11	6	1.45411	-4.59084	1.33997	N/A	-6.22801	4.66326e-05	-1.22816	0.629217	-0.0719052	0.987073	-5.07175	1.70801e-06	Germline			Phospholipase A2	PLA2G3	phospholipase A2, group III	UniRef50_UPI000697944D, PREDICTED: uncharacterized protein LOC106163978 n=1 Tax=Lingula unguis TaxID=7574 RepID=UPI000697944D; UniRef50_UPI000854D4C1, UPI000854D4C1 related cluster n=1 Tax=unknown TaxID= RepID=UPI000854D4C1	Mlig031351.g3, Mlig031351.g2	Mlig031351.g3 {Length: 814} {SignalP} {Pfam: Phospholipase A2 [PF05826.10, score=104.0]} {Human: ENSG00000100078, PLA2G3, phospholipase A2, group III, [RH, Score=98.2, Expect=8e-24]} {Dmel: FBgn0030013, GIIIspla2, , [RH, Score=100, Expect=1e-26]} {Smed: dd_Smed_v6_3851_0_4, [Score=86.7, Expect=3e-21]} {Smes: dd_Smes_v1_88346_1_1, [Score=85.1, Expect=2e-20]} {UniRef: UniRef50_UPI000697944D, PREDIC…
MligTCv3c-10233.0	34	36	25	64	34	25	18	55	83	55	67	70	45	32	40	36	3.43638	3.51283	3.41713	3.79956	0.576427	0.0235964	0.3335	0.27082	0.0242549	0.992505	0.267181	0.258308							UniRef50_A0A1I8GPG2, Tetraspanin n=1 Tax=Macrostomum lignano TaxID=282301 RepID=A0A1I8GPG2_9PLAT	Mlig016205.g1	Mlig016205.g1 {Length: 2036} {UniRef: UniRef50_A0A1I8GPG2, Tetraspanin n=1 Tax=Macrostomum lignano TaxID=282301 RepID=A0A1I8GPG2_9PLAT, [Score=434, Expect=1e-151]} {RNA1509_34176}
MligTCv3c-10233.1	81	79	68	106	78	47	54	93	172	142	152	136	97	65	70	57	4.34133	4.6529	4.51863	4.90403	0.585845	0.00903984	0.298508	0.268264	0.211801	0.851078	0.499137	0.0191676							UniRef50_A0A1I8GPG2, Tetraspanin n=1 Tax=Macrostomum lignano TaxID=282301 RepID=A0A1I8GPG2_9PLAT	Mlig012537.g1, Mlig007729.g3, Mlig007729.g2	Mlig012537.g1 {Length: 2788} {UniRef: UniRef50_A0A1I8GPG2, Tetraspanin n=1 Tax=Macrostomum lignano TaxID=282301 RepID=A0A1I8GPG2_9PLAT, [Score=449, Expect=1e-157]} {RNA1509_31304, RNA1509_42179} ### Mlig007729.g3 {Length: 2789} {UniRef: UniRef50_A0A1I8GPG2, Tetraspanin n=1 Tax=Macrostomum lignano TaxID=282301 RepID=A0A1I8GPG2_9PLAT, [Score=449, Expect=1e-157]} {RNA1509_31304} ### Mlig007729.g2 {L…
MligTCv3c-10234.0	12	16	14	20	14	9	3	25	41	22	34	23	17	18	12	10	2.00727	2.30128	2.0174	2.47502	0.635343	0.0990618	0.2131	0.670395	0.0604907	0.986058	0.482734	0.157398		TRANSSPLICED	Sexual_biased; Xins	Homeobox associated leucine zipper	GRIPAP1	GRIP1 associated protein 1	UniRef50_V8P7Q5, GRIP1-associated protein 1 (Fragment) n=1 Tax=Ophiophagus hannah TaxID=8665 RepID=V8P7Q5_OPHHA	Mlig011063.g1, Mlig009445.g2, Mlig009445.g1	Mlig011063.g1 {Length: 2164} {TRANSSPLICED} {Pfam: Homeobox associated leucine zipper [PF02183.16, score=28.7]; Tumour-suppressor protein CtIP N-terminal domain [PF10482.7, score=18.6]} {Human: ENSG00000068400, GRIPAP1, GRIP1 associated protein 1, [Score=51.2, Expect=1e-06]} {Smed: dd_Smed_v6_8789_0_1, [Score=53.5, Expect=5e-08]} {Smes: dd_Smes_v1_17830_1_1, [Score=53.5, Expect=6e-08]} {UniRef: U…
MligTCv3c-10235.0	30	29	50	55	148	121	51	129	203	82	223	178	130	82	107	84	4.82285	4.80015	5.19247	3.88351	-1.11799	0.000389685	-0.874986	0.0134827	0.414016	0.71843	0.171008	0.536735			Sexual_biased; X1	PRMT5 arginine-N-methyltransferase	CARM1	coactivator-associated arginine methyltransferase 1	UniRef50_A0A1J1J3V1, CLUMA_CG020079, isoform A n=1 Tax=Clunio marinus TaxID=568069 RepID=A0A1J1J3V1_9DIPT	Mlig016192.g3, Mlig016192.g5, Mlig016192.g4	Mlig016192.g3 {Length: 2825} {Pfam: PRMT5 arginine-N-methyltransferase [PF05185.14, score=56.7]; Methyltransferase domain [PF13649.4, score=31.8]; Ribosomal protein L11 methyltransferase (PrmA) [PF06325.11, score=28.9]; Methyltransferase small domain [PF05175.12, score=26.4]; Methyltransferase domain [PF08241.10, score=23.9]; Protein of unknown function (DUF1698) [PF08003.9, score=22.3]; Methyltr…
MligTCv3c-10236.0	0	0	0	0	3	10	0	3	2	0	1	0	12	4	4	10	1.0861	-3.0134	0.397183	N/A	-5.30046	0.0115895	-2.32471	0.512851	-0.630919	0.878404	-3.60667	0.00103073	Germline	NoTransDecoderORF						Mlig014242.g1	Mlig014242.g1 {Length: 532} {NoTransDecoderORF}
MligTCv3c-10237.0	5	0	1	2	8	8	3	11	4	2	8	3	8	2	6	9	0.825363	-0.512781	1.29222	-0.487431	-1.55384	0.0383576	0.0596177	0.977938	0.504066	0.868625	-1.10939	0.083126		TRANSSPLICED		C-5 cytosine-specific DNA methylase	DNMT3A	DNA (cytosine-5-)-methyltransferase 3 alpha	UniRef50_UPI000719BEEA, PREDICTED: uncharacterized protein LOC106811707 isoform X1 n=3 Tax=Priapulus caudatus TaxID=37621 RepID=UPI000719BEEA; UniRef50_UPI000947F061, UPI000947F061 related cluster n=1 Tax=unknown TaxID= RepID=UPI000947F061	Mlig027037.g1, Mlig031191.g1, Mlig034009.g1	Mlig027037.g1 {Length: 4147} {TRANSSPLICED} {Pfam: C-5 cytosine-specific DNA methylase [PF00145.15, score=69.3]} {Human: ENSG00000119772, DNMT3A, DNA (cytosine-5-)-methyltransferase 3 alpha, [RH, Score=311, Expect=3e-92]} {Dmel: FBgn0026573, ADD1, ADD domain-containing protein 1, [Score=58.2, Expect=3e-08]} {UniRef: UniRef50_UPI000719BEEA, PREDICTED: uncharacterized protein LOC106811707 isoform X…
MligTCv3c-10238.0	4	2	0	4	1	1	4	1	4	4	3	1	1	1	1	0	-2.24254	-1.00528	-0.764533	-0.173418	0.759947	0.464263	0.836328	0.488911	1.36635	0.816847	1.28997	0.251014		NoTransDecoderORF						Mlig029774.g1	Mlig029774.g1 {Length: 533} {NoTransDecoderORF} {RNA1509_27665}
MligTCv3c-10238.1	1	0	0	0	0	0	0	0	0	0	1	0	0	0	0	0	N/A	-4.59373	N/A	-3.48493	N/A	N/A	N/A	N/A	N/A	N/A	N/A	N/A			Asexual_biased; Xins	Variant SH3 domain	LASP1	LIM and SH3 protein 1	UniRef50_G7YMV2, LIM and SH3 domain protein Lasp (Fragment) n=1 Tax=Clonorchis sinensis TaxID=79923 RepID=G7YMV2_CLOSI	Mlig010244.g1	Mlig010244.g1 {Length: 2214} {Pfam: Variant SH3 domain [PF14604.4, score=48.8]; LIM domain [PF00412.20, score=44.0]; SH3 domain [PF00018.26, score=38.3]; Variant SH3 domain [PF07653.15, score=20.2]} {Human: ENSG00000002834, LASP1, LIM and SH3 protein 1, [Score=94.7, Expect=2e-21]; ENSG00000078114, NEBL, nebulette, [Score=92.0, Expect=2e-20]} {Dmel: FBgn0063485, Lasp, Lasp, [Score=108, Expect=2e-2…
MligTCv3c-10238.2	8	11	5	14	12	8	9	13	27	26	40	25	9	6	12	12	1.47077	2.29418	1.80997	1.75442	0.144643	0.764281	-0.488615	0.307862	0.370856	0.86565	1.00411	0.00641726		NoTransDecoderORF	Asexual_biased; Xins	Variant SH3 domain	NEBL; LASP1	nebulette; LIM and SH3 protein 1	UniRef50_G7YMV2, LIM and SH3 domain protein Lasp (Fragment) n=1 Tax=Clonorchis sinensis TaxID=79923 RepID=G7YMV2_CLOSI; UniRef50_Q86E31, Clone ZZZ288 mRNA sequence n=3 Tax=Schistosoma TaxID=6181 RepID=Q86E31_SCHJA	Mlig003507.g1, Mlig007160.g3, Mlig007160.g1	Mlig003507.g1 {Length: 3098} {Pfam: Variant SH3 domain [PF14604.4, score=49.2]; LIM domain [PF00412.20, score=47.0]; SH3 domain [PF00018.26, score=38.8]; Variant SH3 domain [PF07653.15, score=20.7]} {Human: ENSG00000002834, LASP1, LIM and SH3 protein 1, [Score=95.9, Expect=3e-22]; ENSG00000078114, NEBL, nebulette, [Score=93.2, Expect=3e-21]} {Dmel: FBgn0063485, Lasp, Lasp, [Score=107, Expect=2e-2…
MligTCv3c-10239.0	4	15	7	16	4	7	3	12	20	12	23	15	14	6	9	6	1.29297	1.5285	1.08345	1.90343	1.00268	0.0486493	0.416418	0.479751	-0.166334	0.965336	0.419931	0.347873				TMEM154 protein family				Mlig032139.g1	Mlig032139.g1 {Length: 1791} {Pfam: TMEM154 protein family [PF15102.4, score=19.1]} {RNA1509_21906}
MligTCv3c-10239.1	5	2	3	5	2	4	0	4	2	4	7	8	3	0	2	6	-0.355184	-0.19098	-0.292885	0.418365	0.872041	0.332951	0.634573	0.548489	0.10453	0.991422	0.341999	0.688841				TMEM154 protein family				Mlig017451.g3, Mlig017451.g1	Mlig017451.g3 {Length: 1917} {SignalP} {tRNA: Pseudo(CTC),euk, score=26.34} {Pfam: TMEM154 protein family [PF15102.4, score=19.7]} {RNA1509_21906} ### Mlig017451.g1 {Length: 1565} {tRNA: Pseudo(CTC),euk, score=26.34} {Pfam: TMEM154 protein family [PF15102.4, score=20.1]} {RNA1509_21906}
MligTCv3c-1024.0	1	0	0	0	1	0	0	2	0	0	2	0	0	0	3	0	-2.24265	-3.59514	-2.02779	-3.48493	N/A	N/A	N/A	N/A	N/A	N/A	N/A	N/A		NoTransDecoderORF						Mlig021347.g2	Mlig021347.g2 {Length: 388} {NoTransDecoderORF}
MligTCv3c-10240.0	6	7	6	0	4	3	3	9	15	2	9	7	11	4	2	2	0.407741	0.429433	0.635813	0.801403	0.339632	0.712646	0.387845	0.734959	0.260227	0.965336	0.212015	0.792926			Sexual_biased; Xins	Major Facilitator Superfamily	SLC17A8	solute carrier family 17 (sodium-dependent inorganic phosphate cotransporter), member 8	UniRef50_A0A0H3YF23, Slc17a-7 (Fragment) n=1 Tax=Schmidtea mediterranea TaxID=79327 RepID=A0A0H3YF23_SCHMD	Mlig003363.g1	Mlig003363.g1 {Length: 5743} {Pfam: Major Facilitator Superfamily [PF07690.14, score=147.9]} {Human: ENSG00000179520, SLC17A8, solute carrier family 17 (sodium-dependent inorganic phosphate cotransporter), member 8, [Score=347, Expect=1e-112]; ENSG00000091664, SLC17A6, solute carrier family 17 (sodium-dependent inorganic phosphate cotransporter), member 6, [Score=344, Expect=1e-111]; ENSG00000104…
MligTCv3c-10240.1	10	5	15	4	4	3	6	4	10	9	6	9	3	0	6	0	-0.666689	0.504981	0.518252	1.64424	1.29737	0.0827898	1.15486	0.157806	1.16519	0.79402	1.30769	0.127733			Parapharyngeal; Sexual_biased; Xins	Major Facilitator Superfamily	SLC17A6	solute carrier family 17 (sodium-dependent inorganic phosphate cotransporter), member 6	UniRef50_A0A0H3YF23, Slc17a-7 (Fragment) n=1 Tax=Schmidtea mediterranea TaxID=79327 RepID=A0A0H3YF23_SCHMD	Mlig034032.g1	Mlig034032.g1 {Length: 3589} {Pfam: Major Facilitator Superfamily [PF07690.14, score=148.6]} {Human: ENSG00000091664, SLC17A6, solute carrier family 17 (sodium-dependent inorganic phosphate cotransporter), member 6, [Score=342, Expect=1e-111]; ENSG00000179520, SLC17A8, solute carrier family 17 (sodium-dependent inorganic phosphate cotransporter), member 8, [Score=336, Expect=1e-108]; ENSG00000104…
MligTCv3c-10241.0	0	1	1	2	5	0	3	3	2	10	4	7	2	2	0	0	-1.82816	-0.0397644	-0.13439	-1.48896	-1.09463	0.393489	-1.32654	0.360276	1.61205	0.765499	1.84395	0.0770784								Mlig038975.g1	Mlig038975.g1 {Length: 4743} {RNA1509_16715}
MligTCv3c-10242.0	9	14	8	20	9	4	5	8	24	14	11	17	11	4	15	15	1.67763	1.45391	1.10526	2.17489	1.25667	0.0149213	0.760116	0.162669	-0.526244	0.840558	-0.0296918	0.954237			Neural (both ciliated and non-ciliated); Asexual_biased; Xins	C2 domain	UNC13D	unc-13 homolog D (C. elegans)	UniRef50_K1PW36, Unc-13-like protein D n=5 Tax=Crassostrea gigas TaxID=29159 RepID=K1PW36_CRAGI	Mlig009660.g1, Mlig009660.g3, Mlig009660.g2	Mlig009660.g1 {Length: 4912} {Pfam: C2 domain [PF00168.28, score=42.8]; Munc13 (mammalian uncoordinated) homology domain [PF10540.7, score=21.1]} {Human: ENSG00000092929, UNC13D, unc-13 homolog D (C. elegans), [RH, Score=94.7, Expect=5e-19]; ENSG00000007516, BAIAP3, BAI1-associated protein 3, [RH, Score=90.1, Expect=2e-17]} {Dmel: FBgn0266719, Unc-13-4B, Unc-13 ortholog 4B (C. elegans), [RH, Scor…
MligTCv3c-10243.0	18	10	10	31	14	8	9	17	63	26	44	36	16	12	22	11	2.10033	2.78653	1.9891	2.58587	0.792236	0.0391963	-0.157603	0.751937	-0.0771406	0.982633	0.872699	0.00873762		TRANSSPLICED	Sexual_biased; X2	Peptidase family M48	OMA1	OMA1 homolog, zinc metallopeptidase (S. cerevisiae)	UniRef50_A0A067R4U0, Metalloendopeptidase OMA1, mitochondrial n=1 Tax=Zootermopsis nevadensis TaxID=136037 RepID=A0A067R4U0_ZOONE	Mlig015340.g1, Mlig031530.g1	Mlig015340.g1 {Length: 2118} {TRANSSPLICED} {Pfam: Peptidase family M48 [PF01435.16, score=100.0]} {Human: ENSG00000162600, OMA1, OMA1 homolog, zinc metallopeptidase (S. cerevisiae), [RH, Score=138, Expect=1e-35]} {Smed: dd_Smed_v6_5459_0_2, [RH, Score=183, Expect=4e-54]} {Smes: dd_Smes_v1_14772_1_1, [RH, Score=183, Expect=5e-54]} {UniRef: UniRef50_A0A067R4U0, Metalloendopeptidase OMA1, mitochond…
MligTCv3c-10244.0	6	7	7	7	3	9	8	6	3	5	5	3	7	0	2	5	-0.0192485	-0.585201	1.1449	1.28223	0.3353	0.632673	1.86133	0.0291133	1.16375	0.704758	-0.362288	0.671654			Asexual_biased; Sexual_biased; Xins	Caspase domain	CASP10	caspase 10, apoptosis-related cysteine peptidase	UniRef50_A0A0N5D5X9, Caspase n=2 Tax=Chromadorea TaxID=119089 RepID=A0A0N5D5X9_THECL	Mlig052928.g1	Mlig052928.g1 {Length: 2652} {Pfam: Caspase domain [PF00656.20, score=91.7]} {Human: ENSG00000003400, CASP10, caspase 10, apoptosis-related cysteine peptidase, [Score=79.0, Expect=5e-15]; ENSG00000165806, CASP7, caspase 7, apoptosis-related cysteine peptidase, [Score=76.6, Expect=9e-15]} {Dmel: FBgn0019972, Drice, Death related ICE-like caspase, [Score=74.3, Expect=3e-14]} {Celegans: WBGene000004…
MligTCv3c-10245.0	585	359	385	539	241	250	99	371	805	704	1121	818	396	372	459	293	6.74373	7.16369	6.25298	7.3918	1.32486	3.29816e-07	0.270909	0.295658	-0.449727	0.493799	0.604222	0.00354097								Mlig006956.g3	Mlig006956.g3 {Length: 905} {SignalP} {RNA1509_6241, RNA1509_8949}
MligTCv3c-10245.1	351	217	207	329	203	159	47	287	675	573	888	624	325	321	331	282	6.48516	6.84097	5.74036	6.62533	1.06813	7.98764e-05	-0.173063	0.608982	-0.699101	0.287279	0.542096	0.0217892								Mlig006956.g2, Mlig006956.g1	Mlig006956.g2 {Length: 970} {SignalP} {RNA1509_1354} ### Mlig006956.g1 {Length: 939} {SignalP} {RNA1509_1354}
MligTCv3c-10246.0	0	0	0	1	41	28	14	44	2	0	2	0	47	48	54	49	3.82031	-2.59968	3.36049	-3.49086	-6.25	1.59887e-09	-0.679714	0.774019	-0.412925	0.744627	-5.98321	2.24348e-12	Germline							Mlig023921.g4	Mlig023921.g4 {Length: 623} {RNA1509_41555}
MligTCv3c-10246.1	1	1	0	6	65	27	18	65	4	5	3	1	60	47	44	53	3.86082	-0.886583	3.80088	-0.509573	-4.06242	3.85854e-08	0.406318	0.770532	-0.0104735	0.998513	-4.47921	3.08958e-10								Mlig023921.g1	Mlig023921.g1 {Length: 3809} {Smed: dd_Smed_v6_22487_0_1, [Score=67.8, Expect=2e-12]} {Smes: dd_Smes_v1_55033_1_1, [Score=103, Expect=1e-22]} {RNA1509_11863, RNA1509_1378, RNA1509_17644, RNA1509_22285, RNA1509_22489, RNA1509_2710, RNA1509_30985}
MligTCv3c-10247.0	10	10	12	14	16	10	8	16	29	18	25	24	15	13	10	12	1.82416	1.9904	2.04486	2.04693	0.193094	0.6372	0.0954491	0.879263	0.258559	0.898441	0.356204	0.236377				Helix-loop-helix DNA-binding domain	MXI1	MAX interactor 1	UniRef50_A0A1A8IW21, MAX interactor 1, dimerization protein n=5 Tax=Cyprinodontiformes TaxID=28738 RepID=A0A1A8IW21_NOTKU	Mlig020494.g1	Mlig020494.g1 {Length: 2350} {Pfam: Helix-loop-helix DNA-binding domain [PF00010.24, score=42.2]} {Human: ENSG00000119950, MXI1, MAX interactor 1, [RH, Score=55.5, Expect=2e-08]; ENSG00000059728, MXD1, MAX dimerization protein 1, [RH, Score=54.3, Expect=7e-08]} {Dmel: FBgn0023215, Mnt, Mnt, [Score=50.4, Expect=3e-06]} {Celegans: WBGene00003163, mdl-1, Caenorhabditis elegans Protein MDL-1 (mdl-1) …
MligTCv3c-10247.1	22	9	23	29	21	18	10	26	39	28	40	29	19	20	28	20	2.62636	2.49294	2.61917	2.8849	0.452841	0.159952	0.430827	0.257336	0.033598	0.991422	0.0556119	0.865411				Helix-loop-helix DNA-binding domain	MXI1	MAX interactor 1	UniRef50_A0A1A8IW21, MAX interactor 1, dimerization protein n=5 Tax=Cyprinodontiformes TaxID=28738 RepID=A0A1A8IW21_NOTKU	Mlig018465.g2, Mlig018465.g1	Mlig018465.g2 {Length: 2332} {Pfam: Helix-loop-helix DNA-binding domain [PF00010.24, score=43.1]} {Human: ENSG00000119950, MXI1, MAX interactor 1, [RH, Score=55.8, Expect=3e-08]; ENSG00000059728, MXD1, MAX dimerization protein 1, [RH, Score=55.1, Expect=2e-08]} {Dmel: FBgn0023215, Mnt, Mnt, [Score=48.1, Expect=8e-06]} {Celegans: WBGene00003163, mdl-1, Caenorhabditis elegans Protein MDL-1 (mdl-1) …
MligTCv3c-10247.2	0	0	0	0	0	0	0	0	0	0	0	0	0	0	0	0	N/A	N/A	N/A	N/A	N/A	N/A	N/A	N/A	N/A	N/A	N/A	N/A		NoTransDecoderORF						Mlig016698.g1	Mlig016698.g1 {Length: 1213} {NoTransDecoderORF} {RNA1509_23288}
MligTCv3c-10248.0	34	18	39	31	70	37	19	74	65	75	82	77	81	47	58	62	4.13318	3.65635	3.98977	3.4747	-0.334354	0.308008	-0.13991	0.773103	-0.093439	0.965336	-0.287883	0.317487		TRANSSPLICED	Xins	Autophagy protein Apg6	MPHOSPH9	M-phase phosphoprotein 9	UniRef50_C3ZV35, Putative uncharacterized protein n=1 Tax=Branchiostoma floridae TaxID=7739 RepID=C3ZV35_BRAFL; UniRef50_UPI000695D47C, PREDICTED: M-phase phosphoprotein 9-like n=1 Tax=Lingula unguis TaxID=7574 RepID=UPI000695D47C	Mlig025152.g1, Mlig022315.g1, Mlig025152.g3	Mlig025152.g1 {Length: 2804} {TRANSSPLICED} {Human: ENSG00000051825, MPHOSPH9, M-phase phosphoprotein 9, [RH, Score=66.6, Expect=1e-10]} {Smed: dd_Smed_v6_4196_0_1, [RH, Score=70.5, Expect=2e-12]} {Smes: dd_Smes_v1_40715_1_1, [RH, Score=70.5, Expect=2e-12]} {UniRef: UniRef50_UPI000695D47C, PREDICTED: M-phase phosphoprotein 9-like n=1 Tax=Lingula unguis TaxID=7574 RepID=UPI000695D47C, [Score=75.1,…
MligTCv3c-10249.0	36	29	36	50	34	15	11	55	104	53	72	63	35	48	24	47	3.47822	3.58306	3.17918	3.75504	0.75778	0.0344698	0.211783	0.655558	-0.24245	0.911952	0.303546	0.354544			Asexual_biased; Sexual_biased	Calcium/calmodulin dependent protein kinase II association domain; Protein kinase domain	CAMK2D; CAMK2B	calcium/calmodulin-dependent protein kinase II delta; calcium/calmodulin-dependent protein kinase II beta	UniRef50_E0VZM9, cAMP-dependent protein kinase catalytic subunit, putative (Fragment) n=87 Tax=Protostomia TaxID=33317 RepID=E0VZM9_PEDHC; UniRef50_P15791-6, Isoform Delta 6 of Calcium/calmodulin-dependent protein kinase type II subunit delta n=335 Tax=Gnathostomata TaxID=35060 RepID=P15791-6; UniRef50_Q13557, Calcium/calmodulin-dependent protein kinase type II subunit delta n=1404 Tax=Bilateria …	Mlig004924.g2, Mlig000566.g1	Mlig004924.g2 {Length: 4275} {Pfam: Calcium/calmodulin dependent protein kinase II association domain [PF08332.8, score=171.9]; SnoaL-like domain [PF13474.4, score=30.3]; Protein kinase domain [PF00069.23, score=30.2]; Domain of unknown function (DUF4440) [PF14534.4, score=28.4]} {Human: ENSG00000058404, CAMK2B, calcium/calmodulin-dependent protein kinase II beta, [Score=306, Expect=1e-101]; ENSG…
MligTCv3c-10249.1	7	10	14	14	11	4	2	15	27	11	20	20	10	17	5	18	1.85052	1.68032	1.35907	2.01897	0.834246	0.134567	0.372216	0.586948	-0.429224	0.884552	0.0328062	0.951748			Sexual_biased	Protein kinase domain	CAMK2D	calcium/calmodulin-dependent protein kinase II delta	UniRef50_E0VZM9, cAMP-dependent protein kinase catalytic subunit, putative (Fragment) n=87 Tax=Protostomia TaxID=33317 RepID=E0VZM9_PEDHC; UniRef50_P15791-6, Isoform Delta 6 of Calcium/calmodulin-dependent protein kinase type II subunit delta n=335 Tax=Gnathostomata TaxID=35060 RepID=P15791-6; UniRef50_Q13557, Calcium/calmodulin-dependent protein kinase type II subunit delta n=1404 Tax=Bilateria …	Mlig005291.g2	Mlig005291.g2 {Length: 4124} {Pfam: Protein kinase domain [PF00069.23, score=253.0]; Calcium/calmodulin dependent protein kinase II association domain [PF08332.8, score=170.6]; Protein tyrosine kinase [PF07714.15, score=121.0]; SnoaL-like domain [PF13474.4, score=28.8]; Domain of unknown function (DUF4440) [PF14534.4, score=26.9]; Phosphotransferase enzyme family [PF01636.21, score=18.9]} {Human:…
MligTCv3c-1025.0	0	0	0	0	0	0	0	0	0	0	1	0	0	1	0	0	-3.82421	-4.59373	N/A	N/A	N/A	N/A	N/A	N/A	N/A	N/A	N/A	N/A		NoTransDecoderORF						Mlig004785.g23	Mlig004785.g23 {Length: 3320} {NoTransDecoderORF} {RNA1509_5808}
MligTCv3c-10250.0	15	10	30	24	10	5	5	13	28	17	22	27	11	12	8	12	1.61399	1.96329	1.433	2.83834	1.58179	0.00068641	0.907754	0.0455164	-0.135065	0.970659	0.538967	0.187625				Innexin			UniRef50_A0A1I8IF30, Innexin n=3 Tax=Macrostomum lignano TaxID=282301 RepID=A0A1I8IF30_9PLAT	Mlig044939.g3, Mlig046093.g2	Mlig044939.g3 {Length: 3539} {Pfam: Innexin [PF00876.16, score=355.6]} {Dmel: FBgn0265274, Inx3, Innexin 3, [Score=87.8, Expect=1e-18]} {Celegans: WBGene00006747, unc-7, Caenorhabditis elegans Protein UNC-7, isoform a., [Score=251, Expect=4e-79]} {Smed: dd_Smed_v6_6114_0_1, [Score=264, Expect=2e-80]} {Smes: dd_Smes_v1_36486_1_1, [Score=263, Expect=4e-83]} {Smans: Smp_187190.1, [Score=246, Expect=…
MligTCv3c-10251.0	11	8	12	9	5	2	4	6	25	22	19	16	6	5	6	7	0.767056	1.77445	0.492456	1.85856	1.53364	0.00266007	0.122115	0.848366	-0.231401	0.95156	1.18012	0.00513881			Asexual_biased; X1	EF hand; EF-hand domain pair	CALML3	calmodulin-like 3	UniRef50_K1PMY9, Calmodulin n=1 Tax=Crassostrea gigas TaxID=29159 RepID=K1PMY9_CRAGI; UniRef50_P27482, Calmodulin-like protein 3 n=44 Tax=Eukaryota TaxID=2759 RepID=CALL3_HUMAN; UniRef50_P59220, Calmodulin-7 n=165 Tax=cellular organisms TaxID=131567 RepID=CALM7_ARATH; UniRef50_UPI000778A20B, UPI000778A20B related cluster n=1 Tax=unknown TaxID= RepID=UPI000778A20B	Mlig059430.g1, Mlig047951.g1, Mlig011670.g6	Mlig059430.g1 {Length: 865} {Pfam: EF hand [PF00036.30, score=79.7]; EF-hand domain pair [PF13499.4, score=75.0]; EF-hand domain pair [PF13833.4, score=70.9]; EF-hand domain [PF13405.4, score=69.4]; EF hand [PF13202.4, score=55.7]; EF-hand domain [PF14658.4, score=24.0]; Cytoskeletal-regulatory complex EF hand [PF12763.5, score=19.1]} {Human: ENSG00000178363, CALML3, calmodulin-like 3, [Score=89.…
MligTCv3c-10252.0	6	3	2	4	1	3	2	6	8	4	8	2	3	2	5	3	-0.12415	-0.1432	-0.0221875	0.422388	0.616887	0.398852	0.585979	0.495292	0.136231	0.982728	0.167139	0.810556				Leucine rich repeat	SLIT2	slit homolog 2 (Drosophila)	UniRef50_UPI0006B07DA1, PREDICTED: carboxypeptidase N subunit 2-like n=1 Tax=Limulus polyphemus TaxID=6850 RepID=UPI0006B07DA1	Mlig055558.g1	Mlig055558.g1 {Length: 3342} {SignalP} {Pfam: Leucine rich repeat [PF13855.4, score=53.0]; Leucine Rich repeats (2 copies) [PF12799.5, score=52.2]; Leucine rich repeat N-terminal domain [PF01462.16, score=21.8]; TMEM154 protein family [PF15102.4, score=20.4]; Ephrin type-A receptor 2 transmembrane domain [PF14575.4, score=20.1]} {Human: ENSG00000145147, SLIT2, slit homolog 2 (Drosophila), [Score=…
MligTCv3c-10252.1	5	4	1	6	2	7	3	2	7	7	8	9	2	5	3	2	-0.23648	0.369516	0.229512	0.505714	0.464806	0.536132	0.177138	0.863203	0.482057	0.918745	0.769725	0.225724				Leucine rich repeat	SLIT2	slit homolog 2 (Drosophila)	UniRef50_UPI0006B07DA1, PREDICTED: carboxypeptidase N subunit 2-like n=1 Tax=Limulus polyphemus TaxID=6850 RepID=UPI0006B07DA1	Mlig000711.g1, Mlig000711.g4	Mlig000711.g1 {Length: 4268} {SignalP} {Pfam: Leucine rich repeat [PF13855.4, score=56.3]; Leucine Rich repeats (2 copies) [PF12799.5, score=49.3]; Leucine rich repeat N-terminal domain [PF01462.16, score=20.8]; Ephrin type-A receptor 2 transmembrane domain [PF14575.4, score=19.9]; Endothelial cell-specific chemotaxis regulator [PF15820.3, score=19.9]} {Human: ENSG00000145147, SLIT2, slit homolog…
MligTCv3c-10253.0	3	3	1	1	0	3	0	3	12	9	11	6	4	0	5	5	-0.0149724	0.653899	-1.02622	-0.476504	0.69841	0.556569	-1.06111	0.29946	-0.922133	0.853791	0.837386	0.212763			Sexual_biased; X1	Apoptosis inhibitory protein 5 (API5)	API5	apoptosis inhibitor 5	UniRef50_Q9BZZ5, Apoptosis inhibitor 5 n=248 Tax=Euteleostomi TaxID=117571 RepID=API5_HUMAN	Mlig000735.g1	Mlig000735.g1 {Length: 3087} {Pfam: Apoptosis inhibitory protein 5 (API5) [PF05918.9, score=268.4]; HEAT repeats [PF13646.4, score=20.0]} {Human: ENSG00000166181, API5, apoptosis inhibitor 5, [Score=160, Expect=3e-42]} {Dmel: FBgn0027885, Aac11, Aac11, [Score=123, Expect=2e-29]} {Smed: dd_Smed_v6_2384_0_1, [Score=51.2, Expect=1e-06]} {Smes: dd_Smes_v1_66593_1_1, [Score=53.9, Expect=2e-07]} {Smans…
MligTCv3c-10253.1	14	7	4	12	11	12	1	19	38	23	42	43	9	24	16	14	2.17205	2.59468	1.77757	1.71502	0.116067	0.851456	-0.834242	0.135421	-0.338153	0.907795	0.612155	0.124733			Sexual_biased; X1	Apoptosis inhibitory protein 5 (API5)	API5	apoptosis inhibitor 5	UniRef50_S7N1A9, Tetratricopeptide repeat protein 17 n=3 Tax=Boreoeutheria TaxID=1437010 RepID=S7N1A9_MYOBR	Mlig016967.g2, Mlig016967.g1	Mlig016967.g2 {Length: 2703} {Pfam: Apoptosis inhibitory protein 5 (API5) [PF05918.9, score=149.3]} {Human: ENSG00000166181, API5, apoptosis inhibitor 5, [Score=117, Expect=1e-28]} {Dmel: FBgn0027885, Aac11, Aac11, [Score=69.3, Expect=2e-12]} {Smans: Smp_197180.1, [Score=78.6, Expect=4e-16]} {UniRef: UniRef50_S7N1A9, Tetratricopeptide repeat protein 17 n=3 Tax=Boreoeutheria TaxID=1437010 RepID=S7…
MligTCv3c-10254.0	86	52	51	45	116	59	88	115	64	31	108	83	215	115	58	132	5.19887	3.54753	5.03254	4.4279	-0.409846	0.349583	0.911885	0.085201	-0.125473	0.965593	-1.4472	0.000830339		TRANSSPLICED	Sexual_biased; Sexual_specific; X1; X2	Protein kinase domain	NEK8	NIMA (never in mitosis gene a)- related kinase 8	UniRef50_A0A088RL40, Protein kinase, putative n=9 Tax=Leishmaniinae TaxID=1286322 RepID=A0A088RL40_9TRYP; UniRef50_A0A0S4IRB1, Protein kinase, putative n=1 Tax=Bodo saltans TaxID=75058 RepID=A0A0S4IRB1_BODSA	Mlig048522.g1	Mlig048522.g1 {Length: 2504} {TRANSSPLICED} {Pfam: Protein kinase domain [PF00069.23, score=117.5]; Protein tyrosine kinase [PF07714.15, score=100.7]; Phosphotransferase enzyme family [PF01636.21, score=24.4]; Lipopolysaccharide kinase (Kdo/WaaP) family [PF06293.12, score=21.2]} {Human: ENSG00000160602, NEK8, NIMA (never in mitosis gene a)- related kinase 8, [Score=76.6, Expect=2e-16]; ENSG000001…
MligTCv3c-10254.1	2	0	1	0	4	2	4	9	5	5	3	6	3	8	2	2	0.0863376	-0.335498	0.642271	-1.89536	-2.22619	0.0317532	-1.42171	0.307446	0.579484	0.880583	-0.224996	0.774192		TRANSSPLICED		Protein kinase domain	NEK8	NIMA (never in mitosis gene a)- related kinase 8	UniRef50_Q86SG6, Serine/threonine-protein kinase Nek8 n=256 Tax=Bilateria TaxID=33213 RepID=NEK8_HUMAN	Mlig024851.g3	Mlig024851.g3 {Length: 3221} {TRANSSPLICED} {Pfam: Protein kinase domain [PF00069.23, score=180.8]; Protein tyrosine kinase [PF07714.15, score=129.8]; Regulator of chromosome condensation (RCC1) repeat [PF00415.16, score=60.3]; Kinase-like [PF14531.4, score=23.5]; Regulator of chromosome condensation (RCC1) repeat [PF13540.4, score=23.0]; Phosphotransferase enzyme family [PF01636.21, score=19.5]}…
MligTCv3c-10254.2	5	1	3	4	4	1	2	5	7	8	9	6	3	3	2	0	-0.831	0.320871	-0.0231105	0.213646	0.414229	0.597926	-0.063546	0.964034	0.807422	0.837368	1.2852	0.0528639		TRANSSPLICED		Protein kinase domain	NEK8	NIMA (never in mitosis gene a)- related kinase 8	UniRef50_Q86SG6, Serine/threonine-protein kinase Nek8 n=256 Tax=Bilateria TaxID=33213 RepID=NEK8_HUMAN	Mlig030315.g2, Mlig023701.g7	Mlig030315.g2 {Length: 3028} {TRANSSPLICED} {Pfam: Protein kinase domain [PF00069.23, score=179.8]; Protein tyrosine kinase [PF07714.15, score=129.4]; Regulator of chromosome condensation (RCC1) repeat [PF00415.16, score=59.9]; Kinase-like [PF14531.4, score=23.4]; Regulator of chromosome condensation (RCC1) repeat [PF13540.4, score=22.4]; Phosphotransferase enzyme family [PF01636.21, score=19.5]}…
MligTCv3c-10255.0	33	28	29	50	41	31	30	53	96	89	96	84	58	47	33	36	3.61756	3.93504	3.70021	3.63457	0.133956	0.624656	-0.252342	0.419313	0.118649	0.94323	0.504947	0.0260147		TRANSSPLICED	Sexual_biased; X1	Dephospho-CoA kinase	COASY	CoA synthase	UniRef50_Q66HW0, Zgc:92337 n=34 Tax=Vertebrata TaxID=1261581 RepID=Q66HW0_DANRE	Mlig017605.g1, Mlig052555.g1, Mlig014823.g1, Mlig014823.g2, Mlig011444.g1	Mlig017605.g1 {Length: 2321} {TRANSSPLICED} {Pfam: Dephospho-CoA kinase [PF01121.18, score=132.1]} {Human: ENSG00000068120, COASY, CoA synthase, [RH, Score=179, Expect=3e-49]} {Dmel: FBgn0035632, Ppat-Dpck, Bifunctional Phosphopantetheine adenylyltransferase - Dephospho-CoA kinase, [RH, Score=179, Expect=4e-50]} {Celegans: WBGene00022031, Y65B4A.8, Caenorhabditis elegans Protein Y65B4A.8 (Y65B4A.…
MligTCv3c-10255.1	0	0	0	0	0	0	0	1	1	1	1	1	0	0	0	0	N/A	-2.59106	-3.60773	N/A	N/A	N/A	N/A	N/A	N/A	N/A	N/A	N/A			Sexual_biased; X1	Dephospho-CoA kinase	COASY	CoA synthase	UniRef50_UPI0009481B6E, UPI0009481B6E related cluster n=1 Tax=unknown TaxID= RepID=UPI0009481B6E	Mlig017605.g2	Mlig017605.g2 {Length: 2106} {Pfam: Dephospho-CoA kinase [PF01121.18, score=102.0]} {Human: ENSG00000068120, COASY, CoA synthase, [Score=118, Expect=3e-29]} {Dmel: FBgn0035632, Ppat-Dpck, Bifunctional Phosphopantetheine adenylyltransferase - Dephospho-CoA kinase, [Score=110, Expect=1e-26]} {Celegans: WBGene00022031, Y65B4A.8, Caenorhabditis elegans Protein Y65B4A.8 (Y65B4A.8) mRNA, complete cds.,…
MligTCv3c-10256.0	59	79	61	96	36	33	19	59	145	89	195	127	35	33	33	29	3.20411	4.50982	3.57374	4.72743	1.34674	4.39696e-06	0.265765	0.368686	0.41213	0.716015	1.49311	5.84033e-07		TRANSSPLICED	Xins	ARP2/3 complex 16 kDa subunit (p16-Arc)	ARPC5	actin related protein 2/3 complex, subunit 5, 16kDa	UniRef50_E9FWA9, Actin-related protein 2/3 complex subunit 5 n=7 Tax=Daphnia TaxID=6668 RepID=E9FWA9_DAPPU; UniRef50_O15511, Actin-related protein 2/3 complex subunit 5 n=120 Tax=Bilateria TaxID=33213 RepID=ARPC5_HUMAN	Mlig014373.g2	Mlig014373.g2 {Length: 1757} {TRANSSPLICED} {Pfam: ARP2/3 complex 16 kDa subunit (p16-Arc) [PF04699.12, score=126.7]} {Human: ENSG00000162704, ARPC5, actin related protein 2/3 complex, subunit 5, 16kDa, [Score=91.7, Expect=1e-23]} {Dmel: FBgn0031437, Arpc5, Actin-related protein 2/3 complex, subunit 5, [Score=89.0, Expect=6e-23]} {Celegans: WBGene00000205, arx-7, Caenorhabditis elegans Protein AR…
MligTCv3c-10256.1	16	11	15	23	6	7	5	11	23	14	33	30	10	7	6	5	0.977759	2.04686	1.25793	2.53108	1.45458	0.000443622	0.521955	0.192999	0.312526	0.916894	1.24515	0.00127799		TRANSSPLICED	Xins	ARP2/3 complex 16 kDa subunit (p16-Arc)	ARPC5	actin related protein 2/3 complex, subunit 5, 16kDa	UniRef50_E9FWA9, Actin-related protein 2/3 complex subunit 5 n=7 Tax=Daphnia TaxID=6668 RepID=E9FWA9_DAPPU; UniRef50_O15511, Actin-related protein 2/3 complex subunit 5 n=120 Tax=Bilateria TaxID=33213 RepID=ARPC5_HUMAN	Mlig007724.g2	Mlig007724.g2 {Length: 1850} {TRANSSPLICED} {Pfam: ARP2/3 complex 16 kDa subunit (p16-Arc) [PF04699.12, score=126.7]} {Human: ENSG00000162704, ARPC5, actin related protein 2/3 complex, subunit 5, 16kDa, [Score=91.7, Expect=1e-23]} {Dmel: FBgn0031437, Arpc5, Actin-related protein 2/3 complex, subunit 5, [Score=89.0, Expect=6e-23]} {Celegans: WBGene00000205, arx-7, Caenorhabditis elegans Protein AR…
MligTCv3c-10256.2	3	5	2	9	2	2	3	3	8	4	13	3	4	5	2	1	-0.243245	0.20084	-0.266728	0.74615	1.18192	0.109122	0.575886	0.487132	0.00952193	0.999959	0.615553	0.356683		TRANSSPLICED	Xins	ARP2/3 complex 16 kDa subunit (p16-Arc)	ARPC5	actin related protein 2/3 complex, subunit 5, 16kDa	UniRef50_E9FWA9, Actin-related protein 2/3 complex subunit 5 n=7 Tax=Daphnia TaxID=6668 RepID=E9FWA9_DAPPU; UniRef50_O15511, Actin-related protein 2/3 complex subunit 5 n=120 Tax=Bilateria TaxID=33213 RepID=ARPC5_HUMAN	Mlig008767.g1	Mlig008767.g1 {Length: 2636} {TRANSSPLICED} {Pfam: ARP2/3 complex 16 kDa subunit (p16-Arc) [PF04699.12, score=126.7]} {Human: ENSG00000162704, ARPC5, actin related protein 2/3 complex, subunit 5, 16kDa, [Score=91.7, Expect=1e-23]} {Dmel: FBgn0031437, Arpc5, Actin-related protein 2/3 complex, subunit 5, [Score=89.0, Expect=6e-23]} {Celegans: WBGene00000205, arx-7, Caenorhabditis elegans Protein AR…
MligTCv3c-10257.0	16	32	12	32	46	55	36	82	56	54	66	41	78	47	61	50	4.05129	3.178	4.18186	3.03513	-0.944562	0.00315959	-0.0901642	0.864216	0.16947	0.923243	-0.684928	0.014327	Germline	TRANSSPLICED	Xins	Histidine phosphatase superfamily (branch 2)	MINPP1	multiple inositol-polyphosphate phosphatase 1	UniRef50_UPI000698D8DF, PREDICTED: multiple inositol polyphosphate phosphatase 1-like n=1 Tax=Lingula unguis TaxID=7574 RepID=UPI000698D8DF	Mlig029796.g1	Mlig029796.g1 {Length: 2876} {TRANSSPLICED} {Pfam: Histidine phosphatase superfamily (branch 2) [PF00328.20, score=81.9]} {Human: ENSG00000107789, MINPP1, multiple inositol-polyphosphate phosphatase 1, [RH, Score=142, Expect=1e-36]} {Dmel: FBgn0026060, Mipp2, Multiple inositol polyphosphate phosphatase 2, [RH, Score=111, Expect=3e-26]} {Smed: dd_Smed_v6_11862_0_1, [RH, Score=174, Expect=5e-49]; d…
MligTCv3c-10257.1	19	6	20	14	38	36	20	61	48	38	59	45	53	37	36	37	3.52494	2.97865	3.65192	2.41997	-1.04656	0.0022038	-0.520792	0.205754	0.171471	0.923679	-0.354299	0.20213		TRANSSPLICED	Xins	Histidine phosphatase superfamily (branch 2)	MINPP1	multiple inositol-polyphosphate phosphatase 1	UniRef50_UPI000698D8DF, PREDICTED: multiple inositol polyphosphate phosphatase 1-like n=1 Tax=Lingula unguis TaxID=7574 RepID=UPI000698D8DF	Mlig034480.g3, Mlig034480.g2	Mlig034480.g3 {Length: 3161} {TRANSSPLICED} {Pfam: Histidine phosphatase superfamily (branch 2) [PF00328.20, score=81.2]} {Human: ENSG00000107789, MINPP1, multiple inositol-polyphosphate phosphatase 1, [RH, Score=148, Expect=9e-39]} {Dmel: FBgn0026060, Mipp2, Multiple inositol polyphosphate phosphatase 2, [RH, Score=114, Expect=2e-27]} {Smed: dd_Smed_v6_11862_0_1, [RH, Score=177, Expect=6e-50]; d…
MligTCv3c-10258.0	0	3	0	1	1	1	0	0	1	2	4	4	0	2	0	1	-2.23491	-1.12848	-2.60194	-1.48228	N/A	N/A	N/A	N/A	N/A	N/A	N/A	N/A				Glycine rich protein family				Mlig037820.g1	Mlig037820.g1 {Length: 2269} {Pfam: Glycine rich protein family [PF07172.9, score=21.2]}
MligTCv3c-10259.0	8	5	9	17	5	4	2	7	19	11	16	15	5	2	6	9	0.647065	1.33464	0.558078	1.78132	1.39665	0.00741446	0.48556	0.373876	-0.0425806	0.998097	0.868513	0.0565433			Sigma neoblasts; Asexual_biased; X2	Homeobox domain	PITX2	paired-like homeodomain 2	UniRef50_Q9U637, Pituitary homeobox x n=19 Tax=Bilateria TaxID=33213 RepID=PITX_BRABE	Mlig034638.g2	Mlig034638.g2 {Length: 1578} {Pfam: Homeobox domain [PF00046.27, score=71.1]} {Human: ENSG00000164093, PITX2, paired-like homeodomain 2, [Score=99.0, Expect=1e-23]; ENSG00000107859, PITX3, paired-like homeodomain 3, [Score=98.6, Expect=9e-24]; ENSG00000069011, PITX1, paired-like homeodomain 1, [Score=95.9, Expect=1e-22]} {Dmel: FBgn0020912, Ptx1, Ptx1, [Score=99.4, Expect=2e-23]} {Celegans: WBGen…
MligTCv3c-10259.1	5	4	5	10	5	4	0	9	23	5	16	14	5	4	4	7	0.506964	1.242	0.535019	1.08822	0.726037	0.264855	-0.115786	0.90226	0.0775303	0.990444	0.919353	0.0823297		TRANSSPLICED	Sigma neoblasts; Asexual_biased; X2	Homeobox domain	PITX3	paired-like homeodomain 3	UniRef50_Q9U637, Pituitary homeobox x n=19 Tax=Bilateria TaxID=33213 RepID=PITX_BRABE	Mlig007794.g2, Mlig007794.g1	Mlig007794.g2 {Length: 2662} {TRANSSPLICED} {Pfam: Homeobox domain [PF00046.27, score=71.8]} {Human: ENSG00000107859, PITX3, paired-like homeodomain 3, [Score=98.2, Expect=5e-23]; ENSG00000164093, PITX2, paired-like homeodomain 2, [Score=98.2, Expect=8e-23]; ENSG00000069011, PITX1, paired-like homeodomain 1, [Score=95.5, Expect=7e-22]} {Dmel: FBgn0020912, Ptx1, Ptx1, [Score=99.4, Expect=1e-22]} {…
MligTCv3c-1026.0	0	0	0	0	1	1	1	0	0	0	0	0	0	0	0	0	N/A	N/A	-2.00814	N/A	N/A	N/A	N/A	N/A	N/A	N/A	N/A	N/A		NoTransDecoderORF						Mlig033210.g1	Mlig033210.g1 {Length: 892} {NoTransDecoderORF} {RNA1509_39510}
MligTCv3c-10260.0	0	0	0	1	0	0	1	1	0	0	0	1	0	0	0	0	N/A	-4.59084	-2.59874	-3.49086	N/A	N/A	N/A	N/A	N/A	N/A	N/A	N/A		TRANSSPLICED	Sexual_biased; Xins	Protein kinase domain; Protein tyrosine kinase	MAP3K9	mitogen-activated protein kinase kinase kinase 9	UniRef50_A0A087TB81, Mitogen-activated protein kinase kinase kinase 9 (Fragment) n=7 Tax=Ecdysozoa TaxID=1206794 RepID=A0A087TB81_9ARAC; UniRef50_K1Q1X5, Mitogen-activated protein kinase kinase kinase 9 n=4 Tax=Mollusca TaxID=6447 RepID=K1Q1X5_CRAGI	Mlig014847.g6, Mlig051302.g1	Mlig014847.g6 {Length: 4468} {TRANSSPLICED} {Pfam: Protein kinase domain [PF00069.23, score=102.9]; Protein tyrosine kinase [PF07714.15, score=97.7]; Variant SH3 domain [PF14604.4, score=23.9]; SH3 domain [PF00018.26, score=21.2]} {Human: ENSG00000006432, MAP3K9, mitogen-activated protein kinase kinase kinase 9, [Score=139, Expect=7e-35]} {Dmel: FBgn0030018, slpr, slipper, [Score=116, Expect=2e-2…
MligTCv3c-10260.1	13	8	9	8	8	17	6	17	42	36	31	22	11	17	24	18	2.321	2.4499	1.98167	1.78128	-0.0150663	0.979958	-0.625162	0.236739	-0.295416	0.909122	0.314679	0.399211		TRANSSPLICED NoTransDecoderORF	Sexual_biased; Xins	Protein tyrosine kinase	MAP3K9	mitogen-activated protein kinase kinase kinase 9	UniRef50_K1Q1X5, Mitogen-activated protein kinase kinase kinase 9 n=4 Tax=Mollusca TaxID=6447 RepID=K1Q1X5_CRAGI	Mlig014847.g1, Mlig014847.g4, Mlig024059.g1	Mlig014847.g1 {Length: 4382} {TRANSSPLICED} {Pfam: Protein tyrosine kinase [PF07714.15, score=145.0]; Protein kinase domain [PF00069.23, score=122.8]; Variant SH3 domain [PF14604.4, score=22.0]; SH3 domain [PF00018.26, score=19.6]} {Human: ENSG00000006432, MAP3K9, mitogen-activated protein kinase kinase kinase 9, [RH, Score=251, Expect=1e-68]} {Dmel: FBgn0030018, slpr, slipper, [RH, Score=213, Ex…
MligTCv3c-10261.0	109	136	110	189	129	117	74	117	431	303	434	366	150	142	123	111	5.21986	5.98971	5.20969	5.6	0.589833	0.00463195	-0.339237	0.161478	0.02992	0.987687	0.95899	1.6237e-05			Asexual_biased	Doublecortin	DCDC5	doublecortin domain containing 5	UniRef50_K1Q4J0, Doublecortin domain-containing protein 5 n=2 Tax=Crassostrea gigas TaxID=29159 RepID=K1Q4J0_CRAGI; UniRef50_UPI000697C9B0, PREDICTED: uncharacterized protein LOC106169385 isoform X1 n=4 Tax=Lingula unguis TaxID=7574 RepID=UPI000697C9B0	Mlig002406.g3	Mlig002406.g3 {Length: 7478} {Pfam: Doublecortin [PF03607.15, score=69.5]; Cep120 protein [PF12416.6, score=51.1]; KHA, dimerisation domain of potassium ion channel [PF11834.6, score=41.5]; CIDE-N domain [PF02017.13, score=22.8]} {Human: ENSG00000170959, DCDC5, doublecortin domain containing 5, [RH, Score=179, Expect=4e-45]} {Smed: dd_Smed_v6_11770_0_1, [RH, Score=241, Expect=9e-64]} {Smes: dd_Sm…
MligTCv3c-10261.1	800	456	295	632	726	360	365	595	1336	946	914	866	610	437	548	457	7.17968	7.40193	7.43259	7.59945	0.353205	0.163017	0.234669	0.492609	0.293241	0.800953	0.411777	0.0972374			Asexual_biased	Doublecortin	DCDC5	doublecortin domain containing 5	UniRef50_UPI000697C9B0, PREDICTED: uncharacterized protein LOC106169385 isoform X1 n=4 Tax=Lingula unguis TaxID=7574 RepID=UPI000697C9B0	Mlig002406.g2, Mlig002406.g1	Mlig002406.g2 {Length: 7471} {Pfam: Doublecortin [PF03607.15, score=72.1]; Cep120 protein [PF12416.6, score=51.1]; KHA, dimerisation domain of potassium ion channel [PF11834.6, score=41.8]; CIDE-N domain [PF02017.13, score=21.5]} {Human: ENSG00000170959, DCDC5, doublecortin domain containing 5, [RH, Score=183, Expect=2e-46]} {Smed: dd_Smed_v6_11770_0_1, [RH, Score=243, Expect=2e-64]} {Smes: dd_Sm…
MligTCv3c-10262.0	2	3	2	0	5	2	0	9	16	4	12	15	4	3	3	3	-0.12402	0.949495	0.361798	-0.661578	-0.815738	0.39646	-1.53544	0.111027	0.517911	0.918745	1.23762	0.0570124		TRANSSPLICED	Asexual_biased	Ankyrin repeats (3 copies)	ANK3	ankyrin 3, node of Ranvier (ankyrin G)	UniRef50_A0A068X0J7, Hypothetical transcript n=4 Tax=Cyclophyllidea TaxID=6201 RepID=A0A068X0J7_HYMMI	Mlig015420.g1	Mlig015420.g1 {Length: 2661} {TRANSSPLICED} {Pfam: Ankyrin repeats (3 copies) [PF12796.5, score=177.9]; Ankyrin repeats (many copies) [PF13637.4, score=108.6]; Ankyrin repeat [PF00023.28, score=100.2]; Ankyrin repeat [PF13606.4, score=97.2]; Ankyrin repeats (many copies) [PF13857.4, score=92.6]} {Human: ENSG00000151150, ANK3, ankyrin 3, node of Ranvier (ankyrin G), [Score=80.9, Expect=1e-15]; ENS…
MligTCv3c-10262.1	4	7	3	6	13	3	0	3	26	13	15	17	6	11	4	3	0.761699	1.55137	0.628894	0.840439	0.39136	0.633691	-0.66322	0.412196	-0.0868688	0.989995	0.967711	0.086775		TRANSSPLICED	Neural (non-ciliated); Sigma neoblasts; Asexual_biased; Xins	Ankyrin repeats (3 copies)	ANK3	ankyrin 3, node of Ranvier (ankyrin G)	UniRef50_A0A068X0J7, Hypothetical transcript n=4 Tax=Cyclophyllidea TaxID=6201 RepID=A0A068X0J7_HYMMI	Mlig029212.g4	Mlig029212.g4 {Length: 3644} {TRANSSPLICED} {Pfam: Ankyrin repeats (3 copies) [PF12796.5, score=171.6]; Ankyrin repeats (many copies) [PF13637.4, score=103.8]; Ankyrin repeat [PF13606.4, score=95.6]; Ankyrin repeat [PF00023.28, score=95.4]; Ankyrin repeats (many copies) [PF13857.4, score=87.7]} {Human: ENSG00000151150, ANK3, ankyrin 3, node of Ranvier (ankyrin G), [Score=79.7, Expect=3e-15]; ENSG…
MligTCv3c-10262.2	7	4	4	4	7	4	2	6	23	12	16	16	9	7	6	5	0.927135	1.46777	0.638552	0.772589	0.314293	0.626267	-0.651032	0.221757	-0.243236	0.947391	0.722089	0.0563926		TRANSSPLICED	Neural (non-ciliated); Sigma neoblasts; Asexual_biased; Xins	Ankyrin repeats (3 copies)	ANK3	ankyrin 3, node of Ranvier (ankyrin G)	UniRef50_A0A068X0J7, Hypothetical transcript n=4 Tax=Cyclophyllidea TaxID=6201 RepID=A0A068X0J7_HYMMI	Mlig029212.g2	Mlig029212.g2 {Length: 3001} {TRANSSPLICED} {Pfam: Ankyrin repeats (3 copies) [PF12796.5, score=169.5]; Ankyrin repeats (many copies) [PF13637.4, score=108.5]; Ankyrin repeat [PF00023.28, score=99.1]; Ankyrin repeat [PF13606.4, score=93.5]; Ankyrin repeats (many copies) [PF13857.4, score=92.2]} {Human: ENSG00000151150, ANK3, ankyrin 3, node of Ranvier (ankyrin G), [Score=80.5, Expect=2e-15]} {Dme…
MligTCv3c-10263.0	19	11	40	29	14	11	8	20	33	31	48	28	19	13	11	12	1.95498	2.53935	2.11996	3.17092	1.23279	0.00339208	0.669667	0.131024	0.204264	0.947893	0.767387	0.0473831		TRANSSPLICED		HEAT repeats	HEATR4	HEAT repeat containing 4	UniRef50_UPI00035A22A4, PREDICTED: HEAT repeat-containing protein 4-like isoform X1 n=2 Tax=Aplysia californica TaxID=6500 RepID=UPI00035A22A4	Mlig013226.g6, Mlig000186.g11, Mlig000186.g8	Mlig013226.g6 {Length: 4861} {TRANSSPLICED} {Pfam: HEAT repeats [PF13646.4, score=77.4]; HEAT repeat [PF02985.20, score=45.7]; HEAT-like repeat [PF13513.4, score=22.9]; non-SMC mitotic condensation complex subunit 1 [PF12717.5, score=19.6]} {Human: ENSG00000187105, HEATR4, HEAT repeat containing 4, [RH, Score=340, Expect=7e-99]} {Smed: dd_Smed_v6_16127_0_1, [RH, Score=440, Expect=1e-133]} {Smes: …
MligTCv3c-10264.0	2	1	3	4	13	14	3	19	34	23	35	21	20	12	18	10	2.07074	2.22093	1.98086	-0.167173	-1.92888	0.00051184	-2.30862	0.000269399	-0.0445014	0.992505	0.335238	0.297801		TRANSSPLICED		Osteopetrosis-associated transmembrane protein 1 precursor	OSTM1	osteopetrosis associated transmembrane protein 1	UniRef50_C4A012, Putative uncharacterized protein (Fragment) n=2 Tax=Branchiostoma floridae TaxID=7739 RepID=C4A012_BRAFL	Mlig012984.g3	Mlig012984.g3 {Length: 1951} {TRANSSPLICED} {SignalP} {Pfam: Osteopetrosis-associated transmembrane protein 1 precursor [PF09777.7, score=124.7]} {Human: ENSG00000081087, OSTM1, osteopetrosis associated transmembrane protein 1, [Score=63.9, Expect=4e-11]} {Dmel: FBgn0035440, CG14969, , [Score=52.8, Expect=9e-08]} {Celegans: WBGene00009627, F42A8.3, Caenorhabditis elegans Protein F42A8.3 (F42A8.3)…
MligTCv3c-10264.1	9	6	10	11	7	4	3	11	19	10	21	14	10	11	10	11	1.57761	1.39683	1.02462	1.69041	0.841978	0.0567611	0.327222	0.545867	-0.500634	0.816548	0.0141225	0.972797		TRANSSPLICED	Xins	Osteopetrosis-associated transmembrane protein 1 precursor	OSTM1	osteopetrosis associated transmembrane protein 1	UniRef50_UPI000695DD77, PREDICTED: osteopetrosis-associated transmembrane protein 1-like n=1 Tax=Lingula unguis TaxID=7574 RepID=UPI000695DD77	Mlig003211.g3	Mlig003211.g3 {Length: 2138} {TRANSSPLICED} {SignalP} {Pfam: Osteopetrosis-associated transmembrane protein 1 precursor [PF09777.7, score=129.8]} {Human: ENSG00000081087, OSTM1, osteopetrosis associated transmembrane protein 1, [Score=67.0, Expect=4e-12]} {Dmel: FBgn0035440, CG14969, , [RH, Score=58.9, Expect=9e-10]} {Celegans: WBGene00009627, F42A8.3, Caenorhabditis elegans Protein F42A8.3 (F42A…
MligTCv3c-10264.2	24	27	26	35	16	19	18	42	40	20	47	34	36	37	35	24	3.21859	2.53115	2.971	3.33221	0.556119	0.0799323	0.838121	0.022958	-0.211603	0.911952	-0.493605	0.0910914		TRANSSPLICED	Xins	Osteopetrosis-associated transmembrane protein 1 precursor	OSTM1	osteopetrosis associated transmembrane protein 1	UniRef50_C4A012, Putative uncharacterized protein (Fragment) n=2 Tax=Branchiostoma floridae TaxID=7739 RepID=C4A012_BRAFL; UniRef50_UPI000695DD77, PREDICTED: osteopetrosis-associated transmembrane protein 1-like n=1 Tax=Lingula unguis TaxID=7574 RepID=UPI000695DD77	Mlig030096.g3	Mlig030096.g3 {Length: 2001} {TRANSSPLICED} {SignalP} {Pfam: Osteopetrosis-associated transmembrane protein 1 precursor [PF09777.7, score=132.4]} {Human: ENSG00000081087, OSTM1, osteopetrosis associated transmembrane protein 1, [Score=68.6, Expect=1e-12]} {Dmel: FBgn0035440, CG14969, , [RH, Score=57.4, Expect=3e-09]} {Celegans: WBGene00009627, F42A8.3, Caenorhabditis elegans Protein F42A8.3 (F42A…
MligTCv3c-10265.0	0	0	0	1	1	0	2	5	2	2	0	0	0	0	0	0	N/A	-2.58983	-0.608008	-3.49086	N/A	N/A	N/A	N/A	N/A	N/A	N/A	N/A		TRANSSPLICED		Lipase (class 3)	DAGLA	diacylglycerol lipase, alpha	UniRef50_A0A067R0A6, Sn1-specific diacylglycerol lipase alpha n=54 Tax=Neoptera TaxID=33340 RepID=A0A067R0A6_ZOONE	Mlig016446.g1	Mlig016446.g1 {Length: 4742} {TRANSSPLICED} {Pfam: Lipase (class 3) [PF01764.23, score=33.8]} {Human: ENSG00000134780, DAGLA, diacylglycerol lipase, alpha, [Score=159, Expect=3e-39]} {Dmel: FBgn0261244, inaE, inactivation no afterpotential E, [Score=189, Expect=4e-49]} {Celegans: WBGene00018364, dagl-2, Caenorhabditis elegans Protein F42G9.6, isoform b (F42G9.6) mRNA, complete cds., [Score=54.7, …
MligTCv3c-10265.1	3	8	5	9	4	7	3	4	18	13	10	14	8	5	1	4	0.343072	1.19569	0.582033	1.15847	0.761077	0.219033	0.00726087	1	0.268889	0.95156	1.02271	0.0527495		TRANSSPLICED		Lipase (class 3)	DAGLA	diacylglycerol lipase, alpha	UniRef50_A0A067R0A6, Sn1-specific diacylglycerol lipase alpha n=54 Tax=Neoptera TaxID=33340 RepID=A0A067R0A6_ZOONE	Mlig005828.g1, Mlig003648.g4	Mlig005828.g1 {Length: 4735} {TRANSSPLICED} {Pfam: Lipase (class 3) [PF01764.23, score=32.2]} {Human: ENSG00000134780, DAGLA, diacylglycerol lipase, alpha, [Score=160, Expect=1e-39]} {Dmel: FBgn0261244, inaE, inactivation no afterpotential E, [Score=189, Expect=6e-49]} {Celegans: WBGene00018364, dagl-2, Caenorhabditis elegans Protein F42G9.6, isoform b (F42G9.6) mRNA, complete cds., [Score=53.5, …
MligTCv3c-10266.0	3	6	5	12	7	12	16	12	9	15	11	7	10	12	10	9	1.53871	0.819163	2.02731	1.19973	-0.604294	0.291767	0.427658	0.602559	0.504359	0.84346	-0.527593	0.312231			Sexual_biased	Protein kinase domain	DYRK4	dual-specificity tyrosine-(Y)-phosphorylation regulated kinase 4	UniRef50_C3Y4L0, Putative uncharacterized protein n=11 Tax=Bilateria TaxID=33213 RepID=C3Y4L0_BRAFL	Mlig008438.g11, Mlig008438.g1, Mlig008438.g7	Mlig008438.g11 {Length: 4038} {Pfam: Protein kinase domain [PF00069.23, score=194.5]; Protein tyrosine kinase [PF07714.15, score=73.7]; Lipopolysaccharide kinase (Kdo/WaaP) family [PF06293.12, score=22.2]; Phosphotransferase enzyme family [PF01636.21, score=21.4]} {Human: ENSG00000010219, DYRK4, dual-specificity tyrosine-(Y)-phosphorylation regulated kinase 4, [Score=449, Expect=1e-153]; ENSG0000…
MligTCv3c-10267.0	4	0	2	6	3	0	0	2	3	1	5	4	1	0	1	1	-2.2401	-0.896229	-1.2919	0.0829323	N/A	N/A	N/A	N/A	N/A	N/A	N/A	N/A			Neural (non-ciliated); Xins	7 transmembrane receptor (rhodopsin family)	HTR2A	5-hydroxytryptamine (serotonin) receptor 2A	UniRef50_A0A193KU74, GCR027 n=1 Tax=Schmidtea mediterranea TaxID=79327 RepID=A0A193KU74_SCHMD	Mlig041277.g1, Mlig056988.g1	Mlig041277.g1 {Length: 3021} {Pfam: 7 transmembrane receptor (rhodopsin family) [PF00001.19, score=194.3]; Serpentine type 7TM GPCR chemoreceptor Srsx [PF10320.7, score=44.2]; Spt20 family [PF12090.6, score=24.5]; Serpentine type 7TM GPCR chemoreceptor Srx [PF10328.7, score=21.2]} {Human: ENSG00000102468, HTR2A, 5-hydroxytryptamine (serotonin) receptor 2A, [Score=142, Expect=5e-36]} {Dmel: FBgn02…
MligTCv3c-10267.1	0	0	0	2	120	80	11	89	7	3	0	0	144	93	109	77	4.88423	-1.27543	4.54343	-2.4957	-6.63626	2.13566e-08	-1.05819	0.675073	-0.28755	0.896889	-5.86562	2.84145e-10	Germline							Mlig027747.g1, Mlig027747.g3	Mlig027747.g1 {Length: 2126} {RNA1509_7602} ### Mlig027747.g3 {Length: 2128} {RNA1509_7602}
MligTCv3c-10267.2	0	0	0	0	15	7	2	10	2	0	0	0	17	9	13	6	1.65107	-3.59702	1.46367	N/A	-6.35191	0.000106725	-1.87772	0.524528	-0.144242	0.969105	-4.61843	5.80469e-06	Germline							Mlig027747.g2	Mlig027747.g2 {Length: 2167} {RNA1509_26543, RNA1509_29553}
MligTCv3c-10268.0	2	2	1	2	0	1	0	2	1	1	0	3	1	0	0	1	-2.82425	-2.26501	-2.02541	-0.677151	N/A	N/A	N/A	N/A	N/A	N/A	N/A	N/A				Tropomyosin				Mlig055068.g1, Mlig042902.g1	Mlig055068.g1 {Length: 1576} {Pfam: Tropomyosin [PF00261.18, score=20.1]} ### Mlig042902.g1 {Length: 4112}
MligTCv3c-10268.1	4	2	4	1	2	0	1	4	5	3	1	3	0	0	2	1	-2.23845	-1.00557	-0.805668	-0.00892549	N/A	N/A	N/A	N/A	N/A	N/A	N/A	N/A								Mlig055064.g1	Mlig055064.g1 {Length: 2940}
MligTCv3c-10269.0	0	0	0	0	0	0	0	0	0	0	0	0	0	0	0	0	N/A	N/A	N/A	N/A	N/A	N/A	N/A	N/A	N/A	N/A	N/A	N/A		NoTransDecoderORF						Mlig054668.g1	Mlig054668.g1 {Length: 1271} {NoTransDecoderORF} {RNA1509_43500}
MligTCv3c-10269.1	35	23	21	24	33	20	19	48	95	50	79	71	31	21	24	23	2.80591	3.59978	3.2936	3.22354	0.11712	0.714917	-0.340537	0.322887	0.526348	0.63109	0.984006	0.000462937		TRANSSPLICED						Mlig002791.g8, Mlig002791.g7, Mlig028085.g1	Mlig002791.g8 {Length: 1936} {TRANSSPLICED} {RNA1509_11215, RNA1509_36784, RNA1509_43500, RNA1509_57891} ### Mlig002791.g7 {Length: 2120} {TRANSSPLICED} {RNA1509_36784, RNA1509_56493} ### Mlig028085.g1 {Length: 2093} {TRANSSPLICED} {RNA1509_36784}
MligTCv3c-10269.2	587	556	463	740	543	543	314	633	1899	1309	1640	1299	647	702	774	511	7.54201	7.99141	7.40793	7.71644	0.502859	0.00467166	-0.22648	0.309453	-0.0946857	0.932909	0.634654	0.000514177		TRANSSPLICED	X1	Aminotransferase class I and II	CCBL1	cysteine conjugate-beta lyase, cytoplasmic	UniRef50_K1QSK4, Calcium-binding mitochondrial carrier protein Aralar1 n=2 Tax=Crassostrea gigas TaxID=29159 RepID=K1QSK4_CRAGI	Mlig030668.g2, Mlig014219.g1, Mlig030668.g5	Mlig030668.g2 {Length: 3063} {TRANSSPLICED} {Pfam: Aminotransferase class I and II [PF00155.19, score=142.7]} {Human: ENSG00000171097, CCBL1, cysteine conjugate-beta lyase, cytoplasmic, [Score=88.6, Expect=2e-18]} {Dmel: FBgn0037955, CG6950, , [Score=57.0, Expect=2e-08]} {Celegans: WBGene00010984, nkat-3, Caenorhabditis elegans Protein NKAT-3, isoform b (nkat-3) mRNA, complete cds., [Score=80.1, …
MligTCv3c-10269.3	57	50	61	53	94	56	39	110	96	65	92	40	123	63	55	64	4.41443	3.5894	4.59485	4.34345	-0.0619702	0.858652	0.79515	0.0285399	0.225892	0.885165	-0.631229	0.0289516				MRVI1 protein				Mlig018486.g1	Mlig018486.g1 {Length: 5669} {Pfam: MRVI1 protein [PF05781.10, score=45.0]} {RNA1509_34981}
MligTCv3c-10269.4	91	148	91	151	159	119	80	201	360	273	265	235	224	146	228	230	5.88783	5.56234	5.51315	5.4393	0.12774	0.64385	-0.0687264	0.870318	-0.331734	0.765591	-0.135267	0.590859				MRVI1 protein			UniRef50_C3ZW01, Putative uncharacterized protein (Fragment) n=1 Tax=Branchiostoma floridae TaxID=7739 RepID=C3ZW01_BRAFL	Mlig000708.g3	Mlig000708.g3 {Length: 4338} {Pfam: MRVI1 protein [PF05781.10, score=41.6]} {UniRef: UniRef50_C3ZW01, Putative uncharacterized protein (Fragment) n=1 Tax=Branchiostoma floridae TaxID=7739 RepID=C3ZW01_BRAFL, [Score=62.0, Expect=3e-07]} {RNA1509_36629}
MligTCv3c-1027.0	3	2	13	3	19	17	6	24	4	10	18	27	21	4	12	24	2.12155	1.31281	2.41677	0.941517	-1.28515	0.0933498	-0.329213	0.79306	0.345946	0.931	-0.609995	0.340043		NoTransDecoderORF						Mlig026041.g1	Mlig026041.g1 {Length: 458} {NoTransDecoderORF} {RNA1509_46360}
MligTCv3c-10270.0	12	16	7	9	9	6	7	4	14	15	21	23	10	2	4	3	0.409716	1.61016	1.13669	1.99771	1.04933	0.0572778	0.425153	0.507305	0.737993	0.810843	1.36217	0.0133324		TRANSSPLICED	Neural (non-ciliated); Asexual_biased; Xins	Choline/Carnitine o-acyltransferase	CHAT	choline O-acetyltransferase	UniRef50_Q8I7C1, Choline-o-acetyltransferase n=17 Tax=Bilateria TaxID=33213 RepID=Q8I7C1_ECHMU	Mlig000134.g4, Mlig000134.g3, Mlig000134.g1	Mlig000134.g4 {Length: 3680} {TRANSSPLICED} {Pfam: Choline/Carnitine o-acyltransferase [PF00755.18, score=626.0]} {Human: ENSG00000070748, CHAT, choline O-acetyltransferase, [RH, Score=541, Expect=0.0]} {Dmel: FBgn0000303, Cha, Choline acetyltransferase, [RH, Score=503, Expect=1e-170]} {Celegans: WBGene00000481, cha-1, Caenorhabditis elegans Protein CHA-1, isoform b (cha-1) mRNA, complete cds., […
MligTCv3c-10271.0	22	8	12	29	14	23	9	16	50	50	38	43	12	15	16	18	2.12532	2.93112	2.37194	2.63507	0.457192	0.258682	-0.246553	0.623835	0.285558	0.907384	0.989303	0.00605712			Epidermal lineage (early + late + mature); Gut; X1	Glycosyltransferase sugar-binding region containing DXD motif	A4GNT	alpha-1,4-N-acetylglucosaminyltransferase	UniRef50_O14084, Inositol phosphoceramide mannosyltransferase 1 n=4 Tax=Schizosaccharomyces TaxID=4895 RepID=IMT1_SCHPO; UniRef50_UPI00069619F5, PREDICTED: mannosyl phosphorylinositol ceramide synthase SUR1-like n=2 Tax=Lingula unguis TaxID=7574 RepID=UPI00069619F5	Mlig033812.g2, Mlig033812.g1, Mlig012259.g1	Mlig033812.g2 {Length: 1916} {SignalP} {Pfam: Glycosyltransferase sugar-binding region containing DXD motif [PF04488.13, score=67.9]; Capsular polysaccharide synthesis protein [PF05704.10, score=26.6]; TcdA/TcdB catalytic glycosyltransferase domain [PF12919.5, score=21.5]} {Human: ENSG00000118017, A4GNT, alpha-1,4-N-acetylglucosaminyltransferase, [RH, Score=49.3, Expect=5e-06]} {Smed: dd_Smed_v6_…
MligTCv3c-10272.0	9	9	8	10	4	3	2	5	14	5	13	12	3	3	5	4	0.0861082	0.855962	0.202299	1.69425	1.65338	0.0012911	0.863077	0.0758325	0.151431	0.975641	0.94173	0.0446529				Late nodulin protein				Mlig006190.g2	Mlig006190.g2 {Length: 858} {Pfam: Late nodulin protein [PF07127.9, score=20.1]}
MligTCv3c-10272.1	22	26	18	21	10	6	5	9	32	14	30	31	8	7	12	6	1.21733	2.13793	1.30974	2.98397	1.85291	2.76851e-05	0.878026	0.0243445	0.126049	0.971252	1.10094	0.0043994				Late nodulin protein				Mlig006190.g3	Mlig006190.g3 {Length: 859} {Pfam: Late nodulin protein [PF07127.9, score=20.4]}
MligTCv3c-10272.2	38	30	22	39	7	9	1	4	21	14	28	27	7	2	6	7	0.637432	1.89861	0.789079	3.52808	2.90553	1.4472e-07	1.66246	0.000247969	0.190001	0.96347	1.43307	0.00248991				Late nodulin protein				Mlig006190.g1	Mlig006190.g1 {Length: 829} {Pfam: Late nodulin protein [PF07127.9, score=20.1]}
MligTCv3c-10273.0	0	0	0	0	0	0	0	0	0	0	0	0	0	0	0	0	N/A	N/A	N/A	N/A	N/A	N/A	N/A	N/A	N/A	N/A	N/A	N/A		TRANSSPLICED	Sexual_biased	Nucleosome assembly protein (NAP)	NAP1L4	nucleosome assembly protein 1-like 4	UniRef50_C1LHF9, NAP-1-related protein n=7 Tax=Digenea TaxID=256429 RepID=C1LHF9_SCHJA	Mlig008174.g2	Mlig008174.g2 {Length: 2793} {TRANSSPLICED} {Pfam: Nucleosome assembly protein (NAP) [PF00956.16, score=307.0]} {Human: ENSG00000205531, NAP1L4, nucleosome assembly protein 1-like 4, [RH, Score=276, Expect=3e-90]; ENSG00000187109, NAP1L1, nucleosome assembly protein 1-like 1, [RH, Score=271, Expect=4e-88]} {Dmel: FBgn0015268, Nap1, Nucleosome assembly protein 1, [RH, Score=241, Expect=6e-77]} {Ce…
MligTCv3c-10273.1	76	57	57	75	56	78	38	81	154	110	157	169	81	78	81	53	4.36634	4.61761	4.39737	4.57976	0.372687	0.104013	0.00327719	1	0.0695307	0.966079	0.438941	0.0405151		TRANSSPLICED	Sexual_biased	Nucleosome assembly protein (NAP)	NAP1L4	nucleosome assembly protein 1-like 4	UniRef50_C1LHF9, NAP-1-related protein n=7 Tax=Digenea TaxID=256429 RepID=C1LHF9_SCHJA	Mlig006736.g2, Mlig006736.g1	Mlig006736.g2 {Length: 2036} {TRANSSPLICED} {Pfam: Nucleosome assembly protein (NAP) [PF00956.16, score=306.4]} {Human: ENSG00000205531, NAP1L4, nucleosome assembly protein 1-like 4, [RH, Score=283, Expect=2e-92]; ENSG00000187109, NAP1L1, nucleosome assembly protein 1-like 1, [RH, Score=280, Expect=5e-92]} {Dmel: FBgn0015268, Nap1, Nucleosome assembly protein 1, [RH, Score=248, Expect=2e-79]} {Ce…
MligTCv3c-10274.0	0	0	1	1	1	0	0	0	3	1	2	1	2	2	0	0	-1.82816	-1.78954	-3.60372	-2.48699	N/A	N/A	N/A	N/A	N/A	N/A	N/A	N/A		NoTransDecoderORF						Mlig015210.g2	Mlig015210.g2 {Length: 563} {NoTransDecoderORF} {RNA1509_26554}
MligTCv3c-10274.1	10	5	4	7	5	12	0	7	16	29	45	24	16	8	5	3	1.15595	2.2565	0.96839	1.21708	0.426195	0.583732	-0.98467	0.162716	-0.143447	0.980629	1.26742	0.0176204		NoTransDecoderORF						Mlig015210.g1	Mlig015210.g1 {Length: 519} {NoTransDecoderORF} {RNA1509_26554}
MligTCv3c-10274.2	91	70	80	138	56	58	26	133	258	162	228	123	113	99	132	85	4.91873	4.98299	4.41516	5.06543	0.836285	0.00248786	0.127881	0.73822	-0.458276	0.662571	0.250127	0.319652		NoTransDecoderORF						Mlig027405.g1	Mlig027405.g1 {Length: 572} {NoTransDecoderORF} {RNA1509_13422}
MligTCv3c-10275.0	15	5	4	4	16	11	6	17	41	27	38	21	9	10	14	9	1.57149	2.38775	2.03023	1.33757	-0.506165	0.305359	-1.00847	0.0529997	0.495377	0.814465	0.997682	0.0108331			Xins	Fibronectin type III domain	INSR	insulin receptor	UniRef50_A0A1I8JBD4, Receptor protein-tyrosine kinase n=2 Tax=Macrostomum lignano TaxID=282301 RepID=A0A1I8JBD4_9PLAT	Mlig028477.g2	Mlig028477.g2 {Length: 8301} {Pfam: Fibronectin type III domain [PF00041.19, score=75.9]; Receptor L domain [PF01030.22, score=51.8]; Tissue factor [PF01108.15, score=19.6]} {Human: ENSG00000171105, INSR, insulin receptor, [Score=127, Expect=4e-29]} {Dmel: FBgn0038279, Sdr, Secreted decoy of InR, [Score=80.1, Expect=6e-15]; FBgn0032752, CG10702, , [Score=79.7, Expect=7e-15]; FBgn0013984, InR, Ins…
MligTCv3c-10275.1	0	0	0	0	0	0	0	0	0	0	0	0	1	0	0	0	-3.82771	N/A	N/A	N/A	N/A	N/A	N/A	N/A	N/A	N/A	N/A	N/A		TRANSSPLICED	Sexual_biased; Xins	Protein of unknown function (DUF1638); Protein tyrosine kinase; Receptor L domain	INSRR	insulin receptor-related receptor	UniRef50_A0A1I8JBD4, Receptor protein-tyrosine kinase n=2 Tax=Macrostomum lignano TaxID=282301 RepID=A0A1I8JBD4_9PLAT; UniRef50_UPI000674BD9D, PREDICTED: uncharacterized protein LOC106067606, partial n=1 Tax=Biomphalaria glabrata TaxID=6526 RepID=UPI000674BD9D	Mlig028477.g11, Mlig028477.g8, Mlig002306.g4	Mlig028477.g11 {Length: 2319} {TRANSSPLICED} {SignalP} {Pfam: Receptor L domain [PF01030.22, score=119.6]; Furin-like cysteine rich region [PF00757.18, score=69.7]; Fibronectin type III domain [PF00041.19, score=20.8]} {Human: ENSG00000027644, INSRR, insulin receptor-related receptor, [Score=224, Expect=8e-61]; ENSG00000171105, INSR, insulin receptor, [Score=222, Expect=5e-60]; ENSG00000140443, I…
MligTCv3c-10276.0	29	13	11	18	29	33	23	69	87	59	62	54	60	35	62	50	3.87088	3.44157	3.64496	2.67009	-0.786451	0.0223097	-0.731653	0.0683092	-0.183954	0.922648	-0.238752	0.408229		TRANSSPLICED		Prefoldin subunit	C19orf2	chromosome 19 open reading frame 2	UniRef50_UPI000359689E, PREDICTED: unconventional prefoldin RPB5 interactor-like n=1 Tax=Aplysia californica TaxID=6500 RepID=UPI000359689E; UniRef50_UPI00081150CD, UPI00081150CD related cluster n=1 Tax=unknown TaxID= RepID=UPI00081150CD	Mlig033556.g2, Mlig020272.g1, Mlig020272.g2	Mlig033556.g2 {Length: 1116} {TRANSSPLICED} {Pfam: Prefoldin subunit [PF02996.15, score=33.0]} {Human: ENSG00000105176, C19orf2, chromosome 19 open reading frame 2, [RH, Score=50.8, Expect=5e-07]} {UniRef: UniRef50_UPI000359689E, PREDICTED: unconventional prefoldin RPB5 interactor-like n=1 Tax=Aplysia californica TaxID=6500 RepID=UPI000359689E, [Score=56.6, Expect=4e-07]} {RNA1509_31517} ### Mlig…
MligTCv3c-10277.0	62	45	50	64	78	59	27	85	127	84	126	116	71	56	91	43	4.18949	4.22893	4.3261	4.31607	0.175886	0.475987	0.127723	0.703168	0.176418	0.886336	0.224581	0.311644		TRANSSPLICED		Arrestin (or S-antigen), C-terminal domain			UniRef50_UPI00069691FD, PREDICTED: arrestin domain-containing protein A-like n=1 Tax=Lingula unguis TaxID=7574 RepID=UPI00069691FD	Mlig024111.g2, Mlig026727.g2, Mlig020677.g2	Mlig024111.g2 {Length: 1869} {TRANSSPLICED} {Pfam: Arrestin (or S-antigen), C-terminal domain [PF02752.20, score=36.4]; Arrestin (or S-antigen), N-terminal domain [PF00339.27, score=27.2]} {UniRef: UniRef50_UPI00069691FD, PREDICTED: arrestin domain-containing protein A-like n=1 Tax=Lingula unguis TaxID=7574 RepID=UPI00069691FD, [Score=81.6, Expect=1e-14]} {RNA1509_18183} ### Mlig026727.g2 {Length…
MligTCv3c-10278.0	8	6	11	26	11	8	1	6	29	29	19	32	15	9	14	7	1.65602	2.20057	1.08602	2.15047	1.24717	0.0190785	0.00385048	1	-0.522514	0.848685	0.720804	0.0883297		TRANSSPLICED	Sexual_biased; X1	Tetratricopeptide repeat	GTF3C3	general transcription factor IIIC, polypeptide 3, 102kDa	UniRef50_A0A131Y0W0, Putative rna polymerase iii transcription factor tfiiic n=2 Tax=Ixodidae TaxID=6939 RepID=A0A131Y0W0_IXORI; UniRef50_B7Q755, Putative uncharacterized protein n=1 Tax=Ixodes scapularis TaxID=6945 RepID=B7Q755_IXOSC; UniRef50_UPI000719E9DB, PREDICTED: general transcription factor 3C polypeptide 3-like isoform X1 n=3 Tax=Priapulus caudatus TaxID=37621 RepID=UPI000719E9DB	Mlig028604.g2, Mlig028604.g1, Mlig004272.g2, Mlig013107.g1, Mlig005579.g2	Mlig028604.g2 {Length: 4039} {Celegans: WBGene00014114, tftc-3, Caenorhabditis elegans Protein TFTC-3 (tftc-3) mRNA, complete cds., [Score=50.1, Expect=6e-06]} {Smans: Smp_013560.1, [RH, Score=44.3, Expect=5e-06]} {UniRef: UniRef50_UPI000719E9DB, PREDICTED: general transcription factor 3C polypeptide 3-like isoform X1 n=3 Tax=Priapulus caudatus TaxID=37621 RepID=UPI000719E9DB, [Score=76.6, Expect…
MligTCv3c-10279.0	26	11	22	24	35	27	15	43	54	40	46	38	31	21	43	43	3.30568	2.88607	3.28688	2.89835	-0.20317	0.574232	0.0507584	0.935526	0.0272926	0.992826	-0.226636	0.457817		TRANSSPLICED	Asexual_biased; X1	Inner membrane component of T3SS, cytoplasmic domain	MDC1	mediator of DNA-damage checkpoint 1	UniRef50_UPI00062390E8, PREDICTED: LOW QUALITY PROTEIN: dentin sialophosphoprotein n=1 Tax=Linepithema humile TaxID=83485 RepID=UPI00062390E8	Mlig013015.g2, Mlig006761.g1, Mlig032203.g3	Mlig013015.g2 {Length: 5440} {TRANSSPLICED} {Pfam: Inner membrane component of T3SS, cytoplasmic domain [PF16697.3, score=46.4]; FHA domain [PF00498.24, score=44.5]; Regulator of Ty1 transposition protein 107 BRCT domain [PF16770.3, score=31.0]; BRCA1 C Terminus (BRCT) domain [PF00533.24, score=23.6]} {Human: ENSG00000234012, MDC1, mediator of DNA-damage checkpoint 1, [RH, Score=112, Expect=4e-24…
MligTCv3c-1028.0	0	0	0	0	2	0	0	2	1	4	0	2	1	0	4	1	-1.24246	-1.77071	-1.61329	N/A	N/A	N/A	N/A	N/A	N/A	N/A	N/A	N/A		NoTransDecoderORF						Mlig007087.g1	Mlig007087.g1 {Length: 384} {NoTransDecoderORF} {RNA1509_58090}
MligTCv3c-10280.0	41	70	59	85	58	67	38	75	80	43	99	75	116	59	54	43	4.23299	3.60556	4.31361	4.52066	0.407242	0.176648	0.961308	0.00798819	0.120542	0.95156	-0.433524	0.133321								Mlig007182.g1	Mlig007182.g1 {Length: 1975} {RNA1509_35856}
MligTCv3c-10280.1	125	116	161	204	194	141	115	237	244	148	193	214	270	199	157	201	5.87631	5.04832	5.83719	5.76586	0.125973	0.602152	0.762112	0.00559903	0.00427437	0.998685	-0.631865	0.00481216								Mlig007182.g2	Mlig007182.g2 {Length: 2941} {RNA1509_11917, RNA1509_28007, RNA1509_35856}
MligTCv3c-10281.0	44	21	11	38	17	9	7	26	38	74	48	68	30	11	29	25	2.74484	3.29707	2.24978	3.32545	1.25523	0.00878292	0.0782336	0.914354	-0.446471	0.854821	0.730528	0.0705616				Ankyrin repeats (3 copies)	TRPM3	transient receptor potential cation channel, subfamily M, member 3	UniRef50_A2DQT2, Ankyrin repeat protein, putative n=2 Tax=Trichomonas vaginalis TaxID=5722 RepID=A2DQT2_TRIVA	Mlig023275.g2	Mlig023275.g2 {Length: 7193} {Pfam: Ankyrin repeats (3 copies) [PF12796.5, score=184.6]; Ankyrin repeats (many copies) [PF13637.4, score=153.4]; Ankyrin repeat [PF13606.4, score=82.6]; Ankyrin repeats (many copies) [PF13857.4, score=72.6]; Ankyrin repeat [PF00023.28, score=43.3]; Glyoxalase/Bleomycin resistance protein/Dioxygenase superfamily [PF13669.4, score=20.1]} {Human: ENSG00000083067, TRPM…
MligTCv3c-10281.1	95	71	65	65	36	27	27	55	135	84	94	102	46	41	54	48	3.75162	4.10462	3.59047	4.76349	1.36496	1.50281e-05	0.697069	0.0226801	-0.12406	0.950761	0.543836	0.0360385				Ankyrin repeats (3 copies)	TRPM3	transient receptor potential cation channel, subfamily M, member 3	UniRef50_A2DQT2, Ankyrin repeat protein, putative n=2 Tax=Trichomonas vaginalis TaxID=5722 RepID=A2DQT2_TRIVA; UniRef50_UPI0006D51FEB, PREDICTED: serine/threonine-protein phosphatase 6 regulatory ankyrin repeat subunit A-like isoform X1 n=8 Tax=Halyomorpha halys TaxID=286706 RepID=UPI0006D51FEB	Mlig023275.g3	Mlig023275.g3 {Length: 6604} {Pfam: Ankyrin repeats (3 copies) [PF12796.5, score=180.0]; Ankyrin repeats (many copies) [PF13637.4, score=154.5]; Ankyrin repeat [PF13606.4, score=80.2]; Ankyrin repeats (many copies) [PF13857.4, score=71.7]; Ankyrin repeat [PF00023.28, score=36.3]} {Human: ENSG00000083067, TRPM3, transient receptor potential cation channel, subfamily M, member 3, [Score=87.4, Expec…
MligTCv3c-10281.2	0	0	1	0	0	0	1	0	1	0	1	2	0	0	0	0	N/A	-2.5932	-3.59405	-3.482	N/A	N/A	N/A	N/A	N/A	N/A	N/A	N/A		NoTransDecoderORF						Mlig044608.g1	Mlig044608.g1 {Length: 355} {NoTransDecoderORF} {RNA1509_45452}
MligTCv3c-10282.0	41	70	59	58	46	55	30	62	179	134	180	152	47	58	60	45	3.90099	4.74362	4.00617	4.39165	0.58296	0.0353857	-0.302605	0.369046	0.143171	0.939283	1.02874	0.000215004			Sexual_biased; X1	Deoxynucleoside kinase	NDUFA10	NADH dehydrogenase (ubiquinone) 1 alpha subcomplex, 10, 42kDa	UniRef50_A0A0X3NNT2, NADH dehydrogenase [ubiquinone] 1 alpha subcomplex subunit 10 n=6 Tax=Eucestoda TaxID=6200 RepID=A0A0X3NNT2_SCHSO	Mlig007879.g3, Mlig007879.g2	Mlig007879.g3 {Length: 2122} {Pfam: Deoxynucleoside kinase [PF01712.17, score=81.4]} {Human: ENSG00000130414, NDUFA10, NADH dehydrogenase (ubiquinone) 1 alpha subcomplex, 10, 42kDa, [RH, Score=97.1, Expect=1e-21]} {Dmel: FBgn0019957, ND42, NADH:ubiquinone reductase 42kD subunit precursor, [RH, Score=125, Expect=1e-31]} {Celegans: WBGene00019401, nuo-4, Caenorhabditis elegans Protein NUO-4, isofor…
MligTCv3c-10282.1	0	0	0	0	126	136	64	177	2	1	3	0	231	178	220	174	5.82594	-2.01245	5.35627	N/A	-10.2262	1.95648e-13	-3.17345	0.153867	-0.426358	0.568547	-7.47907	3.06667e-15	Germline			Tetraspanin family	CD63	CD63 molecule	UniRef50_A0A1I8I401, Tetraspanin n=2 Tax=Macrostomum lignano TaxID=282301 RepID=A0A1I8I401_9PLAT	Mlig009378.g1, Mlig009378.g2	Mlig009378.g1 {Length: 1409} {Pfam: Tetraspanin family [PF00335.18, score=74.6]} {Human: ENSG00000135404, CD63, CD63 molecule, [Score=47.4, Expect=7e-06]} {UniRef: UniRef50_A0A1I8I401, Tetraspanin n=2 Tax=Macrostomum lignano TaxID=282301 RepID=A0A1I8I401_9PLAT, [Score=99.8, Expect=3e-22]} {RNA1509_7651} ### Mlig009378.g2 {Length: 1404} {Pfam: Tetraspanin family [PF00335.18, score=74.6]} {Human: E…
MligTCv3c-10282.2	54	55	46	61	47	33	29	38	130	91	143	103	48	37	38	44	3.57184	4.26963	3.64223	4.28904	0.846033	0.00123444	0.0640847	0.868674	0.106471	0.95156	0.888419	0.000365691			Sexual_biased; X1	Deoxynucleoside kinase	NDUFA10	NADH dehydrogenase (ubiquinone) 1 alpha subcomplex, 10, 42kDa	UniRef50_A0A0X3NNT2, NADH dehydrogenase [ubiquinone] 1 alpha subcomplex subunit 10 n=6 Tax=Eucestoda TaxID=6200 RepID=A0A0X3NNT2_SCHSO	Mlig007879.g1	Mlig007879.g1 {Length: 2030} {Pfam: Deoxynucleoside kinase [PF01712.17, score=81.4]} {Human: ENSG00000130414, NDUFA10, NADH dehydrogenase (ubiquinone) 1 alpha subcomplex, 10, 42kDa, [RH, Score=98.6, Expect=5e-22]} {Dmel: FBgn0019957, ND42, NADH:ubiquinone reductase 42kD subunit precursor, [RH, Score=124, Expect=3e-31]} {Celegans: WBGene00019401, nuo-4, Caenorhabditis elegans Protein NUO-4, isofor…
MligTCv3c-10282.3	0	0	0	0	1	0	0	0	0	0	0	0	1	0	0	0	-3.82771	N/A	-3.60372	N/A	N/A	N/A	N/A	N/A	N/A	N/A	N/A	N/A							UniRef50_A0A0X3NNT2, NADH dehydrogenase [ubiquinone] 1 alpha subcomplex subunit 10 n=6 Tax=Eucestoda TaxID=6200 RepID=A0A0X3NNT2_SCHSO	Mlig015066.g1	Mlig015066.g1 {Length: 1193} {Smans: Smp_031710.1, [Score=48.5, Expect=2e-07]} {UniRef: UniRef50_A0A0X3NNT2, NADH dehydrogenase [ubiquinone] 1 alpha subcomplex subunit 10 n=6 Tax=Eucestoda TaxID=6200 RepID=A0A0X3NNT2_SCHSO, [Score=62.4, Expect=2e-09]} {RNA1509_1325, RNA1509_30596}
MligTCv3c-10283.0	122	77	81	115	97	86	53	108	301	201	344	258	92	81	113	75	4.67291	5.50801	4.83762	5.1487	0.500608	0.0131195	-0.318259	0.18089	0.202427	0.838039	1.02129	4.955e-06		TRANSSPLICED	Epidermis I; Asexual_biased; Xins	Variant SH3 domain	CD2AP	CD2-associated protein	UniRef50_UPI000674878B, PREDICTED: SH3 domain-containing kinase-binding protein 1-like isoform X1 n=2 Tax=Biomphalaria glabrata TaxID=6526 RepID=UPI000674878B; UniRef50_UPI000674F978, PREDICTED: SH3 domain-containing kinase-binding protein 1-like isoform X3 n=5 Tax=Euthyneura TaxID=216307 RepID=UPI000674F978	Mlig012381.g4, Mlig012381.g3, Mlig012381.g2	Mlig012381.g4 {Length: 3335} {TRANSSPLICED} {Pfam: Variant SH3 domain [PF14604.4, score=95.8]; SH3 domain [PF00018.26, score=78.8]; Variant SH3 domain [PF07653.15, score=67.7]} {Human: ENSG00000198087, CD2AP, CD2-associated protein, [RH, Score=82.0, Expect=2e-16]} {Dmel: FBgn0027598, cindr, CIN85 and CD2AP orthologue, [Score=64.3, Expect=7e-11]} {Celegans: WBGene00003374, mlk-1, Caenorhabditis el…
MligTCv3c-10284.0	0	0	0	0	0	0	0	0	0	0	0	0	0	0	0	0	N/A	N/A	N/A	N/A	N/A	N/A	N/A	N/A	N/A	N/A	N/A	N/A		TRANSSPLICED		DHHC palmitoyltransferase	ZDHHC17	zinc finger, DHHC-type containing 17	UniRef50_A0A1I8H4Y1, Palmitoyltransferase n=3 Tax=Macrostomum lignano TaxID=282301 RepID=A0A1I8H4Y1_9PLAT	Mlig003792.g1	Mlig003792.g1 {Length: 2102} {TRANSSPLICED} {Pfam: DHHC palmitoyltransferase [PF01529.18, score=108.6]; Ankyrin repeats (many copies) [PF13637.4, score=100.7]; Ankyrin repeats (3 copies) [PF12796.5, score=98.9]; Ankyrin repeats (many copies) [PF13857.4, score=85.5]; Ankyrin repeat [PF13606.4, score=71.2]; Ankyrin repeat [PF00023.28, score=68.1]} {Human: ENSG00000186908, ZDHHC17, zinc finger, DHHC…
MligTCv3c-10284.1	54	27	21	105	88	68	36	79	166	102	165	165	88	52	79	59	4.28741	4.62764	4.47932	4.12335	-0.160967	0.630116	-0.45817	0.215991	0.233362	0.885127	0.530565	0.0599412		TRANSSPLICED		DHHC palmitoyltransferase	ZDHHC17	zinc finger, DHHC-type containing 17	UniRef50_A0A1I8H4Y1, Palmitoyltransferase n=3 Tax=Macrostomum lignano TaxID=282301 RepID=A0A1I8H4Y1_9PLAT	Mlig030989.g1, Mlig003792.g4	Mlig030989.g1 {Length: 4904} {TRANSSPLICED} {Pfam: DHHC palmitoyltransferase [PF01529.18, score=108.6]; Ankyrin repeats (many copies) [PF13637.4, score=100.7]; Ankyrin repeats (3 copies) [PF12796.5, score=98.9]; Ankyrin repeats (many copies) [PF13857.4, score=85.5]; Ankyrin repeat [PF13606.4, score=71.2]; Ankyrin repeat [PF00023.28, score=68.1]} {Human: ENSG00000186908, ZDHHC17, zinc finger, DHHC…
MligTCv3c-10285.0	1	0	4	3	882	728	262	760	35	4	20	9	1506	943	863	817	8.17348	1.44838	7.7232	-0.484554	-7.96225	1.02628e-13	-1.8622	0.0539318	-0.402711	0.765927	-6.50276	1.93136e-14	Germline	NoTransDecoderORF						Mlig026848.g3	Mlig026848.g3 {Length: 1176} {NoTransDecoderORF} {RNA1509_3956}
MligTCv3c-10285.1	1	3	4	5	1308	1051	373	1073	44	7	32	9	2215	1423	1232	1192	8.72776	1.87765	8.2539	0.214804	-7.81408	4.87034e-14	-1.60814	0.0529997	-0.426363	0.746686	-6.6323	1.10571e-14	Germline	NoTransDecoderORF						Mlig026848.g1, Mlig032741.g2	Mlig026848.g1 {Length: 1176} {NoTransDecoderORF} {RNA1509_130} ### Mlig032741.g2 {Length: 1176} {NoTransDecoderORF} {RNA1509_130}
MligTCv3c-10286.0	4	4	3	7	4	3	3	4	9	7	10	11	6	4	6	6	0.638088	0.620946	0.214381	0.677464	0.645036	0.29542	0.0983615	0.909186	-0.376932	0.919624	0.169743	0.739965		NoTransDecoderORF						Mlig014030.g2	Mlig014030.g2 {Length: 414} {NoTransDecoderORF} {RNA1509_25198, RNA1509_41680}
MligTCv3c-10286.1	3	7	10	5	12	12	4	12	21	11	14	11	16	16	21	17	2.31337	1.23243	1.713	1.18616	-0.33821	0.524807	-0.0120051	0.997941	-0.552884	0.765927	-0.87909	0.0225887		TRANSSPLICED	Xins	Small subunit of serine palmitoyltransferase-like	C14orf147	chromosome 14 open reading frame 147	UniRef50_K9IQ43, Putative small subunit of serine palmitoyltransferase a-like protein (Fragment) n=9 Tax=Amniota TaxID=32524 RepID=K9IQ43_DESRO; UniRef50_Q6DFT6, Serine palmitoyltransferase small subunit A n=33 Tax=Tetrapoda TaxID=32523 RepID=SPTSA_XENTR	Mlig040878.g1, Mlig005163.g1	Mlig040878.g1 {Length: 995} {TRANSSPLICED} {RNA1509_32320} ### Mlig005163.g1 {Length: 1301} {TRANSSPLICED} {Pfam: Small subunit of serine palmitoyltransferase-like [PF11779.6, score=53.2]} {Human: ENSG00000165389, C14orf147, chromosome 14 open reading frame 147, [RH, Score=61.2, Expect=1e-12]} {Smed: dd_Smed_v6_10999_0_1, [RH, Score=43.9, Expect=1e-06]} {UniRef: UniRef50_K9IQ43, Putative small su…
MligTCv3c-10286.2	37	22	30	52	36	25	17	38	53	45	99	62	43	31	41	23	3.27096	3.4195	3.25459	3.63776	0.574423	0.0430165	0.261804	0.46112	0.0204235	0.995641	0.333042	0.200123		TRANSSPLICED	Xins	Small subunit of serine palmitoyltransferase-like	C14orf147	chromosome 14 open reading frame 147	UniRef50_K9IQ43, Putative small subunit of serine palmitoyltransferase a-like protein (Fragment) n=9 Tax=Amniota TaxID=32524 RepID=K9IQ43_DESRO; UniRef50_Q6DFT6, Serine palmitoyltransferase small subunit A n=33 Tax=Tetrapoda TaxID=32523 RepID=SPTSA_XENTR	Mlig022604.g3	Mlig022604.g3 {Length: 1199} {TRANSSPLICED} {Pfam: Small subunit of serine palmitoyltransferase-like [PF11779.6, score=53.2]} {Human: ENSG00000165389, C14orf147, chromosome 14 open reading frame 147, [RH, Score=61.2, Expect=1e-12]} {Smed: dd_Smed_v6_10999_0_1, [RH, Score=43.9, Expect=1e-06]} {UniRef: UniRef50_K9IQ43, Putative small subunit of serine palmitoyltransferase a-like protein (Fragment) …
MligTCv3c-10287.0	0	0	0	0	38	49	19	51	2	0	0	0	63	31	35	30	3.47056	-3.59702	3.68661	N/A	-8.55913	3.081e-09	-1.87772	0.485364	0.258974	0.875645	-6.42243	2.09009e-10								Mlig012896.g2, Mlig012896.g1	Mlig012896.g2 {Length: 1206} {SignalP} {RNA1509_38426} ### Mlig012896.g1 {Length: 1202} {SignalP} {RNA1509_38426}
MligTCv3c-10288.0	7	6	25	34	19	10	8	20	47	36	43	24	17	6	20	11	1.9206	2.63491	2.22118	2.66189	0.633628	0.204053	0.0756868	0.927048	0.335843	0.918588	0.893785	0.0465434			X1	Polyketide cyclase / dehydrase and lipid transport			UniRef50_UPI0006983A16, PREDICTED: uncharacterized protein LOC106156348 n=1 Tax=Lingula unguis TaxID=7574 RepID=UPI0006983A16	Mlig055690.g1, Mlig055682.g1, Mlig057285.g1	Mlig055690.g1 {Length: 926} {SignalP} {Pfam: Polyketide cyclase / dehydrase and lipid transport [PF10604.7, score=24.3]} {Smed: dd_Smed_v6_3285_0_1, [RH, Score=96.7, Expect=1e-25]} {Smes: dd_Smes_v1_21821_1_2, [RH, Score=71.6, Expect=1e-16]} {UniRef: UniRef50_UPI0006983A16, PREDICTED: uncharacterized protein LOC106156348 n=1 Tax=Lingula unguis TaxID=7574 RepID=UPI0006983A16, [Score=58.2, Expect=1…
MligTCv3c-10289.0	24	47	33	69	32	50	23	49	203	105	167	157	40	44	43	45	3.62191	4.69751	3.68064	3.93349	0.453495	0.145185	-0.713856	0.0368093	0.100601	0.96327	1.26795	4.90113e-05			Gamma neoblasts; Gut; Asexual_biased; Xins	Trypsin	PRSS12	protease, serine, 12 (neurotrypsin, motopsin)	UniRef50_UPI0006B07C20, PREDICTED: neurotrypsin-like n=1 Tax=Limulus polyphemus TaxID=6850 RepID=UPI0006B07C20	Mlig019311.g4	Mlig019311.g4 {Length: 4845} {SignalP} {Pfam: Trypsin [PF00089.24, score=213.6]; Scavenger receptor cysteine-rich domain [PF00530.16, score=181.3]; Low-density lipoprotein receptor domain class A [PF00057.16, score=90.9]; Kringle domain [PF00051.16, score=52.6]; Scavenger receptor cysteine-rich domain [PF15494.4, score=46.8]; Lectin C-type domain [PF00059.19, score=27.1]} {Human: ENSG00000164099,…
MligTCv3c-10289.1	3	6	6	7	0	1	1	5	9	5	12	8	2	2	3	5	-0.229699	0.488637	-0.807025	0.980292	1.91499	0.0138392	0.521487	0.504328	-0.507416	0.926537	0.886086	0.162347			Gamma neoblasts; Gut; Asexual_biased; Xins	Trypsin	PRSS12	protease, serine, 12 (neurotrypsin, motopsin)	UniRef50_UPI0006B07C20, PREDICTED: neurotrypsin-like n=1 Tax=Limulus polyphemus TaxID=6850 RepID=UPI0006B07C20	Mlig019311.g6	Mlig019311.g6 {Length: 4855} {SignalP} {Pfam: Trypsin [PF00089.24, score=213.7]; Scavenger receptor cysteine-rich domain [PF00530.16, score=182.3]; Low-density lipoprotein receptor domain class A [PF00057.16, score=91.1]; Kringle domain [PF00051.16, score=52.6]; Scavenger receptor cysteine-rich domain [PF15494.4, score=45.7]; Lectin C-type domain [PF00059.19, score=28.5]} {Human: ENSG00000164099,…
MligTCv3c-10289.2	17	24	22	25	16	10	3	12	28	21	23	29	2	5	7	6	0.508842	2.07432	1.73742	2.99481	1.43602	0.000627394	0.958739	0.0224682	1.25459	0.422705	1.73187	0.000337029			Gamma neoblasts; Asexual_biased; Xins	Trypsin	TMPRSS15	transmembrane protease, serine 15	UniRef50_UPI00065B48FE, PREDICTED: neurotrypsin-like n=1 Tax=Aplysia californica TaxID=6500 RepID=UPI00065B48FE; UniRef50_UPI0006743D7A, PREDICTED: atrial natriuretic peptide-converting enzyme-like n=1 Tax=Biomphalaria glabrata TaxID=6526 RepID=UPI0006743D7A	Mlig019311.g5	Mlig019311.g5 {Length: 904} {Pfam: Trypsin [PF00089.24, score=155.3]} {Human: ENSG00000154646, TMPRSS15, transmembrane protease, serine 15, [Score=133, Expect=9e-36]; ENSG00000005001, PRSS22, protease, serine, 22, [Score=132, Expect=3e-37]; ENSG00000178297, TMPRSS9, transmembrane protease, serine 9, [Score=132, Expect=7e-36]; ENSG00000184012, TMPRSS2, transmembrane protease, serine 2, [Score=130,…
MligTCv3c-1029.0	0	1	0	0	0	0	0	0	1	0	0	1	0	0	0	0	N/A	-3.59323	N/A	-3.48294	N/A	N/A	N/A	N/A	N/A	N/A	N/A	N/A		NoTransDecoderORF						Mlig027355.g1, Mlig027355.g2	Mlig027355.g1 {Length: 191} {NoTransDecoderORF} {RNA1509_18255} ### Mlig027355.g2 {Length: 191} {NoTransDecoderORF} {RNA1509_18255}
MligTCv3c-10290.0	36	63	29	89	103	96	42	109	240	175	214	205	130	120	117	99	5.04457	5.11682	4.8362	4.24714	-0.390004	0.130746	-0.815692	0.0075893	-0.164287	0.912895	0.261401	0.263319		TRANSSPLICED		mRNA cap methylation, RNMT-activating mini protein				Mlig015112.g1	Mlig015112.g1 {Length: 2008} {TRANSSPLICED} {Pfam: mRNA cap methylation, RNMT-activating mini protein [PF15320.4, score=26.8]} {RNA1509_25960, RNA1509_31161}
MligTCv3c-10291.0	41	31	38	62	117	95	53	142	113	70	92	90	140	113	86	103	4.9711	3.91644	5.04896	3.93024	-0.925992	7.99783e-05	0.0565688	0.878413	0.123362	0.921122	-0.859199	8.27825e-05		TRANSSPLICED					UniRef50_A0A1I8FN49, DNA-(apurinic or apyrimidinic site) lyase n=1 Tax=Macrostomum lignano TaxID=282301 RepID=A0A1I8FN49_9PLAT	Mlig011368.g2, Mlig011745.g1, Mlig011745.g4	Mlig011368.g2 {Length: 1332} {TRANSSPLICED} {UniRef: UniRef50_A0A1I8FN49, DNA-(apurinic or apyrimidinic site) lyase n=1 Tax=Macrostomum lignano TaxID=282301 RepID=A0A1I8FN49_9PLAT, [Score=362, Expect=1e-119]} {RNA1509_14089} ### Mlig011745.g1 {Length: 1326} {TRANSSPLICED} {UniRef: UniRef50_A0A1I8FN49, DNA-(apurinic or apyrimidinic site) lyase n=1 Tax=Macrostomum lignano TaxID=282301 RepID=A0A1I8F…
MligTCv3c-10292.0	18	12	11	23	30	23	19	23	68	40	65	50	47	32	26	24	3.17665	3.19826	3.00984	2.50228	-0.304946	0.379465	-0.651447	0.0614839	-0.133911	0.944374	0.21259	0.413051		TRANSSPLICED	Sexual_specific; Xins	Ubiquitin-2 like Rad60 SUMO-like	UBL3	ubiquitin-like 3	UniRef50_O95164, Ubiquitin-like protein 3 n=187 Tax=Bilateria TaxID=33213 RepID=UBL3_HUMAN	Mlig006196.g1	Mlig006196.g1 {Length: 1833} {TRANSSPLICED} {Pfam: Ubiquitin-2 like Rad60 SUMO-like [PF13881.4, score=85.5]} {Human: ENSG00000122042, UBL3, ubiquitin-like 3, [Score=130, Expect=7e-40]} {Dmel: FBgn0026076, UBL3, UBL3, [Score=125, Expect=8e-36]} {Celegans: WBGene00008121, C46F11.6, Caenorhabditis elegans Protein C46F11.6 (C46F11.6) mRNA, complete cds., [RH, Score=111, Expect=6e-33]} {Smed: dd_Smed_…
MligTCv3c-10292.1	56	42	47	86	92	86	52	113	188	120	177	162	120	103	102	90	4.87658	4.74132	4.82834	4.34805	-0.286199	0.130117	-0.349169	0.122742	-0.0071716	0.998513	0.0557982	0.76897		TRANSSPLICED	Sexual_specific; Xins	Ubiquitin-2 like Rad60 SUMO-like	UBL3	ubiquitin-like 3	UniRef50_O95164, Ubiquitin-like protein 3 n=187 Tax=Bilateria TaxID=33213 RepID=UBL3_HUMAN	Mlig019171.g1, Mlig006196.g2	Mlig019171.g1 {Length: 1830} {TRANSSPLICED} {Pfam: Ubiquitin-2 like Rad60 SUMO-like [PF13881.4, score=87.7]} {Human: ENSG00000122042, UBL3, ubiquitin-like 3, [Score=133, Expect=4e-41]} {Dmel: FBgn0026076, UBL3, UBL3, [RH, Score=129, Expect=5e-37]} {Celegans: WBGene00008121, C46F11.6, Caenorhabditis elegans Protein C46F11.6 (C46F11.6) mRNA, complete cds., [RH, Score=113, Expect=2e-33]} {Smed: dd_S…
MligTCv3c-10293.0	21	9	10	30	30	23	9	35	46	25	41	28	34	35	51	25	3.35111	2.52331	2.96526	2.6089	-0.166806	0.655053	0.128097	0.806004	-0.342169	0.815943	-0.637072	0.0292007		TRANSSPLICED					UniRef50_UPI0006980CC5, PREDICTED: uncharacterized protein LOC106175311 n=1 Tax=Lingula unguis TaxID=7574 RepID=UPI0006980CC5	Mlig000380.g1, Mlig029901.g2, Mlig008807.g3	Mlig000380.g1 {Length: 4179} {TRANSSPLICED} {UniRef: UniRef50_UPI0006980CC5, PREDICTED: uncharacterized protein LOC106175311 n=1 Tax=Lingula unguis TaxID=7574 RepID=UPI0006980CC5, [Score=55.8, Expect=4e-06]} {RNA1509_41002} ### Mlig029901.g2 {Length: 3688} {TRANSSPLICED} {RNA1509_41002, RNA1509_58907} ### Mlig008807.g3 {Length: 4150} {TRANSSPLICED} {RNA1509_41002}
MligTCv3c-10294.0	2	0	1	2	5	1	1	4	7	4	6	4	5	3	2	4	-0.015499	-0.203906	-0.153554	-1.16804	-0.78464	0.39176	-0.88076	0.403204	-0.0917692	0.989882	0.00435134	0.995805		TRANSSPLICED		PLD-like domain	PGS1	phosphatidylglycerophosphate synthase 1	UniRef50_A0A1I8IFM8, CDP-diacylglycerol--glycerol-3-phosphate 3-phosphatidyltransferase n=2 Tax=Macrostomum lignano TaxID=282301 RepID=A0A1I8IFM8_9PLAT	Mlig006738.g1	Mlig006738.g1 {Length: 2196} {TRANSSPLICED} {Pfam: PLD-like domain [PF13091.4, score=55.3]; Phospholipase D Active site motif [PF00614.20, score=31.5]} {Human: ENSG00000087157, PGS1, phosphatidylglycerophosphate synthase 1, [RH, Score=261, Expect=8e-81]} {Dmel: FBgn0038649, CG7718, , [RH, Score=265, Expect=4e-83]} {Celegans: WBGene00021677, pgs-1, Caenorhabditis elegans Protein PGS-1 (pgs-1) mRNA…
MligTCv3c-10294.1	3	3	2	11	5	2	3	12	9	6	11	7	9	6	4	3	0.626562	0.448276	0.834918	0.733652	0.0923034	0.898791	0.326803	0.700581	0.245427	0.95156	0.0109274	0.98736		TRANSSPLICED		PLD-like domain	PGS1	phosphatidylglycerophosphate synthase 1	UniRef50_A0A1I8IFM8, CDP-diacylglycerol--glycerol-3-phosphate 3-phosphatidyltransferase n=2 Tax=Macrostomum lignano TaxID=282301 RepID=A0A1I8IFM8_9PLAT	Mlig002985.g1	Mlig002985.g1 {Length: 2334} {TRANSSPLICED} {Pfam: PLD-like domain [PF13091.4, score=55.5]; Phospholipase D Active site motif [PF00614.20, score=31.5]} {Human: ENSG00000087157, PGS1, phosphatidylglycerophosphate synthase 1, [RH, Score=248, Expect=8e-76]} {Dmel: FBgn0038649, CG7718, , [RH, Score=246, Expect=5e-76]} {Celegans: WBGene00021677, pgs-1, Caenorhabditis elegans Protein PGS-1 (pgs-1) mRNA…
MligTCv3c-10294.2	2	5	5	3	4	1	0	10	7	4	7	6	4	1	1	3	-0.654733	-0.0101001	0.263781	0.438535	0.344701	0.688169	0.472964	0.64758	0.931483	0.819425	0.80322	0.308824		TRANSSPLICED		PLD-like domain	PGS1	phosphatidylglycerophosphate synthase 1	UniRef50_A0A1I8IFM8, CDP-diacylglycerol--glycerol-3-phosphate 3-phosphatidyltransferase n=2 Tax=Macrostomum lignano TaxID=282301 RepID=A0A1I8IFM8_9PLAT	Mlig015414.g3	Mlig015414.g3 {Length: 2524} {TRANSSPLICED} {Pfam: PLD-like domain [PF13091.4, score=35.9]; Phospholipase D Active site motif [PF00614.20, score=23.7]} {Human: ENSG00000087157, PGS1, phosphatidylglycerophosphate synthase 1, [Score=181, Expect=2e-53]} {Dmel: FBgn0038649, CG7718, , [Score=182, Expect=1e-53]} {Celegans: WBGene00021677, pgs-1, Caenorhabditis elegans Protein PGS-1 (pgs-1) mRNA, comple…
MligTCv3c-10295.0	3	8	6	7	3	12	1	11	20	16	19	14	9	4	6	4	0.690719	1.51858	1.13334	1.11012	0.159844	0.811791	-0.361861	0.61737	0.477762	0.878404	0.999468	0.0434687		TRANSSPLICED		Formin Homology 2 Domain	FMNL3	formin-like 3	UniRef50_G4M1J2, Formin-like n=2 Tax=Digenea TaxID=256429 RepID=G4M1J2_SCHMA	Mlig012122.g1	Mlig012122.g1 {Length: 4719} {TRANSSPLICED} {Pfam: Formin Homology 2 Domain [PF02181.21, score=258.2]; Diaphanous GTPase-binding Domain [PF06371.11, score=78.5]; Diaphanous FH3 Domain [PF06367.14, score=49.5]} {Human: ENSG00000161791, FMNL3, formin-like 3, [RH, Score=236, Expect=7e-64]} {Dmel: FBgn0267795, CG32138, , [Score=242, Expect=7e-66]} {Celegans: WBGene00021698, frl-1, Caenorhabditis eleg…
MligTCv3c-10295.1	21	23	21	27	11	22	6	23	66	26	49	27	26	15	19	22	2.53828	2.76916	2.3373	3.05207	0.897962	0.0175561	0.318383	0.479837	-0.152776	0.95277	0.426803	0.199006		TRANSSPLICED		Formin Homology 2 Domain	FMNL3	formin-like 3	UniRef50_G4M1J2, Formin-like n=2 Tax=Digenea TaxID=256429 RepID=G4M1J2_SCHMA	Mlig016121.g3	Mlig016121.g3 {Length: 4386} {TRANSSPLICED} {Pfam: Formin Homology 2 Domain [PF02181.21, score=258.2]; Diaphanous GTPase-binding Domain [PF06371.11, score=78.5]; Diaphanous FH3 Domain [PF06367.14, score=47.1]} {Human: ENSG00000161791, FMNL3, formin-like 3, [RH, Score=236, Expect=6e-64]} {Dmel: FBgn0267795, CG32138, , [Score=242, Expect=8e-66]} {Celegans: WBGene00021698, frl-1, Caenorhabditis eleg…
MligTCv3c-10296.0	4	2	4	11	19	24	16	33	5	18	23	9	45	25	20	34	3.13598	1.2099	2.93465	0.883134	-1.83481	0.00142893	-0.267074	0.779189	-0.158486	0.952936	-1.72622	0.000234592	Germline	TRANSSPLICED						Mlig010997.g3, Mlig010997.g1	Mlig010997.g3 {Length: 1644} {TRANSSPLICED} {RNA1509_26500} ### Mlig010997.g1 {Length: 1637} {TRANSSPLICED} {RNA1509_26500}
MligTCv3c-10296.1	0	0	0	0	0	1	0	4	0	0	1	0	1	0	0	1	-2.82425	-4.59373	-1.29705	N/A	N/A	N/A	N/A	N/A	N/A	N/A	N/A	N/A								Mlig010997.g2	Mlig010997.g2 {Length: 927} {RNA1509_26500}
MligTCv3c-10297.0	19	17	13	19	54	39	12	46	97	71	93	98	63	41	58	53	3.92902	3.90177	3.59931	2.61232	-0.801817	0.00918743	-1.24483	0.000732017	-0.279343	0.826236	0.163672	0.51372	Neoblast	TRANSSPLICED	X1	RNA polymerase Rpb6	POLR2F	polymerase (RNA) II (DNA directed) polypeptide F	UniRef50_P61218, DNA-directed RNA polymerases I, II, and III subunit RPABC2 n=42 Tax=Amniota TaxID=32524 RepID=RPAB2_HUMAN	Mlig032261.g5	Mlig032261.g5 {Length: 747} {TRANSSPLICED} {Pfam: RNA polymerase Rpb6 [PF01192.20, score=54.1]} {Human: ENSG00000100142, POLR2F, polymerase (RNA) II (DNA directed) polypeptide F, [RH, Score=131, Expect=1e-39]} {Dmel: FBgn0003275, RpII18, RNA polymerase II 18kD subunit, [RH, Score=121, Expect=5e-36]} {Celegans: WBGene00007355, rpb-6, Caenorhabditis elegans Protein RPB-6 (rpb-6) mRNA, complete cds.…
MligTCv3c-10297.1	50	31	32	60	75	56	46	81	173	115	146	138	89	66	76	63	4.37424	4.56736	4.43671	3.93547	-0.30553	0.143831	-0.589129	0.0152485	0.099469	0.941527	0.383068	0.041113	Neoblast	TRANSSPLICED	X1	RNA polymerase Rpb6	POLR2F	polymerase (RNA) II (DNA directed) polypeptide F	UniRef50_P61218, DNA-directed RNA polymerases I, II, and III subunit RPABC2 n=42 Tax=Amniota TaxID=32524 RepID=RPAB2_HUMAN	Mlig032261.g4, Mlig032261.g1	Mlig032261.g4 {Length: 742} {TRANSSPLICED} {Pfam: RNA polymerase Rpb6 [PF01192.20, score=54.1]} {Human: ENSG00000100142, POLR2F, polymerase (RNA) II (DNA directed) polypeptide F, [RH, Score=130, Expect=1e-39]} {Dmel: FBgn0003275, RpII18, RNA polymerase II 18kD subunit, [RH, Score=120, Expect=7e-36]} {Celegans: WBGene00007355, rpb-6, Caenorhabditis elegans Protein RPB-6 (rpb-6) mRNA, complete cds.…
MligTCv3c-10298.0	0	0	0	0	0	0	0	0	0	0	0	0	1	0	0	0	-3.82771	N/A	N/A	N/A	N/A	N/A	N/A	N/A	N/A	N/A	N/A	N/A		NoTransDecoderORF						Mlig034299.g1	Mlig034299.g1 {Length: 724} {NoTransDecoderORF} {RNA1509_19171}
MligTCv3c-10299.0	0	3	1	0	1	0	0	1	2	6	2	0	2	1	0	2	-1.50048	-1.25727	-2.6083	-1.47372	N/A	N/A	N/A	N/A	N/A	N/A	N/A	N/A				Domain of unknown function (DUF19)				Mlig043052.g1, Mlig039339.g2, Mlig016620.g2	Mlig043052.g1 {Length: 1415} {SignalP} {Pfam: Domain of unknown function (DUF19) [PF01579.16, score=20.7]} {RNA1509_45897} ### Mlig039339.g2 {Length: 1378} {SignalP} {Pfam: Domain of unknown function (DUF19) [PF01579.16, score=19.0]} {RNA1509_45897} ### Mlig016620.g2 {Length: 1435} {SignalP} {Pfam: Domain of unknown function (DUF19) [PF01579.16, score=21.7]} {RNA1509_45897}
MligTCv3c-103.0	0	0	0	1	1	1	0	0	0	0	0	0	0	1	1	0	-2.82504	N/A	-2.60194	-3.49086	N/A	N/A	N/A	N/A	N/A	N/A	N/A	N/A		NoTransDecoderORF						Mlig013873.g1	Mlig013873.g1 {Length: 215} {NoTransDecoderORF} {RNA1509_55762}
MligTCv3c-1030.0	5	2	3	13	2	0	3	5	5	10	23	14	4	0	4	5	-0.121125	1.11489	-0.278156	1.00496	1.44741	0.108204	-0.0569247	0.971521	-0.114017	0.991422	1.39032	0.0582769		NoTransDecoderORF						Mlig003172.g1	Mlig003172.g1 {Length: 607} {NoTransDecoderORF} {RNA1509_38113}
MligTCv3c-10300.0	0	0	0	2	90	93	37	108	6	1	0	1	139	78	90	101	4.85012	-1.60076	4.73439	-2.4957	-6.81866	4.54825e-11	-0.759292	0.699531	-0.0670273	0.977168	-6.1264	7.88291e-13			Asexual_biased	Protein kinase domain	RPS6KA5	ribosomal protein S6 kinase, 90kDa, polypeptide 5	UniRef50_A0A0P5CHS8, Ribosomal protein S6 kinase n=8 Tax=Daphnia TaxID=6668 RepID=A0A0P5CHS8_9CRUS; UniRef50_P32023, cGMP-dependent protein kinase, isozyme 2 forms cD5/T2 n=75 Tax=Arthropoda TaxID=6656 RepID=KGP25_DROME	Mlig019684.g3, Mlig019684.g2, Mlig019684.g1	Mlig019684.g3 {Length: 927} {Pfam: Protein kinase domain [PF00069.23, score=21.8]} {RNA1509_3339} ### Mlig019684.g2 {Length: 2204} {Pfam: Protein kinase domain [PF00069.23, score=94.2]; Protein tyrosine kinase [PF07714.15, score=50.0]; Phosphotransferase enzyme family [PF01636.21, score=24.9]; Lipopolysaccharide kinase (Kdo/WaaP) family [PF06293.12, score=19.1]} {Human: ENSG00000100784, RPS6KA5, …
MligTCv3c-10301.0	0	0	0	0	2	2	1	2	0	0	0	0	2	0	3	2	-1.01835	N/A	-0.793845	N/A	N/A	N/A	N/A	N/A	N/A	N/A	N/A	N/A		NoTransDecoderORF						Mlig032322.g1	Mlig032322.g1 {Length: 983} {NoTransDecoderORF} {RNA1509_34403}
MligTCv3c-10302.0	7	3	1	3	2	2	1	8	9	6	9	11	7	6	13	9	1.3103	0.539233	0.0751846	0.324506	0.421252	0.600353	-0.172611	0.870968	-1.16464	0.607259	-0.570773	0.254306								Mlig020011.g3	Mlig020011.g3 {Length: 3281} {RNA1509_17197}
[truncated: 50,065 more rows]
