# Supplementary material for: TIM29 is required for enhanced stem cell activity during regeneration in the flatworm Macrostomum lignano
Source: Sci Rep. 2021 Jan 13;11:1166. doi: 10.1038/s41598-020-80682-7 (PMC7806878; doi:10.1038/s41598-020-80682-7)
Supplement: Supplementary file 5 — Supplementary Table 4. [file 41598_2020_80682_MOESM5_ESM.xlsx]

## Sheet: Suppllementary Table 4 legend
TIM29 is required for enhanced stem cell activity during regeneration in the flatworm Macrostomum lignano Stijn Mouton, Kirill Ustyantsev, Frank Beltman, Lisa Glazenburg, Eugene Berezikov
Supplementary Table 4. Enrichement of GO term categories in various conditions
Note: The file contains 10 worksheets

## Sheet: DUFh_DUFcut.down_in_DUFcut
ID	Description	Count	FoldEnrichment	pvalue	p.adjust	geneID
GO:0006260	DNA replication	67	3.26122	2.00702e-18	1.11389e-14	ACHE,ANKRD17,ATM,BARD1,BRCA2,CACYBP,CDC45,CDK1,CDK2,CHAF1B,CHEK1,CHEK2,DNA2,DSCC1,DUT,EME1,FAF1,FEN1,GINS1,GINS3,GINS4,GRWD1,LIG4,MCM10,MCM2,MCM3,MCM4,MCM6,MCM7,MCM8,MCM9,MCMBP,NAP1L1,NASP,NBN,ORC3,PIF1,POLE,POLE2,POLG,POLH,POLQ,PRIM1,RAC1,RAD1,RAD50,RAD51,RAD9A,RBBP6,RECQL,RECQL5,RFC2,RFC4,RFC5,RPA1,RPA2,RPA3,RRM1,RRM2,RTEL1,SET,SETMAR,SLBP,SMARCAL1,TIMELESS,WRN,ZMPSTE24
GO:0032392	DNA geometric change	40	4.46664	1.49363e-16	4.14482e-13	CDC45,DDX3X,DHX36,DNA2,DSCC1,ERCC3,ERCC6L,ERCC8,GINS1,GINS4,HNRNPA2B1,MCM2,MCM3,MCM4,MCM6,MCM7,MCM8,MCM9,MNAT1,NBN,PARP1,PIF1,POLQ,RAD50,RAD51,RAD54B,RBX1,RECQL,RECQL5,RFC2,RFC4,RFC5,RPA1,RPS27A,RTEL1,SMARCAL1,UBC,WRN,XPC,XRCC6
GO:0032508	DNA duplex unwinding	38	4.59049	3.03212e-16	5.60942e-13	CDC45,DDX3X,DHX36,DNA2,DSCC1,ERCC3,ERCC6L,ERCC8,GINS1,GINS4,MCM2,MCM3,MCM4,MCM6,MCM7,MCM8,MCM9,MNAT1,NBN,PARP1,PIF1,POLQ,RAD50,RAD51,RAD54B,RBX1,RECQL,RECQL5,RFC2,RFC4,RFC5,RPA1,RPS27A,RTEL1,UBC,WRN,XPC,XRCC6
GO:0006261	DNA-dependent DNA replication	42	3.69607	4.82176e-14	6.69019e-11	BRCA2,CDC45,CDK2,CHEK2,DNA2,DSCC1,EME1,FEN1,GINS1,GINS3,GINS4,MCM10,MCM2,MCM3,MCM4,MCM6,MCM7,MCM9,MCMBP,NBN,ORC3,POLE,POLE2,POLG,POLQ,PRIM1,RAD51,RECQL,RECQL5,RFC2,RFC4,RFC5,RPA1,RPA2,RPA3,RTEL1,SETMAR,SLBP,SMARCAL1,TIMELESS,WRN,ZMPSTE24
GO:0006401	RNA catabolic process	75	2.51038	7.97958e-14	8.85733e-11	APEX1,ATM,BOLL,CASC3,CNOT6,CNOT7,DAZ2,DCP1B,DDX6,DHX36,DIS3L2,DNA2,EDC3,EDC4,EIF3E,ELAVL1,EXOSC6,FEN1,FMR1,FXR1,HSPA8,IGF2BP1,LSM3,LSM6,METTL14,MEX3D,NAF1,NANOS1,NCBP1,NCBP2,PABPC1,PAN2,POP1,PSMC2,PSMC3,PSMC4,PSMC5,PSMD1,PSMD10,PSMD13,PSMD8,PUM2,ROCK2,RPL14,RPL18A,RPL27,RPL32,RPL34,RPL35,RPL36,RPL38,RPL5,RPL7,RPLP1,RPS16,RPS2,RPS24,RPS26,RPS27A,RPS28,RPS29,RPS9,RPSA,SET,SSB,TARDBP,TRIM71,UBC,XRN2…
GO:0006402	mRNA catabolic process	70	2.55543	2.23584e-13	2.06815e-10	APEX1,ATM,BOLL,CASC3,CNOT6,CNOT7,DAZ2,DCP1B,DDX6,DHX36,DIS3L2,EDC3,EDC4,EIF3E,ELAVL1,EXOSC6,FMR1,FXR1,HSPA8,IGF2BP1,LSM3,LSM6,METTL14,MEX3D,NANOS1,NCBP1,NCBP2,PABPC1,PAN2,PSMC2,PSMC3,PSMC4,PSMC5,PSMD1,PSMD10,PSMD13,PSMD8,PUM2,ROCK2,RPL14,RPL18A,RPL27,RPL32,RPL34,RPL35,RPL36,RPL38,RPL5,RPL7,RPLP1,RPS16,RPS2,RPS24,RPS26,RPS27A,RPS28,RPS29,RPS9,RPSA,SET,SSB,TARDBP,TRIM71,UBC,YWHAB,ZC3H12A,ZC3H14,ZFP…
GO:0033260	nuclear DNA replication	25	5.53677	2.63925e-13	2.09254e-10	BRCA2,CDC45,CHEK2,DNA2,FEN1,GINS1,MCM2,MCM3,MCM4,MCM6,MCM7,ORC3,POLE,POLE2,PRIM1,RAD51,RFC2,RFC4,RFC5,RPA1,RPA2,RPA3,RTEL1,SLBP,ZMPSTE24
GO:0010498	proteasomal protein catabolic process	82	2.28435	1.11766e-12	7.75378e-10	ANKZF1,ARIH1,ARIH2,AURKA,BCAP31,BUB1B,CCNB1,CDC20,CDC23,CDK1,CDK2,CSNK1A1,CSNK1A1L,CSNK1D,CSNK1E,DDI2,EDEM2,ERCC8,ERLEC1,FAF1,FBXL20,FBXL4,FBXL7,FBXO17,FBXO33,FMR1,FZR1,GLMN,GSK3B,HERPUD1,HM13,HSP90B1,KIF14,LTN1,MAD2L1,PBK,PLK1,PLK2,PPP2CB,PRKACA,PSEN1,PSMC2,PSMC3,PSMC4,PSMC5,PSMD1,PSMD10,PSMD13,PSMD8,RBCK1,RBX1,RHBDD1,RHBDF1,RNF126,RNF139,RNF19B,RNF216,RNF34,RNF4,RPS27A,SEC61B,SEL1L,SGTA,SGTB,SH…
GO:0043161	proteasome-mediated ubiquitin-dependent protein catabolic process	75	2.37857	1.35895e-12	8.38016e-10	ANKZF1,ARIH1,ARIH2,AURKA,BCAP31,BUB1B,CCNB1,CDC20,CDC23,CDK1,CDK2,CSNK1A1,CSNK1A1L,CSNK1D,CSNK1E,EDEM2,ERCC8,ERLEC1,FAF1,FBXL20,FBXL4,FBXL7,FBXO17,FBXO33,FZR1,GLMN,GSK3B,HERPUD1,HSP90B1,KIF14,LTN1,MAD2L1,PBK,PLK1,PLK2,PPP2CB,PSEN1,PSMC2,PSMC3,PSMC4,PSMC5,PSMD1,PSMD10,PSMD13,PSMD8,RBCK1,RBX1,RNF126,RNF19B,RNF216,RNF34,RNF4,RPS27A,SEC61B,SEL1L,SGTA,SGTB,SH3RF2,SKP1,SPOP,SPSB4,TBL1XR1,TMUB2,TRIM2,TR…
GO:0070972	protein localization to endoplasmic reticulum	39	3.52546	1.98754e-12	1.10309e-09	ANK2,BCAP29,BCAP31,GPAA1,RAB10,RAB3GAP2,RPL14,RPL18A,RPL27,RPL32,RPL34,RPL35,RPL36,RPL38,RPL5,RPL7,RPLP1,RPS16,RPS2,RPS24,RPS26,RPS27A,RPS28,RPS29,RPS9,RPSA,RTN4,SEC61A2,SEC61B,SEC61G,SGTA,SGTB,SPCS1,SPCS2,SPCS3,SRP9,SSR3,TRAM1,VAPA
GO:0090305	nucleic acid phosphodiester bond hydrolysis	59	2.59605	8.90309e-12	4.49201e-09	APAF1,APEX1,CASP3,CNOT6,CNOT7,CPSF2,CSTF2,DBR1,DCP1B,DGCR8,DIS3L2,DNA2,EDC3,EDC4,EME1,ENDOU,ERCC3,ERCC5,ERI1,EXD2,EXD3,EXOSC6,FEN1,HARBI1,KRI1,NCBP1,NCBP2,PAN2,PARP1,PGAP1,PIWIL1,PLD6,POLE,POLG,POP1,RAD1,RAD50,RAD9A,RBX1,REXO1,REXO2,RFC2,RFC4,RFC5,RPA1,RPA2,RPA3,RPS27A,RRS1,SETMAR,SPO11,TDP2,TSN,UBC,WRN,XPC,XRN2,ZC3H12A,ZFP36
GO:0000723	telomere maintenance	40	3.28105	1.23158e-11	5.69606e-09	APEX1,ATM,BRCA2,CCT2,CCT3,CCT7,CCT8,DHX36,DNA2,FEN1,HNRNPA2B1,MAP2K7,MAP3K4,NAF1,NBN,NEK2,PARP1,PIF1,POLE,POLE2,PRIM1,PTGES3,RAD50,RAD51,RAD51C,RFC2,RFC4,RFC5,RPA1,RPA2,RPA3,RTEL1,SIRT6,SMARCAL1,TNKS,TNKS2,WRAP53,WRN,XRCC6,YLPM1
GO:0044786	cell cycle DNA replication	25	4.67896	2.25449e-11	9.62492e-09	BRCA2,CDC45,CHEK2,DNA2,FEN1,GINS1,MCM2,MCM3,MCM4,MCM6,MCM7,ORC3,POLE,POLE2,PRIM1,RAD51,RFC2,RFC4,RFC5,RPA1,RPA2,RPA3,RTEL1,SLBP,ZMPSTE24
GO:0032200	telomere organization	41	3.11325	4.09419e-11	1.62305e-08	APEX1,ATM,BRCA2,CCT2,CCT3,CCT7,CCT8,DHX36,DNA2,DOT1L,FEN1,HNRNPA2B1,MAP2K7,MAP3K4,NAF1,NBN,NEK2,PARP1,PIF1,POLE,POLE2,PRIM1,PTGES3,RAD50,RAD51,RAD51C,RFC2,RFC4,RFC5,RPA1,RPA2,RPA3,RTEL1,SIRT6,SMARCAL1,TNKS,TNKS2,WRAP53,WRN,XRCC6,YLPM1
GO:0072599	establishment of protein localization to endoplasmic reticulum	33	3.59436	5.61443e-11	2.07734e-08	RAB10,RAB3GAP2,RPL14,RPL18A,RPL27,RPL32,RPL34,RPL35,RPL36,RPL38,RPL5,RPL7,RPLP1,RPS16,RPS2,RPS24,RPS26,RPS27A,RPS28,RPS29,RPS9,RPSA,SEC61A2,SEC61B,SEC61G,SGTA,SGTB,SPCS1,SPCS2,SPCS3,SRP9,SSR3,TRAM1
GO:0000956	nuclear-transcribed mRNA catabolic process	44	2.82456	2.40712e-10	8.3497e-08	ATM,CASC3,CNOT6,CNOT7,DCP1B,DDX6,DHX36,DIS3L2,EDC3,EDC4,EIF3E,EXOSC6,LSM3,LSM6,NANOS1,NCBP1,NCBP2,PABPC1,PAN2,RPL14,RPL18A,RPL27,RPL32,RPL34,RPL35,RPL36,RPL38,RPL5,RPL7,RPLP1,RPS16,RPS2,RPS24,RPS26,RPS27A,RPS28,RPS29,RPS9,RPSA,SSB,ZC3H12A,ZFP36,ZFP36L1,ZFP36L2
GO:0000082	G1/S transition of mitotic cell cycle	53	2.52429	2.98732e-10	9.75273e-08	ADAM17,ANKRD17,APEX1,ATM,AURKA,CARM1,CCNB1,CCND2,CDC25A,CDC25C,CDC45,CDK1,CDK10,CDK2,CDK7,CHEK2,CNOT6,CNOT7,CTDSP1,CTDSP2,CYP1A1,DDX3X,EIF4E,GFI1,GFI1B,KIF14,MCM10,MCM2,MCM3,MCM4,MCM6,MCM7,MCM8,MNAT1,MUC1,NASP,ORC3,PHF8,PLCB1,PLK2,POLE,POLE2,PRIM1,RCC1,RDX,RPA1,RPA2,RPA3,RPS6KB1,RRM2,TRIM71,TYMS,WEE1
GO:0044843	cell cycle G1/S phase transition	55	2.45253	4.25167e-10	1.31093e-07	ADAM17,ANKRD17,APEX1,ATM,AURKA,CARM1,CCNB1,CCND2,CDC25A,CDC25C,CDC45,CDK1,CDK10,CDK2,CDK7,CHEK2,CNOT6,CNOT7,CTDSP1,CTDSP2,CYP1A1,DDX3X,EIF4E,GFI1,GFI1B,KIF14,MCM10,MCM2,MCM3,MCM4,MCM6,MCM7,MCM8,MNAT1,MUC1,NASP,ORC3,PHB2,PHF8,PLCB1,PLK2,POLE,POLE2,PRIM1,RCC1,RDX,RPA1,RPA2,RPA3,RPS6KB1,RRM2,SUSD2,TRIM71,TYMS,WEE1
GO:0045047	protein targeting to ER	31	3.49098	4.73427e-10	1.3829e-07	RPL14,RPL18A,RPL27,RPL32,RPL34,RPL35,RPL36,RPL38,RPL5,RPL7,RPLP1,RPS16,RPS2,RPS24,RPS26,RPS27A,RPS28,RPS29,RPS9,RPSA,SEC61A2,SEC61B,SEC61G,SGTA,SGTB,SPCS1,SPCS2,SPCS3,SRP9,SSR3,TRAM1
GO:0000724	double-strand break repair via homologous recombination	33	3.27248	8.17469e-10	2.26848e-07	ATM,BRCA2,CDC45,CHEK1,EXD2,FEN1,FIGNL1,GINS4,MCM2,MCM3,MCM4,MCM6,MCM7,MCM8,MCM9,NBN,PARP1,POLQ,RAD50,RAD51,RAD51C,RAD54B,RECQL,RECQL5,RPA1,RPA2,RPA3,RTEL1,SIRT6,TIMELESS,WAS,WRAP53,WRN
GO:0000725	recombinational repair	33	3.24824	1.00489e-09	2.65579e-07	ATM,BRCA2,CDC45,CHEK1,EXD2,FEN1,FIGNL1,GINS4,MCM2,MCM3,MCM4,MCM6,MCM7,MCM8,MCM9,NBN,PARP1,POLQ,RAD50,RAD51,RAD51C,RAD54B,RECQL,RECQL5,RPA1,RPA2,RPA3,RTEL1,SIRT6,TIMELESS,WAS,WRAP53,WRN
GO:0042254	ribosome biogenesis	54	2.41605	1.07742e-09	2.71804e-07	AAMP,DDX18,DDX24,DDX31,DDX3X,DDX54,EIF2A,ERAL1,ERI1,EXOSC6,HEATR1,KRI1,LSM6,MDN1,MPV17L2,MRPL20,NAF1,NGDN,NOL6,NOLC1,NOM1,NOP56,PAK1IP1,PPAN,PWP2,RIOK1,RIOK3,RPF2,RPL14,RPL27,RPL35,RPL38,RPL5,RPL7,RPS16,RPS2,RPS24,RPS28,RPS9,RPSA,RRN3,RRP8,RRS1,RSL24D1,SBDS,TBL3,TRMT112,UTP15,WDR12,WDR55,XRN2,ZCCHC4,ZNF622,ZNHIT6
GO:0051321	meiotic cell cycle	48	2.56159	1.2355e-09	2.98133e-07	ATM,AURKA,BOLL,BRCA2,BRDT,BUB1B,CALR,CCNB3,CDC20,CDC25A,CDC25C,CDK2,CKS2,DDX4,EME1,ESPL1,FBXO43,FIGNL1,FMN2,FZR1,INSR,MASTL,NBN,NCAPH,NEK2,NPR2,OVOL1,PIWIL1,PLCB1,PLD6,PLK1,PRKACB,PRKAR1A,PSMC3IP,PSMD13,RAD1,RAD50,RAD51,RAD51C,RAD54B,RPA1,SPO11,SUN1,SUN2,TDRD1,TDRKH,TEX14,WEE2
GO:0048285	organelle fission	71	2.10126	1.70005e-09	3.93136e-07	ACOT8,ATM,AURKA,BIRC5,BRCA2,BRDT,BUB1B,CALR,CAV2,CCNB1,CDC20,CDC23,CDC25C,CHEK1,CHEK2,CHMP1B,CHMP2A,CHMP5,CKS2,DAPK3,DDX4,DIS3L2,DRG1,DSCC1,EME1,ESPL1,FBXO43,FIGNL1,FMN2,FZR1,INCENP,INSR,KIF14,KIF20B,KIF23,KIF2A,MAD2L1,MASTL,MFF,MX1,MX2,MYO19,NCAPH,NDC80,NEK2,OPA1,PHB2,PLCB1,PLK1,PRC1,PRKAR1A,PSMC3IP,PSMD13,RACGAP1,RAD1,RAD50,RAD51,RAD51C,RAD54B,RCC1,RRS1,SEH1L,SPO11,SUN1,TDRKH,TEX14,TNKS,TPR,UBE…
GO:0006403	RNA localization	45	2.59988	2.48978e-09	5.52732e-07	A1CF,ATM,CASC3,CCT2,CCT3,CCT7,CCT8,CPSF2,DDX19A,DDX39B,DHX36,EIF4E,EIF5A,ENY2,FMR1,HNRNPA2B1,IGF2BP1,IWS1,MEX3D,MX2,NAF1,NCBP1,NCBP2,NOL6,NUP50,NUP54,NUP93,NUTF2,RBFOX1,RRS1,SEH1L,SIDT1,SLBP,SRSF7,SSB,SYMPK,TNKS,TPR,TST,WRAP53,XPO5,XPOT,ZFP36,ZFP36L1,ZNHIT6
GO:0006302	double-strand break repair	47	2.51834	3.26354e-09	6.9664e-07	ATM,BARD1,BRCA2,CDC45,CHEK1,CHEK2,DNA2,DNTT,EME1,EXD2,FEN1,FIGNL1,FMN2,GINS4,KDM2A,LIG4,MCM2,MCM3,MCM4,MCM6,MCM7,MCM8,MCM9,NBN,PARP1,POLM,POLQ,RAD50,RAD51,RAD51C,RAD54B,RECQL,RECQL5,RNF168,RPA1,RPA2,RPA3,RTEL1,SETMAR,SIRT6,SPO11,TDP2,TIMELESS,WAS,WRAP53,WRN,XRCC6
GO:0071103	DNA conformation change	60	2.19037	6.49577e-09	1.33524e-06	CCNB1,CDC45,CDK1,CENPA,CHAF1B,DDX3X,DHX36,DNA2,DNMT1,DNMT3A,DSCC1,ERCC3,ERCC6L,ERCC8,GINS1,GINS4,GRWD1,HAT1,HNRNPA2B1,MCM2,MCM3,MCM4,MCM6,MCM7,MCM8,MCM9,MCPH1,MNAT1,NAP1L1,NASP,NBN,NCAPH,PARP1,PHF8,PIF1,PIWIL1,POLQ,RAD50,RAD51,RAD54B,RBX1,RECQL,RECQL5,RFC2,RFC4,RFC5,RPA1,RPS27A,RRP8,RTEL1,SET,SIRT6,SMARCA5,SMARCAL1,TPR,UBC,WRN,XPC,XRCC6,ZNFX1
GO:0022613	ribonucleoprotein complex biogenesis	71	2.01595	1.01193e-08	2.00579e-06	AAMP,ATM,CLNS1A,DDX18,DDX24,DDX31,DDX39B,DDX3X,DDX54,EIF2A,EIF3C,EIF3E,EIF3J,ERAL1,ERI1,EXOSC6,GEMIN8,HEATR1,ISY1,KRI1,LSM6,MDN1,MPV17L2,MRPL20,NAF1,NCBP1,NGDN,NOL6,NOLC1,NOM1,NOP56,PAK1IP1,PPAN,PRMT7,PRPF39,PTGES3,PWP2,RIOK1,RIOK3,RPF2,RPL14,RPL27,RPL35,RPL38,RPL5,RPL7,RPS16,RPS2,RPS24,RPS28,RPS9,RPSA,RRN3,RRP8,RRS1,RSL24D1,SBDS,SCAF11,SF3A3,SRPK3,TBL3,TGS1,TRMT112,UTP15,WDR12,WDR55,XAB2,XRN2,ZC…
GO:1902969	mitotic DNA replication	10	8.85884	1.19489e-08	2.21464e-06	BRCA2,CDC45,CHEK2,GINS1,MCM2,MCM3,MCM4,MCM6,RAD51,ZMPSTE24
GO:0010948	negative regulation of cell cycle process	59	2.17176	1.1971e-08	2.21464e-06	APAF1,ATM,AURKA,BMI1,BUB1B,CALR,CARM1,CBX3,CCNB1,CDC20,CDC25C,CDK1,CDK2,CHEK1,CHEK2,CHMP2A,CNOT6,CNOT7,CTDSP1,CTDSP2,ESPL1,FBXL7,FBXO43,FZR1,GFI1B,MAD2L1,MUC1,NBN,NDC80,NEK2,OVOL1,PLK1,PLK2,PRKAR1A,PSMC2,PSMC3,PSMC4,PSMC5,PSMD1,PSMD10,PSMD13,PSMD8,RAD1,RAD51,RBX1,RPA2,RRM2,SETMAR,SKP1,SUSD2,SUZ12,TEX14,TNKS,TPR,TRIM37,WEE1,ZFP36L1,ZFP36L2,ZFYVE19
GO:0000280	nuclear division	64	2.08955	1.35153e-08	2.41967e-06	ATM,AURKA,BIRC5,BRCA2,BRDT,BUB1B,CALR,CAV2,CCNB1,CDC20,CDC23,CDC25C,CHEK1,CHEK2,CHMP1B,CHMP2A,CHMP5,CKS2,DAPK3,DDX4,DIS3L2,DRG1,DSCC1,EME1,ESPL1,FBXO43,FIGNL1,FMN2,FZR1,INCENP,INSR,KIF14,KIF20B,KIF23,KIF2A,MAD2L1,MASTL,NCAPH,NDC80,NEK2,PHB2,PLCB1,PLK1,PRC1,PRKAR1A,PSMC3IP,PSMD13,RACGAP1,RAD1,RAD50,RAD51,RAD51C,RAD54B,RCC1,RRS1,SEH1L,SPO11,SUN1,TDRKH,TEX14,TNKS,TPR,UBE2S,WEE2
GO:1901990	regulation of mitotic cell cycle phase transition	68	2.03514	1.41418e-08	2.45273e-06	ADAM17,ANKRD17,APEX1,ATM,AURKA,BUB1B,CARM1,CCNB1,CCNB3,CCND2,CDC20,CDC23,CDC25A,CDC25C,CDC45,CDK1,CDK10,CDK2,CEP57,CHEK2,CNOT6,CNOT7,CSNK1D,CSNK1E,CTDSP1,CTDSP2,CYP1A1,DDX3X,ERCC3,ESPL1,FBXL7,FZR1,GFI1B,KIF14,MAD2L1,MUC1,NBN,NDC80,NEK2,PHB2,PLCB1,PLK1,PLK2,PRKACA,PRKAR2B,PSMC2,PSMC3,PSMC4,PSMC5,PSMD1,PSMD10,PSMD13,PSMD8,RAD51C,RBX1,RDX,RPA2,SKP1,TEX14,TPR,TUBA1A,TUBA4A,TUBB,WEE1,XPC,ZFP36L1,ZFP36…
GO:1901987	regulation of cell cycle phase transition	71	1.96555	2.90543e-08	4.88641e-06	ADAM17,ANKRD17,APEX1,ATM,AURKA,BUB1B,CARM1,CCNB1,CCNB3,CCND2,CDC20,CDC23,CDC25A,CDC25C,CDC45,CDK1,CDK10,CDK2,CEP57,CHEK1,CHEK2,CNOT6,CNOT7,CSNK1D,CSNK1E,CTDSP1,CTDSP2,CYP1A1,DDX3X,ERCC3,ESPL1,FBXL7,FZR1,GFI1B,KIF14,MAD2L1,MUC1,NBN,NDC80,NEK2,OVOL1,PHB2,PLCB1,PLK1,PLK2,PRKACA,PRKAR2B,PSMC2,PSMC3,PSMC4,PSMC5,PSMD1,PSMD10,PSMD13,PSMD8,RAD51C,RBX1,RDX,RPA2,SKP1,SUSD2,TEX14,TPR,TUBA1A,TUBA4A,TUBB,WEE1…
GO:0006413	translational initiation	38	2.61634	3.57971e-08	5.807e-06	BOLL,CDC123,DAZ2,DDX3X,EIF2A,EIF3C,EIF3E,EIF3J,EIF4E,EIF4E1B,EIF4EBP2,FMR1,NCBP1,NCBP2,PABPC1,PPP1CA,RPL14,RPL18A,RPL27,RPL32,RPL34,RPL35,RPL36,RPL38,RPL5,RPL7,RPLP1,RPS16,RPS2,RPS24,RPS26,RPS27A,RPS28,RPS29,RPS6KB1,RPS9,RPSA,TPR
GO:0000209	protein polyubiquitination	52	2.229	3.66207e-08	5.807e-06	ARIH1,ARIH2,BARD1,CDC23,DYSF,DZIP3,ERCC8,FBXL20,FBXL4,FBXL7,FBXO17,FBXW9,FZR1,HECTD1,LNPEP,MIB2,PSMC2,PSMC3,PSMC4,PSMC5,PSMD1,PSMD10,PSMD13,PSMD8,RBBP6,RBCK1,RBX1,RNF126,RNF168,RNF19B,RNF213,RNF216,RNF26,RNF34,RNF4,RPS27A,SKP1,SPSB4,THOP1,TNKS,TNKS2,TRIM2,TRIM3,TRIM6,TRIM71,UBC,UBE2A,UBE2D4,UBE2E3,UBE2R2,UBE2S,UBOX5
GO:0071897	DNA biosynthetic process	38	2.57629	5.49446e-08	8.37687e-06	ATM,CCT2,CCT3,CCT7,CCT8,DDX39B,DNTT,DSCC1,HNRNPA2B1,LIG4,MAP2K7,MAP3K4,NAF1,NEK2,PAK3,PARP4,PIF1,POLE,POLE2,POLG,POLH,POLM,POLQ,PTGES3,RAD50,RFC2,RFC4,RFC5,RPA1,RPA2,RPA3,RPS27A,TNKS,TNKS2,TYMS,UBC,WRAP53,WRN
GO:2000573	positive regulation of DNA biosynthetic process	20	3.96664	5.58458e-08	8.37687e-06	ATM,CCT2,CCT3,CCT7,CCT8,DDX39B,DSCC1,HNRNPA2B1,MAP2K7,MAP3K4,NAF1,NEK2,PAK3,PTGES3,RFC2,RFC4,RFC5,TNKS,TNKS2,WRAP53
GO:0006417	regulation of translation	64	2.00577	6.55392e-08	9.57217e-06	AKT2,BOLL,CALR,CAPRIN1,CASC3,CDC123,CDK5RAP1,CNOT6,CNOT7,CPEB1,DAPK3,DAZ2,DDX39B,DDX3X,DHX36,EIF2A,EIF3C,EIF3E,EIF4E,EIF4E1B,EIF4EBP2,EIF5A,ELAVL1,ERBB2,FMR1,FXR1,GAPDH,IGF2BP1,LTN1,METTL14,MEX3D,MPV17L2,NANOS1,NCBP1,NCBP2,NGDN,NOLC1,PABPC1,PCIF1,PIWIL1,PPP1CA,PUM2,RMND1,RNF139,ROCK2,RPL38,RPL5,RPLP1,RPS6KA3,RPS6KB1,RPS9,RPUSD4,SEPSECS,SHMT2,SRP9,TACO1,TPR,TRIM71,TYMS,ZC3H12A,ZCCHC4,ZFP36,ZFP36L1…
GO:0051054	positive regulation of DNA metabolic process	37	2.57416	8.37507e-08	1.19184e-05	ATM,CCT2,CCT3,CCT7,CCT8,CDK2,DDX39B,DHX36,DSCC1,ERCC8,EXOSC6,FMN2,HNRNPA2B1,MAP2K7,MAP3K4,NAF1,NBN,NEK2,PAK3,PARP1,PTGES3,RAD50,RAD51,RFC2,RFC4,RFC5,RNF168,RTEL1,SETMAR,SIRT6,TIMELESS,TMEM161A,TNKS,TNKS2,WAS,WRAP53,WRN
GO:0032206	positive regulation of telomere maintenance	17	4.42942	9.10272e-08	1.26262e-05	ATM,CCT2,CCT3,CCT7,CCT8,DHX36,HNRNPA2B1,MAP2K7,MAP3K4,NAF1,NBN,NEK2,RAD50,RTEL1,SIRT6,TNKS,TNKS2
GO:0034660	ncRNA metabolic process	69	1.93029	9.32748e-08	1.26262e-05	ADAT2,AIMP1,ALKBH8,CDK5RAP1,CSTF2,DDX18,DDX24,DDX4,DDX54,DGCR8,DIS3L2,DUS1L,DUS3L,ERI1,EXOSC6,FTSJ1,HEATR1,HENMT1,HNRNPA2B1,KRI1,LCMT2,LSM6,MDN1,NAF1,NGDN,NOL6,NOLC1,NOP56,PIWIL1,PLD6,POP1,PPA2,PUS3,PWP2,RIOK1,RIOK3,RPF2,RPL14,RPL27,RPL35,RPL5,RPL7,RPS16,RPS2,RPS24,RPS28,RPS9,RPUSD4,RRP8,RRS1,SBDS,SEPSECS,SSB,TBL3,TDRD1,TDRKH,TRIM71,TRMT112,TRMT12,TRMT2B,UTP15,WARS2,WDR12,WDR55,XPO5,XRN2,ZC3H12A,…
GO:0006613	cotranslational protein targeting to membrane	26	3.16968	9.97202e-08	1.31773e-05	RPL14,RPL18A,RPL27,RPL32,RPL34,RPL35,RPL36,RPL38,RPL5,RPL7,RPLP1,RPS16,RPS2,RPS24,RPS26,RPS27A,RPS28,RPS29,RPS9,RPSA,SEC61A2,SEC61B,SRP9,SSR2,SSR3,TRAM1
GO:0006268	DNA unwinding involved in DNA replication	9	8.54245	1.06856e-07	1.35261e-05	MCM2,MCM4,MCM6,MCM7,RAD51,RECQL,RECQL5,RPA1,WRN
GO:1902850	microtubule cytoskeleton organization involved in mitosis	29	2.94168	1.07234e-07	1.35261e-05	AURKA,BIRC5,CCNB1,CDC20,CENPA,CHEK2,CHMP1B,CHMP2A,CHMP5,CLTC,DRG1,EML1,ESPL1,KIF23,KIF2A,MAD2L1,MCPH1,NDC80,NEK2,PLK1,PLK2,PRC1,RACGAP1,RCC1,SBDS,SUN2,TBCE,TNKS,TPR
GO:0006614	SRP-dependent cotranslational protein targeting to membrane	25	3.16387	1.81598e-07	2.19569e-05	RPL14,RPL18A,RPL27,RPL32,RPL34,RPL35,RPL36,RPL38,RPL5,RPL7,RPLP1,RPS16,RPS2,RPS24,RPS26,RPS27A,RPS28,RPS29,RPS9,RPSA,SEC61A2,SEC61B,SRP9,SSR3,TRAM1
GO:0032201	telomere maintenance via semi-conservative replication	12	5.90589	1.88721e-07	2.19569e-05	DNA2,FEN1,POLE,POLE2,PRIM1,RFC2,RFC4,RFC5,RPA1,RPA2,RPA3,RTEL1
GO:0031331	positive regulation of cellular catabolic process	56	2.05564	1.89748e-07	2.19569e-05	AADAC,ADAM9,AKT2,ARIH1,ARIH2,ATM,AURKA,BAG3,BCAP31,CAV3,CNOT7,CSNK1A1,CSNK1A1L,CSNK1D,CSNK1E,DHX36,EDEM2,ENTPD5,FAF1,FMR1,GSK3B,HERPUD1,HK2,INSR,LRP1,LRP2,METTL14,MEX3D,NANOS1,PABPC1,PLIN5,PLK1,PLK2,PSEN1,PSMC2,PSMC4,PSMD10,PTPN1,RAB12,RAB3GAP2,RBX1,RDX,RNF139,RNF19B,ROCK2,SCOC,SGTA,SH3RF2,SPTLC2,TRIM71,VPS35,WAC,ZC3H12A,ZFP36,ZFP36L1,ZFP36L2
GO:0000086	G2/M transition of mitotic cell cycle	43	2.31334	1.89898e-07	2.19569e-05	ARPP19,ATM,AURKA,CCNB1,CCNB3,CDC25A,CDC25C,CDK1,CDK14,CDK2,CDK7,CEP57,CHEK2,CSNK1D,CSNK1E,FBXL7,KIF14,MASTL,MELK,MNAT1,NBN,NEK2,PLCB1,PLK1,PPP1CB,PRKACA,PRKAR2B,PSMC2,PSMC3,PSMC4,PSMC5,PSMD1,PSMD10,PSMD13,PSMD8,RAD51C,RBX1,SKP1,TUBA1A,TUBA4A,TUBB,WEE1,ZFYVE19
GO:0006364	rRNA processing	39	2.42169	2.05181e-07	2.28307e-05	DDX18,DDX24,DDX54,ERI1,EXOSC6,HEATR1,KRI1,LSM6,MDN1,NAF1,NGDN,NOL6,NOLC1,NOP56,PWP2,RIOK1,RIOK3,RPF2,RPL14,RPL27,RPL35,RPL5,RPL7,RPS16,RPS2,RPS24,RPS28,RPS9,RRP8,RRS1,SBDS,TBL3,TRMT112,UTP15,WDR12,WDR55,XRN2,ZCCHC4,ZNHIT6
GO:1904358	positive regulation of telomere maintenance via telomere lengthening	14	5.02799	2.05682e-07	2.28307e-05	ATM,CCT2,CCT3,CCT7,CCT8,DHX36,HNRNPA2B1,MAP2K7,MAP3K4,NAF1,NEK2,RTEL1,TNKS,TNKS2
GO:0007052	mitotic spindle organization	25	3.13402	2.20859e-07	2.40347e-05	AURKA,BIRC5,CCNB1,CDC20,CHEK2,CHMP1B,CHMP2A,CHMP5,CLTC,DRG1,EML1,KIF23,KIF2A,NDC80,NEK2,PLK1,PLK2,PRC1,RACGAP1,RCC1,SBDS,SUN2,TBCE,TNKS,TPR
GO:0006310	DNA recombination	48	2.18437	2.2775e-07	2.4308e-05	APEX1,ATM,BRCA2,CDC45,CHEK1,EME1,EXD2,EXOSC6,FEN1,FIGNL1,GINS4,KPNA2,LIG4,MCM2,MCM3,MCM4,MCM6,MCM7,MCM8,MCM9,MCRS1,NBN,PARP1,PIF1,POLM,POLQ,PSMC3IP,RAD50,RAD51,RAD51C,RAD54B,RECQL,RECQL5,RNF168,RPA1,RPA2,RPA3,RTEL1,SIRT6,SPO11,THAP9,TIMELESS,TSN,UNG,WAS,WRAP53,WRN,XRCC6
GO:0044839	cell cycle G2/M phase transition	45	2.24801	2.33352e-07	2.44359e-05	ARPP19,ATM,AURKA,CCNB1,CCNB3,CDC25A,CDC25C,CDK1,CDK14,CDK2,CDK7,CEP57,CHEK1,CHEK2,CSNK1D,CSNK1E,FBXL7,FZR1,KIF14,MASTL,MELK,MNAT1,NBN,NEK2,PLCB1,PLK1,PPP1CB,PRKACA,PRKAR2B,PSMC2,PSMC3,PSMC4,PSMC5,PSMD1,PSMD10,PSMD13,PSMD8,RAD51C,RBX1,SKP1,TUBA1A,TUBA4A,TUBB,WEE1,ZFYVE19
GO:0043487	regulation of RNA stability	35	2.54147	2.57028e-07	2.64168e-05	APEX1,BOLL,DAZ2,DHX36,ELAVL1,EXOSC6,FMR1,FXR1,HSPA8,IGF2BP1,METTL14,MEX3D,NAF1,PABPC1,PSMC2,PSMC3,PSMC4,PSMC5,PSMD1,PSMD10,PSMD13,PSMD8,PUM2,ROCK2,RPS27A,SET,TARDBP,TRIM71,UBC,YWHAB,ZC3H12A,ZC3H14,ZFP36,ZFP36L1,ZFP36L2
GO:0043488	regulation of mRNA stability	34	2.55255	3.41073e-07	3.44173e-05	APEX1,BOLL,DAZ2,DHX36,ELAVL1,EXOSC6,FMR1,FXR1,HSPA8,IGF2BP1,METTL14,MEX3D,PABPC1,PSMC2,PSMC3,PSMC4,PSMC5,PSMD1,PSMD10,PSMD13,PSMD8,PUM2,ROCK2,RPS27A,SET,TARDBP,TRIM71,UBC,YWHAB,ZC3H12A,ZC3H14,ZFP36,ZFP36L1,ZFP36L2
GO:0006612	protein targeting to membrane	37	2.43399	3.66624e-07	3.56457e-05	AKT2,CHM,ERBB2,GOLGA7,MFF,RPL14,RPL18A,RPL27,RPL32,RPL34,RPL35,RPL36,RPL38,RPL5,RPL7,RPLP1,RPS16,RPS2,RPS24,RPS26,RPS27A,RPS28,RPS29,RPS9,RPSA,RTP3,SEC61A2,SEC61B,SGTA,SGTB,SRP9,SSR2,SSR3,STOM,TRAM1,ZDHHC14,ZDHHC9
GO:0006605	protein targeting	63	1.92451	3.75018e-07	3.56457e-05	ACOT8,AKT2,ARIH2,BAG3,CHM,CROT,DDO,DNLZ,EHHADH,ERBB2,GOLGA7,GOSR2,HGS,HSPA4,HSPA8,IDE,M6PR,MFF,MLYCD,NUDT7,NUP54,PHYH,RPL14,RPL18A,RPL27,RPL32,RPL34,RPL35,RPL36,RPL38,RPL5,RPL7,RPLP1,RPS16,RPS2,RPS24,RPS26,RPS27A,RPS28,RPS29,RPS9,RPSA,RTP3,SCP2,SEC61A2,SEC61B,SEC61G,SGTA,SGTB,SPCS1,SPCS2,SPCS3,SRP9,SSR2,SSR3,STOM,TIMM23,TRAM1,UBC,UBL5,YWHAB,ZDHHC14,ZDHHC9
GO:0031145	anaphase-promoting complex-dependent catabolic process	21	3.4451	3.75398e-07	3.56457e-05	AURKA,BUB1B,CCNB1,CDC20,CDC23,CDK1,CDK2,FZR1,MAD2L1,PLK1,PSMC2,PSMC3,PSMC4,PSMC5,PSMD1,PSMD10,PSMD13,PSMD8,RPS27A,UBC,UBE2S
GO:0033044	regulation of chromosome organization	53	2.05929	3.79389e-07	3.56457e-05	ATM,BUB1B,CCNB1,CCT2,CCT3,CCT7,CCT8,CDC20,CDC23,CDC45,CHEK1,CTCFL,DHX36,DNMT1,ESPL1,FEN1,FMR1,GFI1,HNRNPA2B1,IWS1,LIG4,MAD2L1,MAP2K7,MAP3K4,MCM2,MCPH1,MNAT1,MTHFR,MUC1,NAF1,NBN,NDC80,NEK2,PARP1,PHF19,PHF8,PIF1,PLK1,RAD50,RNF4,RPS6KA5,RTEL1,SDR16C5,SET,SETMAR,SIRT6,TEX14,TNKS,TNKS2,TPR,YLPM1,ZMPSTE24,ZNHIT1
GO:1903311	regulation of mRNA metabolic process	51	2.09167	3.85358e-07	3.56457e-05	APEX1,BARD1,BOLL,CCNB1,CNOT7,CPEB1,DAZ2,DAZAP1,DHX36,ELAVL1,EXOSC6,FMR1,FXR1,HNRNPA2B1,HSPA8,IGF2BP1,IWS1,JMJD6,KHDRBS2,METTL14,MEX3D,NANOS1,NCBP1,NCBP2,PABPC1,PSMC2,PSMC3,PSMC4,PSMC5,PSMD1,PSMD10,PSMD13,PSMD8,PUM2,RBFOX1,ROCK2,RPS27A,SAFB2,SET,SON,SRPK3,SRSF7,TARDBP,TRIM71,UBC,YWHAB,ZC3H12A,ZC3H14,ZFP36,ZFP36L1,ZFP36L2
GO:0022616	DNA strand elongation	11	6.09045	4.20766e-07	3.82828e-05	DNA2,GINS1,GINS3,GINS4,MCM3,MCM4,MCM7,NBN,POLE,RAD50,RFC4
GO:0010833	telomere maintenance via telomere lengthening	21	3.40309	4.69189e-07	4.2e-05	ATM,CCT2,CCT3,CCT7,CCT8,DHX36,HNRNPA2B1,MAP2K7,MAP3K4,NAF1,NEK2,PARP1,PIF1,PTGES3,RAD50,RAD51,RPA1,RTEL1,TNKS,TNKS2,WRAP53
GO:1903364	positive regulation of cellular protein catabolic process	29	2.75257	4.79494e-07	4.22411e-05	ARIH1,ARIH2,AURKA,BCAP31,CAV3,CSNK1A1,CSNK1A1L,CSNK1D,CSNK1E,EDEM2,FAF1,FMR1,GSK3B,HERPUD1,LRP1,LRP2,PLK1,PLK2,PSEN1,PSMC2,PSMC4,PSMD10,RBX1,RDX,RNF139,RNF19B,SGTA,SH3RF2,VPS35
GO:0006294	nucleotide-excision repair, preincision complex assembly	12	5.49859	4.88882e-07	4.23953e-05	CDK7,ERCC3,ERCC5,MNAT1,PARP1,RBX1,RPA1,RPA2,RPA3,RPS27A,UBC,XPC
GO:1903046	meiotic cell cycle process	35	2.47388	5.04064e-07	4.30006e-05	ATM,AURKA,BRCA2,BRDT,BUB1B,CALR,CDC20,CDC25A,CDC25C,CKS2,DDX4,EME1,ESPL1,FBXO43,FIGNL1,FMN2,FZR1,MASTL,NCAPH,OVOL1,PLCB1,PLK1,PRKAR1A,PSMC3IP,PSMD13,RAD1,RAD50,RAD51,RAD51C,RAD54B,SPO11,SUN1,TDRKH,TEX14,WEE2
GO:0042276	error-prone translesion synthesis	10	6.64413	5.17819e-07	4.30006e-05	POLE2,POLH,RFC2,RFC4,RFC5,RPA1,RPA2,RPA3,RPS27A,UBC
GO:0060249	anatomical structure homeostasis	63	1.90697	5.19106e-07	4.30006e-05	ABCA12,ABCA4,ACP5,ACTB,ACTG1,APEX1,ATM,BAG3,BARD1,BRCA2,CACNA1D,CAPN3,CAV3,CCT2,CCT3,CCT7,CCT8,CUBN,DHX36,DNA2,FEN1,GAA,HNRNPA2B1,KLHL10,MAP2K7,MAP3K4,MUC4,NAF1,NANOS1,NBN,NEK2,NF1,NOTCH1,PARP1,PIF1,POLE,POLE2,PRDX1,PRIM1,PTGES3,RAC1,RAD50,RAD51,RAD51C,RDH12,RFC2,RFC4,RFC5,RPA1,RPA2,RPA3,RTEL1,SIRT6,SLC22A5,SMARCAL1,TNKS,TNKS2,VPS54,WRAP53,WRN,XRCC6,YLPM1,ZNF675
GO:0018107	peptidyl-threonine phosphorylation	27	2.84748	5.82104e-07	4.751e-05	CAD,CALM1,CALM2,CDK1,CDK10,CHEK1,CSNK1A1,CSNK1A1L,CSNK1D,CSNK1E,CSNK1G1,CSNK1G3,CSNK2B,GSK3B,MAP2K1,NLK,PKN1,PLK1,PRKACA,PRKAG2,PRKCB,ROCK2,TGFBR1,TNKS,TRIM6,VRK1,WNK1
GO:0018210	peptidyl-threonine modification	28	2.77665	6.23708e-07	5.01678e-05	CAD,CALM1,CALM2,CDK1,CDK10,CHEK1,CSNK1A1,CSNK1A1L,CSNK1D,CSNK1E,CSNK1G1,CSNK1G3,CSNK2B,GALNT2,GSK3B,MAP2K1,NLK,PKN1,PLK1,PRKACA,PRKAG2,PRKCB,ROCK2,TGFBR1,TNKS,TRIM6,VRK1,WNK1
GO:0061013	regulation of mRNA catabolic process	36	2.40391	7.1677e-07	5.68297e-05	APEX1,BOLL,CNOT7,DAZ2,DHX36,ELAVL1,EXOSC6,FMR1,FXR1,HSPA8,IGF2BP1,METTL14,MEX3D,NANOS1,PABPC1,PSMC2,PSMC3,PSMC4,PSMC5,PSMD1,PSMD10,PSMD13,PSMD8,PUM2,ROCK2,RPS27A,SET,TARDBP,TRIM71,UBC,YWHAB,ZC3H12A,ZC3H14,ZFP36,ZFP36L1,ZFP36L2
GO:0000075	cell cycle checkpoint	38	2.33775	7.34858e-07	5.74431e-05	ATM,AURKA,BCL2L1,BUB1B,CARM1,CCNB1,CDC20,CDC25C,CDC45,CDK1,CDK2,CHEK1,CHEK2,CNOT6,CNOT7,DDX39B,DNA2,DOT1L,EME1,FZR1,MAD2L1,MUC1,NBN,NDC80,PLK1,PLK2,RAD1,RAD9A,RPA2,SETMAR,TEX14,TIMELESS,TPR,WAC,WEE1,WEE2,XPC,ZFYVE19
GO:0000184	nuclear-transcribed mRNA catabolic process, nonsense-mediated decay	26	2.87912	7.48372e-07	5.7687e-05	CASC3,DCP1B,EIF3E,NCBP1,NCBP2,PABPC1,RPL14,RPL18A,RPL27,RPL32,RPL34,RPL35,RPL36,RPL38,RPL5,RPL7,RPLP1,RPS16,RPS2,RPS24,RPS26,RPS27A,RPS28,RPS29,RPS9,RPSA
GO:0016072	rRNA metabolic process	39	2.3033	7.78971e-07	5.92231e-05	DDX18,DDX24,DDX54,ERI1,EXOSC6,HEATR1,KRI1,LSM6,MDN1,NAF1,NGDN,NOL6,NOLC1,NOP56,PWP2,RIOK1,RIOK3,RPF2,RPL14,RPL27,RPL35,RPL5,RPL7,RPS16,RPS2,RPS24,RPS28,RPS9,RRP8,RRS1,SBDS,TBL3,TRMT112,UTP15,WDR12,WDR55,XRN2,ZCCHC4,ZNHIT6
GO:0034248	regulation of cellular amide metabolic process	66	1.84249	9.73695e-07	7.30271e-05	AKT2,BOLL,CALR,CAPRIN1,CASC3,CASP3,CDC123,CDK5RAP1,CNOT6,CNOT7,CPEB1,DAPK3,DAZ2,DDX39B,DDX3X,DHX36,EIF2A,EIF3C,EIF3E,EIF4E,EIF4E1B,EIF4EBP2,EIF5A,ELAVL1,ERBB2,FMR1,FXR1,GAPDH,IGF2BP1,LTN1,METTL14,MEX3D,MPV17L2,NANOS1,NCBP1,NCBP2,NGDN,NOLC1,ORMDL3,PABPC1,PCIF1,PIWIL1,PPP1CA,PUM2,RMND1,RNF139,ROCK2,RPL38,RPL5,RPLP1,RPS6KA3,RPS6KB1,RPS9,RPUSD4,SEPSECS,SHMT2,SRP9,TACO1,TPR,TRIM71,TYMS,ZC3H12A,ZCCHC4,…
GO:0006271	DNA strand elongation involved in DNA replication	9	7.03496	1.05367e-06	7.79716e-05	DNA2,GINS1,GINS3,GINS4,MCM3,MCM4,MCM7,POLE,RFC4
GO:0051236	establishment of RNA localization	35	2.3729	1.39187e-06	0.000101643	ATM,CASC3,CPSF2,DDX19A,DDX39B,EIF4E,EIF5A,ENY2,FMR1,HNRNPA2B1,IGF2BP1,IWS1,MX2,NCBP1,NCBP2,NOL6,NUP50,NUP54,NUP93,NUTF2,RBFOX1,RRS1,SEH1L,SIDT1,SLBP,SRSF7,SSB,SYMPK,TNKS,TPR,TST,XPO5,XPOT,ZFP36,ZFP36L1
GO:0006270	DNA replication initiation	13	4.66885	1.51058e-06	0.000108879	CDC45,CDK2,MCM10,MCM2,MCM3,MCM4,MCM6,MCM7,NBN,ORC3,POLE,POLE2,PRIM1
GO:0140013	meiotic nuclear division	32	2.47223	1.55597e-06	0.000110714	ATM,AURKA,BRCA2,BRDT,BUB1B,CALR,CDC20,CKS2,DDX4,EME1,ESPL1,FBXO43,FIGNL1,FMN2,FZR1,MASTL,NCAPH,PLCB1,PLK1,PRKAR1A,PSMC3IP,PSMD13,RAD1,RAD50,RAD51,RAD51C,RAD54B,SPO11,SUN1,TDRKH,TEX14,WEE2
GO:0032204	regulation of telomere maintenance	20	3.28105	1.63423e-06	0.00011481	ATM,CCT2,CCT3,CCT7,CCT8,DHX36,HNRNPA2B1,MAP2K7,MAP3K4,NAF1,NBN,NEK2,PARP1,PIF1,RAD50,RTEL1,SIRT6,TNKS,TNKS2,YLPM1
GO:1901988	negative regulation of cell cycle phase transition	43	2.14006	1.67444e-06	0.000116164	ATM,AURKA,BUB1B,CARM1,CCNB1,CDC20,CDC25C,CDK1,CDK2,CHEK1,CHEK2,CNOT6,CNOT7,CTDSP1,CTDSP2,FBXL7,FZR1,GFI1B,MAD2L1,MUC1,NBN,NDC80,OVOL1,PLK1,PLK2,PSMC2,PSMC3,PSMC4,PSMC5,PSMD1,PSMD10,PSMD13,PSMD8,RBX1,RPA2,SKP1,SUSD2,TEX14,TPR,WEE1,ZFP36L1,ZFP36L2,ZFYVE19
GO:0045787	positive regulation of cell cycle	56	1.91296	1.99796e-06	0.000136897	ADAM17,ANKRD17,APEX1,ATM,AURKA,BRCA2,CALR,CARM1,CCNB1,CCND2,CDC25A,CDC25C,CDC45,CDK1,CDK10,CDK2,CHEK1,CHEK2,CKS1B,CKS2,CNOT6,CNOT7,CYP1A1,DDX39B,DDX3X,DRD2,EIF4E,ESPL1,FEN1,HES1,INSR,KIF14,KIF20B,KIF23,LRP6,MAD2L1,MNAT1,MUC1,NDC80,OVOL1,PHB2,PLCB1,PLK2,PRKACA,PSMD10,RACGAP1,RAD51C,RDX,ROCK2,RPS6KB1,RRP8,SETMAR,TPR,TTL,USP2,USP22
GO:0009314	response to radiation	62	1.839	2.20125e-06	0.000148987	ABCA4,AKT2,ATM,BACE1,BCL2L1,BEST1,BRCA2,CABP4,CALM1,CASP3,CDC25A,CHEK1,CHEK2,DHX36,DNMT3A,DRD2,EGR1,ELOVL4,ERCC3,ERCC5,ERCC8,FEN1,FIGNL1,FMR1,GRB2,GUCA1A,GUCY2F,HRH1,IVL,LIG4,MAP2K7,MAP3K4,NF1,PARP1,PBK,POLG,POLH,PPEF1,PPP1CA,PPP1CB,PPP1CC,RAD1,RAD51,RAD9A,RDH13,RGS14,RHBDD1,RNF168,RRM1,SLC1A2,SLC4A10,TMEM161A,TRPM1,TXN,TYR,UBE2A,UNC119,USP2,WRN,XPC,XRCC6,ZMPSTE24
GO:0071824	protein-DNA complex subunit organization	45	2.07629	2.25102e-06	0.00015052	BRDT,CAND1,CDC45,CDK7,CENPA,CHAF1B,DMAP1,ERCC3,ERCC5,GRWD1,GTF2A2,HAT1,MCM2,MCM3,MCM4,MCM6,MCM7,MNAT1,NAP1L1,NASP,ORC3,PARP1,PIWIL1,PSMC2,PSMC3,PSMC4,PSMC5,RAD51,RBX1,RNF4,RPA1,RPA2,RPA3,RPS27A,RRN3,SET,SMARCA5,SMARCC2,SMARCD1,SRCAP,TBPL1,THRA,UBC,XPC,ZNHIT1
GO:0034504	protein localization to nucleus	42	2.13018	2.48857e-06	0.000164423	BAG3,BARD1,CALR,CCT2,CCT3,CCT7,CCT8,CDK1,DCLK2,DMAP1,DNAJB6,GLIS2,GSK3B,IPO7,KPNA2,KPNA3,MCRS1,MORC3,NF1,NOLC1,NUP50,NUP54,NUP93,NUTF2,PARP1,PHB2,PLK1,POLR1A,PSEN1,RPF2,RRS1,SKP1,SUN1,SUN2,TAF3,TAF8,TARDBP,TPR,TXN,WRAP53,WRN,ZC3H12A
GO:0006297	nucleotide-excision repair, DNA gap filling	10	5.7775	2.59985e-06	0.000169755	LIG4,POLE,RFC2,RFC4,RFC5,RPA1,RPA2,RPA3,RPS27A,UBC
GO:0050657	nucleic acid transport	34	2.34094	2.68364e-06	0.000171198	CASC3,CPSF2,DDX19A,DDX39B,EIF4E,EIF5A,ENY2,FMR1,HNRNPA2B1,IGF2BP1,IWS1,MX2,NCBP1,NCBP2,NOL6,NUP50,NUP54,NUP93,NUTF2,RBFOX1,RRS1,SEH1L,SIDT1,SLBP,SRSF7,SSB,SYMPK,TNKS,TPR,TST,XPO5,XPOT,ZFP36,ZFP36L1
GO:0050658	RNA transport	34	2.34094	2.68364e-06	0.000171198	CASC3,CPSF2,DDX19A,DDX39B,EIF4E,EIF5A,ENY2,FMR1,HNRNPA2B1,IGF2BP1,IWS1,MX2,NCBP1,NCBP2,NOL6,NUP50,NUP54,NUP93,NUTF2,RBFOX1,RRS1,SEH1L,SIDT1,SLBP,SRSF7,SSB,SYMPK,TNKS,TPR,TST,XPO5,XPOT,ZFP36,ZFP36L1
GO:0034470	ncRNA processing	55	1.90327	2.87863e-06	0.00018155	ADAT2,ALKBH8,CDK5RAP1,CSTF2,DDX18,DDX24,DDX54,DGCR8,DUS1L,DUS3L,ERI1,EXOSC6,FTSJ1,HEATR1,HNRNPA2B1,KRI1,LCMT2,LSM6,MDN1,NAF1,NGDN,NOL6,NOLC1,NOP56,POP1,PUS3,PWP2,RIOK1,RIOK3,RPF2,RPL14,RPL27,RPL35,RPL5,RPL7,RPS16,RPS2,RPS24,RPS28,RPS9,RPUSD4,RRP8,RRS1,SBDS,SSB,TBL3,TRMT112,TRMT12,TRMT2B,UTP15,WDR12,WDR55,XRN2,ZCCHC4,ZNHIT6
GO:0000727	double-strand break repair via break-induced replication	7	8.45616	3.39357e-06	0.000211622	CDC45,GINS4,MCM2,MCM3,MCM4,MCM6,MCM7
GO:0009896	positive regulation of catabolic process	59	1.84472	3.49212e-06	0.000215347	AADAC,ADAM9,AKT2,ARIH1,ARIH2,ATM,AURKA,BAG3,BARD1,BCAP31,CAV3,CNOT7,CSNK1A1,CSNK1A1L,CSNK1D,CSNK1E,DHX36,EDEM2,ENTPD5,FAF1,FMR1,FZR1,GSK3B,HERPUD1,HK2,IDE,INSR,LRP1,LRP2,METTL14,MEX3D,NANOS1,PABPC1,PLIN5,PLK1,PLK2,PSEN1,PSMC2,PSMC4,PSMD10,PTPN1,RAB12,RAB3GAP2,RBX1,RDX,RNF139,RNF19B,ROCK2,SCOC,SGTA,SH3RF2,SPTLC2,TRIM71,VPS35,WAC,ZC3H12A,ZFP36,ZFP36L1,ZFP36L2
GO:0006997	nucleus organization	26	2.65765	3.67304e-06	0.000224015	CCNB1,CDK1,CHMP1B,CHMP2A,CHMP5,DMPK,NOLC1,NUP54,NUP93,PIWIL1,PLK1,PRKCB,RRN3,RTN4,SEH1L,SUN1,SUN2,TARDBP,TBPL1,TMEM43,TOR1B,TPR,VRK1,WEE2,WRAP53,ZMPSTE24
GO:0006611	protein export from nucleus	32	2.37555	3.78895e-06	0.000228573	BAG3,BARD1,CALR,CASC3,CPSF2,DDX19A,DDX39B,DUSP16,EIF4E,EIF5A,ENY2,GSK3B,HNRNPA2B1,IWS1,NCBP1,NCBP2,NOL6,NUP50,NUP54,NUP93,NUTF2,PRKACA,RRS1,SEH1L,SLBP,SRSF7,SSB,SYMPK,TPR,TXN,XPO5,XPOT
GO:0051783	regulation of nuclear division	33	2.33251	4.05799e-06	0.000242171	ATM,AURKA,BUB1B,CALR,CAV2,CCNB1,CDC20,CDC23,CDC25C,CHEK1,CHMP1B,CHMP2A,CHMP5,DAPK3,DRG1,ESPL1,FBXO43,FZR1,INSR,KIF20B,MAD2L1,NDC80,NEK2,PHB2,PLCB1,PLK1,PRKAR1A,RAD1,RCC1,TEX14,TNKS,TPR,WEE2
GO:0045931	positive regulation of mitotic cell cycle	30	2.44569	4.10286e-06	0.000242244	ADAM17,ANKRD17,APEX1,AURKA,BRCA2,CCNB1,CCND2,CDC25A,CDC25C,CDC45,CDK1,CDK10,CYP1A1,DDX3X,EIF4E,ESPL1,HES1,INSR,KIF20B,MAD2L1,NDC80,PHB2,PLCB1,RAD51C,RDX,RPS6KB1,TPR,TTL,USP2,USP22
GO:0006289	nucleotide-excision repair	23	2.80394	5.14778e-06	0.000300739	BRCA2,CDK7,COPS2,ERCC3,ERCC5,ERCC8,ISY1,LIG4,MNAT1,PARP1,POLE,POLR2F,RBX1,RFC2,RFC4,RFC5,RPA1,RPA2,RPA3,RPS27A,UBC,XAB2,XPC
GO:0006283	transcription-coupled nucleotide-excision repair	18	3.27656	5.47337e-06	0.000316429	CDK7,COPS2,ERCC3,ERCC5,ERCC8,ISY1,MNAT1,POLR2F,RBX1,RFC2,RFC4,RFC5,RPA1,RPA2,RPA3,RPS27A,UBC,XAB2
GO:0070987	error-free translesion synthesis	9	5.97972	5.91449e-06	0.000338406	POLH,RFC2,RFC4,RFC5,RPA1,RPA2,RPA3,RPS27A,UBC
GO:0045930	negative regulation of mitotic cell cycle	49	1.9264	7.06016e-06	0.000399836	ATM,AURKA,BCL2L1,BUB1B,CARM1,CCNB1,CDC20,CDC25C,CDK1,CDK2,CHEK1,CHEK2,CNOT6,CNOT7,CTDSP1,CTDSP2,EME1,FBXL7,GFI1B,MAD2L1,MCPH1,MUC1,NBN,NDC80,OVOL1,PLK1,PLK2,PSMC2,PSMC3,PSMC4,PSMC5,PSMD1,PSMD10,PSMD13,PSMD8,RAD9A,RBX1,RPA2,SETMAR,SKP1,TEX14,TNKS,TPR,WEE1,WEE2,XPC,ZFP36L1,ZFP36L2,ZFYVE19
GO:1901800	positive regulation of proteasomal protein catabolic process	22	2.81098	7.85765e-06	0.000440504	ARIH1,ARIH2,AURKA,BCAP31,CSNK1A1,CSNK1A1L,CSNK1D,CSNK1E,EDEM2,FMR1,GSK3B,HERPUD1,PLK1,PLK2,PSEN1,PSMC2,PSMC4,PSMD10,RBX1,RNF19B,SGTA,SH3RF2
GO:1903052	positive regulation of proteolysis involved in cellular protein catabolic process	24	2.65765	8.57993e-06	0.000476186	ARIH1,ARIH2,AURKA,BCAP31,CAV3,CSNK1A1,CSNK1A1L,CSNK1D,CSNK1E,EDEM2,FMR1,GSK3B,HERPUD1,PLK1,PLK2,PSEN1,PSMC2,PSMC4,PSMD10,RBX1,RNF139,RNF19B,SGTA,SH3RF2
GO:1901991	negative regulation of mitotic cell cycle phase transition	39	2.08969	8.94802e-06	0.000491698	ATM,AURKA,BUB1B,CARM1,CCNB1,CDC20,CDC25C,CDK1,CDK2,CHEK2,CNOT6,CNOT7,CTDSP1,CTDSP2,FBXL7,GFI1B,MAD2L1,MUC1,NBN,NDC80,PLK1,PLK2,PSMC2,PSMC3,PSMC4,PSMC5,PSMD1,PSMD10,PSMD13,PSMD8,RBX1,RPA2,SKP1,TEX14,TPR,WEE1,ZFP36L1,ZFP36L2,ZFYVE19
GO:1902749	regulation of cell cycle G2/M phase transition	35	2.18352	9.61264e-06	0.000509205	ATM,AURKA,CCNB1,CCNB3,CDC25A,CDC25C,CDK1,CDK2,CEP57,CHEK1,CSNK1D,CSNK1E,FBXL7,FZR1,KIF14,NBN,NEK2,PLK1,PRKACA,PRKAR2B,PSMC2,PSMC3,PSMC4,PSMC5,PSMD1,PSMD10,PSMD13,PSMD8,RAD51C,RBX1,SKP1,TUBA1A,TUBA4A,TUBB,ZFYVE19
GO:1904356	regulation of telomere maintenance via telomere lengthening	16	3.42923	9.62772e-06	0.000509205	ATM,CCT2,CCT3,CCT7,CCT8,DHX36,HNRNPA2B1,MAP2K7,MAP3K4,NAF1,NEK2,PARP1,PIF1,RTEL1,TNKS,TNKS2
GO:0072331	signal transduction by p53 class mediator	41	2.04052	9.65035e-06	0.000509205	ATM,AURKA,BARD1,BRCA2,CARM1,CCNB1,CDC25C,CDK1,CDK2,CHEK1,CHEK2,CNOT6,CNOT7,CSNK2B,DNA2,HINT1,MUC1,NBN,PAK1IP1,PLK2,PRKAG2,PSMD10,RAD1,RAD50,RAD9A,RFC2,RFC4,RFC5,RNF34,RPA1,RPA2,RPA3,RPF2,RPL5,RRN3,RRP8,RRS1,SMYD2,TAF3,WRN,ZMPSTE24
GO:0051445	regulation of meiotic cell cycle	14	3.79664	9.65058e-06	0.000509205	CALR,CDC20,CDC25A,CDC25C,FBXO43,FZR1,INSR,NPR2,OVOL1,PLCB1,PRKACB,PRKAR1A,RAD1,WEE2
GO:0034502	protein localization to chromosome	19	3.04189	9.74958e-06	0.000509205	ATM,BRCA2,CARM1,CCT2,CCT3,CCT7,CCT8,CDK1,CENPA,MCM8,MCM9,NDC80,PLK1,RPA1,RPA2,SPO11,TNKS,TNKS2,WRAP53
GO:0007051	spindle organization	30	2.34499	9.81843e-06	0.000509205	AURKA,BIRC5,CCNB1,CDC20,CHEK2,CHMP1B,CHMP2A,CHMP5,CLTC,CSNK1D,DRG1,EML1,ESPL1,KIF23,KIF2A,NDC80,NEK2,PLK1,PLK2,PRC1,RACGAP1,RCC1,RGS14,RNF4,SBDS,SUN2,TBCE,TNKS,TPR,TUBB
GO:0006296	nucleotide-excision repair, DNA incision, 5'-to lesion	12	4.3097	9.90886e-06	0.000509205	ERCC3,ERCC5,PARP1,RBX1,RFC2,RFC4,RFC5,RPA1,RPA2,RPA3,RPS27A,UBC
GO:0010389	regulation of G2/M transition of mitotic cell cycle	33	2.23731	1.01448e-05	0.000516546	ATM,AURKA,CCNB1,CCNB3,CDC25A,CDC25C,CDK1,CDK2,CEP57,CSNK1D,CSNK1E,FBXL7,KIF14,NBN,NEK2,PLK1,PRKACA,PRKAR2B,PSMC2,PSMC3,PSMC4,PSMC5,PSMD1,PSMD10,PSMD13,PSMD8,RAD51C,RBX1,SKP1,TUBA1A,TUBA4A,TUBB,ZFYVE19
GO:0015931	nucleobase-containing compound transport	38	2.09524	1.09012e-05	0.000550015	CASC3,CPSF2,DDX19A,DDX39B,EIF4E,EIF5A,ENY2,FMR1,HNRNPA2B1,IGF2BP1,IWS1,MX2,NCBP1,NCBP2,NOL6,NUP50,NUP54,NUP93,NUTF2,RBFOX1,RRS1,SEH1L,SIDT1,SLBP,SLC25A19,SLC25A32,SLC28A3,SLC33A1,SRSF7,SSB,SYMPK,TNKS,TPR,TST,XPO5,XPOT,ZFP36,ZFP36L1
GO:1901796	regulation of signal transduction by p53 class mediator	31	2.28853	1.16941e-05	0.000584703	ATM,AURKA,BARD1,CDK2,CHEK1,CHEK2,CSNK2B,DNA2,MUC1,NBN,PAK1IP1,PRKAG2,PSMD10,RAD1,RAD50,RAD9A,RFC2,RFC4,RFC5,RNF34,RPA1,RPA2,RPA3,RPF2,RPL5,RRN3,RRS1,SMYD2,TAF3,WRN,ZMPSTE24
GO:0042255	ribosome assembly	16	3.3748	1.20118e-05	0.000595228	DDX3X,EIF2A,ERAL1,MDN1,MPV17L2,MRPL20,PPAN,PWP2,RPF2,RPL38,RPL5,RPS28,RPSA,RRS1,RSL24D1,SBDS
GO:0016572	histone phosphorylation	12	4.19629	1.34952e-05	0.000662818	ATM,AURKA,CCNB1,CDK1,CDK2,CHEK1,FMR1,PKN1,PRKCB,RPS6KA5,VRK1,ZMPSTE24
GO:2000278	regulation of DNA biosynthetic process	22	2.70687	1.48266e-05	0.00071731	ATM,CCT2,CCT3,CCT7,CCT8,DDX39B,DSCC1,HNRNPA2B1,MAP2K7,MAP3K4,NAF1,NEK2,PAK3,PARP4,PIF1,PTGES3,RFC2,RFC4,RFC5,TNKS,TNKS2,WRAP53
GO:0007093	mitotic cell cycle checkpoint	29	2.33551	1.48632e-05	0.00071731	ATM,AURKA,BCL2L1,BUB1B,CARM1,CCNB1,CDC20,CDC25C,CDK1,CDK2,CHEK2,CNOT6,CNOT7,EME1,MAD2L1,MUC1,NBN,NDC80,PLK1,PLK2,RAD9A,RPA2,SETMAR,TEX14,TPR,WEE1,WEE2,XPC,ZFYVE19
GO:0042273	ribosomal large subunit biogenesis	17	3.1817	1.50858e-05	0.000721776	AAMP,DDX18,MDN1,MRPL20,PAK1IP1,PPAN,RPF2,RPL14,RPL35,RPL38,RPL5,RPL7,RRS1,RSL24D1,WDR12,ZNF622,ZNHIT6
GO:0031570	DNA integrity checkpoint	28	2.36988	1.56688e-05	0.000743265	ATM,AURKA,CARM1,CCNB1,CDC25C,CDC45,CDK1,CDK2,CHEK1,CHEK2,CNOT6,CNOT7,DDX39B,DNA2,DOT1L,EME1,FZR1,MUC1,NBN,PLK1,PLK2,RAD1,RAD9A,RPA2,SETMAR,TIMELESS,WAC,XPC
GO:0140014	mitotic nuclear division	40	2.01337	1.70018e-05	0.000799659	ATM,AURKA,BIRC5,BUB1B,CAV2,CCNB1,CDC20,CDC23,CDC25C,CHEK1,CHEK2,CHMP1B,CHMP2A,CHMP5,DAPK3,DIS3L2,DRG1,DSCC1,ESPL1,INCENP,INSR,KIF14,KIF20B,KIF23,KIF2A,MAD2L1,NCAPH,NDC80,NEK2,PHB2,PLK1,PRC1,RACGAP1,RCC1,RRS1,SEH1L,TEX14,TNKS,TPR,UBE2S
GO:0033683	nucleotide-excision repair, DNA incision	12	4.08869	1.81653e-05	0.000847205	ERCC3,ERCC5,PARP1,RBX1,RFC2,RFC4,RFC5,RPA1,RPA2,RPA3,RPS27A,UBC
GO:0000281	mitotic cytokinesis	17	3.1375	1.83786e-05	0.000850009	BRCA2,CENPA,CHMP1B,CHMP2A,CHMP5,ESPL1,INCENP,KIF20A,KIF20B,KIF23,PLK1,RAB35,RACGAP1,ROCK2,SON,UNC119,USP8
GO:1903362	regulation of cellular protein catabolic process	38	2.04435	1.93019e-05	0.000885336	ARIH1,ARIH2,AURKA,BCAP31,CAV3,CSNK1A1,CSNK1A1L,CSNK1D,CSNK1E,EDEM2,ERLEC1,FAF1,FMR1,GLMN,GSK3B,HERPUD1,LRP1,LRP2,PBK,PLK1,PLK2,PRKACA,PSEN1,PSMC2,PSMC4,PSMD10,RBX1,RDX,RHBDF1,RNF139,RNF19B,RPL5,SGTA,SH3RF2,UBXN1,VPS35,WAC,YOD1
GO:0051052	regulation of DNA metabolic process	49	1.85506	1.97714e-05	0.000899437	APAF1,ATM,CCT2,CCT3,CCT7,CCT8,CDK2,CHEK1,DDX39B,DHX36,DSCC1,ERCC8,EXOSC6,FIGNL1,FMN2,HNRNPA2B1,KPNA2,MAP2K7,MAP3K4,NAF1,NBN,NEK2,PAK3,PARP1,PARP4,PIF1,POLH,POLQ,PTGES3,RAD50,RAD51,RECQL5,RFC2,RFC4,RFC5,RNF168,RPA2,RTEL1,SETMAR,SIRT6,TIMELESS,TMEM161A,TNKS,TNKS2,WAS,WRAP53,WRN,YLPM1,ZMPSTE24
GO:0006998	nuclear envelope organization	14	3.57761	2.04185e-05	0.000921321	CCNB1,CDK1,CHMP2A,DMPK,NUP93,PLK1,PRKCB,SUN1,SUN2,TARDBP,TMEM43,TOR1B,VRK1,ZMPSTE24
GO:0042176	regulation of protein catabolic process	52	1.81362	2.09662e-05	0.000932729	ADAM9,ARIH1,ARIH2,AURKA,BARD1,BCAP31,CAV3,CHEK2,CSNK1A1,CSNK1A1L,CSNK1D,CSNK1E,CST3,CTSA,DYSF,EDEM2,ERLEC1,FAF1,FBXL20,FMN2,FMR1,FZR1,GLMN,GSK3B,HERPUD1,HGS,IDE,LRP1,LRP2,MAD2L1,PBK,PLK1,PLK2,PRKACA,PSEN1,PSMC2,PSMC4,PSMD1,PSMD10,RBX1,RDX,RHBDF1,RNF139,RNF19B,RPL5,SGTA,SH3RF2,UBXN1,USP8,VPS35,WAC,YOD1
GO:0051168	nuclear export	32	2.19188	2.10522e-05	0.000932729	BAG3,BARD1,CALR,CASC3,CPSF2,DDX19A,DDX39B,DUSP16,EIF4E,EIF5A,ENY2,GSK3B,HNRNPA2B1,IWS1,NCBP1,NCBP2,NOL6,NUP50,NUP54,NUP93,NUTF2,PRKACA,RRS1,SEH1L,SLBP,SRSF7,SSB,SYMPK,TPR,TXN,XPO5,XPOT
GO:0065004	protein-DNA complex assembly	38	2.0361	2.11755e-05	0.000932729	CAND1,CDC45,CDK7,CENPA,CHAF1B,ERCC3,ERCC5,GRWD1,GTF2A2,HAT1,MCM2,MCM3,MCM4,MCM6,MCM7,MNAT1,NAP1L1,NASP,ORC3,PARP1,PSMC2,PSMC3,PSMC4,PSMC5,RAD51,RBX1,RNF4,RPA1,RPA2,RPA3,RPS27A,RRN3,SET,SMARCA5,TBPL1,THRA,UBC,XPC
GO:2000060	positive regulation of ubiquitin-dependent protein catabolic process	20	2.79753	2.15952e-05	0.000943727	ARIH1,ARIH2,AURKA,BCAP31,CAV3,CSNK1A1,CSNK1A1L,CSNK1D,CSNK1E,GSK3B,HERPUD1,PLK1,PLK2,PSEN1,PSMD10,RBX1,RNF139,RNF19B,SGTA,SH3RF2
GO:0009416	response to light stimulus	45	1.90437	2.20843e-05	0.000951073	ABCA4,AKT2,BEST1,BRCA2,CABP4,CALM1,CASP3,CDC25A,CHEK1,DHX36,DRD2,ELOVL4,ERCC3,ERCC5,ERCC8,FEN1,FMR1,GUCA1A,GUCY2F,HRH1,IVL,MAP2K7,MAP3K4,NF1,PARP1,PBK,POLG,POLH,PPEF1,PPP1CA,PPP1CB,PPP1CC,RDH13,RGS14,RHBDD1,SLC1A2,SLC4A10,TMEM161A,TRPM1,TYR,UBE2A,UNC119,USP2,WRN,XPC
GO:0019083	viral transcription	30	2.25225	2.2106e-05	0.000951073	NUP50,NUP54,NUP93,POLR2F,POU2F3,PSMC3,RPL14,RPL18A,RPL27,RPL32,RPL34,RPL35,RPL36,RPL38,RPL5,RPL7,RPLP1,RPS16,RPS2,RPS24,RPS26,RPS27A,RPS28,RPS29,RPS9,RPSA,SEH1L,TARDBP,TPR,ZFP36
GO:0032212	positive regulation of telomere maintenance via telomerase	11	4.29914	2.38804e-05	0.00101951	ATM,CCT2,CCT3,CCT7,CCT8,MAP2K7,MAP3K4,NAF1,NEK2,TNKS,TNKS2
GO:0032436	positive regulation of proteasomal ubiquitin-dependent protein catabolic process	18	2.95295	2.55291e-05	0.00108158	ARIH1,ARIH2,AURKA,BCAP31,CSNK1A1,CSNK1A1L,CSNK1D,CSNK1E,GSK3B,HERPUD1,PLK1,PLK2,PSEN1,PSMD10,RBX1,RNF19B,SGTA,SH3RF2
GO:0042274	ribosomal small subunit biogenesis	16	3.17331	2.76579e-05	0.00116289	ERAL1,HEATR1,KRI1,LSM6,NGDN,NOM1,PWP2,RIOK1,RIOK3,RPL38,RPS16,RPS24,RPS28,RPSA,RRS1,TBL3
GO:0000910	cytokinesis	29	2.25356	2.97499e-05	0.00123176	AURKA,BCL2L1,BRCA2,CALM1,CALM2,CENPA,CHMP1B,CHMP2A,CHMP5,DRD2,ESPL1,FMN2,INCENP,KIF14,KIF20A,KIF20B,KIF23,MYO19,PLK1,PLK2,PRC1,RAB35,RACGAP1,ROCK2,SON,TEX14,UNC119,USP8,ZFYVE19
GO:0030970	retrograde protein transport, ER to cytosol	10	4.58216	2.99618e-05	0.00123176	BCAP31,EDEM2,ERLEC1,HERPUD1,HM13,HSP90B1,RHBDD1,SEC61B,SEL1L,YOD1
GO:1903513	endoplasmic reticulum to cytosol transport	10	4.58216	2.99618e-05	0.00123176	BCAP31,EDEM2,ERLEC1,HERPUD1,HM13,HSP90B1,RHBDD1,SEC61B,SEL1L,YOD1
GO:1903902	positive regulation of viral life cycle	15	3.2676	3.3822e-05	0.00138024	ADARB1,CAV2,CHMP2A,CNOT7,DDX3X,FMR1,KPNA2,NOTCH1,PABPC1,PC,PPIB,STOM,TSG101,VAPA,VAPB
GO:0006457	protein folding	35	2.04885	3.86264e-05	0.00156036	ALG12,BAG1,BAG3,CALR,CCT2,CCT3,CCT7,CCT8,CLPX,CSNK2B,DNAJB6,DNAJB8,DNLZ,ENTPD5,FKBP4,HSP90B1,HSPA8,HSPB6,NGLY1,PDIA4,PDIA6,PPIB,PPIL3,PTGES3,SACS,SGTA,SGTB,TBCA,TBCC,TBCE,TBCEL,TOR1B,UBXN1,UNC45B,WFS1
GO:0019080	viral gene expression	31	2.15673	3.87982e-05	0.00156036	NUP50,NUP54,NUP93,POLR2F,POU2F3,PSMC3,RPL14,RPL18A,RPL27,RPL32,RPL34,RPL35,RPL36,RPL38,RPL5,RPL7,RPLP1,RPS16,RPS2,RPS24,RPS26,RPS27A,RPS28,RPS29,RPS9,RPSA,SEH1L,SSB,TARDBP,TPR,ZFP36
GO:0006284	base-excision repair	12	3.79664	4.15762e-05	0.00166006	APEX1,DNA2,FEN1,POLE,POLG,POLQ,RPA1,RPA2,RPA3,SIRT6,UNG,WRN
GO:0090150	establishment of protein localization to membrane	46	1.84114	4.23576e-05	0.00166862	AKT2,CHM,ERBB2,GOLGA7,GORASP2,HSPA4,MFF,NPC1,OXA1L,RAB10,RAB11B,RAB3GAP2,RPL14,RPL18A,RPL27,RPL32,RPL34,RPL35,RPL36,RPL38,RPL5,RPL7,RPLP1,RPS16,RPS2,RPS24,RPS26,RPS27A,RPS28,RPS29,RPS9,RPSA,RTP3,SEC61A2,SEC61B,SGTA,SGTB,SRP9,SSR2,SSR3,STOM,TRAM1,VPS35,YWHAB,ZDHHC14,ZDHHC9
GO:0061136	regulation of proteasomal protein catabolic process	30	2.1784	4.2392e-05	0.00166862	ARIH1,ARIH2,AURKA,BCAP31,CSNK1A1,CSNK1A1L,CSNK1D,CSNK1E,EDEM2,ERLEC1,FMR1,GLMN,GSK3B,HERPUD1,PBK,PLK1,PLK2,PRKACA,PSEN1,PSMC2,PSMC4,PSMD10,RBX1,RHBDF1,RNF19B,SGTA,SH3RF2,UBXN1,WAC,YOD1
GO:1900180	regulation of protein localization to nucleus	22	2.52019	4.7341e-05	0.0018503	BAG3,CCT2,CCT3,CCT7,CCT8,CDK1,DCLK2,DMAP1,GLIS2,GSK3B,MCRS1,NF1,NOLC1,NUP54,NUTF2,PARP1,PLK1,POLR1A,PSEN1,TARDBP,TPR,ZC3H12A
GO:0007004	telomere maintenance via telomerase	16	3.03732	4.92411e-05	0.0019111	ATM,CCT2,CCT3,CCT7,CCT8,MAP2K7,MAP3K4,NAF1,NEK2,PIF1,PTGES3,RAD50,RPA1,TNKS,TNKS2,WRAP53
GO:1903313	positive regulation of mRNA metabolic process	17	2.89616	5.5254e-05	0.00212958	CCNB1,CNOT7,CPEB1,DAZAP1,DHX36,METTL14,MEX3D,NANOS1,NCBP1,NCBP2,PABPC1,ROCK2,TRIM71,ZC3H12A,ZFP36,ZFP36L1,ZFP36L2
GO:0000070	mitotic sister chromatid segregation	26	2.28804	5.78187e-05	0.00221306	ATM,BUB1B,CCNB1,CDC20,CDC23,CHMP1B,CHMP2A,CHMP5,DIS3L2,DSCC1,ESPL1,INCENP,KIF14,KIF23,MAD2L1,NCAPH,NDC80,NEK2,PLK1,PRC1,RACGAP1,RRS1,SEH1L,TEX14,TNKS,TPR
GO:0045732	positive regulation of protein catabolic process	33	2.04912	6.33176e-05	0.00239056	ADAM9,ARIH1,ARIH2,AURKA,BARD1,BCAP31,CAV3,CSNK1A1,CSNK1A1L,CSNK1D,CSNK1E,EDEM2,FAF1,FMR1,FZR1,GSK3B,HERPUD1,IDE,LRP1,LRP2,PLK1,PLK2,PSEN1,PSMC2,PSMC4,PSMD10,RBX1,RDX,RNF139,RNF19B,SGTA,SH3RF2,VPS35
GO:1903050	regulation of proteolysis involved in cellular protein catabolic process	33	2.04912	6.33176e-05	0.00239056	ARIH1,ARIH2,AURKA,BCAP31,CAV3,CSNK1A1,CSNK1A1L,CSNK1D,CSNK1E,EDEM2,ERLEC1,FMR1,GLMN,GSK3B,HERPUD1,PBK,PLK1,PLK2,PRKACA,PSEN1,PSMC2,PSMC4,PSMD10,RBX1,RHBDF1,RNF139,RNF19B,RPL5,SGTA,SH3RF2,UBXN1,WAC,YOD1
GO:0051028	mRNA transport	26	2.27299	6.48453e-05	0.00242464	CASC3,CPSF2,DDX19A,DDX39B,EIF4E,EIF5A,ENY2,FMR1,HNRNPA2B1,IGF2BP1,IWS1,MX2,NCBP1,NCBP2,NUP50,NUP54,NUP93,NUTF2,SEH1L,SLBP,SRSF7,SYMPK,TNKS,TPR,ZFP36,ZFP36L1
GO:0006405	RNA export from nucleus	24	2.36236	6.51131e-05	0.00242464	CASC3,CPSF2,DDX19A,DDX39B,EIF4E,EIF5A,ENY2,HNRNPA2B1,IWS1,NCBP1,NCBP2,NOL6,NUP50,NUP54,NUP93,RRS1,SEH1L,SLBP,SRSF7,SSB,SYMPK,TPR,XPO5,XPOT
GO:1900034	regulation of cellular response to heat	17	2.8595	6.55309e-05	0.00242464	ATM,BAG1,BAG3,DNAJB6,FKBP4,GSK3B,HSBP1,HSPA8,NUP50,NUP54,NUP93,PTGES3,RPA1,RPA2,RPA3,SEH1L,TPR
GO:0045727	positive regulation of translation	23	2.40653	6.82239e-05	0.00249107	BOLL,CDC123,CDK5RAP1,DAZ2,DDX39B,DDX3X,DHX36,EIF3C,EIF3E,EIF5A,ELAVL1,ERBB2,FMR1,FXR1,MPV17L2,PABPC1,PCIF1,RMND1,RPL5,RPS6KB1,RPS9,RPUSD4,ZCCHC4
GO:0071426	ribonucleoprotein complex export from nucleus	23	2.40653	6.82239e-05	0.00249107	CASC3,CPSF2,DDX19A,DDX39B,EIF4E,EIF5A,ENY2,HNRNPA2B1,IWS1,NCBP1,NCBP2,NOL6,NUP50,NUP54,NUP93,RRS1,SEH1L,SLBP,SRSF7,SSB,SYMPK,TPR,XPOT
GO:1904353	regulation of telomere capping	9	4.59978	7.27338e-05	0.00263838	ATM,MAP2K7,MAP3K4,NBN,NEK2,RAD50,RTEL1,TNKS,TNKS2
GO:0071166	ribonucleoprotein complex localization	23	2.38773	7.73446e-05	0.00278742	CASC3,CPSF2,DDX19A,DDX39B,EIF4E,EIF5A,ENY2,HNRNPA2B1,IWS1,NCBP1,NCBP2,NOL6,NUP50,NUP54,NUP93,RRS1,SEH1L,SLBP,SRSF7,SSB,SYMPK,TPR,XPOT
GO:0000819	sister chromatid segregation	30	2.10925	7.82622e-05	0.00280229	ATM,BUB1B,CCNB1,CDC20,CDC23,CHMP1B,CHMP2A,CHMP5,DIS3L2,DSCC1,ESPL1,FEN1,INCENP,KIF14,KIF23,MAD2L1,MCMBP,NCAPH,NDC80,NEK2,PHB2,PLK1,PRC1,RACGAP1,RAD51C,RRS1,SEH1L,TEX14,TNKS,TPR
GO:0071214	cellular response to abiotic stimulus	45	1.80656	8.07018e-05	0.00285283	AKT2,ATM,ATP1A1,BAG3,BCL2L1,CALM1,CAPN3,CASP3,CDC25A,CHEK1,CHEK2,DDX3X,DHX36,DYSF,EFHD1,EGR1,FIGNL1,FMR1,GRB2,GUCA1A,GUCY2F,HDAC4,INSRR,LIG4,MAP3K1,PARP1,PBK,PKD2L1,POLH,PPEF1,RAB11B,RAC1,RAD1,RAD51,RAD9A,RELB,RHBDD1,TMEM161A,TRPM1,WNT11,WRN,XPC,XRCC6,ZFP36L1,ZMPSTE24
GO:0104004	cellular response to environmental stimulus	45	1.80656	8.07018e-05	0.00285283	AKT2,ATM,ATP1A1,BAG3,BCL2L1,CALM1,CAPN3,CASP3,CDC25A,CHEK1,CHEK2,DDX3X,DHX36,DYSF,EFHD1,EGR1,FIGNL1,FMR1,GRB2,GUCA1A,GUCY2F,HDAC4,INSRR,LIG4,MAP3K1,PARP1,PBK,PKD2L1,POLH,PPEF1,RAB11B,RAC1,RAD1,RAD51,RAD9A,RELB,RHBDD1,TMEM161A,TRPM1,WNT11,WRN,XPC,XRCC6,ZFP36L1,ZMPSTE24
GO:0018209	peptidyl-serine modification	44	1.81579	8.55259e-05	0.00300423	AKT2,ATM,AURKA,AVP,CCNB1,CDK1,CDK2,CHEK2,CSNK1A1,CSNK1A1L,CSNK1D,CSNK1E,CSNK1G1,CSNK1G3,DCLK2,DMPK,EGFLAM,GALNT2,GPD1L,GSK3B,MAPK7,MAST2,MASTL,MORC3,NLK,PARP1,PKN1,PLK1,PLK2,PRKACA,PRKACB,PRKCB,PRKG1,ROCK2,RPS6KA3,RPS6KA5,RPS6KB1,SGK1,TGFBR1,TNKS,TRIM6,TXN,VRK1,WNK1
GO:0010569	regulation of double-strand break repair via homologous recombination	12	3.54353	8.75571e-05	0.00305624	CHEK1,FIGNL1,PARP1,POLQ,RAD51,RECQL5,RPA2,RTEL1,SIRT6,TIMELESS,WAS,WRAP53
GO:0031647	regulation of protein stability	40	1.87159	9.09973e-05	0.00315647	A1CF,ANK2,AURKA,BAG3,CALR,CAPN3,CASP3,CCDC88C,CCT2,CCT3,CCT7,CCT8,CDK7,CHEK2,COG3,CTSA,DDI2,DNLZ,GAPDH,GOLGA7,HSPA8,MCM8,MORC3,NLK,OTUD3,PHB2,PIM1,PLK1,PPIB,PTGES3,RNF139,RPL5,RTN4,SEL1L,SIRT6,TARDBP,USP2,USP8,VPS35,WFS1
GO:0006913	nucleocytoplasmic transport	46	1.7821	9.39962e-05	0.00324024	BAG3,BARD1,CALR,CASC3,CPSF2,DDX19A,DDX39B,DMAP1,DUSP16,EIF4E,EIF5A,ENY2,GEMIN8,GSK3B,HNRNPA2B1,IPO7,IWS1,KPNA2,KPNA3,MX2,NCBP1,NCBP2,NF1,NOL6,NOLC1,NUP50,NUP54,NUP93,NUTF2,PHB2,PPP1CC,PRKACA,PSEN1,RGS14,RRS1,SEH1L,SLBP,SRSF7,SSB,SYMPK,TARDBP,TPR,TXN,XPO5,XPOT,ZC3H12A
GO:0032465	regulation of cytokinesis	18	2.68751	9.53084e-05	0.0032652	AURKA,BCL2L1,BRCA2,CALM1,CALM2,DRD2,INCENP,KIF14,KIF20A,KIF20B,KIF23,MYO19,PLK1,PLK2,PRC1,RACGAP1,TEX14,ZFYVE19
GO:0034976	response to endoplasmic reticulum stress	40	1.86502	9.83393e-05	0.00333685	ANKZF1,APAF1,ATF3,BCAP31,BCL2L1,CALR,CTDSP2,CXXC1,EDEM2,ERLEC1,FBXO17,FICD,GORASP2,GOSR2,GSK3B,HERPUD1,HM13,HSP90B1,HYOU1,MBTPS2,OPA1,PDIA4,PDIA6,PPP2CB,PTPN1,RHBDD1,RNF139,SEC61B,SEL1L,SERINC3,SERP2,SGTA,SGTB,TARDBP,TMUB2,TMX1,UBXN1,VAPB,WFS1,YOD1
GO:0042769	DNA damage response, detection of DNA damage	11	3.74797	9.86023e-05	0.00333685	MRPS35,PARP1,RBX1,RFC2,RFC4,RFC5,RPA1,RPA2,RPA3,RPS27A,UBC
GO:1900182	positive regulation of protein localization to nucleus	16	2.87314	0.000100326	0.0033746	BAG3,CCT2,CCT3,CCT7,CCT8,CDK1,DMAP1,GLIS2,MCRS1,NUTF2,PARP1,PLK1,PSEN1,TARDBP,TPR,ZC3H12A
GO:0010256	endomembrane system organization	56	1.67223	0.000101785	0.00340306	ABCA1,AKT2,ANK2,ANO7,ASAP1,CAV2,CAV3,CCNB1,CDK1,CHMP1B,CHMP2A,CHMP5,COG3,COG4,CORO1C,CSNK1A1,CSNK1D,DMPK,DNM1,DYSF,EPB41L3,FAT4,GORASP2,HGS,KIFC3,LMAN2,MAP2K1,NUP93,PLA2G3,PLK1,PLSCR1,PLSCR5,PRKCB,RAB10,RAB3GAP2,RNF26,RTN4,SGTA,SUN1,SUN2,SYTL4,TARDBP,TBPL1,TMED2,TMED3,TMED5,TMED7,TMEM43,TOR1B,TRIM72,TSG101,UGCG,USP8,VAPB,VRK1,ZMPSTE24
GO:0032434	regulation of proteasomal ubiquitin-dependent protein catabolic process	22	2.39624	0.000103915	0.00345347	ARIH1,ARIH2,AURKA,BCAP31,CSNK1A1,CSNK1A1L,CSNK1D,CSNK1E,GLMN,GSK3B,HERPUD1,PBK,PLK1,PLK2,PSEN1,PSMD10,RBX1,RNF19B,SGTA,SH3RF2,UBXN1,WAC
GO:2001252	positive regulation of chromosome organization	28	2.13834	0.000104869	0.00346444	ATM,CCNB1,CCT2,CCT3,CCT7,CCT8,DHX36,DNMT1,ESPL1,FEN1,FMR1,HNRNPA2B1,LIG4,MAP2K7,MAP3K4,MUC1,NAF1,NBN,NEK2,PHF19,RAD50,RPS6KA5,RTEL1,SDR16C5,SIRT6,TNKS,TNKS2,TPR
GO:0006465	signal peptide processing	6	6.64413	0.000111728	0.00364759	HM13,PCSK5,SEC11C,SPCS1,SPCS2,SPCS3
GO:0006563	L-serine metabolic process	6	6.64413	0.000111728	0.00364759	PHGDH,SDS,SDSL,SERINC3,SHMT2,SRR
GO:0051784	negative regulation of nuclear division	14	3.10059	0.000113414	0.00368099	ATM,BUB1B,CCNB1,CDC20,CHEK1,FBXO43,MAD2L1,NDC80,PLK1,PRKAR1A,RAD1,TEX14,TNKS,TPR
GO:0051169	nuclear transport	46	1.76665	0.000115715	0.00373384	BAG3,BARD1,CALR,CASC3,CPSF2,DDX19A,DDX39B,DMAP1,DUSP16,EIF4E,EIF5A,ENY2,GEMIN8,GSK3B,HNRNPA2B1,IPO7,IWS1,KPNA2,KPNA3,MX2,NCBP1,NCBP2,NF1,NOL6,NOLC1,NUP50,NUP54,NUP93,NUTF2,PHB2,PPP1CC,PRKACA,PSEN1,RGS14,RRS1,SEH1L,SLBP,SRSF7,SSB,SYMPK,TARDBP,TPR,TXN,XPO5,XPOT,ZC3H12A
GO:2000058	regulation of ubiquitin-dependent protein catabolic process	25	2.22957	0.000122331	0.0039245	ARIH1,ARIH2,AURKA,BCAP31,CAV3,CSNK1A1,CSNK1A1L,CSNK1D,CSNK1E,GLMN,GSK3B,HERPUD1,PBK,PLK1,PLK2,PSEN1,PSMD10,RBX1,RNF139,RNF19B,RPL5,SGTA,SH3RF2,UBXN1,WAC
GO:0051457	maintenance of protein location in nucleus	8	4.83209	0.000123853	0.00395048	BARD1,MORC3,SKP1,SUN1,SUN2,TAF3,TAF8,TXN
GO:0018105	peptidyl-serine phosphorylation	41	1.82214	0.00013597	0.0043122	AKT2,ATM,AURKA,AVP,CCNB1,CDK1,CDK2,CHEK2,CSNK1A1,CSNK1A1L,CSNK1D,CSNK1E,CSNK1G1,CSNK1G3,DCLK2,DMPK,GPD1L,GSK3B,MAPK7,MAST2,MASTL,MORC3,NLK,PKN1,PLK1,PLK2,PRKACA,PRKACB,PRKCB,PRKG1,ROCK2,RPS6KA3,RPS6KA5,RPS6KB1,SGK1,TGFBR1,TNKS,TRIM6,TXN,VRK1,WNK1
GO:0006855	drug transmembrane transport	16	2.79753	0.00014004	0.00441604	ABCC1,LRP2,PSEN1,SLC13A3,SLC13A5,SLC16A12,SLC17A6,SLC1A2,SLC25A19,SLC25A26,SLC25A32,SLC47A1,SLC6A5,SLC7A1,SLC7A2,TMEM30A
GO:0009069	serine family amino acid metabolic process	11	3.56514	0.000161651	0.00504024	CSAD,GCLM,PHGDH,SDS,SDSL,SEPSECS,SERINC3,SHMT2,SLC25A32,SRR,TST
GO:0045005	DNA-dependent DNA replication maintenance of fidelity	11	3.56514	0.000161651	0.00504024	BRCA2,DNA2,EME1,MCM9,POLE,RAD51,RTEL1,SETMAR,SMARCAL1,TIMELESS,WRN
GO:0000288	nuclear-transcribed mRNA catabolic process, deadenylation-dependent decay	16	2.7612	0.000164595	0.00507501	CNOT6,CNOT7,DCP1B,DDX6,DHX36,EDC3,EDC4,EXOSC6,LSM3,LSM6,NANOS1,PABPC1,PAN2,ZFP36,ZFP36L1,ZFP36L2
GO:0006278	RNA-dependent DNA biosynthetic process	16	2.7612	0.000164595	0.00507501	ATM,CCT2,CCT3,CCT7,CCT8,MAP2K7,MAP3K4,NAF1,NEK2,PIF1,PTGES3,RAD50,RPA1,TNKS,TNKS2,WRAP53
GO:0015711	organic anion transport	60	1.6107	0.000166801	0.00511462	ABCA1,ABCA12,ABCA4,ABCC1,ACE,ACSL1,AKT2,ANO7,AQP9,ATP10A,ATP11B,AVP,CA12,CA7,CROT,CYB5R4,DRD2,FABP3,GLS,GLS2,GLTP,LRP2,MAP2K6,MFSD2A,NF1,PLA2G10,PLA2G3,PLSCR1,PLSCR5,PRKAG2,PSEN1,RPS6KB1,SCP2,SLC10A2,SLC13A3,SLC13A5,SLC16A12,SLC16A14,SLC16A2,SLC17A5,SLC17A6,SLC1A2,SLC25A19,SLC25A32,SLC26A2,SLC26A5,SLC32A1,SLC33A1,SLC4A10,SLC6A5,SLC6A7,SLC7A1,SLC7A14,SLC7A2,SLC7A4,SLCO4A1,STARD7,STX1A,TMEM30A,UNC1…
GO:0034250	positive regulation of cellular amide metabolic process	25	2.18557	0.000169291	0.00516244	BOLL,CASP3,CDC123,CDK5RAP1,DAZ2,DDX39B,DDX3X,DHX36,EIF3C,EIF3E,EIF5A,ELAVL1,ERBB2,FMR1,FXR1,MPV17L2,PABPC1,PCIF1,RMND1,ROCK2,RPL5,RPS6KB1,RPS9,RPUSD4,ZCCHC4
GO:0061014	positive regulation of mRNA catabolic process	12	3.32206	0.000171805	0.00521049	CNOT7,DHX36,METTL14,MEX3D,NANOS1,PABPC1,ROCK2,TRIM71,ZC3H12A,ZFP36,ZFP36L1,ZFP36L2
GO:0000291	nuclear-transcribed mRNA catabolic process, exonucleolytic	10	3.79664	0.000181083	0.00546201	CNOT6,CNOT7,DCP1B,DDX6,DIS3L2,EDC3,EDC4,EXOSC6,LSM3,LSM6
GO:0070198	protein localization to chromosome, telomeric region	9	4.12394	0.000189697	0.00569092	ATM,BRCA2,CCT2,CCT3,CCT7,CCT8,TNKS,TNKS2,WRAP53
GO:0001833	inner cell mass cell proliferation	6	6.13304	0.000194278	0.005766	BRCA2,COPS2,GINS1,GINS4,SBDS,TAF8
GO:0008298	intracellular mRNA localization	6	6.13304	0.000194278	0.005766	A1CF,CASC3,DHX36,MEX3D,ZFP36,ZFP36L1
GO:0010876	lipid localization	52	1.66503	0.000197462	0.00581019	ABCA1,ABCA10,ABCA12,ABCA13,ABCA4,ABCA5,ABCA6,ABCA8,ABCA9,ABCC1,ACE,ACSL1,AKT2,ANO7,APOB,AQP9,ATP10A,ATP11B,CEL,CES1,CROT,DRD2,DYSF,EHD1,FABP3,GLTP,GRAMD1A,GRAMD1B,LIMA1,LPA,LRP1,LRP6,MAP2K6,MEST,MFSD2A,NPC1,OSBPL1A,PLA2G10,PLA2G3,PLIN5,PLSCR1,PLSCR5,PRKAG2,RPS6KB1,SCP2,SERAC1,SLC10A2,STARD7,TMEM30A,UGCG,VLDLR,ZC3H12A
GO:1903829	positive regulation of cellular protein localization	43	1.76356	0.00019786	0.00581019	ABCA12,AKT2,AP2B1,ARF6,ARIH2,BAG3,BCAP31,CCT2,CCT3,CCT7,CCT8,CDK1,DMAP1,EDEM2,EPB41L2,ERBB2,ERBB4,GLIS2,GPD1L,GSK3B,KIF20B,LRP1,MCRS1,MFF,NDC80,NUTF2,PARP1,PLK1,PRKACA,PSEN1,RDX,ROCK2,RTN4,STOM,TARDBP,TMEM30A,TPR,TSG101,UBL5,VIL1,WRAP53,YWHAB,ZC3H12A
GO:0061982	meiosis I cell cycle process	21	2.34499	0.000202408	0.00590015	ATM,AURKA,BRCA2,BRDT,CDC25A,CDC25C,CKS2,DDX4,EME1,ESPL1,FMN2,PLK1,PSMC3IP,PSMD13,RAD50,RAD51,RAD51C,RAD54B,SPO11,SUN1,WEE2
GO:0070200	establishment of protein localization to telomere	7	5.16766	0.000204394	0.00590015	ATM,BRCA2,CCT2,CCT3,CCT7,CCT8,WRAP53
GO:1900153	positive regulation of nuclear-transcribed mRNA catabolic process, deadenylation-dependent decay	7	5.16766	0.000204394	0.00590015	CNOT7,DHX36,NANOS1,PABPC1,ZFP36,ZFP36L1,ZFP36L2
GO:0000077	DNA damage checkpoint	24	2.19944	0.000205176	0.00590015	ATM,AURKA,CARM1,CCNB1,CDC25C,CDK1,CDK2,CHEK1,CHEK2,CNOT6,CNOT7,DDX39B,DOT1L,EME1,FZR1,MUC1,NBN,PLK1,PLK2,RAD1,RAD9A,RPA2,WAC,XPC
GO:0090307	mitotic spindle assembly	13	3.08477	0.000208634	0.00596864	BIRC5,CDC20,CHEK2,CHMP1B,CHMP2A,CHMP5,DRG1,KIF23,KIF2A,NEK2,PLK1,RACGAP1,TPR
GO:0051235	maintenance of location	42	1.77177	0.000210986	0.00600497	ABCA1,ANK2,APLNR,APOB,BARD1,CALM1,CALM2,CALR,CAPN3,DIAPH1,DRD2,DYSF,EHD1,FAF1,FBN1,FTH1,GAA,GPAA1,HK2,HSP90B1,JPH2,MCOLN3,MEST,MORC3,PLA2G10,PLCB1,PLIN5,PRKACA,PSMD10,SKP1,SLC30A2,SRI,SUN1,SUN2,TAF3,TAF8,TPCN2,TRPA1,TRPM2,TXN,YWHAB,ZC3H12A
GO:0071478	cellular response to radiation	29	2.01759	0.000225179	0.00637625	AKT2,ATM,BCL2L1,CALM1,CDC25A,CHEK1,CHEK2,DHX36,EGR1,FIGNL1,FMR1,GRB2,GUCA1A,GUCY2F,LIG4,PARP1,PBK,POLH,PPEF1,RAD1,RAD51,RAD9A,RHBDD1,TMEM161A,TRPM1,WRN,XPC,XRCC6,ZMPSTE24
GO:2001251	negative regulation of chromosome organization	24	2.18437	0.000228356	0.00643337	ATM,BUB1B,CCNB1,CDC20,DNMT1,ESPL1,MAD2L1,MCM2,MNAT1,NBN,NDC80,PARP1,PHF8,PIF1,PLK1,RAD50,RTEL1,SDR16C5,SET,SETMAR,TEX14,TNKS,TNKS2,TPR
GO:0007088	regulation of mitotic nuclear division	26	2.10667	0.000232635	0.00652083	ATM,AURKA,BUB1B,CAV2,CCNB1,CDC20,CDC23,CDC25C,CHEK1,CHMP1B,CHMP2A,CHMP5,DAPK3,DRG1,ESPL1,INSR,KIF20B,MAD2L1,NDC80,NEK2,PHB2,PLK1,RCC1,TEX14,TNKS,TPR
GO:0044783	G1 DNA damage checkpoint	14	2.90681	0.000235684	0.00657309	ATM,AURKA,CARM1,CCNB1,CDC25C,CDK1,CDK2,CHEK2,CNOT6,CNOT7,MUC1,PLK2,RPA2,WAC
GO:0046822	regulation of nucleocytoplasmic transport	19	2.42766	0.000252236	0.00698662	BAG3,BARD1,DMAP1,GSK3B,IWS1,MX2,NCBP2,NF1,NOLC1,NUP54,NUTF2,PPP1CC,PRKACA,PSEN1,TARDBP,TPR,TXN,XPO5,ZC3H12A
GO:0061157	mRNA destabilization	9	3.98648	0.000253029	0.00698662	DHX36,METTL14,MEX3D,ROCK2,TRIM71,ZC3H12A,ZFP36,ZFP36L1,ZFP36L2
GO:0030866	cortical actin cytoskeleton organization	11	3.39932	0.000255995	0.00703353	ARF6,CALR,EPB41L2,EPB41L3,FMNL1,FMNL3,KIF23,RACGAP1,ROCK2,VIL1,WAS
GO:1902806	regulation of cell cycle G1/S phase transition	30	1.9735	0.000262506	0.00717689	ADAM17,ANKRD17,APEX1,ATM,AURKA,CARM1,CCNB1,CCND2,CDC25C,CDC45,CDK1,CDK10,CDK2,CHEK2,CNOT6,CNOT7,CTDSP1,CTDSP2,CYP1A1,DDX3X,GFI1B,KIF14,MUC1,PHB2,PLCB1,PLK2,RDX,RPA2,SUSD2,WEE1
GO:2000045	regulation of G1/S transition of mitotic cell cycle	28	2.02213	0.000275809	0.00749571	ADAM17,ANKRD17,APEX1,ATM,AURKA,CARM1,CCNB1,CCND2,CDC25C,CDC45,CDK1,CDK10,CDK2,CHEK2,CNOT6,CNOT7,CTDSP1,CTDSP2,CYP1A1,DDX3X,GFI1B,KIF14,MUC1,PLCB1,PLK2,RDX,RPA2,WEE1
GO:0006888	endoplasmic reticulum to Golgi vesicle-mediated transport	31	1.94309	0.000276869	0.00749571	ANK1,ANK2,ANKRD28,BCAP29,BCAP31,CNIH4,COG3,COG4,COG5,COG8,CSNK1D,ERGIC1,F5,GOSR2,HYOU1,LMAN2,MCFD2,MPPE1,PGAP1,PPP6R3,PROC,RAB12,RAB19,RNF139,SEC24A,TMED2,TMED3,TMED5,TMED7,VAPA,VAPB
GO:1902750	negative regulation of cell cycle G2/M phase transition	19	2.40454	0.000286611	0.0077218	ATM,AURKA,CDK1,CHEK1,FBXL7,FZR1,NBN,PLK1,PSMC2,PSMC3,PSMC4,PSMC5,PSMD1,PSMD10,PSMD13,PSMD8,RBX1,SKP1,ZFYVE19
GO:0072401	signal transduction involved in DNA integrity checkpoint	15	2.73046	0.000296751	0.00791812	ATM,AURKA,CARM1,CCNB1,CDC25C,CDK1,CDK2,CHEK1,CHEK2,CNOT6,CNOT7,FZR1,MUC1,PLK1,PLK2
GO:0072422	signal transduction involved in DNA damage checkpoint	15	2.73046	0.000296751	0.00791812	ATM,AURKA,CARM1,CCNB1,CDC25C,CDK1,CDK2,CHEK1,CHEK2,CNOT6,CNOT7,FZR1,MUC1,PLK1,PLK2
GO:0099003	vesicle-mediated transport in synapse	31	1.93397	0.000301191	0.00799813	ACTB,ACTG1,AP2B1,ARF6,BACE1,CACNA1D,CEL,CHRNA6,DDC,DENND1A,DGKI,DNM1,DRD2,EFNB2,FBXL20,FMR1,GSK3B,NAPB,NLGN4X,NUMB,OTOF,PCLO,PLD1,PLD2,PRKCB,PSEN1,SLC17A6,SLC32A1,STX1A,UNC13B,VPS35
GO:0001832	blastocyst growth	7	4.89567	0.000302677	0.00799933	BRCA2,COPS2,GINS1,GINS4,NBN,SBDS,TAF8
GO:0016570	histone modification	55	1.60981	0.000310729	0.0081732	ATM,ATXN7L3,AURKA,BMI1,BRCA2,CARM1,CCNB1,CDK1,CDK2,CHEK1,CTCFL,CXXC1,DMAP1,DNMT1,DOT1L,DPY30,ENY2,FMR1,GFI1,HAT1,HDAC4,IRF4,IWS1,JMJD6,KDM2A,MCRS1,MTHFR,MUC1,PHF19,PHF8,PKN1,PRKCB,PRMT3,PRMT7,RNF168,RPS6KA5,SDR16C5,SET,SETD3,SETMAR,SIRT6,SKP1,SMYD2,SRCAP,SUV39H2,SUZ12,TAF5L,TBL1XR1,TRIM37,UBE2A,USP22,VRK1,WAC,ZMPSTE24,ZNHIT1
GO:0050773	regulation of dendrite development	24	2.14039	0.000312363	0.00817742	ARF6,ARHGAP33,ASAP1,CAPRIN1,CARM1,CDC20,CHRNA3,CRKL,CSMD3,DHX36,EEF2K,FMR1,GSK3B,ITPKA,OPA1,PAK3,PDLIM5,PLK2,PSEN1,RAPGEF2,SARM1,SHANK3,TIAM1,VLDLR
GO:0007059	chromosome segregation	42	1.73865	0.000316907	0.00818021	ATM,BIRC5,BUB1B,CCNB1,CDC20,CDC23,CHMP1B,CHMP2A,CHMP5,DDX3X,DIS3L2,DSCC1,EME1,ESPL1,FEN1,FMN2,INCENP,KIF14,KIF23,MAD2L1,MCMBP,NCAPH,NDC80,NEK2,PHB2,PLK1,PRC1,PUM2,RACGAP1,RAD51C,RCC1,RECQL5,RGS14,RIOK3,RRS1,SEH1L,SPO11,SUN1,TEX14,TNKS,TPR,TTL
GO:0000731	DNA synthesis involved in DNA repair	12	3.12665	0.000317237	0.00818021	POLE,POLE2,POLH,RFC2,RFC4,RFC5,RPA1,RPA2,RPA3,RPS27A,UBC,WRN
GO:0000463	maturation of LSU-rRNA from tricistronic rRNA transcript (SSU-rRNA, 5.8S rRNA, LSU-rRNA)	6	5.69497	0.000318363	0.00818021	DDX18,RPF2,RPL35,RPL7,WDR12,ZNHIT6
GO:0033046	negative regulation of sister chromatid segregation	11	3.32206	0.000318365	0.00818021	ATM,BUB1B,CCNB1,CDC20,ESPL1,MAD2L1,NDC80,PLK1,TEX14,TNKS,TPR
GO:0007143	female meiotic nuclear division	9	3.85788	0.000332922	0.00851483	ATM,AURKA,FMN2,MASTL,NCAPH,PLK1,PRKAR1A,RAD51C,WEE2
GO:0000729	DNA double-strand break processing	8	4.25224	0.000341736	0.00870017	ATM,BARD1,DNA2,EXD2,NBN,RAD50,SETMAR,SPO11
GO:0030104	water homeostasis	15	2.69357	0.00034669	0.00870646	ABCA12,ADCY9,ANXA7,AQP9,AVP,ELOVL1,PRKACA,PRKACB,PRKAR1A,PRKAR2A,PRKAR2B,SCNN1B,SCNN1G,UGCG,WFS1
GO:0060998	regulation of dendritic spine development	15	2.69357	0.00034669	0.00870646	ARF6,ARHGAP33,ASAP1,CAPRIN1,DHX36,EEF2K,FMR1,ITPKA,OPA1,PAK3,PDLIM5,PLK2,PSEN1,SHANK3,TIAM1
GO:0072395	signal transduction involved in cell cycle checkpoint	15	2.69357	0.00034669	0.00870646	ATM,AURKA,CARM1,CCNB1,CDC25C,CDK1,CDK2,CHEK1,CHEK2,CNOT6,CNOT7,FZR1,MUC1,PLK1,PLK2
GO:0061077	chaperone-mediated protein folding	13	2.92792	0.000361701	0.00904253	BAG1,CCT2,DNAJB8,FKBP4,HSPA8,HSPB6,PDIA4,PPIB,PTGES3,SGTA,SGTB,TOR1B,UNC45B
GO:0050821	protein stabilization	27	2.01563	0.000370309	0.00921621	A1CF,ANK2,BAG3,CALR,CCT2,CCT3,CCT7,CCT8,CDK7,CHEK2,COG3,DNLZ,GAPDH,GOLGA7,MCM8,MORC3,NLK,OTUD3,PHB2,PIM1,PPIB,PTGES3,RPL5,RTN4,SEL1L,USP2,WFS1
GO:0051985	negative regulation of chromosome segregation	11	3.24824	0.000393038	0.00973821	ATM,BUB1B,CCNB1,CDC20,ESPL1,MAD2L1,NDC80,PLK1,TEX14,TNKS,TPR
GO:1901992	positive regulation of mitotic cell cycle phase transition	17	2.48242	0.000399169	0.00984617	ADAM17,ANKRD17,APEX1,CCNB1,CCND2,CDC25A,CDC25C,CDC45,CDK1,CDK10,CYP1A1,DDX3X,ESPL1,PHB2,PLCB1,RAD51C,RDX
GO:0006970	response to osmotic stress	16	2.56159	0.000405916	0.00996828	ANXA7,AQP9,AVP,CAPN3,CASP3,DDX3X,DYSF,EFHD1,KCNMA1,MAP2K7,NOLC1,PKN1,RELB,SORD,XRCC6,ZFP36L1

## Sheet: DUFh_DUFcut.up_in_DUFcut
ID	Description	Count	FoldEnrichment	pvalue	p.adjust	geneID
GO:0060271	cilium assembly	130	2.7828	1.6799e-29	1.03112e-25	ACTR2,ADAMTS16,AHI1,ARL13B,ARL3,ARL6,ARMC4,ARMC9,ATAT1,ATG5,ATP6V0D1,ATP6V1D,AVIL,B9D1,B9D2,BBS2,BBS5,CCDC113,CCDC151,CCDC39,CCDC40,CCDC63,CCDC65,CCDC66,CDKL1,CELSR3,CENPJ,CEP120,CEP135,CEP164,CEP19,CEP290,CEP78,CEP89,CETN2,CLUAP1,CROCC,CSNK1D,DCDC2,DNAH1,DNAH5,DNAH7,DNAH8,DNAI1,DNAI2,DNAJB13,DNAL1,DNALI1,DYNLL1,DYNLL2,DYNLRB1,DYNLRB2,E2F4,FLNA,FOXJ1,GAS8,HYDIN,IFT122,IFT172,IFT46,IFT74,IFT80,IFT…
GO:0044782	cilium organization	133	2.71357	6.56099e-29	2.01357e-25	ACTR2,ADAMTS16,AHI1,ARL13B,ARL3,ARL6,ARMC4,ARMC9,ATAT1,ATG5,ATP6V0D1,ATP6V1D,AVIL,B9D1,B9D2,BBS2,BBS5,CCDC113,CCDC151,CCDC39,CCDC40,CCDC63,CCDC65,CCDC66,CDKL1,CELSR3,CENPJ,CEP120,CEP135,CEP164,CEP19,CEP290,CEP78,CEP89,CETN2,CLUAP1,CROCC,CSNK1D,DCDC2,DNAH1,DNAH5,DNAH7,DNAH8,DNAI1,DNAI2,DNAJB13,DNAL1,DNALI1,DYNLL1,DYNLL2,DYNLRB1,DYNLRB2,E2F4,FAM161B,FLNA,FOXJ1,GAS8,HYDIN,IFT122,IFT172,IFT46,IFT74,I…
GO:0001505	regulation of neurotransmitter levels	108	2.3835	8.71498e-19	1.78308e-15	AASDH,ABAT,ACHE,ADCY1,ADRA1A,AKT1,ALDH5A1,ALDH7A1,APBA2,ARL6IP5,ATP1A2,ATP2A2,BCHE,BHMT,CACNA1D,CACNB2,CALM3,CASK,CAV1,CHRNA3,CHRNA4,CHRNA6,CHRNB3,CPS1,CTBP2,DAGLA,DDC,DNAJC5,DPYD,DPYS,DRD1,DRD2,FBXL20,FLOT1,GABRA2,GAD1,GCAT,GCH1,GCHFR,GIPC1,GLDC,GLUL,HSPA8,HTR1B,KHSRP,KMO,LIN7C,LRRK2,LRTOMT,MAOA,MOXD1,NAALAD2,NAPA,NAPB,NF1,NOS1AP,NRXN1,OTOF,P2RX4,PAH,PARK7,PCLO,PKD2,POR,PPFIA1,PPP1R9A,PPT1,PRKCB…
GO:0000184	nuclear-transcribed mRNA catabolic process, nonsense-mediated decay	52	3.39502	8.96609e-17	1.3648e-13	DHX34,ETF1,PABPC1,PPP2CA,PPP2R1A,RBM8A,RPL10,RPL10A,RPL12,RPL13,RPL13A,RPL15,RPL19,RPL22,RPL23,RPL24,RPL27,RPL27A,RPL28,RPL3,RPL30,RPL31,RPL34,RPL35,RPL35A,RPL36,RPL36A,RPL37,RPL5,RPL6,RPLP0,RPLP1,RPLP2,RPS10,RPS11,RPS12,RPS13,RPS15,RPS15A,RPS17,RPS19,RPS23,RPS24,RPS26,RPS28,RPS4X,RPS6,RPS7,RPS9,RPSA,SMG1,UBA52
GO:0010038	response to metal ion	105	2.27248	1.11176e-16	1.3648e-13	ABAT,ACO1,ADCY1,ADD1,AKT1,ANK3,ANXA11,ANXA7,AQP9,ARG1,ARL13B,BRAF,BSG,CACNA1H,CALM1,CALM2,CALM3,CALR,CAMK2D,CAPN3,CASP3,CASP8,CASP9,CAT,CAV1,CLIC4,CPNE3,CPNE8,CPNE9,CPS1,CYB5A,CYP2R1,D2HGDH,DRD2,DTYMK,EEF2K,EIF2S1,ENTPD6,FBP1,FGA,FGG,GLRA1,GLRA2,GPHN,GSS,HAAO,HPCA,HSPA5,HVCN1,KCNA1,KCNC1,KCNC2,KCNIP2,KCNK3,KCNMA1,LOXL2,LRRK2,MAPK1,MAPT,MCOLN1,NDRG1,NEDD4,NPC1,OTC,P2RX4,PAM,PARK7,PDCD6,PEF1,PGAM2,…
GO:0006605	protein targeting	119	2.14328	1.35728e-16	1.38849e-13	ACOX3,AGPS,ANK3,AP3D1,AP3M1,ARL6,ATG13,BAP1,CAT,CDC37,CDK5R1,CIB1,DDO,ECH1,FBXW7,FIS1,FYN,FZD5,GABARAP,GIPC1,GSK3A,GSTK1,HPCA,HSPA5,HSPA8,HSPD1,ICMT,IDH1,LRRK2,LTBP2,MFN2,NEDD4,NUCB1,PAK1,PAM16,PAN3,PARD3,PINK1,PITRM1,RAB27A,RAB7A,RAC2,RNF31,RPL10,RPL10A,RPL12,RPL13,RPL13A,RPL15,RPL19,RPL22,RPL23,RPL24,RPL27,RPL27A,RPL28,RPL3,RPL30,RPL31,RPL34,RPL35,RPL35A,RPL36,RPL36A,RPL37,RPL5,RPL6,RPLP0,RPLP1…
GO:0006614	SRP-dependent cotranslational protein targeting to membrane	47	3.50694	5.73705e-16	5.03057e-13	RPL10,RPL10A,RPL12,RPL13,RPL13A,RPL15,RPL19,RPL22,RPL23,RPL24,RPL27,RPL27A,RPL28,RPL3,RPL30,RPL31,RPL34,RPL35,RPL35A,RPL36,RPL36A,RPL37,RPL5,RPL6,RPLP0,RPLP1,RPLP2,RPS10,RPS11,RPS12,RPS13,RPS15,RPS15A,RPS17,RPS19,RPS23,RPS24,RPS26,RPS28,RPS4X,RPS6,RPS7,RPS9,RPSA,SRP19,UBA52,ZFAND2B
GO:0072599	establishment of protein localization to endoplasmic reticulum	51	3.27515	1.08255e-15	8.30584e-13	HSPA5,RAB10,RPL10,RPL10A,RPL12,RPL13,RPL13A,RPL15,RPL19,RPL22,RPL23,RPL24,RPL27,RPL27A,RPL28,RPL3,RPL30,RPL31,RPL34,RPL35,RPL35A,RPL36,RPL36A,RPL37,RPL5,RPL6,RPLP0,RPLP1,RPLP2,RPS10,RPS11,RPS12,RPS13,RPS15,RPS15A,RPS17,RPS19,RPS23,RPS24,RPS26,RPS28,RPS4X,RPS6,RPS7,RPS9,RPSA,RYR2,SGTA,SRP19,UBA52,ZFAND2B
GO:0070972	protein localization to endoplasmic reticulum	57	3.03793	1.31772e-15	8.98682e-13	ANK2,BCAP31,DDRGK1,HSPA5,KDELR1,LRRK2,RAB10,RPL10,RPL10A,RPL12,RPL13,RPL13A,RPL15,RPL19,RPL22,RPL23,RPL24,RPL27,RPL27A,RPL28,RPL3,RPL30,RPL31,RPL34,RPL35,RPL35A,RPL36,RPL36A,RPL37,RPL5,RPL6,RPLP0,RPLP1,RPLP2,RPS10,RPS11,RPS12,RPS13,RPS15,RPS15A,RPS17,RPS19,RPS23,RPS24,RPS26,RPS28,RPS4X,RPS6,RPS7,RPS9,RPSA,RTN4,RYR2,SGTA,SRP19,UBA52,ZFAND2B
GO:0090150	establishment of protein localization to membrane	96	2.26544	2.87077e-15	1.76208e-12	ANK3,ARHGAP44,ARL6,ATP1B1,BBS2,BRAF,C16orf70,CALM3,CASP8,CDK5R1,CIB1,CLIP1,FIS1,FYN,GOLPH3,GOPC,HPCA,HSPA5,ICMT,MACF1,MAPK10,NPC1,PAK1,PARD3,PKDCC,PPP1R13B,PPP3R1,RAB10,RAB11B,RAB26,REEP2,RILPL1,RPL10,RPL10A,RPL12,RPL13,RPL13A,RPL15,RPL19,RPL22,RPL23,RPL24,RPL27,RPL27A,RPL28,RPL3,RPL30,RPL31,RPL34,RPL35,RPL35A,RPL36,RPL36A,RPL37,RPL5,RPL6,RPLP0,RPLP1,RPLP2,RPS10,RPS11,RPS12,RPS13,RPS15,RPS15A,RPS…
GO:0006613	cotranslational protein targeting to membrane	47	3.37825	3.38959e-15	1.89139e-12	RPL10,RPL10A,RPL12,RPL13,RPL13A,RPL15,RPL19,RPL22,RPL23,RPL24,RPL27,RPL27A,RPL28,RPL3,RPL30,RPL31,RPL34,RPL35,RPL35A,RPL36,RPL36A,RPL37,RPL5,RPL6,RPLP0,RPLP1,RPLP2,RPS10,RPS11,RPS12,RPS13,RPS15,RPS15A,RPS17,RPS19,RPS23,RPS24,RPS26,RPS28,RPS4X,RPS6,RPS7,RPS9,RPSA,SRP19,UBA52,ZFAND2B
GO:0045047	protein targeting to ER	49	3.25338	5.39601e-15	2.76006e-12	HSPA5,RPL10,RPL10A,RPL12,RPL13,RPL13A,RPL15,RPL19,RPL22,RPL23,RPL24,RPL27,RPL27A,RPL28,RPL3,RPL30,RPL31,RPL34,RPL35,RPL35A,RPL36,RPL36A,RPL37,RPL5,RPL6,RPLP0,RPLP1,RPLP2,RPS10,RPS11,RPS12,RPS13,RPS15,RPS15A,RPS17,RPS19,RPS23,RPS24,RPS26,RPS28,RPS4X,RPS6,RPS7,RPS9,RPSA,SGTA,SRP19,UBA52,ZFAND2B
GO:0007018	microtubule-based movement	85	2.33665	1.63297e-14	7.71013e-12	ACTR2,AP3D1,AP3M1,ARL3,ARL8B,ARMC4,BBS2,CCDC151,CCDC39,CCDC40,CCDC63,CCDC65,CDC42,CLUAP1,DNAH1,DNAH2,DNAH3,DNAH5,DNAH6,DNAH7,DNAH8,DNAI1,DNAI2,DNAL4,DST,DYNC1I1,DYNC1LI2,DYNLL1,DYNLL2,DYNLRB1,DYNLRB2,FLOT2,GAS8,HSPA8,HYDIN,IFT122,IFT172,IFT46,IFT74,IFT80,IFT81,IFT88,KIF16B,KIF1B,KIF26A,KIF27,KIF3A,KIF3B,KIF5B,KIF9,KIFAP3,LRRC6,MAP4,MAPT,NEFH,NME5,OFD1,PCM1,PRKCZ,RAB1A,RAB21,RAB6A,ROPN1L,RPGR,RSPH…
GO:0050804	modulation of chemical synaptic transmission	114	2.04851	1.92546e-14	8.44176e-12	ABAT,ACHE,ADCY1,ADRA1A,APBA2,ARF1,ATP1A2,ATP2A2,BCHE,CA7,CACNA1D,CACNA2D2,CACNB2,CALB2,CALM3,CASK,CEL,CELF4,CHRNA3,CHRNA4,CHRNA6,CHRNA7,CHRNB3,CLSTN2,CYFIP1,DNM1,DRD1,DRD2,EIF4EBP2,FBXL20,FLOT1,FYN,GHSR,GIPC1,GLUL,GRIA1,GRID1,GRID2IP,GRIK1,GRIK2,GRIK3,GRIK4,GRIN1,GRM2,GRM3,GRM5,GRM7,HRH1,HTR1B,JPH3,KIF5B,KMO,KRAS,LAMA2,LRRK2,MAPK1,MAPT,MME,MPP2,NAPA,NAPB,NETO1,NF1,NISCH,NPAS4,NPY2R,NR2E1,NRXN1,PA…
GO:0099177	regulation of trans-synaptic signaling	114	2.04382	2.28554e-14	9.27406e-12	ABAT,ACHE,ADCY1,ADRA1A,APBA2,ARF1,ATP1A2,ATP2A2,BCHE,CA7,CACNA1D,CACNA2D2,CACNB2,CALB2,CALM3,CASK,CEL,CELF4,CHRNA3,CHRNA4,CHRNA6,CHRNA7,CHRNB3,CLSTN2,CYFIP1,DNM1,DRD1,DRD2,EIF4EBP2,FBXL20,FLOT1,FYN,GHSR,GIPC1,GLUL,GRIA1,GRID1,GRID2IP,GRIK1,GRIK2,GRIK3,GRIK4,GRIN1,GRM2,GRM3,GRM5,GRM7,HRH1,HTR1B,JPH3,KIF5B,KMO,KRAS,LAMA2,LRRK2,MAPK1,MAPT,MME,MPP2,NAPA,NAPB,NETO1,NF1,NISCH,NPAS4,NPY2R,NR2E1,NRXN1,PA…
GO:0035082	axoneme assembly	33	4.17006	2.41748e-14	9.27406e-12	ARMC4,BBS2,CCDC151,CCDC39,CCDC40,CCDC63,CCDC65,DNAH1,DNAH5,DNAH7,DNAH8,DNAI1,DNAI2,DNAJB13,DNAL1,DNALI1,GAS8,HYDIN,IQCG,LRGUK,LRRC6,LRRC61,RP1,RSPH1,RSPH4A,RSPH9,SPAG16,SPAG17,TEKT2,TTLL1,TTLL3,WDR63,ZMYND10
GO:0006612	protein targeting to membrane	67	2.59863	3.78189e-14	1.36549e-11	ANK3,ARL6,CDK5R1,CIB1,FIS1,FYN,HPCA,HSPA5,ICMT,PAK1,PARD3,RPL10,RPL10A,RPL12,RPL13,RPL13A,RPL15,RPL19,RPL22,RPL23,RPL24,RPL27,RPL27A,RPL28,RPL3,RPL30,RPL31,RPL34,RPL35,RPL35A,RPL36,RPL36A,RPL37,RPL5,RPL6,RPLP0,RPLP1,RPLP2,RPS10,RPS11,RPS12,RPS13,RPS15,RPS15A,RPS17,RPS19,RPS23,RPS24,RPS26,RPS28,RPS4X,RPS6,RPS7,RPS9,RPSA,RTP4,SDCBP,SGTA,SRP19,STOM,TAOK2,UBA52,ZDHHC14,ZDHHC22,ZDHHC24,ZDHHC9,ZFAND2B
GO:0099504	synaptic vesicle cycle	65	2.63862	4.01732e-14	1.36991e-11	ACTB,ACTG1,ADCY1,ADRA1A,AP3D1,APBA2,ARF6,ATP2A2,BRSK2,CACNA1D,CACNB2,CALM3,CANX,CASK,CDK5R1,CEL,CHRNA4,CHRNA6,CHRNB3,CLCN3,CTBP2,CTNNB1,CYFIP1,DDC,DGKQ,DNAJC5,DNM1,DRD1,DRD2,FBXL20,GIPC1,HTR1B,LRRK2,NAPA,NAPB,NRXN1,OTOF,PACSIN1,PCLO,PLD1,PRKAR1B,PRKCB,PSEN1,PTEN,RAP1B,RAPGEF4,SH3GL2,SLC17A6,SLC17A8,SLC18A2,SNAP25,STON2,STX1A,SYN1,SYN2,SYT1,SYT11,SYT12,SYT17,SYT2,SYT6,SYT7,SYT9,VAMP1,VAMP2
GO:0099003	vesicle-mediated transport in synapse	69	2.53799	5.87754e-14	1.89875e-11	ACTB,ACTG1,ADCY1,ADRA1A,AP2B1,AP3D1,APBA2,ARF6,ATP2A2,BRSK2,CACNA1D,CACNB2,CALM3,CANX,CASK,CDK5R1,CEL,CHRNA4,CHRNA6,CHRNB3,CLCN3,CTBP2,CTNNB1,CYFIP1,DDC,DGKQ,DNAJC5,DNM1,DRD1,DRD2,EFNB2,FBXL20,GIPC1,HPCA,HTR1B,LRRK2,MAPK10,NAPA,NAPB,NRXN1,OTOF,PACSIN1,PCLO,PLD1,PRKAR1B,PRKCB,PSEN1,PTEN,RAP1B,RAPGEF4,SH3GL2,SLC17A6,SLC17A8,SLC18A2,SNAP25,STON2,STX1A,SYN1,SYN2,SYT1,SYT11,SYT12,SYT17,SYT2,SYT6,SYT7,…
GO:0044282	small molecule catabolic process	114	2.00708	8.75259e-14	2.68617e-11	AASS,ABAT,ACAA2,ACAD10,ACADL,ACADS,ACADVL,ACOX3,ADH5,ADHFE1,AHCY,AKT1,ALDH2,ALDH3A2,ALDH5A1,ALDH7A1,ALDH8A1,ALDOA,ALDOC,ARG1,BCKDK,BLMH,CBS,CDO1,CEL,CPT1A,CPT1B,CPT2,CYP7A1,DCXR,DDO,DHDH,DLD,DPYD,DPYS,ECH1,ENO1,ENOSF1,ENTPD1,ENTPD6,ESD,FAAH,FTCD,FUT5,GAD1,GALE,GCAT,GCDH,GK5,GLB1,GLDC,GLS,GLUD1,GLUL,GOT2,GPD2,GPT2,GSK3A,GSTZ1,HAAO,HEXB,HIBADH,HIBCH,HK1,HK2,HMGCLL1,HOGA1,HPD,HPRT1,INPP1,INPP5E,IRS1…
GO:0042391	regulation of membrane potential	111	2.0038	2.09768e-13	6.13122e-11	ABAT,ADRA1A,AKT1,ANK2,ANK3,ARL6IP5,ATP1A1,ATP1A2,ATP1B1,ATP2A2,BCL2L1,BCO2,BEST2,CACNA1C,CACNA1D,CACNA1E,CACNA1H,CACNA2D1,CACNB2,CAMK2D,CAV1,CAV3,CELF4,CHRM1,CHRNA10,CHRNA2,CHRNA3,CHRNA4,CHRNA6,CHRNA7,CHRNA9,CHRNB3,CLIC1,DCN,DLD,DLG1,DMD,DRD1,DRD2,DSP,FLNA,GABBR1,GABRA2,GABRG3,GCLM,GLRA1,GLRA2,GLRA3,GLRA4,GLRX,GRIA1,GRIA3,GRID1,GRIK1,GRIK2,GRIK3,GRIK4,GRIN1,GRM5,GSK3A,HCN4,HTR3A,KCNA1,KCNA2,KCNC1…
GO:0003341	cilium movement	34	3.80541	3.2509e-13	9.07e-11	ARMC4,BBS2,CCDC151,CCDC39,CCDC40,CCDC63,CCDC65,DNAH1,DNAH3,DNAH5,DNAH7,DNAI1,DNAI2,GAS8,HYDIN,KIF27,LRRC6,NME5,OFD1,ROPN1L,RSPH4A,RSPH6A,RSPH9,SPAG17,STK36,TEKT1,TEKT2,TEKT3,TEKT4,TTLL1,WDR63,WDR66,WDR78,ZBBX
GO:0006836	neurotransmitter transport	79	2.29236	4.22123e-13	1.12652e-10	ABAT,ADCY1,ADRA1A,APBA2,ARL6IP5,ATP1A2,ATP2A2,BTK,CACNA1D,CACNB2,CALM3,CASK,CHRNA3,CHRNA4,CHRNA6,CHRNB3,CTBP2,DDC,DNAJC5,DRD1,DRD2,FBXL20,FLOT1,GABRA2,GAD1,GIPC1,GLUL,HSPA8,HTR1B,KMO,LIN7C,LRRK2,NAPA,NAPB,NF1,NRXN1,OTOF,PARK7,PCLO,PPFIA1,PPP1R9A,PPT1,PRKCB,PSEN1,RAP1B,RGS4,RPH3A,SLC17A6,SLC17A8,SLC18A2,SLC18A3,SLC1A2,SLC1A3,SLC22A2,SLC30A1,SLC36A1,SLC5A7,SLC6A1,SLC6A2,SLC6A3,SLC6A4,SLC6A5,SLC6A9,…
GO:0007269	neurotransmitter secretion	58	2.673	5.02569e-13	1.23391e-10	ADCY1,ADRA1A,APBA2,ATP2A2,CACNA1D,CACNB2,CALM3,CASK,CHRNA3,CHRNA4,CHRNA6,CHRNB3,CTBP2,DNAJC5,DRD1,DRD2,FBXL20,GAD1,GIPC1,HSPA8,HTR1B,KMO,LIN7C,LRRK2,NAPA,NAPB,NF1,NRXN1,OTOF,PCLO,PPFIA1,PPP1R9A,PPT1,PRKCB,PSEN1,RAP1B,RPH3A,SLC18A2,SLC18A3,SLC22A2,SLC30A1,SLC5A7,SLC6A9,SNAP25,STX1A,SYN1,SYN2,SYT1,SYT11,SYT12,SYT17,SYT2,SYT6,SYT7,SYT9,TACR2,VAMP1,VAMP2
GO:0099643	signal release from synapse	58	2.673	5.02569e-13	1.23391e-10	ADCY1,ADRA1A,APBA2,ATP2A2,CACNA1D,CACNB2,CALM3,CASK,CHRNA3,CHRNA4,CHRNA6,CHRNB3,CTBP2,DNAJC5,DRD1,DRD2,FBXL20,GAD1,GIPC1,HSPA8,HTR1B,KMO,LIN7C,LRRK2,NAPA,NAPB,NF1,NRXN1,OTOF,PCLO,PPFIA1,PPP1R9A,PPT1,PRKCB,PSEN1,RAP1B,RPH3A,SLC18A2,SLC18A3,SLC22A2,SLC30A1,SLC5A7,SLC6A9,SNAP25,STX1A,SYN1,SYN2,SYT1,SYT11,SYT12,SYT17,SYT2,SYT6,SYT7,SYT9,TACR2,VAMP1,VAMP2
GO:0015893	drug transport	65	2.48416	9.47246e-13	2.23623e-10	ABAT,ABCC1,ARG1,ARL6IP5,ATP1A2,CHRNA3,CHRNA4,CHRNA6,CUBN,CYGB,DRD1,DRD2,FZD4,GHSR,HTR1B,KCNA2,NPY2R,NR1I2,PARK7,PINK1,PSEN1,PTPN11,RGS4,RHAG,SFXN1,SLC16A12,SLC17A6,SLC17A8,SLC18A2,SLC1A2,SLC1A3,SLC22A13,SLC22A2,SLC22A5,SLC25A10,SLC25A14,SLC25A15,SLC25A24,SLC25A25,SLC25A30,SLC25A42,SLC25A5,SLC31A1,SLC36A1,SLC46A1,SLC47A1,SLC5A8,SLC6A2,SLC6A3,SLC6A5,SLC6A9,SLC7A1,SLC7A11,SLC7A5,SYT1,SYT11,SYT12,SYT…
GO:0070838	divalent metal ion transport	117	1.91369	1.34628e-12	3.06055e-10	ADRA1A,ADRA2A,AHNAK,ANK2,ANXA6,ATG5,ATP1A2,ATP1B1,ATP2A1,ATP2A2,ATP2B1,ATP2B2,ATP2B3,BEST1,CACHD1,CACNA1C,CACNA1D,CACNA1E,CACNA1H,CACNA1S,CACNA2D1,CACNA2D2,CACNB2,CALM1,CALM2,CALM3,CAMK2D,CAPN3,CASK,CAV1,CAV3,CDH23,CHD7,CHRNA10,CHRNA4,CHRNA7,CHRNA9,CLCA1,CNNM2,CTNNB1,CYBA,DIAPH1,DMD,DRD1,DRD2,EFHB,FYN,GEM,GNAO1,GNB5,GRIN1,GSTO1,HPCA,ITPR1,ITPR2,JPH3,LCK,MCOLN1,MYLK,MYO5A,NALCN,NIPAL2,NOS1AP,P2RX2…
GO:0072511	divalent inorganic cation transport	117	1.88612	3.75339e-12	8.22797e-10	ADRA1A,ADRA2A,AHNAK,ANK2,ANXA6,ATG5,ATP1A2,ATP1B1,ATP2A1,ATP2A2,ATP2B1,ATP2B2,ATP2B3,BEST1,CACHD1,CACNA1C,CACNA1D,CACNA1E,CACNA1H,CACNA1S,CACNA2D1,CACNA2D2,CACNB2,CALM1,CALM2,CALM3,CAMK2D,CAPN3,CASK,CAV1,CAV3,CDH23,CHD7,CHRNA10,CHRNA4,CHRNA7,CHRNA9,CLCA1,CNNM2,CTNNB1,CYBA,DIAPH1,DMD,DRD1,DRD2,EFHB,FYN,GEM,GNAO1,GNB5,GRIN1,GSTO1,HPCA,ITPR1,ITPR2,JPH3,LCK,MCOLN1,MYLK,MYO5A,NALCN,NIPAL2,NOS1AP,P2RX2…
GO:0043648	dicarboxylic acid metabolic process	40	3.16552	4.79753e-12	1.00054e-09	ADHFE1,ALDH18A1,ALDH5A1,ATCAY,D2HGDH,DDO,DLD,FH,FPGS,FTCD,GAD1,GCLM,GGT1,GLS,GLUD1,GLUL,GOT2,GPT2,GRHPR,HAAO,HOGA1,IDH1,IDH2,KMO,KYNU,MDH1B,MDH2,MTHFD1,NAGS,OAT,PCK1,PRODH2,SDHA,SDHB,SHMT2,SLC1A3,SLC46A1,SLC7A11,SUCLG1,TAT
GO:0001578	microtubule bundle formation	38	3.27162	4.89022e-12	1.00054e-09	ARMC4,BBS2,CCDC151,CCDC39,CCDC40,CCDC63,CCDC65,CCDC66,CLIP1,DNAH1,DNAH5,DNAH7,DNAH8,DNAI1,DNAI2,DNAJB13,DNAL1,DNALI1,GAS8,HYDIN,IQCG,LRGUK,LRRC6,LRRC61,PRC1,RP1,RSPH1,RSPH4A,RSPH9,SPAG16,SPAG17,TEKT2,TPPP,TPPP3,TTLL1,TTLL3,WDR63,ZMYND10
GO:0070588	calcium ion transmembrane transport	86	2.11217	5.52009e-12	1.09298e-09	ADRA2A,AHNAK,ANK2,ANXA6,ATG5,ATP1A2,ATP1B1,ATP2A1,ATP2A2,ATP2B1,ATP2B2,ATP2B3,CACHD1,CACNA1C,CACNA1D,CACNA1E,CACNA1H,CACNA1S,CACNA2D1,CACNA2D2,CACNB2,CALM1,CALM2,CALM3,CAMK2D,CAPN3,CAV3,CHD7,CHRNA10,CHRNA7,CHRNA9,CYBA,DIAPH1,DMD,DRD1,DRD2,FYN,GEM,GNB5,GRIN1,GSTO1,HPCA,ITPR1,ITPR2,JPH3,LCK,MCOLN1,MYO5A,NALCN,NOS1AP,P2RX4,PDE2A,PDE4B,PDE4D,PHB,PKD1L2,PKD2,PKD2L1,PKDREJ,PLCE1,PRKACA,PSEN1,RRAD,RYR2,…
GO:0009063	cellular amino acid catabolic process	46	2.88316	6.31431e-12	1.21116e-09	AASS,ABAT,ADHFE1,AHCY,ALDH5A1,ALDH7A1,ALDH8A1,ARG1,BCKDK,BLMH,CBS,CDO1,DDO,DLD,ENOSF1,FTCD,GAD1,GCAT,GCDH,GLDC,GLS,GLUD1,GLUL,GOT2,GPT2,GSTZ1,HAAO,HIBADH,HIBCH,HMGCLL1,HOGA1,HPD,IVD,KMO,KYNU,OAT,OTC,PAH,PCBD1,PCYOX1,PRODH2,SHMT2,SLC25A21,TAT,TDO2,TXN2
GO:0006413	translational initiation	60	2.43565	1.77193e-11	3.29579e-09	EIF1AX,EIF2S1,EIF2S2,EIF3A,EIF3C,EIF3G,EIF4A2,EIF4EBP2,EIF4H,EIF5,LARP1,PABPC1,PPP1CA,RBM4,RPL10,RPL10A,RPL12,RPL13,RPL13A,RPL15,RPL19,RPL22,RPL23,RPL24,RPL27,RPL27A,RPL28,RPL3,RPL30,RPL31,RPL34,RPL35,RPL35A,RPL36,RPL36A,RPL37,RPL5,RPL6,RPLP0,RPLP1,RPLP2,RPS10,RPS11,RPS12,RPS13,RPS15,RPS15A,RPS17,RPS19,RPS23,RPS24,RPS26,RPS28,RPS4X,RPS6,RPS6KB1,RPS7,RPS9,RPSA,UBA52
GO:0006520	cellular amino acid metabolic process	90	2.02621	2.11084e-11	3.81069e-09	AASDH,AASS,ABAT,ADHFE1,AHCY,ALDH18A1,ALDH5A1,ALDH7A1,ALDH8A1,ARG1,ATCAY,AZIN1,BCKDK,BHMT,BLMH,CBS,CDO1,CPS1,DARS2,DDC,DDO,DLD,DPYD,DPYS,ENOSF1,FPGS,FTCD,GAD1,GCAT,GCDH,GCLM,GFPT2,GGT1,GLDC,GLS,GLUD1,GLUL,GOT2,GPT2,GSS,GSTZ1,HAAO,HIBADH,HIBCH,HMGCLL1,HOGA1,HPD,IVD,KMO,KYNU,MTAP,MTHFD1,NAALAD2,NAGS,OAT,OAZ1,OTC,PAH,PARK7,PCBD1,PCYOX1,PEPD,PPA1,PRODH2,PSAT1,PSMA1,PSMA3,PSMA6,PSMB4,PSMB7,PSMC5,PSMD10…
GO:1901605	alpha-amino acid metabolic process	62	2.38112	2.39696e-11	4.20359e-09	AASS,ADHFE1,AHCY,ALDH18A1,ALDH5A1,ALDH7A1,ALDH8A1,ARG1,ATCAY,AZIN1,BHMT,BLMH,CBS,CDO1,CPS1,DDO,DLD,FPGS,FTCD,GAD1,GCAT,GCDH,GCLM,GFPT2,GGT1,GLDC,GLS,GLUD1,GLUL,GOT2,GPT2,GSTZ1,HAAO,HIBADH,HIBCH,HMGCLL1,HOGA1,HPD,IVD,KMO,KYNU,MTAP,MTHFD1,NAGS,OAT,OTC,PAH,PARK7,PCBD1,PRODH2,PSAT1,PSPH,PYCR2,SERINC3,SHMT2,SLC1A3,SLC25A21,SLC7A11,SMS,SRR,TAT,TDO2
GO:0051592	response to calcium ion	50	2.64685	3.00841e-11	5.12935e-09	ADCY1,ADD1,ANXA11,ANXA7,BRAF,CALM1,CALM2,CALM3,CAMK2D,CAPN3,CAV1,CLIC4,CPNE3,CPNE8,CPNE9,EEF2K,ENTPD6,FGA,FGG,HPCA,HSPA5,KCNIP2,KCNMA1,MCOLN1,NEDD4,PDCD6,PEF1,PKD2,PPP3CA,PRKAA2,RYR2,RYR3,SCN5A,SLC25A24,SLC6A1,SYT1,SYT11,SYT12,SYT15,SYT17,SYT2,SYT6,SYT7,SYT9,TNNT2,TRPC3,TRPM2,TRPV6,TTN,WNT5A
GO:0006816	calcium ion transport	105	1.89548	3.5529e-11	5.89397e-09	ADRA1A,ADRA2A,AHNAK,ANK2,ANXA6,ATG5,ATP1A2,ATP1B1,ATP2A1,ATP2A2,ATP2B1,ATP2B2,ATP2B3,BEST1,CACHD1,CACNA1C,CACNA1D,CACNA1E,CACNA1H,CACNA1S,CACNA2D1,CACNA2D2,CACNB2,CALM1,CALM2,CALM3,CAMK2D,CAPN3,CASK,CAV1,CAV3,CDH23,CHD7,CHRNA10,CHRNA4,CHRNA7,CHRNA9,CLCA1,CTNNB1,CYBA,DIAPH1,DMD,DRD1,DRD2,EFHB,FYN,GEM,GNAO1,GNB5,GRIN1,GSTO1,HPCA,ITPR1,ITPR2,JPH3,LCK,MCOLN1,MYLK,MYO5A,NALCN,NOS1AP,P2RX2,P2RX4,PDE2A,…
GO:1901606	alpha-amino acid catabolic process	40	2.95648	6.02363e-11	9.72974e-09	AASS,ADHFE1,AHCY,ALDH7A1,ALDH8A1,ARG1,BLMH,CBS,CDO1,DDO,DLD,FTCD,GAD1,GCAT,GCDH,GLDC,GLS,GLUD1,GLUL,GOT2,GPT2,GSTZ1,HAAO,HIBADH,HIBCH,HMGCLL1,HOGA1,HPD,IVD,KMO,KYNU,OAT,OTC,PAH,PCBD1,PRODH2,SHMT2,SLC25A21,TAT,TDO2
GO:0016054	organic acid catabolic process	75	2.13673	6.92821e-11	1.06313e-08	AASS,ABAT,ACAA2,ACAD10,ACADL,ACADS,ACADVL,ACOX3,ADHFE1,AHCY,AKT1,ALDH3A2,ALDH5A1,ALDH7A1,ALDH8A1,ARG1,BCKDK,BLMH,CBS,CDO1,CEL,CPT1A,CPT1B,CPT2,DCXR,DDO,DLD,ECH1,ENOSF1,FAAH,FTCD,GAD1,GCAT,GCDH,GLDC,GLS,GLUD1,GLUL,GOT2,GPT2,GSTZ1,HAAO,HEXB,HIBADH,HIBCH,HMGCLL1,HOGA1,HPD,IRS1,IVD,KMO,KYNU,LPIN3,MCEE,MMAA,NPL,OAT,OTC,PAH,PCBD1,PCCA,PCCB,PCK1,PCK2,PCYOX1,PLA2G15,PRODH2,SHMT2,SLC25A21,SORD,TAT,TDO2,TX…
GO:0046395	carboxylic acid catabolic process	75	2.13673	6.92821e-11	1.06313e-08	AASS,ABAT,ACAA2,ACAD10,ACADL,ACADS,ACADVL,ACOX3,ADHFE1,AHCY,AKT1,ALDH3A2,ALDH5A1,ALDH7A1,ALDH8A1,ARG1,BCKDK,BLMH,CBS,CDO1,CEL,CPT1A,CPT1B,CPT2,DCXR,DDO,DLD,ECH1,ENOSF1,FAAH,FTCD,GAD1,GCAT,GCDH,GLDC,GLS,GLUD1,GLUL,GOT2,GPT2,GSTZ1,HAAO,HEXB,HIBADH,HIBCH,HMGCLL1,HOGA1,HPD,IRS1,IVD,KMO,KYNU,LPIN3,MCEE,MMAA,NPL,OAT,OTC,PAH,PCBD1,PCCA,PCCB,PCK1,PCK2,PCYOX1,PLA2G15,PRODH2,SHMT2,SLC25A21,SORD,TAT,TDO2,TX…
GO:0060078	regulation of postsynaptic membrane potential	47	2.63021	1.49191e-10	2.23349e-08	ABAT,AKT1,CELF4,CHRM1,CHRNA10,CHRNA2,CHRNA3,CHRNA4,CHRNA6,CHRNA7,CHRNA9,CHRNB3,DRD2,GABBR1,GABRA2,GABRG3,GLRA1,GLRA2,GLRA3,GLRA4,GRIA1,GRIA3,GRID1,GRIK1,GRIK2,GRIK3,GRIK4,GRIN1,GRM5,GSK3A,KCNA1,LRRK2,MPP2,NETO1,NPAS4,NPY2R,NRXN1,P2RX2,P2RX4,PPP1R9A,PPP3CA,PRKCZ,PTEN,RGS4,SEZ6,STX1A,ZMYND8
GO:0006936	muscle contraction	89	1.9209	5.42691e-10	7.93103e-08	ABAT,ADRA1A,ADRA2A,ALDOA,ANK2,ANXA6,ATP1A1,ATP1A2,ATP1B1,ATP2A1,ATP2A2,ATP2B1,BBS2,BDKRB2,CACNA1C,CACNA1D,CACNA1H,CACNA1S,CACNA2D1,CACNB2,CALM1,CALM2,CALM3,CAMK2D,CAV1,CAV3,CHRNA3,CKMT2,DLG1,DMD,DOCK5,DRD1,DRD2,DSP,DTNA,EEF2,ENO1,FLNA,GALR2,GATA4,GHSR,GLRA1,GNAO1,GSTO1,HCN4,HSBP1,HTR7,KCNA1,KCNIP2,KCNMA1,KCNN2,MYH2,MYH6,MYL1,MYL12B,MYL6B,MYL9,MYLK,MYOF,NOS1AP,NPY2R,P2RX2,P2RX4,PDE4B,PDE4D,PDE5A,P…
GO:0003012	muscle system process	108	1.79268	6.1747e-10	8.69002e-08	ABAT,ADRA1A,ADRA2A,AKAP13,ALDOA,ANK2,ANXA6,ATP1A1,ATP1A2,ATP1B1,ATP2A1,ATP2A2,ATP2B1,BBS2,BDKRB2,CACNA1C,CACNA1D,CACNA1H,CACNA1S,CACNA2D1,CACNB2,CALM1,CALM2,CALM3,CAMK2D,CAV1,CAV3,CDK9,CHRNA3,CKMT2,CYBA,DDX39B,DLG1,DMD,DOCK5,DRD1,DRD2,DSP,DTNA,EEF2,ENO1,FLNA,GALR2,GATA4,GHSR,GLRA1,GNAO1,GSK3A,GSTO1,GTF2IRD2B,HCN4,HDAC2,HEY2,HSBP1,HTR7,KCNA1,KCNIP2,KCNMA1,KCNN2,LMNA,MAP2K4,MYH2,MYH6,MYL1,MYL12B,MY…
GO:0051186	cofactor metabolic process	104	1.81471	6.26326e-10	8.69002e-08	AASS,ABCC1,ACACA,ACBD6,ACSF2,ACSL1,ACSL4,ACSS1,AHCY,AHCYL2,AKR1B1,AKT1,ALDH5A1,BLVRB,CALM1,CAT,CNDP2,COQ3,COQ5,CUBN,CYB5A,CYBA,DLAT,DLD,ELOVL4,ELOVL7,FPGS,FTCD,FYN,GCDH,GCH1,GCHFR,GCLM,GGT1,GGT7,GLO1,GLRX2,GPHN,GPX4,GSR,GSS,GSTA2,GSTK1,GSTO1,GSTP1,GSTZ1,HAAO,HMGCS1,HPGDS,IBA57,IDH1,IDH2,ISCA2,ISCU,KMO,KYNU,MAT2A,MCEE,MGST1,MMAA,MMADHC,MOCOS,MOCS2,MTHFD1,NDUFA9,NFU1,NMNAT1,PANK1,PANK4,PARK7,PC,PCB…
GO:0070286	axonemal dynein complex assembly	19	4.65183	6.37098e-10	8.69002e-08	ARMC4,CCDC151,CCDC39,CCDC40,CCDC63,CCDC65,DNAH1,DNAH5,DNAH7,DNAH8,DNAI1,DNAI2,DNAL1,DNALI1,LRRC6,LRRC61,TEKT2,WDR63,ZMYND10
GO:0050954	sensory perception of mechanical stimulus	51	2.42162	7.15571e-10	9.5482e-08	ALDH7A1,ATP2B2,CACNA1D,CASP3,CDH23,CHD7,CHRNA10,CHRNA9,CNTN5,COL11A1,DCDC2,DIAPH1,DRGX,EML2,EPS8L2,ESPNL,EYA1,FYN,FZD4,GRM7,HEXB,HOXA1,KCNA1,LOXHD1,LRIG2,LRTOMT,MYO6,MYO7A,NDUFB9,NIPBL,OTOF,P2RX2,P2RX4,PDZD7,POU4F2,PSAP,ROR1,SIX1,SLC17A8,SLC1A3,SLC26A4,SLC26A5,SLC9A3R1,SNAI2,SOD1,STRC,TECTA,TIMM10,TRPA1,TUB,USH1G
GO:0006937	regulation of muscle contraction	52	2.38247	9.3351e-10	1.21912e-07	ABAT,ADRA1A,ADRA2A,ANK2,ANXA6,ATP1A1,ATP1A2,ATP1B1,ATP2A1,ATP2A2,ATP2B1,CACNA1C,CALM1,CALM2,CALM3,CAMK2D,CAV1,CAV3,CHRNA3,DLG1,DMD,DOCK5,DSP,ENO1,FLNA,GATA4,GHSR,GSTO1,HCN4,KCNA1,KCNMA1,MYL9,NOS1AP,NPY2R,P2RX4,PDE4B,PDE4D,PDE5A,PLCE1,PRKACA,PRKG1,RHOA,RYR2,SCN5A,SLC8A3,SOD1,SPHK1,TACR2,TMEM38A,TNNI2,TNNT2,TPM1
GO:0019083	viral transcription	53	2.34597	1.19529e-09	1.52847e-07	CDK9,EP300,NUP107,NUP98,POLR2C,POLR2J,RPL10,RPL10A,RPL12,RPL13,RPL13A,RPL15,RPL19,RPL22,RPL23,RPL24,RPL27,RPL27A,RPL28,RPL3,RPL30,RPL31,RPL34,RPL35,RPL35A,RPL36,RPL36A,RPL37,RPL5,RPL6,RPLP0,RPLP1,RPLP2,RPS10,RPS11,RPS12,RPS13,RPS15,RPS15A,RPS17,RPS19,RPS23,RPS24,RPS26,RPS28,RPS4X,RPS6,RPS7,RPS9,RPSA,RSF1,SMARCA4,UBA52
GO:1903522	regulation of blood circulation	76	2.00483	1.28138e-09	1.60512e-07	ACE,ADRA1A,ADRA2A,AKT1,ANK2,ATP1A1,ATP1A2,ATP1B1,ATP2A1,ATP2A2,ATP2B1,ATP2B2,ATP2B3,AVP,BDKRB2,CACNA1C,CACNA1D,CACNA1H,CACNA1S,CACNA2D1,CACNA2D2,CACNB2,CALM1,CALM2,CALM3,CAMK2D,CAV1,CAV3,CYP2J2,DLG1,DMD,DOCK5,DRD2,DSP,ECE1,FGA,FGG,FLNA,GATA4,GCH1,GNAO1,GSK3A,GSTO1,HCN4,HEY2,HRH1,HSPB7,ITPR1,ITPR2,KCNIP1,KCNIP2,KCNIP3,KCNIP4,KCNK3,KCNN2,MYH6,NOS1AP,NPR1,NPR2,P2RX4,PDE4B,PDE4D,PDE5A,PRKACA,RGS4,RHO…
GO:0003015	heart process	75	2.01233	1.3732e-09	1.68574e-07	ACE,ADRA1A,AKAP13,ANK2,ATG5,ATP1A1,ATP1A2,ATP1B1,ATP2A1,ATP2A2,ATP2B1,ATP2B2,ATP2B3,CACNA1C,CACNA1D,CACNA1H,CACNA1S,CACNA2D1,CACNA2D2,CACNB2,CALM1,CALM2,CALM3,CAMK2D,CAV1,CAV3,CYP2J2,DLG1,DMD,DRD2,DSP,FLNA,FYN,GATA4,GCH1,GNAO1,GSK3A,GSTO1,HCN4,HEY2,HSPB7,ITPR1,ITPR2,KCNIP1,KCNIP2,KCNIP3,KCNIP4,KCNK3,KCNN2,MYH6,MYL1,NOS1AP,NPR1,NPR2,P2RX4,PDE4B,PDE4D,PDE5A,PRKACA,RGS4,RYR2,RYR3,SCN5A,SLC8A3,SOD1,S…
GO:0030900	forebrain development	91	1.87127	1.45538e-09	1.75159e-07	ARL13B,ARPC5,ATAT1,BBS2,CASP3,CCKAR,CDK5R1,CDON,CEP120,CHD7,CNP,CNTNAP2,CTNNB1,DAB2IP,DCLK1,DMRTA2,DNAH5,DRD1,DRD2,EFHC1,EMX2,FABP7,FAT4,FLNA,FYN,GLI2,GLI3,GNAO1,GNG12,GRIN1,HES1,HPRT1,HSD3B2,ISL1,KCNA1,KCNC1,KCNC2,KIF5B,KIRREL3,KRAS,LAMB1,LHX3,LHX5,LMX1A,LRRK2,MFSD2A,NF1,NKX2-1,NOG,NOTCH1,NR2E1,NR4A3,PAX6,PCM1,PITX2,PRKG1,PROP1,PSEN1,PTEN,RAX,RHOA,ROBO1,RPGRIP1L,RTN4,RTN4R,RYK,SALL3,SCN5A,SEMA5A…
GO:0007605	sensory perception of sound	46	2.48548	1.89747e-09	2.23975e-07	ALDH7A1,ATP2B2,CACNA1D,CASP3,CDH23,CHD7,CHRNA10,CHRNA9,CNTN5,COL11A1,DCDC2,DIAPH1,EML2,EPS8L2,ESPNL,EYA1,FZD4,GRM7,HEXB,HOXA1,LOXHD1,LRIG2,LRTOMT,MYO6,MYO7A,NDUFB9,NIPBL,OTOF,P2RX2,PDZD7,POU4F2,PSAP,ROR1,SIX1,SLC17A8,SLC1A3,SLC26A4,SLC26A5,SLC9A3R1,SNAI2,SOD1,STRC,TECTA,TIMM10,TUB,USH1G
GO:0006536	glutamate metabolic process	19	4.37819	2.63665e-09	3.05353e-07	ADHFE1,ALDH18A1,ALDH5A1,ATCAY,FPGS,FTCD,GAD1,GCLM,GGT1,GLS,GLUD1,GLUL,GOT2,NAGS,OAT,PRODH2,SLC1A3,SLC7A11,TAT
GO:0019080	viral gene expression	55	2.25605	2.8377e-09	3.22551e-07	CDK9,EIF3A,EIF3G,EP300,NUP107,NUP98,POLR2C,POLR2J,RPL10,RPL10A,RPL12,RPL13,RPL13A,RPL15,RPL19,RPL22,RPL23,RPL24,RPL27,RPL27A,RPL28,RPL3,RPL30,RPL31,RPL34,RPL35,RPL35A,RPL36,RPL36A,RPL37,RPL5,RPL6,RPLP0,RPLP1,RPLP2,RPS10,RPS11,RPS12,RPS13,RPS15,RPS15A,RPS17,RPS19,RPS23,RPS24,RPS26,RPS28,RPS4X,RPS6,RPS7,RPS9,RPSA,RSF1,SMARCA4,UBA52
GO:0043312	neutrophil degranulation	108	1.74463	3.11279e-09	3.47387e-07	ACTR2,ALDOA,ALDOC,ANPEP,AP2A2,APEH,ARG1,ARPC5,ATP11B,ATP6V0A1,ATP6V0C,ATP6V1D,B4GALT1,BST1,CALML5,CAT,CD63,CEP290,CLEC4C,CNN2,COPB1,COTL1,CPNE3,CRISPLD2,CSNK2B,CTSA,CTSB,CTSD,CTSS,CYBA,CYFIP1,DBNL,DIAPH1,DNAJC13,DNAJC5,DNASE1L1,DSP,DYNLL1,DYNLT1,EEF1A1,EEF2,FCN1,FTH1,GLB1,GLIPR1,GM2A,GMFG,GRN,GSTP1,GYG1,HEXB,HGSNAT,HMGB1,HSPA8,HVCN1,IDH1,KCMF1,LAMTOR3,LRG1,LTA4H,MAN2B1,MAPK1,MAPK14,MGAM,MGST1,MME…
GO:0000956	nuclear-transcribed mRNA catabolic process	58	2.19522	3.2753e-09	3.57369e-07	CNOT6,DHX34,ETF1,LSM1,MRTO4,PABPC1,PAN3,PELO,PPP2CA,PPP2R1A,RBM8A,RPL10,RPL10A,RPL12,RPL13,RPL13A,RPL15,RPL19,RPL22,RPL23,RPL24,RPL27,RPL27A,RPL28,RPL3,RPL30,RPL31,RPL34,RPL35,RPL35A,RPL36,RPL36A,RPL37,RPL5,RPL6,RPLP0,RPLP1,RPLP2,RPS10,RPS11,RPS12,RPS13,RPS15,RPS15A,RPS17,RPS19,RPS23,RPS24,RPS26,RPS28,RPS4X,RPS6,RPS7,RPS9,RPSA,SMG1,TOB1,UBA52
GO:0007224	smoothened signaling pathway	43	2.53301	3.31868e-09	3.57369e-07	ARL13B,ARL3,ARL6,B9D1,BTRC,CDON,CENPJ,DCDC2,DYRK2,FKBP8,GAS8,GLI2,GLI3,HES1,HIPK2,IFT122,IFT172,IFT46,IFT80,IFT81,KCTD21,MKS1,NKX2-2,NKX6-1,PAX6,PKD2L1,POR,PRKACA,PRKACB,RPGRIP1L,SALL3,SCUBE3,SSNA1,STK36,SUFU,TCTN1,TCTN2,TCTN3,TMEM231,TRAF3IP1,ULK3,WDR19,WNT9A
GO:0099111	microtubule-based transport	54	2.26242	3.5315e-09	3.73731e-07	AP3D1,AP3M1,ARL3,ARL8B,CCDC39,CCDC40,CDC42,CLUAP1,DNAH1,DNAH5,DST,DYNC1I1,DYNLL1,DYNLL2,DYNLRB1,DYNLRB2,FLOT2,GAS8,HSPA8,IFT122,IFT172,IFT46,IFT74,IFT80,IFT81,IFT88,KIF1B,KIF27,KIF3A,KIF3B,KIF5B,KIFAP3,LRRC6,MAPT,NEFH,NME5,OFD1,PCM1,PRKCZ,RAB1A,RAB21,RAB6A,ROPN1L,RPGR,SOD1,SPAG17,SSNA1,STK36,TCTEX1D2,TRAF3IP1,TTC30B,TTLL1,TUB,WDR19
GO:0002446	neutrophil mediated immunity	110	1.72708	4.04109e-09	4.20411e-07	ACE,ACTR2,ALDOA,ALDOC,ANPEP,AP2A2,APEH,ARG1,ARPC5,ATP11B,ATP6V0A1,ATP6V0C,ATP6V1D,B4GALT1,BST1,CALML5,CAT,CD63,CEP290,CLEC4C,CNN2,COPB1,COTL1,CPNE3,CRISPLD2,CSNK2B,CTSA,CTSB,CTSD,CTSS,CYBA,CYFIP1,DBNL,DIAPH1,DNAJC13,DNAJC5,DNASE1L1,DSP,DYNLL1,DYNLT1,EEF1A1,EEF2,FCN1,FTH1,GLB1,GLIPR1,GM2A,GMFG,GRN,GSTP1,GYG1,HEXB,HGSNAT,HMGB1,HSPA8,HVCN1,IDH1,IRAK4,KCMF1,LAMTOR3,LRG1,LTA4H,MAN2B1,MAPK1,MAPK14,MGAM…
GO:0002283	neutrophil activation involved in immune response	108	1.7339	4.45672e-09	4.55922e-07	ACTR2,ALDOA,ALDOC,ANPEP,AP2A2,APEH,ARG1,ARPC5,ATP11B,ATP6V0A1,ATP6V0C,ATP6V1D,B4GALT1,BST1,CALML5,CAT,CD63,CEP290,CLEC4C,CNN2,COPB1,COTL1,CPNE3,CRISPLD2,CSNK2B,CTSA,CTSB,CTSD,CTSS,CYBA,CYFIP1,DBNL,DIAPH1,DNAJC13,DNAJC5,DNASE1L1,DSP,DYNLL1,DYNLT1,EEF1A1,EEF2,FCN1,FTH1,GLB1,GLIPR1,GM2A,GMFG,GRN,GSTP1,GYG1,HEXB,HGSNAT,HMGB1,HSPA8,HVCN1,IDH1,KCMF1,LAMTOR3,LRG1,LTA4H,MAN2B1,MAPK1,MAPK14,MGAM,MGST1,MME…
GO:0008652	cellular amino acid biosynthetic process	31	2.99845	5.65805e-09	5.6933e-07	AASS,ABAT,ALDH18A1,BHMT,CBS,CDO1,CPS1,DPYD,GAD1,GGT1,GLS,GLUD1,GLUL,GOT2,GPT2,MTAP,MTHFD1,NAALAD2,NAGS,OAT,OTC,PAH,PARK7,PSAT1,PSPH,PYCR2,SERINC3,SHMT2,SLC1A3,SRR,UPB1
GO:0042073	intraciliary transport	24	3.54777	5.82101e-09	5.7628e-07	ARL3,CLUAP1,DYNLL1,DYNLL2,DYNLRB1,DYNLRB2,IFT122,IFT172,IFT46,IFT74,IFT80,IFT81,IFT88,KIF3A,KIF3B,KIFAP3,PCM1,RPGR,SSNA1,TCTEX1D2,TRAF3IP1,TTC30B,TUB,WDR19
GO:0098693	regulation of synaptic vesicle cycle	38	2.65819	5.98662e-09	5.83267e-07	ADCY1,ADRA1A,APBA2,ATP2A2,BRSK2,CACNA1D,CACNB2,CALM3,CASK,CDK5R1,CHRNA4,CHRNA6,CHRNB3,CYFIP1,DGKQ,DNAJC5,DNM1,DRD1,DRD2,FBXL20,GIPC1,HTR1B,LRRK2,NAPA,NAPB,NRXN1,PLD1,PRKAR1B,PRKCB,PTEN,RAP1B,RAPGEF4,STX1A,SYN1,SYT1,SYT11,SYT9,VAMP1
GO:0060070	canonical Wnt signaling pathway	81	1.89435	6.37537e-09	6.11438e-07	ANKRD6,APC,ARNTL,AXIN1,BIRC8,BTRC,CAV1,CSNK1A1,CSNK1D,CTDNEP1,CTNNB1,CTNND2,DAB2IP,EGR1,FERMT1,FZD1,FZD10,FZD4,FZD5,FZD8,GATA3,GLI3,GSK3A,INVS,ISL1,KLHL12,KREMEN1,KREMEN2,LGR6,LIMD1,LRRK1,LRRK2,MAPK14,MITF,MKS1,MYH6,NOG,NOTCH1,NPHP4,PORCN,PPM1A,PPP1CA,PROP1,PSEN1,PSMA1,PSMA3,PSMA6,PSMB4,PSMB7,PSMC5,PSMD10,PTEN,PTK7,RBMS3,RBX1,RUVBL1,RUVBL2,RYK,RYR2,SEMA5A,SFRP2,SFRP5,SLC9A3R1,SNAI2,SOX2,SRC,STK3,…
GO:0042119	neutrophil activation	109	1.71482	7.18401e-09	6.78391e-07	ACTR2,ALDOA,ALDOC,ANPEP,AP2A2,APEH,ARG1,ARPC5,ATP11B,ATP6V0A1,ATP6V0C,ATP6V1D,B4GALT1,BST1,CALML5,CAT,CD63,CEP290,CLEC4C,CNN2,COPB1,COTL1,CPNE3,CRISPLD2,CSNK2B,CTSA,CTSB,CTSD,CTSS,CYBA,CYFIP1,DBNL,DIAPH1,DNAJC13,DNAJC5,DNASE1L1,DSP,DYNLL1,DYNLT1,EEF1A1,EEF2,FCN1,FTH1,GLB1,GLIPR1,GM2A,GMFG,GRN,GSTP1,GYG1,HEXB,HGSNAT,HMGB1,HSPA8,HVCN1,IDH1,KCMF1,LAMTOR3,LRG1,LTA4H,MAN2B1,MAPK1,MAPK14,MGAM,MGST1,MME…
GO:0090257	regulation of muscle system process	67	2.02673	7.52093e-09	6.99447e-07	ABAT,ADRA1A,ADRA2A,ANK2,ANXA6,ATP1A1,ATP1A2,ATP1B1,ATP2A1,ATP2A2,ATP2B1,CACNA1C,CALM1,CALM2,CALM3,CAMK2D,CAV1,CAV3,CDK9,CHRNA3,DDX39B,DLG1,DMD,DOCK5,DSP,ENO1,FLNA,GATA4,GHSR,GSK3A,GSTO1,GTF2IRD2B,HCN4,KCNA1,KCNMA1,LMNA,MYL9,NOS1AP,NOTCH1,NPY2R,NR4A3,P2RX4,PAK1,PARP2,PDE4B,PDE4D,PDE5A,PDE9A,PI16,PLCE1,PPP3CA,PRKACA,PRKG1,RGS4,RHOA,ROCK2,RYR2,SCN5A,SLC8A3,SOD1,SPHK1,TACR2,TMEM38A,TNNI2,TNNT2,TPM1,T…
GO:0097711	ciliary basal body-plasma membrane docking	34	2.80398	7.95986e-09	7.29218e-07	AHI1,B9D1,B9D2,CENPJ,CEP135,CEP164,CEP290,CEP78,CEP89,CETN2,CSNK1D,DYNLL1,IQCB1,MAPRE1,MKS1,NINL,NPHP1,NPHP4,ODF2,OFD1,PCM1,PPP2R1A,PRKACA,PRKAR2B,RPGRIP1L,SDCCAG8,SSNA1,TCTN1,TCTN2,TCTN3,TMEM216,TMEM67,TUBB,YWHAE
GO:0060047	heart contraction	71	1.97256	9.24173e-09	8.34202e-07	ACE,ADRA1A,ANK2,ATG5,ATP1A1,ATP1A2,ATP1B1,ATP2A1,ATP2A2,ATP2B1,ATP2B2,ATP2B3,CACNA1C,CACNA1D,CACNA1H,CACNA1S,CACNA2D1,CACNA2D2,CACNB2,CALM1,CALM2,CALM3,CAMK2D,CAV1,CAV3,CYP2J2,DLG1,DMD,DRD2,DSP,FLNA,GATA4,GCH1,GNAO1,GSK3A,GSTO1,HCN4,HEY2,HSPB7,ITPR1,ITPR2,KCNIP1,KCNIP2,KCNIP3,KCNIP4,KCNK3,KCNN2,MYH6,MYL1,NOS1AP,NPR1,NPR2,P2RX4,PDE4B,PDE4D,PDE5A,PRKACA,RGS4,RYR2,RYR3,SCN5A,SLC8A3,SOD1,TBX2,TMEM38A…
GO:0015837	amine transport	35	2.74213	9.42402e-09	8.38328e-07	ABAT,ADRA2A,AQP9,ARG1,ARL6IP5,ATP1A2,AVP,CHRNA3,CHRNA4,CHRNA6,DDC,DRD1,DRD2,GHSR,GRM7,HTR1B,KCNA2,KMO,NPY2R,PINK1,PSEN1,RGS4,SLC18A2,SLC6A1,STX1A,SYT1,SYT11,SYT12,SYT15,SYT17,SYT2,SYT6,SYT7,SYT9,TACR2
GO:0034765	regulation of ion transmembrane transport	106	1.71941	9.96104e-09	8.73441e-07	ABCB1,ADRA2A,AHNAK,AKT1,ANK2,ANK3,ARF1,ARL6IP5,ATG5,ATP1A2,ATP1B1,ATP2A1,CACNA1C,CACNA1D,CACNA1E,CACNA1H,CACNA1S,CACNA2D1,CACNA2D2,CACNB2,CALM1,CALM2,CALM3,CAMK2D,CAPN3,CAV1,CAV3,CD63,CHD7,CLIC1,CLIC4,CLIC6,COX17,CTSS,CYBA,DAPK1,DIAPH1,DLG1,DMD,DRD1,DRD2,FLNA,FYN,GALR2,GEM,GLRX,GNB5,GOPC,GRIA1,GRIA2,GRIA3,GRIA4,GRIN1,GRM5,GSTO1,HCN4,HPCA,HTR3A,HVCN1,ISCU,JPH3,KCNA1,KCNA2,KCNC1,KCNC2,KCNH7,KCNIP1,…
GO:0008016	regulation of heart contraction	65	2.0289	1.19857e-08	1.03617e-06	ADRA1A,ANK2,ATP1A1,ATP1A2,ATP1B1,ATP2A1,ATP2A2,ATP2B1,ATP2B2,ATP2B3,CACNA1C,CACNA1D,CACNA1H,CACNA1S,CACNA2D1,CACNA2D2,CACNB2,CALM1,CALM2,CALM3,CAMK2D,CAV1,CAV3,CYP2J2,DLG1,DMD,DRD2,DSP,FLNA,GATA4,GCH1,GNAO1,GSK3A,GSTO1,HCN4,HEY2,HSPB7,ITPR1,ITPR2,KCNIP1,KCNIP2,KCNIP3,KCNIP4,KCNK3,KCNN2,MYH6,NOS1AP,NPR1,NPR2,P2RX4,PDE4B,PDE4D,PDE5A,PRKACA,RGS4,RYR2,RYR3,SCN5A,SLC8A3,TBX2,TMEM38A,TMEM65,TNNT2,TPM1,…
GO:0016079	synaptic vesicle exocytosis	39	2.54627	1.49378e-08	1.27345e-06	ADCY1,ADRA1A,APBA2,ATP2A2,CACNA1D,CACNB2,CALM3,CASK,CHRNA4,CHRNA6,CHRNB3,CTBP2,DNAJC5,DRD1,DRD2,FBXL20,GIPC1,HTR1B,LRRK2,NAPA,NAPB,OTOF,PCLO,PRKCB,PSEN1,RAP1B,SNAP25,STX1A,SYN1,SYT1,SYT11,SYT12,SYT17,SYT2,SYT6,SYT7,SYT9,VAMP1,VAMP2
GO:0098656	anion transmembrane transport	72	1.93847	1.59163e-08	1.33828e-06	ABCB1,ABCC1,ACACA,AKT1,AQP9,ARL6IP5,ATP1A2,BEST1,BEST2,BEST3,BEST4,CLCA1,CLCN3,CLIC1,CLIC4,CLIC6,CPT1A,CPT1B,CPT2,GABRA2,GABRG3,GLRA1,GLRA2,GLRA3,GLRA4,GOPC,GRM5,PCYOX1,PRKAA2,PRKAB2,PSEN1,RGS4,SLC12A5,SLC16A12,SLC17A6,SLC17A8,SLC1A2,SLC1A3,SLC20A1,SLC22A6,SLC23A1,SLC24A2,SLC24A4,SLC24A5,SLC25A10,SLC25A11,SLC25A14,SLC25A15,SLC25A3,SLC25A30,SLC25A42,SLC26A4,SLC26A5,SLC35B2,SLC36A1,SLC3A1,SLC46A1,S…
GO:1990778	protein localization to cell periphery	77	1.89113	1.62298e-08	1.3462e-06	ACTB,AKT1,ANK1,ANK2,ANK3,ARF6,ARHGAP44,ARL13B,ARL3,ARL6,ATP1B1,BBS2,BCL2L1,BSG,C16orf70,CACNB2,CAV1,CAV3,CD81,CIB1,CLIP1,CLTC,DCHS1,DLG1,EPB41L2,EPB41L3,FAM126B,FLNA,FLOT1,FLOT2,GHSR,GOLPH3,GOPC,GPC4,GPHN,GPR158,GPSM2,GRIN1,KCNIP3,KCNIP4,KIF1B,KIF5B,LIN7C,LRRC15,LZTFL1,MACF1,MAPK10,MYO5A,NFASC,PACSIN1,PIGW,PKDCC,PPFIA1,PPP2R5A,PRKCZ,PRKG2,RAB10,RAB26,RAB3C,RDX,RHOG,RILPL1,ROCK2,SLC9A3R1,SLMAP,SNA…
GO:1904062	regulation of cation transmembrane transport	81	1.85558	1.72233e-08	1.40956e-06	ADRA2A,AHNAK,ANK2,ANK3,ARF1,ATG5,ATP1A2,ATP1B1,ATP2A1,CACNA1C,CACNA1D,CACNA2D1,CACNB2,CALM1,CALM2,CALM3,CAMK2D,CAPN3,CAV1,CAV3,CD63,CHD7,COX17,CTSS,CYBA,DAPK1,DIAPH1,DLG1,DMD,DRD1,DRD2,FLNA,FYN,GALR2,GEM,GLRX,GNB5,GRIA1,GRIA2,GRIA3,GRIA4,GRIN1,GSTO1,HPCA,ISCU,JPH3,KCNA1,KCNC1,KCNC2,KCNIP1,KCNIP2,KCNIP3,KCNIP4,KCNN2,KIF5B,LRRC55,MYO5A,NEDD4,NETO1,NOS1AP,OXSR1,PARK7,PDE4B,PDE4D,PINK1,PKD2,PRKACA,PT…
GO:0046942	carboxylic acid transport	79	1.8699	1.80292e-08	1.45609e-06	ABAT,ABCC1,ACACA,ACE,ACSL1,ACSL4,AKT1,AQP9,ARG1,ARL6IP5,ATP1A2,AVP,BDKRB2,CPT1A,CPT1B,CPT2,DRD2,GIPC1,GLS,GOT2,GRM2,GRM7,KMO,MFSD2A,NF1,P2RX4,PLA2G12A,PLA2R1,PPFIA1,PRKAA2,PRKAB2,PSAP,PSEN1,RGS4,RPS6KB1,SFXN1,SFXN2,SLC10A1,SLC10A2,SLC16A12,SLC16A14,SLC16A5,SLC16A9,SLC17A6,SLC17A8,SLC1A2,SLC1A3,SLC22A13,SLC22A6,SLC23A1,SLC25A10,SLC25A11,SLC25A14,SLC25A15,SLC25A21,SLC25A30,SLC26A4,SLC26A5,SLC36A1,S…
GO:0015711	organic anion transport	107	1.69355	1.98616e-08	1.58325e-06	ABAT,ABCB1,ABCC1,ACACA,ACE,ACSL1,ACSL4,AKT1,ANO4,ANO7,AQP9,ARG1,ARL6IP5,ATP11B,ATP1A2,AVP,BDKRB2,CA12,CA7,CPT1A,CPT1B,CPT2,DRD2,GIPC1,GLS,GLTP,GOT2,GRM2,GRM7,KMO,MFSD2A,NF1,NPC2,P2RX4,PITPNA,PLA2G12A,PLA2R1,PLSCR1,PLSCR3,PPFIA1,PRKAA2,PRKAB2,PSAP,PSEN1,RGS4,RHAG,RPS6KB1,SCARB1,SCARB2,SFXN1,SFXN2,SLC10A1,SLC10A2,SLC16A12,SLC16A14,SLC16A5,SLC16A9,SLC17A6,SLC17A8,SLC1A2,SLC1A3,SLC22A13,SLC22A6,SLC22…
GO:0051235	maintenance of location	76	1.89027	2.04976e-08	1.61301e-06	AKT1,ANK2,ANK3,ANXA6,AP3D1,APOB,ATG5,ATP1A2,ATP2A1,BSCL2,CACNA1C,CALM1,CALM2,CALM3,CALR,CAMK2D,CAPN3,CAV1,CHD7,CYBA,DIAPH1,DMD,DRD1,DRD2,FBN1,FBN2,FBXW7,FLNA,FTH1,GM2A,GOLPH3,GOPC,GPSM2,GSTO1,HEXB,HK1,HK2,HSP90B1,HSPA5,IKBKE,ITPR1,ITPR2,JPH3,KDELR1,LCK,LTBP1,MCOLN1,MXI1,MYO5A,NR1H3,OSBPL11,PARK7,PDE4D,PFN4,PINK1,PKD2,PLCE1,PRKACA,PSMD10,RYR2,RYR3,SCARB1,SKP1,SLC18A2,SLC30A2,SUFU,SYNE1,TMEM38A,TON…
GO:0006099	tricarboxylic acid cycle	18	4.14776	2.18628e-08	1.69865e-06	ACO1,CS,DHTKD1,DLAT,DLD,FH,IDH1,IDH2,IDH3G,MDH1B,MDH2,OGDHL,PDHA2,SDHA,SDHB,SDHC,SDHD,SUCLG1
GO:0015849	organic acid transport	79	1.85867	2.38654e-08	1.83107e-06	ABAT,ABCC1,ACACA,ACE,ACSL1,ACSL4,AKT1,AQP9,ARG1,ARL6IP5,ATP1A2,AVP,BDKRB2,CPT1A,CPT1B,CPT2,DRD2,GIPC1,GLS,GOT2,GRM2,GRM7,KMO,MFSD2A,NF1,P2RX4,PLA2G12A,PLA2R1,PPFIA1,PRKAA2,PRKAB2,PSAP,PSEN1,RGS4,RPS6KB1,SFXN1,SFXN2,SLC10A1,SLC10A2,SLC16A12,SLC16A14,SLC16A5,SLC16A9,SLC17A6,SLC17A8,SLC1A2,SLC1A3,SLC22A13,SLC22A6,SLC23A1,SLC25A10,SLC25A11,SLC25A14,SLC25A15,SLC25A21,SLC25A30,SLC26A4,SLC26A5,SLC36A1,S…
GO:0043583	ear development	58	2.07493	3.06272e-08	2.32086e-06	AHI1,ATG5,CCM2,CDH23,CELSR1,CEP290,CHD7,CHRNA10,CHRNA9,COL11A1,DCHS1,DDR1,DLL1,DLX6,ECE1,ESRP1,EYA1,FAT4,GATA3,GLI2,GLI3,HES1,HEY2,HOXA1,HPCA,IFT88,INSIG2,JAG2,KCNK3,LHX3,LRTOMT,MAPK1,MAPKAPK2,MKS1,MYO7A,NIPBL,NOG,NOTCH1,NR4A3,NTN1,PDZD7,PHOX2B,PSAP,PTK7,PTPN11,ROR1,RPGRIP1L,SIX1,SLC17A8,SLC26A5,SLC9A3R1,SOD1,SOX2,STRC,USH1G,WDR19,WNT1,WNT5A
GO:0055117	regulation of cardiac muscle contraction	30	2.86634	3.33842e-08	2.49893e-06	ADRA1A,ANK2,ATP1A1,ATP1A2,ATP1B1,ATP2A1,ATP2A2,CACNA1C,CALM1,CALM2,CALM3,CAMK2D,CAV1,CAV3,DLG1,DMD,DSP,FLNA,GATA4,GSTO1,HCN4,NOS1AP,P2RX4,PDE4B,PDE4D,PDE5A,PRKACA,RYR2,SCN5A,TMEM38A
GO:0060079	excitatory postsynaptic potential	34	2.66379	3.50462e-08	2.59173e-06	AKT1,CELF4,CHRNA10,CHRNA2,CHRNA3,CHRNA4,CHRNA6,CHRNA7,CHRNA9,CHRNB3,DRD2,GLRA1,GLRA2,GLRA3,GLRA4,GRIK2,GRIN1,GSK3A,LRRK2,MPP2,NETO1,NPAS4,NPY2R,NRXN1,P2RX2,P2RX4,PPP1R9A,PPP3CA,PRKCZ,PTEN,RGS4,SEZ6,STX1A,ZMYND8
GO:0035637	multicellular organismal signaling	55	2.11229	3.57253e-08	2.6105e-06	ANK2,ANK3,ATP1A1,ATP1A2,ATP1B1,ATP2A1,ATP2A2,ATP2B1,ATP2B2,ATP2B3,AVP,CACNA1C,CACNA1D,CACNA1H,CACNA1S,CACNA2D1,CACNA2D2,CACNB2,CALM1,CALM2,CALM3,CAMK2D,CAV1,CNTNAP2,DRD1,DSP,FLNA,GHSR,GLRA1,GRIK2,HCN4,ITPR1,ITPR2,KCNA1,KCNA2,KCNIP1,KCNIP2,KCNIP3,KCNIP4,KCNK3,KCNN2,NFASC,NPR1,NPR2,P2RX4,PDE4D,PRKACA,RYR2,RYR3,SCN5A,SLC8A3,SOD1,TMEM65,TYMP,YWHAE
GO:1902115	regulation of organelle assembly	53	2.1404	3.90043e-08	2.81657e-06	ADAMTS16,AKAP13,ATG5,CAV3,CCDC151,CDKL1,CENPJ,CEP120,CEP135,CHMP1B,CHMP2A,CHMP5,CNOT6,CROCC,DCDC2,DYNLL1,FSCN1,GPSM2,HCK,IFT88,KIF9,LCP1,LRFN4,LRRK2,MAP4,MNS1,MTMR3,NRXN1,PAN3,PDCD6IP,PINK1,PIP4K2A,PIP4K2B,PLK2,PRKAA2,PTPRD,RAB1B,RBM14,RDX,RHOA,RP1,SDCBP,SDCCAG8,SH3GLB1,SMC1A,SMC3,SRC,STAG1,STYXL1,TBC1D30,TCTEX1D2,WRAP73,ZMYND10
GO:0006914	autophagy	106	1.67434	4.30903e-08	3.04009e-06	ADRA1A,AKT1,ANXA7,ATG13,ATG4B,ATG5,ATP6V0A1,ATP6V0C,ATP6V0D1,ATP6V1A,ATP6V1C1,ATP6V1D,ATP6V1E1,ATP6V1H,CAMKK2,CASP3,CDC37,CDK5R1,CHMP2A,CISD2,CLTC,CSNK2A1,CSNK2B,CTSA,CTSK,DAPK1,DCN,DHRSX,DRD2,DYNLL1,DYNLL2,EEF1A1,EP300,EXOC7,EXOC8,FBXL2,FBXW7,FIS1,FZD5,GABARAP,GABARAPL2,GATA4,GFAP,GSK3A,HK2,HMGB1,HSPA8,IFT88,ITPR1,KLHL3,LAMTOR3,LARP1,LGALS8,LRRK2,MAP3K7,MAPT,MARK2,MCOLN1,MFN2,MFSD8,MTMR3,NEDD4,N…
GO:0061919	process utilizing autophagic mechanism	106	1.67434	4.30903e-08	3.04009e-06	ADRA1A,AKT1,ANXA7,ATG13,ATG4B,ATG5,ATP6V0A1,ATP6V0C,ATP6V0D1,ATP6V1A,ATP6V1C1,ATP6V1D,ATP6V1E1,ATP6V1H,CAMKK2,CASP3,CDC37,CDK5R1,CHMP2A,CISD2,CLTC,CSNK2A1,CSNK2B,CTSA,CTSK,DAPK1,DCN,DHRSX,DRD2,DYNLL1,DYNLL2,EEF1A1,EP300,EXOC7,EXOC8,FBXL2,FBXW7,FIS1,FZD5,GABARAP,GABARAPL2,GATA4,GFAP,GSK3A,HK2,HMGB1,HSPA8,IFT88,ITPR1,KLHL3,LAMTOR3,LARP1,LGALS8,LRRK2,MAP3K7,MAPT,MARK2,MCOLN1,MFN2,MFSD8,MTMR3,NEDD4,N…
GO:0051588	regulation of neurotransmitter transport	42	2.36731	4.57717e-08	3.19258e-06	ABAT,ADCY1,ADRA1A,APBA2,ARL6IP5,ATP1A2,ATP2A2,CACNA1D,CACNB2,CALM3,CASK,CHRNA3,CHRNA4,CHRNA6,CHRNB3,DRD1,DRD2,FBXL20,FLOT1,GIPC1,HTR1B,KMO,LRRK2,NAPA,NAPB,NF1,PPP1R9A,PRKCB,PSEN1,RAP1B,RGS4,SLC30A1,SLC6A1,SLC6A4,STX1A,SYN1,SYT1,SYT11,SYT12,SYT9,TACR2,VAMP1
GO:0030111	regulation of Wnt signaling pathway	83	1.7914	6.13948e-08	4.23417e-06	ANKRD6,APC,APCDD1,ARNTL,ATP6V0C,AXIN1,BIRC8,BTRC,CAV1,CBFB,CSNK1A1,CSNK1D,CSNK2A1,CTDNEP1,CTNNB1,CTNND2,DAB2IP,DCDC2,EGR1,FERMT1,FZD1,GLI3,GSK3A,IFT80,INVS,ISL1,KLHL12,KREMEN1,KREMEN2,LGR6,LIMD1,LRRK1,LRRK2,MACF1,MAPK14,MBD2,MKS1,NLK,NOG,NOTCH1,NPHP4,NXN,PPM1A,PPP1CA,PPP2CA,PPP2R1A,PSEN1,PSMA1,PSMA3,PSMA6,PSMB4,PSMB7,PSMC5,PSMD10,PTK7,RBMS3,RBX1,RNF213,RUVBL1,RUVBL2,SEMA5A,SFRP2,SFRP5,SKI,SLC9A3R…
GO:0051952	regulation of amine transport	32	2.6958	6.37282e-08	4.34626e-06	ABAT,ADRA2A,ARG1,ARL6IP5,ATP1A2,AVP,CHRNA3,CHRNA4,CHRNA6,DRD1,DRD2,GHSR,GRM7,HTR1B,KCNA2,KMO,NPY2R,PINK1,PSEN1,RGS4,SLC6A1,STX1A,SYT1,SYT11,SYT12,SYT15,SYT17,SYT2,SYT6,SYT7,SYT9,TACR2
GO:0048839	inner ear development	52	2.12189	7.10999e-08	4.79573e-06	AHI1,ATG5,CCM2,CDH23,CELSR1,CEP290,CHD7,CHRNA10,CHRNA9,COL11A1,DCHS1,DLL1,DLX6,ESRP1,EYA1,FAT4,GATA3,GLI2,GLI3,HES1,HEY2,HOXA1,HPCA,IFT88,INSIG2,JAG2,KCNK3,LHX3,LRTOMT,MAPKAPK2,MKS1,MYO7A,NOTCH1,NR4A3,NTN1,PDZD7,PHOX2B,PSAP,PTK7,PTPN11,ROR1,RPGRIP1L,SIX1,SLC17A8,SLC26A5,SLC9A3R1,SOD1,SOX2,STRC,USH1G,WNT1,WNT5A
GO:1903829	positive regulation of cellular protein localization	76	1.83776	7.23605e-08	4.82771e-06	AKT1,ANK3,AP2B1,APC,ARF6,ATG13,B3GAT3,BAP1,BCAP31,CASP8,CCT5,CD2AP,CD81,CDK5R1,CEP290,CHRM1,CIB1,CROCC,DDRGK1,DLG1,EPB41L2,FBXW7,FIS1,FLNA,FYN,FZD5,GAS8,GLI3,GPSM2,GSK3A,HPCA,KIF5B,LRIG2,MAPK1,MAPK14,MAPT,NGFR,NIPBL,OAZ1,PAK1,PARK7,PCM1,PINK1,PINX1,PPM1A,PPP1R13B,PPP3R1,PRKAA2,PRKACA,PSEN1,RAC2,RDX,RHOG,RIOK2,RNF31,ROCK2,RTN4,SAR1A,SH3GLB1,SPTBN1,SQSTM1,SRC,STAC3,STOM,SYT11,TM9SF4,TMEM30A,TMEM30B…
GO:0022898	regulation of transmembrane transporter activity	66	1.92943	7.53963e-08	4.97616e-06	ABCB1,ACTB,ADRA2A,AHNAK,ANK2,ANK3,ATP1A2,ATP1B1,ATP2A1,CACNA1D,CACNA2D1,CACNB2,CALM1,CALM2,CALM3,CAMK2D,CAV1,CAV3,COX17,CTSS,DAPK1,DLG1,DMD,DRD2,GALR2,GEM,GLRX,GNB5,GOPC,GRIA1,GRIA2,GRIA3,GRIA4,GRIN1,GRM5,GSTO1,HPCA,HTR3A,JPH3,KCNA1,KCNC1,KCNC2,KCNIP2,KIF5B,LRRC55,MYO5A,NEDD4,NETO1,NOS1AP,OXSR1,PARK7,PDE4B,PDE4D,PINK1,PKD2,PRKACA,PTEN,RASGRF1,RRAD,RYR2,SLC9A3R1,SLMAP,STAC3,STOM,VAMP2,YWHAE
GO:0021532	neural tube patterning	19	3.72146	8.67805e-08	5.58574e-06	ARL13B,FKBP8,GLI2,GLI3,HES1,IFT122,MKS1,PAX6,PRKACA,PRKACB,PSEN1,RPGRIP1L,SSBP3,SUFU,TCTN1,TMEM107,TRAF3IP1,WDR19,WNT1
GO:0035735	intraciliary transport involved in cilium assembly	19	3.72146	8.67805e-08	5.58574e-06	CLUAP1,DYNLL1,DYNLL2,DYNLRB1,DYNLRB2,IFT122,IFT172,IFT46,IFT74,IFT80,IFT81,IFT88,KIF3A,KIF3B,KIFAP3,PCM1,TRAF3IP1,TTC30B,WDR19
GO:0099565	chemical synaptic transmission, postsynaptic	35	2.53901	8.73625e-08	5.58574e-06	ABAT,AKT1,CELF4,CHRNA10,CHRNA2,CHRNA3,CHRNA4,CHRNA6,CHRNA7,CHRNA9,CHRNB3,DRD2,GLRA1,GLRA2,GLRA3,GLRA4,GRIK2,GRIN1,GSK3A,LRRK2,MPP2,NETO1,NPAS4,NPY2R,NRXN1,P2RX2,P2RX4,PPP1R9A,PPP3CA,PRKCZ,PTEN,RGS4,SEZ6,STX1A,ZMYND8
GO:0006790	sulfur compound metabolic process	84	1.76912	9.183e-08	5.81085e-06	AASS,ACACA,ACAN,ACBD6,ACSF2,ACSL1,ACSL4,ACSS1,AHCY,AHCYL2,ALDH5A1,B4GALT1,B4GALT3,B4GALT6,BHMT,BLMH,BPNT1,CBS,CDO1,CNDP2,CPS1,DCN,DLAT,DLD,ELOVL4,ELOVL7,ESD,GCDH,GCLM,GGT1,GGT7,GLB1,GLO1,GLRX2,GPX4,GSR,GSS,GSTA2,GSTK1,GSTO1,GSTP1,GSTZ1,HEXB,HMGCS1,HPGDS,HS3ST5,IBA57,IDH1,IMPAD1,ISCA2,ISCU,KYNU,MAT2A,MCEE,MGST1,MGST3,MTAP,MTHFD1,NCAN,NFU1,PAPSS2,PARK7,PC,PCCA,PCCB,PCYOX1,PDHA2,PDPR,PPT1,SLC25A10,S…
GO:0046928	regulation of neurotransmitter secretion	34	2.56133	1.04621e-07	6.5527e-06	ADCY1,ADRA1A,APBA2,ATP2A2,CACNA1D,CACNB2,CALM3,CASK,CHRNA3,CHRNA4,CHRNA6,CHRNB3,DRD1,DRD2,FBXL20,GIPC1,HTR1B,KMO,LRRK2,NAPA,NAPB,NF1,PPP1R9A,PRKCB,RAP1B,SLC30A1,STX1A,SYN1,SYT1,SYT11,SYT12,SYT9,TACR2,VAMP1
GO:0015872	dopamine transport	22	3.31466	1.12529e-07	6.97681e-06	ABAT,CHRNA4,CHRNA6,DRD1,DRD2,HTR1B,KCNA2,NPY2R,PARK7,PINK1,SLC18A2,SLC6A2,SLC6A3,SYT1,SYT11,SYT12,SYT15,SYT17,SYT2,SYT6,SYT7,SYT9
GO:0060562	epithelial tube morphogenesis	75	1.82484	1.19415e-07	7.31366e-06	ADAMTS16,AHI1,ARL13B,BBS5,BTRC,CASP3,CAV3,CCDC39,CCDC40,CCM2,CELSR1,CEP290,CFL1,COL4A1,CSNK2B,CTNNB1,DCHS1,DDR1,DLG1,DLL1,EFNB2,EYA1,FAT4,FOXP1,FZD1,GATA3,GATA4,GLI2,GLI3,GNA13,HES1,IFT122,IFT172,KIF26B,KLHL3,KRAS,LAMA1,LBX1,LMO4,MIB1,MKS1,MTHFD1,MTSS1,NKX2-1,NOG,NOTCH1,NOTCH4,NTN1,PAK1,PKD2,PPP1CA,PRKACA,PRKACB,PRKX,PSEN1,PTK7,RALA,RHOA,RPS7,RYR2,SFRP2,SIX1,SKI,SLIT2,SRC,STK3,SUFU,TBX2,TCTN1,TRA…
GO:0032412	regulation of ion transmembrane transporter activity	64	1.92853	1.20345e-07	7.31366e-06	ABCB1,ADRA2A,AHNAK,ANK2,ANK3,ATP1A2,ATP1B1,ATP2A1,CACNA1D,CACNA2D1,CACNB2,CALM1,CALM2,CALM3,CAMK2D,CAV1,CAV3,COX17,CTSS,DAPK1,DLG1,DMD,DRD2,GALR2,GEM,GLRX,GNB5,GOPC,GRIA1,GRIA2,GRIA3,GRIA4,GRIN1,GRM5,GSTO1,HPCA,HTR3A,JPH3,KCNA1,KCNC1,KCNC2,KCNIP2,KIF5B,LRRC55,MYO5A,NEDD4,NETO1,NOS1AP,OXSR1,PDE4B,PDE4D,PINK1,PKD2,PRKACA,PTEN,RASGRF1,RRAD,RYR2,SLC9A3R1,SLMAP,STAC3,STOM,VAMP2,YWHAE
GO:0051260	protein homooligomerization	80	1.78568	1.22151e-07	7.3506e-06	ACACA,ACADL,ALDH5A1,ALDOA,ANXA6,APC,AQP11,ARG1,B4GALT1,CAT,CAV1,CCDC88C,CHMP2A,CPT1A,DCXR,DPYS,DYNC1LI2,FBP1,FIS1,FLOT1,GCH1,GLRA1,GLRA3,GLS,GLUL,GOPC,HPRT1,IKBKE,JMJD6,KCNA1,KCNA2,KCNC1,KCNC2,KCTD16,KCTD21,KCTD5,MCOLN1,MGST1,MPP2,NACC1,OTC,P2RX2,P2RX4,PAM,PCBD1,PCBD2,PDCD6IP,PKD2,PKD2L1,RASEF,REG1A,RHOC,RIOK3,RNF213,RYR3,SAMHD1,SCUBE3,SHARPIN,SHMT2,SIGMAR1,SKI,SLC1A2,SLC22A6,SLC6A1,SLC6A4,SRC,SR…
GO:0017157	regulation of exocytosis	56	2.02185	1.36425e-07	8.12987e-06	ADCY1,ADRA1A,ADRA2A,APBA2,ARF1,ATP2A2,CACNA1D,CACNA1H,CACNB2,CALM3,CASK,CHMP2A,CHRNA4,CHRNA6,CHRNB3,DRD1,DRD2,FBXL20,FGA,FGG,GIPC1,HTR1B,LRRK2,NAPA,NAPB,NOTCH1,PCLO,PDCD6IP,PRKCB,RAB10,RAB21,RAB26,RAB27A,RAB3C,RAB7A,RAC2,RALA,RAP1B,RAPGEF4,SDCBP,STX1A,SYN1,SYT1,SYT11,SYT12,SYT15,SYT17,SYT2,SYT6,SYT7,SYT9,SYTL4,TRPV6,UNC13D,VAMP1,VAMP2
GO:0007265	Ras protein signal transduction	96	1.67886	1.62929e-07	9.61594e-06	ADRA1A,ADRA2A,AKAP13,ARF6,ARFGAP1,ARFGEF1,ARHGAP44,ARHGDIA,ARHGEF12,ARHGEF17,ARRB1,CBL,CDC42,CELSR1,CFL1,CTNNAL1,CYFIP1,DAB2IP,DBNL,DHCR24,DNMBP,DYNLT1,EPS8,EPS8L1,EPS8L2,FARP2,FBP1,FGD4,FLOT1,GNA13,GPSM2,GRB2,HACE1,KRAS,KSR2,LZTR1,MADD,MAPK14,MFN2,MRAS,NF1,NGFR,NISCH,NOTCH1,NTN1,PARK7,PLCE1,PLD1,PLEKHG1,PLEKHG7,PLK2,PREX1,PSD3,RAB10,RAB11B,RAB14,RAB19,RAB1A,RAB1B,RAB21,RAB24,RAB26,RAB27A,RAB28,R…
GO:0035567	non-canonical Wnt signaling pathway	43	2.24594	1.68548e-07	9.85285e-06	ANKRD6,AP2A2,AP2B1,AP2S1,CALM1,CDC42,CELSR1,CELSR2,CELSR3,CLTC,CSNK1D,CTNNB1,FZD1,FZD10,FZD4,FZD5,FZD8,GNAO1,GPC4,IFT80,MAP3K7,MKS1,NLK,PPP3CA,PPP3R1,PSMA1,PSMA3,PSMA6,PSMB4,PSMB7,PSMC5,PSMD10,PTK7,RAC1,RHOA,RNF213,ROR1,RYK,SFRP2,SFRP5,WNT1,WNT5A,WNT9B
GO:0071277	cellular response to calcium ion	29	2.73741	1.79006e-07	1.03654e-05	ADCY1,ADD1,BRAF,CAMK2D,CAPN3,CLIC4,CPNE3,CPNE8,CPNE9,EEF2K,HPCA,HSPA5,MCOLN1,PKD2,PRKAA2,RYR3,SCN5A,SLC25A24,SYT1,SYT11,SYT12,SYT15,SYT17,SYT2,SYT6,SYT7,SYT9,TRPM2,WNT5A
GO:0051651	maintenance of location in cell	56	2.00338	1.89933e-07	1.08954e-05	AKT1,ANK2,ANK3,ANXA6,AP3D1,ATG5,ATP1A2,ATP2A1,CACNA1C,CALM1,CALM2,CALM3,CALR,CAMK2D,CAPN3,CAV1,CHD7,CYBA,DIAPH1,DMD,DRD1,DRD2,FTH1,GOLPH3,GPSM2,GSTO1,HK1,HK2,HSP90B1,HSPA5,ITPR1,ITPR2,JPH3,KDELR1,LCK,MCOLN1,MYO5A,PARK7,PDE4D,PFN4,PINK1,PKD2,PLCE1,PRKACA,RYR2,RYR3,SKP1,SLC30A2,SYNE1,TMEM38A,TRPA1,TRPM2,TSPO,TWF2,TXN,VPS13C
GO:0007409	axonogenesis	99	1.65733	2.0013e-07	1.1374e-05	ACTB,ADCY1,AGRN,ANK3,ARHGDIA,B4GALT6,BARHL2,BRSK2,BSG,CCKAR,CDK5R1,CELSR3,CHL1,CNP,CRABP2,CRMP1,CTNNA2,CYFIP1,DBNL,DCLK1,DRD2,DRGX,DSCAML1,EFNB2,FLOT1,FN1,FSTL4,FYN,GATA3,GLI2,GLI3,GRB2,GRIN1,IFRD1,ISL1,KIF3A,LAMA1,LAMA2,LGR6,LHX3,LMX1A,MACF1,MAP2K1,MAPK1,MAPK7,MAPT,MARK2,NCAM1,NEFH,NFASC,NGFR,NKX2-1,NKX6-1,NOG,NOTCH1,NR2E1,NR4A3,NRXN1,NTN1,PAK1,PARD3,PAX6,PHOX2B,PITPNA,POU4F2,PSEN1,PTEN,PTPN11,R…
GO:0007626	locomotory behavior	52	2.05759	2.07734e-07	1.16979e-05	ABAT,ABHD12,APBA2,ARCN1,ARRDC3,ATP1A2,AVP,CDH23,CELSR1,CHD7,CHL1,CHRNA3,CHRNA4,CNP,DDHD2,DRD1,DRD2,EGR1,EPS8,FOXA2,FZD4,GAD1,GHSR,GLRA1,GNAO1,GRIN1,GRM5,HEXB,HIPK2,HPGDS,HPRT1,LMX1A,LRRK2,MYO5A,NEGR1,NKX2-1,NOVA1,NPC1,NPY1R,NPY2R,PARK7,PBX3,PPT1,PSAP,PTEN,SEZ6,SLC18A2,SLC4A10,SLC6A3,SNAP25,SOD1,USP2
GO:0001504	neurotransmitter uptake	20	3.40637	2.46461e-07	1.37525e-05	ARL6IP5,ATP1A2,DRD1,DRD2,FLOT1,GLUL,PARK7,PSEN1,RGS4,SLC18A2,SLC1A2,SLC1A3,SLC6A1,SLC6A2,SLC6A3,SLC6A4,SLC6A5,SLC6A9,SLC7A11,SNAP25
GO:1901019	regulation of calcium ion transmembrane transporter activity	30	2.6409	2.72809e-07	1.50856e-05	ADRA2A,AHNAK,ANK2,ATP1A2,ATP1B1,ATP2A1,CACNA2D1,CACNB2,CALM1,CALM2,CALM3,CAMK2D,CAV3,DMD,DRD2,GEM,GNB5,GSTO1,HPCA,JPH3,MYO5A,NOS1AP,PDE4B,PDE4D,PKD2,PRKACA,RRAD,RYR2,STAC3,YWHAE
GO:0016236	macroautophagy	69	1.83251	3.19559e-07	1.7513e-05	AKT1,ATG13,ATG4B,ATG5,ATP6V0A1,ATP6V0C,ATP6V0D1,ATP6V1A,ATP6V1C1,ATP6V1D,ATP6V1E1,ATP6V1H,CASP3,CDC37,CDK5R1,CHMP2A,CSNK2A1,CSNK2B,DCN,DYNLL1,DYNLL2,EXOC7,EXOC8,GABARAP,GABARAPL2,IFT88,KLHL3,LAMTOR3,LARP1,LGALS8,LRRK2,MAP3K7,MCOLN1,MFN2,MTMR3,NEDD4,NPC1,PGAM5,PINK1,PIP4K2A,PIP4K2B,PRKAA2,PRKAB2,PRKACA,PRKAG1,PSEN1,RAB1A,RAB1B,RAB7A,RHEB,RRAGB,SCOC,SH3GLB1,SQSTM1,SRC,STX12,SYNPO2,TMEM74,TOMM20,UBX…
GO:0086004	regulation of cardiac muscle cell contraction	19	3.46183	3.61191e-07	1.96194e-05	ANK2,ATP1A1,ATP1A2,ATP2A1,ATP2A2,CACNA1C,CAMK2D,CAV1,CAV3,DLG1,DSP,FLNA,GATA4,HCN4,NOS1AP,PDE4B,PDE4D,RYR2,SCN5A
GO:0001539	cilium or flagellum-dependent cell motility	35	2.40538	3.84986e-07	2.05482e-05	APOB,BBS2,CCDC39,CCDC40,CCDC65,DNAH1,DNAH2,DNAH3,DNAH5,DNAH7,DNAH8,DNAI1,DNAJA1,EFHC1,GAS8,IQCG,LRRC6,NPHP4,ROPN1L,RSPH4A,RSPH6A,RSPH9,SORD,SPAG16,SPATA4,SPEF1,TACR2,TCTE1,TEKT1,TEKT2,TEKT3,TEKT4,TTLL1,WDR63,WDR66
GO:0060285	cilium-dependent cell motility	35	2.40538	3.84986e-07	2.05482e-05	APOB,BBS2,CCDC39,CCDC40,CCDC65,DNAH1,DNAH2,DNAH3,DNAH5,DNAH7,DNAH8,DNAI1,DNAJA1,EFHC1,GAS8,IQCG,LRRC6,NPHP4,ROPN1L,RSPH4A,RSPH6A,RSPH9,SORD,SPAG16,SPATA4,SPEF1,TACR2,TCTE1,TEKT1,TEKT2,TEKT3,TEKT4,TTLL1,WDR63,WDR66
GO:0098657	import into cell	50	2.05096	3.92869e-07	2.07882e-05	ACSL1,ACTB,AKT1,AP2B1,ARL6IP5,ATP1A1,ATP1A2,ATP1B1,CACNA2D1,DLG1,DNM1,DRD1,DRD2,EFNB2,FLOT1,FYN,GLUL,HCN4,HPCA,ISCU,KCNK9,PARK7,PSEN1,RGS4,RPS6KB1,SLC11A2,SLC12A5,SLC18A2,SLC1A2,SLC1A3,SLC30A1,SLC31A1,SLC39A10,SLC39A4,SLC39A6,SLC46A1,SLC6A1,SLC6A2,SLC6A3,SLC6A4,SLC6A5,SLC6A9,SLC7A1,SLC7A11,SLC8A3,SLC9A6,SNAP25,TRPM2,TRPV5,TRPV6
GO:0098840	protein transport along microtubule	25	2.88039	4.10211e-07	2.13379e-05	ARL3,CLUAP1,DYNLL1,DYNLL2,DYNLRB1,DYNLRB2,IFT122,IFT172,IFT46,IFT74,IFT80,IFT81,IFT88,KIF3A,KIF3B,KIF5B,KIFAP3,PCM1,RPGR,SSNA1,TCTEX1D2,TRAF3IP1,TTC30B,TUB,WDR19
GO:0099118	microtubule-based protein transport	25	2.88039	4.10211e-07	2.13379e-05	ARL3,CLUAP1,DYNLL1,DYNLL2,DYNLRB1,DYNLRB2,IFT122,IFT172,IFT46,IFT74,IFT80,IFT81,IFT88,KIF3A,KIF3B,KIF5B,KIFAP3,PCM1,RPGR,SSNA1,TCTEX1D2,TRAF3IP1,TTC30B,TUB,WDR19
GO:0051937	catecholamine transport	27	2.74722	4.33462e-07	2.23579e-05	ABAT,ACTB,ADRA2A,CHRNA4,CHRNA6,DRD1,DRD2,GHSR,HTR1B,KCNA2,NISCH,NPY2R,PARK7,PINK1,SLC18A2,SLC6A2,SLC6A3,STX1A,SYT1,SYT11,SYT12,SYT15,SYT17,SYT2,SYT6,SYT7,SYT9
GO:1901607	alpha-amino acid biosynthetic process	24	2.938	4.55602e-07	2.3304e-05	AASS,ALDH18A1,BHMT,CBS,CPS1,GGT1,GLS,GLUD1,GLUL,GOT2,MTAP,MTHFD1,NAGS,OAT,OTC,PAH,PARK7,PSAT1,PSPH,PYCR2,SERINC3,SHMT2,SLC1A3,SRR
GO:0060401	cytosolic calcium ion transport	47	2.09221	4.64837e-07	2.33867e-05	ADRA1A,ANK2,ATG5,ATP1A2,ATP2A2,ATP2B1,ATP2B3,CACNA1C,CACNA2D1,CALM1,CALM2,CALM3,CAMK2D,CAPN3,CAV1,CHD7,CYBA,DIAPH1,DMD,DRD1,DRD2,FYN,GRIN1,GSTO1,ITPR1,ITPR2,JPH3,LCK,MCOLN1,MYO5A,P2RX2,P2RX4,PDE4D,PKD2,PLCE1,PRKACA,RYR2,RYR3,SLC8A3,TMEM38A,TRPA1,TRPC3,TRPM1,TRPM2,TRPV5,TRPV6,YWHAE
GO:0090316	positive regulation of intracellular protein transport	47	2.09221	4.64837e-07	2.33867e-05	ANK3,ATG13,B3GAT3,BAP1,BCAP31,CASP8,CD81,CDK5R1,CEP290,CHRM1,CIB1,FBXW7,FIS1,FLNA,FYN,FZD5,GLI3,GSK3A,HPCA,KIF5B,MAPK1,MAPK14,OAZ1,PAK1,PCM1,PINK1,PPM1A,PPP1R13B,PPP3R1,PRKACA,PSEN1,RAC2,RIOK2,RNF31,SAR1A,SH3GLB1,STOM,TM9SF4,TMEM30A,TMEM30B,UBE2D3,UBE2J2,VAMP2,YWHAB,YWHAE,YWHAZ,ZFAND1
GO:0060048	cardiac muscle contraction	40	2.23847	4.93244e-07	2.46141e-05	ADRA1A,ANK2,ATP1A1,ATP1A2,ATP1B1,ATP2A1,ATP2A2,CACNA1C,CACNA1D,CACNA2D1,CACNB2,CALM1,CALM2,CALM3,CAMK2D,CAV1,CAV3,DLG1,DMD,DSP,FLNA,GATA4,GSTO1,HCN4,KCNN2,MYH6,MYL1,NOS1AP,P2RX4,PDE4B,PDE4D,PDE5A,PRKACA,RYR2,SCN5A,TMEM38A,TNNI2,TNNT2,TPM1,TTN
GO:1905515	non-motile cilium assembly	22	3.0779	5.3418e-07	2.64419e-05	ARL13B,BBS2,CENPJ,CEP135,CEP89,CSNK1D,DYNLL1,IFT122,IFT172,IFT74,IFT80,IFT88,MAP4,MKS1,PCM1,POC1A,RP1,RPGRIP1L,TMEM107,TMEM216,TTC8,WRAP73
GO:0061337	cardiac conduction	41	2.20014	5.90756e-07	2.90085e-05	ANK2,ATP1A1,ATP1A2,ATP1B1,ATP2A1,ATP2A2,ATP2B1,ATP2B2,ATP2B3,CACNA1C,CACNA1D,CACNA1S,CACNA2D1,CACNA2D2,CACNB2,CALM1,CALM2,CALM3,CAMK2D,CAV1,DSP,FLNA,HCN4,ITPR1,ITPR2,KCNIP1,KCNIP2,KCNIP3,KCNIP4,KCNK3,KCNN2,NPR1,NPR2,PDE4D,PRKACA,RYR2,RYR3,SCN5A,SLC8A3,TMEM65,YWHAE
GO:0006402	mRNA catabolic process	80	1.7219	5.96063e-07	2.90368e-05	AKT1,CNOT6,DHX34,ETF1,HSPA8,KHSRP,LARP1,LSM1,MAPK14,MAPKAPK2,MRTO4,PABPC1,PABPC4,PAN3,PELO,PPP2CA,PPP2R1A,PSMA1,PSMA3,PSMA6,PSMB4,PSMB7,PSMC5,PSMD10,PUM2,RBM10,RBM38,RBM8A,ROCK2,RPL10,RPL10A,RPL12,RPL13,RPL13A,RPL15,RPL19,RPL22,RPL23,RPL24,RPL27,RPL27A,RPL28,RPL3,RPL30,RPL31,RPL34,RPL35,RPL35A,RPL36,RPL36A,RPL37,RPL5,RPL6,RPLP0,RPLP1,RPLP2,RPS10,RPS11,RPS12,RPS13,RPS15,RPS15A,RPS17,RPS19,RPS23,RP…
GO:0032970	regulation of actin filament-based process	84	1.69616	6.10883e-07	2.93671e-05	ACTR2,ADD1,AKAP13,ANK2,ARF1,ARF6,ARFGEF1,ARHGAP18,ARHGAP44,ARHGDIA,ARPC1A,ARPC2,ARPC3,ARPC5,ATP1A1,ATP1A2,ATP2A1,ATP2A2,AVIL,BST1,CACNA1C,CAMK2D,CAPZA2,CAPZB,CAV1,CAV3,CD2AP,CDC42,CDK5R1,CELSR1,CFL1,CFL2,CNN2,CORO1B,COTL1,CTNNA2,CYFIP1,DBNL,DLG1,DSP,EPS8,FLNA,FSCN1,FZD10,GATA4,GMFG,GRB2,HCK,HCN4,JMY,LIMA1,NOS1AP,NPHS1,PAK1,PAM,PDE4B,PDE4D,PFN4,PICK1,PLEKHH2,PPFIA1,PPM1E,PPP1R9A,PREX1,RAC1,RDX,RGS…
GO:0010959	regulation of metal ion transport	85	1.69022	6.12412e-07	2.93671e-05	ADRA2A,AHNAK,AKT1,ANK2,ANK3,ARF1,ATG5,ATP1A1,ATP1A2,ATP1B1,ATP2A1,ATP2B1,BEST1,CACNA1C,CACNA1D,CACNA2D1,CACNB2,CALM1,CALM2,CALM3,CAMK2D,CAPN3,CASK,CAV1,CAV3,CD63,CHD7,CTNNB1,CYBA,DIAPH1,DLG1,DMD,DRD1,DRD2,EFHB,FLNA,FYN,GALR2,GEM,GLRX,GNAO1,GNB5,GRIN1,GSTO1,HPCA,ISCU,JPH3,KCNA1,KCNC1,KCNC2,KCNIP1,KCNIP2,KCNIP3,KCNIP4,KCNN2,KIF5B,LRRC55,MYLK,MYO5A,NEDD4,NETO1,NOS1AP,OXSR1,P2RX2,P2RX4,PDE4B,PDE4D,PK…
GO:0032409	regulation of transporter activity	66	1.82717	6.39504e-07	3.0277e-05	ABCB1,ACTB,ADRA2A,AHNAK,ANK2,ANK3,ATP1A2,ATP1B1,ATP2A1,CACNA1D,CACNA2D1,CACNB2,CALM1,CALM2,CALM3,CAMK2D,CAV1,CAV3,COX17,CTSS,DAPK1,DLG1,DMD,DRD2,GALR2,GEM,GLRX,GNB5,GOPC,GRIA1,GRIA2,GRIA3,GRIA4,GRIN1,GRM5,GSTO1,HPCA,HTR3A,JPH3,KCNA1,KCNC1,KCNC2,KCNIP2,KIF5B,LRRC55,MYO5A,NEDD4,NETO1,NOS1AP,OXSR1,PARK7,PDE4B,PDE4D,PINK1,PKD2,PRKACA,PTEN,RASGRF1,RRAD,RYR2,SLC9A3R1,SLMAP,STAC3,STOM,VAMP2,YWHAE
GO:0021537	telencephalon development	60	1.88787	6.41253e-07	3.0277e-05	ARL13B,ATAT1,BBS2,CASP3,CDK5R1,CDON,CEP120,CHD7,CNTNAP2,CTNNB1,DAB2IP,DMRTA2,DNAH5,DRD1,DRD2,EFHC1,EMX2,FAT4,FLNA,GLI3,GNG12,GRIN1,HES1,HPRT1,HSD3B2,KCNA1,KIF5B,KIRREL3,LAMB1,LHX5,LMX1A,LRRK2,MFSD2A,NF1,NKX2-1,NR2E1,NR4A3,PAX6,PSEN1,PTEN,RHOA,ROBO1,RPGRIP1L,RTN4,RTN4R,RYK,SALL3,SCN5A,SKI,SLC1A2,SLC2A1,SLC7A11,SLC8A3,SLIT2,TACC1,TACC3,TCTN1,WNT5A,XAB2,YWHAE
GO:0006942	regulation of striated muscle contraction	31	2.50386	6.61746e-07	3.10061e-05	ADRA1A,ANK2,ATP1A1,ATP1A2,ATP1B1,ATP2A1,ATP2A2,CACNA1C,CALM1,CALM2,CALM3,CAMK2D,CAV1,CAV3,DLG1,DMD,DSP,FLNA,GATA4,GSTO1,HCN4,NOS1AP,P2RX4,PDE4B,PDE4D,PDE5A,PRKACA,RYR2,SCN5A,SLC8A3,TMEM38A
GO:0060402	calcium ion transport into cytosol	43	2.13222	8.09449e-07	3.76394e-05	ADRA1A,ANK2,ATG5,ATP1A2,CACNA1C,CACNA2D1,CALM1,CALM2,CALM3,CAMK2D,CAPN3,CAV1,CHD7,CYBA,DIAPH1,DMD,DRD1,DRD2,FYN,GRIN1,GSTO1,ITPR1,ITPR2,JPH3,LCK,MCOLN1,MYO5A,P2RX2,P2RX4,PDE4D,PKD2,PLCE1,PRKACA,RYR2,RYR3,SLC8A3,TMEM38A,TRPA1,TRPC3,TRPM1,TRPM2,TRPV5,TRPV6
GO:0036158	outer dynein arm assembly	11	5.06949	8.46288e-07	3.90565e-05	ARMC4,CCDC151,CCDC63,DNAH5,DNAH8,DNAI1,DNAI2,DNAL1,LRRC6,LRRC61,ZMYND10
GO:0015844	monoamine transport	29	2.5245	1.24266e-06	5.69211e-05	ABAT,ACTB,ADRA2A,CHRNA4,CHRNA6,DRD1,DRD2,GHSR,HTR1B,KCNA2,NISCH,NPY2R,PARK7,PICK1,PINK1,SLC18A2,SLC6A2,SLC6A3,SLC6A4,STX1A,SYT1,SYT11,SYT12,SYT15,SYT17,SYT2,SYT6,SYT7,SYT9
GO:0002181	cytoplasmic translation	31	2.42875	1.38628e-06	6.30297e-05	CNBP,DPH3,EEF2,EIF2S2,EIF3A,EIF3C,EIF3G,EIF4A2,EIF4H,EIF5,ETF1,RBM4,RPL10A,RPL13A,RPL15,RPL19,RPL24,RPL30,RPL31,RPL35A,RPL36,RPL36A,RPL6,RPLP0,RPLP1,RPS23,RPS26,RPS28,RPSA,RWDD1,UNK
GO:0006941	striated muscle contraction	46	2.03613	1.40321e-06	6.33302e-05	ADRA1A,ALDOA,ANK2,ATP1A1,ATP1A2,ATP1B1,ATP2A1,ATP2A2,CACNA1C,CACNA1D,CACNA2D1,CACNB2,CALM1,CALM2,CALM3,CAMK2D,CAV1,CAV3,DLG1,DMD,DSP,DTNA,EEF2,FLNA,GATA4,GSTO1,HCN4,KCNN2,MYH6,MYL1,NOS1AP,P2RX4,PDE4B,PDE4D,PDE5A,PGAM2,PRKACA,RYR2,SCN5A,SLC8A3,STAC3,TMEM38A,TNNI2,TNNT2,TPM1,TTN
GO:0050805	negative regulation of synaptic transmission	25	2.72037	1.41579e-06	6.34315e-05	ACHE,ARF1,BCHE,CELF4,DRD1,DRD2,GRIA1,GRID2IP,GRIK2,GRIK3,HTR1B,LRRK2,MAPT,NF1,NPY2R,PICK1,PLK2,PPP1R9A,PTEN,RAP1B,SLC24A2,SLC30A1,SLC6A1,SLC6A4,SYT11
GO:0033157	regulation of intracellular protein transport	59	1.84898	1.63916e-06	7.2907e-05	ANK3,ARHGAP44,ATG13,B3GAT3,BAP1,BCAP31,BRSK2,CASP8,CD81,CDK5R1,CEP290,CHRM1,CIB1,FBXW7,FERMT1,FIS1,FLNA,FYN,FZD5,GLI3,GSK3A,HPCA,KIF5B,LCP1,LRRK2,MAPK1,MAPK14,NF1,NUCB1,OAZ1,PAK1,PARK7,PCM1,PINK1,PPM1A,PPP1R13B,PPP3R1,PRKACA,PSEN1,PTPN11,RAC2,RIOK2,RNF31,SAR1A,SH3GLB1,STOM,SUFU,TCTEX1D2,TM9SF4,TMEM30A,TMEM30B,TXN,UBE2D3,UBE2J2,VAMP2,YWHAB,YWHAE,YWHAZ,ZFAND1
GO:0001738	morphogenesis of a polarized epithelium	39	2.16703	1.66847e-06	7.36372e-05	AHI1,ANKRD6,AP2A2,AP2B1,AP2S1,BRSK2,CDC42,CELSR1,CELSR2,CELSR3,CLTC,FOXF2,FZD1,FZD4,FZD5,GPC4,LAMA1,MKS1,PSMA1,PSMA3,PSMA6,PSMB4,PSMB7,PSMC5,PSMD10,PTK7,RAB10,RAC1,RHOA,ROR1,RPGRIP1L,RYK,SFRP2,SH3BP1,SLC9A3R1,TRAF3IP1,WNT1,WNT5A,WNT9B
GO:0007389	pattern specification process	92	1.61612	1.67994e-06	7.36372e-05	ABI1,AHI1,APC,ARL13B,ARL6,ARMC4,BBS5,BMI1,C9orf116,CCDC151,CCDC39,CCDC40,CDON,CDX2,CELSR1,CELSR2,CTNNB1,DCHS1,DLL1,DMRT2,DMRTA2,DNAH5,DNAI1,DNAI2,DSCAML1,EMX2,EP300,EYA1,FBXL15,FKBP8,FOXA2,FOXC1,FOXJ1,FZD5,GAS8,GATA4,GLI2,GLI3,HELT,HES1,HEY2,HEYL,HIPK2,HOXA10,HOXB1,HOXC6,HOXD3,IFT122,IFT172,IFT74,ISL1,KIF3B,LBX1,LHX3,LRRC6,MEOX1,MIB1,MKS1,MNS1,MYF6,NKX2-1,NKX2-2,NKX6-1,NOG,NOTCH1,OFD1,PAX6,PBX3,P…
GO:0006835	dicarboxylic acid transport	30	2.44833	1.69157e-06	7.36372e-05	ABAT,ARL6IP5,ATP1A2,AVP,GIPC1,GLS,GRM2,GRM7,KMO,NF1,PPFIA1,PSEN1,SLC17A6,SLC17A8,SLC1A2,SLC1A3,SLC22A6,SLC25A10,SLC25A11,SLC25A14,SLC25A21,SLC25A30,SLC26A4,SLC26A5,SLC46A1,SLC7A11,SNAP25,STX1A,SYT1,VAMP2
GO:0018107	peptidyl-threonine phosphorylation	36	2.23847	1.80367e-06	7.79642e-05	AKT1,AXIN1,CALM1,CALM2,CALM3,CAMK2D,CDC42BPA,CDK5R1,CSNK1A1,CSNK1D,CSNK2A1,CSNK2B,DGKQ,DYRK1B,DYRK2,DYRK4,GSK3A,HIPK2,LRRK2,MAP2K1,MAP3K12,MAPK1,MARK2,NLK,OXSR1,PARD3,PRKACA,PRKCB,ROCK2,SPHK1,SPRED2,TNKS,TRIM6,TRPC5,UBE2K,WNT5A
GO:0022604	regulation of cell morphogenesis	98	1.58636	1.84947e-06	7.93851e-05	ACTR2,ALDOA,ANXA7,ARHGAP18,ARHGAP44,ARHGDIA,ARPC2,BARHL2,BRSK2,CALR,CAPZB,CDC42,CDK5R1,CFDP1,CFL1,CHRNA3,CIB1,CORO1B,CPNE9,CRABP2,CUX1,CYFIP1,DBNL,DIAPH1,DLG1,DNMBP,DOCK5,EEF2K,EPB41L3,EPS8,FGA,FGD4,FGG,FLNA,FMNL1,FMNL3,FN1,FSTL4,FYN,FZD4,GNA13,GRIN1,HCK,HEXB,IFRD1,LIMD1,LIMS2,LRRK2,MACF1,MAP2K1,MAPT,MARK2,MKLN1,NEDD4,NGFR,NKX6-1,NR2E1,NTN1,PAK1,POU4F2,PPP1R9A,PPP3CA,PREX1,PSEN1,PTEN,PTPRD,RAB21,…
GO:1903115	regulation of actin filament-based movement	19	3.1672	1.89261e-06	8.01722e-05	ANK2,ATP1A1,ATP1A2,ATP2A1,ATP2A2,CACNA1C,CAMK2D,CAV1,CAV3,DLG1,DSP,FLNA,GATA4,HCN4,NOS1AP,PDE4B,PDE4D,RYR2,SCN5A
GO:1903779	regulation of cardiac conduction	25	2.6831	1.89394e-06	8.01722e-05	ANK2,ATP1A1,ATP1A2,ATP1B1,ATP2A1,ATP2A2,ATP2B1,ATP2B2,ATP2B3,CALM1,CALM2,CALM3,CAMK2D,CAV1,FLNA,ITPR1,ITPR2,NPR1,NPR2,PDE4D,PRKACA,RYR2,RYR3,SLC8A3,TMEM65
GO:2000300	regulation of synaptic vesicle exocytosis	26	2.61155	2.12656e-06	8.94029e-05	ADCY1,ADRA1A,APBA2,ATP2A2,CACNA1D,CACNB2,CALM3,CASK,CHRNA4,CHRNA6,CHRNB3,DRD1,DRD2,FBXL20,GIPC1,HTR1B,LRRK2,NAPA,NAPB,PRKCB,RAP1B,STX1A,SYN1,SYT1,SYT9,VAMP1
GO:0042133	neurotransmitter metabolic process	41	2.09948	2.22496e-06	9.27692e-05	AASDH,ABAT,ACHE,AKT1,ALDH5A1,ALDH7A1,BCHE,BHMT,CAV1,CPS1,DAGLA,DDC,DPYD,DPYS,GAD1,GCAT,GCH1,GCHFR,GLDC,KHSRP,LRTOMT,MAOA,MOXD1,NAALAD2,NOS1AP,P2RX4,PAH,PKD2,POR,RAC1,ROCK2,SHMT2,SLC1A3,SLC22A2,SLC5A7,SLC6A3,SLC6A4,SPR,TPH1,TSPO,UPB1
GO:0140056	organelle localization by membrane tethering	44	2.03979	2.23686e-06	9.27692e-05	AHI1,B9D1,B9D2,CENPJ,CEP135,CEP164,CEP290,CEP78,CEP89,CETN2,CSNK1D,CTBP2,DYNLL1,IQCB1,MAPRE1,MKS1,NINL,NPHP1,NPHP4,ODF2,OFD1,PCM1,PPP2R1A,PRKACA,PRKAR2B,RAB10,RAB3C,RPGRIP1L,SDCCAG8,SNAP25,SSNA1,STX12,STX1A,SYT1,TCTN1,TCTN2,TCTN3,TMEM216,TMEM67,TUBB,VAMP3,VPS33A,YKT6,YWHAE
GO:2001257	regulation of cation channel activity	46	2.00219	2.3151e-06	9.50869e-05	AHNAK,ANK2,ANK3,CACNA2D1,CACNB2,CALM1,CALM2,CALM3,CAMK2D,CAV1,CTSS,DAPK1,DLG1,DMD,DRD2,GALR2,GEM,GNB5,GRIA1,GRIA2,GRIA3,GRIA4,GRIN1,GSTO1,HPCA,JPH3,KCNA1,KCNC1,KCNC2,KCNIP2,KIF5B,LRRC55,MYO5A,NETO1,NOS1AP,PDE4B,PDE4D,PINK1,PKD2,PRKACA,RASGRF1,RRAD,SLMAP,STAC3,STOM,VAMP2
GO:0072001	renal system development	66	1.7648	2.32373e-06	9.50869e-05	ACE,ADAMTS1,ADAMTS16,AHI1,AKR1B1,AQP11,ARL3,C1GALT1,CASP9,CAT,CEP290,COL4A1,CTNNB1,DCHS1,DCN,DLG1,DLL1,EFNB2,EGR1,EMX2,EYA1,FAT4,FBN1,FOXC1,FOXJ1,GATA3,GCNT1,GLI2,GLI3,HES1,HEYL,HPGD,IFT88,JMJD6,KIF26B,KIRREL3,KLHL3,LRRK2,MME,MTSS1,NF1,NFIA,NID1,NIPBL,NOG,NOTCH1,NPHS1,NUP107,OVOL1,PKD2,PLCE1,PRKX,PROM1,RPGRIP1L,SGPL1,SIM1,SIX1,SLIT2,SMAD6,SULF1,TRAF3IP1,WNT1,WNT2B,WNT5A,WNT9B,YAP1
GO:0086065	cell communication involved in cardiac conduction	21	2.938	2.35746e-06	9.58283e-05	ANK2,ATP1A1,ATP1A2,ATP1B1,CACNA1C,CACNA1D,CACNA2D1,CACNB2,CALM1,CALM2,CALM3,CAMK2D,CAV1,DSP,FLNA,HCN4,KCNN2,PDE4D,PRKACA,RYR2,SCN5A
GO:0086001	cardiac muscle cell action potential	25	2.64685	2.51595e-06	0.000101598	ANK2,ANK3,ATP1A1,ATP1A2,ATP1B1,ATP2A2,CACNA1C,CACNA1D,CACNA2D1,CACNB2,CAMK2D,CAV1,CAV3,DLG1,DMD,DSP,FLNA,HCN4,KCNIP2,KCNN2,NOS1AP,RYR2,SCN5A,SLMAP,YWHAE
GO:0048562	embryonic organ morphogenesis	65	1.76824	2.57707e-06	0.000103386	AHI1,ARL13B,BBS5,CCDC39,CCDC40,CELSR1,CEP290,CHD7,CHRNA10,CHRNA9,COL11A1,CTNNB1,DLG1,DLL1,DLX6,DSCAML1,EYA1,FBN1,FBN2,FOXF2,FZD5,GATA3,GATA4,GLI2,GLI3,GNAS,HES1,HIPK2,HOXA1,HOXB1,HOXD3,IFT172,INSIG2,LBX1,MAPK1,MIB1,MTHFD1,MYO7A,NIPBL,NOG,NOTCH1,NR4A3,NTN1,PAX6,PDZD7,PKD2,PSEN1,PTK7,RBPMS2,RYR2,SIX1,SLC39A1,SLC9A3R1,SOD1,STRC,SUFU,TBX2,TCF7,USH1G,WDR19,WNT1,WNT5A,WNT9A,WNT9B,YAP1
GO:0051188	cofactor biosynthetic process	55	1.8654	2.73451e-06	0.00010899	ACACA,ACSL1,ACSL4,ACSS1,CNDP2,COQ3,COQ5,CYBA,DLAT,DLD,ELOVL4,ELOVL7,FPGS,FYN,GCDH,GCH1,GCLM,GGT1,GGT7,GPHN,GSS,GSTZ1,HAAO,IBA57,IDH2,ISCA2,ISCU,KMO,KYNU,MAT2A,MMAA,MMADHC,MOCOS,MOCS2,MTHFD1,NDUFA9,NFU1,NMNAT1,PANK1,PANK4,PCBD1,PCBD2,PDHA2,PDPR,PPCDC,PPT1,PSAT1,SLC11A2,SLC22A13,SLC5A8,SLC7A11,SOD1,SPR,TECR,TSPO
GO:0014046	dopamine secretion	17	3.32973	2.88168e-06	0.000113383	ABAT,CHRNA4,CHRNA6,DRD2,HTR1B,KCNA2,NPY2R,PINK1,SYT1,SYT11,SYT12,SYT15,SYT17,SYT2,SYT6,SYT7,SYT9
GO:0014059	regulation of dopamine secretion	17	3.32973	2.88168e-06	0.000113383	ABAT,CHRNA4,CHRNA6,DRD2,HTR1B,KCNA2,NPY2R,PINK1,SYT1,SYT11,SYT12,SYT15,SYT17,SYT2,SYT6,SYT7,SYT9
GO:0072659	protein localization to plasma membrane	60	1.808	2.91566e-06	0.000113989	ACTB,AKT1,ANK1,ANK2,ANK3,ARF6,ARHGAP44,ARL6,ATP1B1,BBS2,BCL2L1,BSG,C16orf70,CACNB2,CAV3,CD81,CIB1,CLTC,DCHS1,DLG1,EPB41L3,FAM126B,FLNA,FLOT1,FLOT2,GOLPH3,GOPC,GPR158,KCNIP3,KCNIP4,KIF5B,LRRC15,MACF1,MYO5A,NFASC,PACSIN1,PIGW,PKDCC,PPFIA1,PPP2R5A,PRKCZ,PRKG2,RAB10,RAB26,RAB3C,RDX,RHOG,RILPL1,ROCK2,SLC9A3R1,SLMAP,SPTBN1,SQSTM1,STAC3,TMBIM1,TSPAN5,VAMP2,VAMP3,VIL1,ZDHHC22
GO:0021915	neural tube development	42	2.0566	3.00153e-06	0.000116604	ARL13B,CASP3,CELSR1,CFL1,DCHS1,FERD3L,FKBP8,FZD1,GLI2,GLI3,HES1,IFT122,IFT172,LMO4,MIB1,MKS1,MTHFD1,NF1,NOG,NOTCH1,PAX6,PKD2,PRKACA,PRKACB,PSEN1,PTK7,RALA,RPGRIP1L,RPS7,SFRP2,SKI,SSBP3,STK3,SUFU,TCF7,TCTN1,TMEM107,TRAF3IP1,TRAF6,WDR19,WNT1,WNT5A
GO:0018210	peptidyl-threonine modification	37	2.1633	3.18757e-06	0.000123052	AKT1,AXIN1,CALM1,CALM2,CALM3,CAMK2D,CDC42BPA,CDK5R1,CSNK1A1,CSNK1D,CSNK2A1,CSNK2B,DGKQ,DYRK1B,DYRK2,DYRK4,GALNT1,GSK3A,HIPK2,LRRK2,MAP2K1,MAP3K12,MAPK1,MARK2,NLK,OXSR1,PARD3,PRKACA,PRKCB,ROCK2,SPHK1,SPRED2,TNKS,TRIM6,TRPC5,UBE2K,WNT5A
GO:0006732	coenzyme metabolic process	59	1.81273	3.21866e-06	0.000123476	AASS,ACACA,ACBD6,ACSF2,ACSL1,ACSL4,ACSS1,AHCY,AHCYL2,COQ3,COQ5,CYB5A,DLAT,DLD,ELOVL4,ELOVL7,FPGS,FTCD,GCDH,GCH1,GPHN,GSTO1,GSTZ1,HAAO,HMGCS1,IDH2,KMO,KYNU,MAT2A,MCEE,MMADHC,MOCOS,MOCS2,MTHFD1,NDUFA9,NMNAT1,PANK1,PANK4,PC,PCBD1,PCBD2,PCCA,PCCB,PDHA2,PDPR,PPCDC,PPT1,SHMT2,SLC22A13,SLC23A1,SLC2A1,SLC2A3,SLC46A1,SLC5A8,SPR,SUCLG1,TDO2,TECR,VCP
GO:0060491	regulation of cell projection assembly	45	1.99186	3.44439e-06	0.000129975	ADAMTS16,AGRN,APC,ARF6,ARHGAP44,ARPC2,ATG5,CAPZB,CAV1,CCDC151,CDC42,CDKL1,CENPJ,CEP120,CEP135,CROCC,CYFIP1,DCDC2,DYNLL1,EPS8,EPS8L1,EPS8L2,FSCN1,IFT88,MAP4,MNS1,PLD1,PPP1R9A,RAC1,RAC2,RALA,RDX,RHOG,RP1,SDCCAG8,SLIT2,SRC,TBC1D30,TCTEX1D2,TRPM2,TWF2,WNT1,WRAP73,ZMYND10,ZMYND8
GO:0006858	extracellular transport	14	3.78225	3.47277e-06	0.000129975	ARRDC1,CCDC39,CCDC40,DNAH1,DNAH5,GAS8,KIF27,LRRC6,NME5,OFD1,ROPN1L,SPAG17,STK36,TTLL1
GO:0010644	cell communication by electrical coupling	14	3.78225	3.47277e-06	0.000129975	ANK3,ATP1A1,ATP1A2,ATP1B1,CACNA1C,CALM1,CALM2,CALM3,CAMK2D,CAV1,KCNA1,PDE4D,PRKACA,RYR2
GO:0010882	regulation of cardiac muscle contraction by calcium ion signaling	14	3.78225	3.47277e-06	0.000129975	ANK2,ATP1A2,ATP1B1,ATP2A2,CACNA1C,CALM1,CALM2,CALM3,CAMK2D,DMD,GSTO1,PRKACA,RYR2,TMEM38A
GO:0016358	dendrite development	55	1.84938	3.6143e-06	0.000134452	ABI1,ACSL4,ACTR2,ARF1,ARF6,ARHGAP44,CDC42,CDK5R1,CELSR2,CFL1,CHRNA3,CHRNA7,CSMD3,CTNNA2,CTNND2,CUX1,CYFIP1,DAB2IP,DBNL,DCDC2,DCLK1,DYNLT1,EEF2K,FSTL4,FYN,GRIN1,GSK3A,HDAC2,HPRT1,KIDINS220,LLPH,LRRK2,MARK1,NEDD4,NR2E1,NTN1,PACSIN1,PLK2,PPP1R9A,PPP3CA,PREX1,PRKG1,PSEN1,PTEN,PTPRD,RAB21,RHOA,SDC2,SEZ6,SLC11A2,SLC12A5,SLC9A6,TAOK2,TRPC5,ZMYND8
GO:0003231	cardiac ventricle development	36	2.1696	4.00229e-06	0.000147988	AP2B1,CHD7,COL11A1,CPE,DCTN5,DSP,FOXC1,FZD1,GATA3,GATA4,GSK3A,HES1,HEY2,HEYL,ISL1,LMO4,LTBP1,MYH6,NOG,NOTCH1,NPY2R,PDE2A,PRDM1,PTK7,ROBO1,RYR2,SCN5A,SFRP2,SLIT2,SMAD6,SUFU,TMEM65,TNNT2,TPM1,WNT5A,XIRP2
GO:0022406	membrane docking	45	1.98067	4.0477e-06	0.000148771	AHI1,B9D1,B9D2,CENPJ,CEP135,CEP164,CEP290,CEP78,CEP89,CETN2,CSNK1D,CTBP2,DYNLL1,IQCB1,MAPRE1,MKS1,NINL,NPHP1,NPHP4,ODF2,OFD1,PCM1,PPP2R1A,PRKACA,PRKAR2B,RAB10,RAB3C,RAB7A,RPGRIP1L,SDCCAG8,SNAP25,SSNA1,STX12,STX1A,SYT1,TCTN1,TCTN2,TCTN3,TMEM216,TMEM67,TUBB,VAMP3,VPS33A,YKT6,YWHAE
GO:0045185	maintenance of protein location	28	2.43745	4.08843e-06	0.000149374	AKT1,ANK3,CAV1,FBN1,FBN2,FLNA,GOLPH3,GOPC,HK1,HK2,HSPA5,KDELR1,LTBP1,MXI1,PARK7,PFN4,PINK1,PKD2,PSMD10,SKP1,SUFU,SYNE1,TONSL,TSPO,TWF2,TXN,VPS13C,YWHAB
GO:0060828	regulation of canonical Wnt signaling pathway	64	1.75321	4.14019e-06	0.00015037	ANKRD6,APC,ARNTL,AXIN1,BIRC8,BTRC,CAV1,CSNK1A1,CSNK1D,CTDNEP1,CTNNB1,CTNND2,DAB2IP,EGR1,FERMT1,FZD1,GLI3,GSK3A,INVS,ISL1,KLHL12,KREMEN1,KREMEN2,LGR6,LIMD1,LRRK1,LRRK2,MAPK14,MKS1,NOG,NOTCH1,NPHP4,PPM1A,PPP1CA,PSEN1,PSMA1,PSMA3,PSMA6,PSMB4,PSMB7,PSMC5,PSMD10,PTK7,RBMS3,RBX1,RUVBL1,RUVBL2,SEMA5A,SFRP2,SFRP5,SLC9A3R1,SNAI2,SOX2,SRC,STK3,TLE1,TLE3,TNKS,TNKS2,TNN,VCP,WNT5A,XIAP,YAP1
GO:0043266	regulation of potassium ion transport	31	2.31309	4.35901e-06	0.000157386	ADRA2A,ANK2,ANK3,ATP1B1,CACNA1D,CAV1,CAV3,CD63,DLG1,DRD1,DRD2,FLNA,GALR2,KCNA1,KCNC1,KCNC2,KCNIP1,KCNIP2,KCNIP3,KCNIP4,KCNN2,KIF5B,LRRC55,NEDD4,NETO1,NOS1AP,OXSR1,PTEN,RGS4,VAMP2,YWHAE
GO:0051961	negative regulation of nervous system development	69	1.71073	4.39535e-06	0.00015777	ARF6,ARHGDIA,CALR,CDK5R1,CIB1,CRMP1,CTNNB1,DICER1,DLL1,DYNLT1,EFNB2,FKBP4,FSTL4,GFI1,GLI3,GSK3A,HDAC2,HES1,HMG20A,IDH2,IFRD1,IFT122,ISL1,KREMEN1,LBX1,LMX1A,LRIG2,LRRK2,LSM1,MIB1,MYLIP,NF1,NGFR,NKX2-2,NKX6-1,NOG,NOTCH1,NR2E1,NTN1,PAX6,PCM1,PHOX2B,PLK2,POU4F2,PPP3CA,PRKACA,PRKACB,PSEN1,PTEN,RHOA,RNF10,RTN4,RTN4R,RYK,SEMA4B,SEMA5A,SEMA5B,SKI,SLC6A4,SLIT1,SLIT2,SOX2,SUFU,TNN,TRAF3IP1,TRPC5,TSPO,VAX1,…
GO:0050806	positive regulation of synaptic transmission	43	2.0053	4.67232e-06	0.000165894	ABAT,ADCY1,ADRA1A,CA7,CACNA1D,CACNB2,CALB2,CHRNA7,CLSTN2,DRD1,DRD2,FLOT1,GLUL,GRIK2,GRIN1,KIF5B,KMO,LAMA2,MAPK1,MME,MPP2,NETO1,NF1,NR2E1,NRXN1,PINK1,PLK2,PPP1R9A,PRKCZ,PTEN,RGS4,SCGN,SLC1A3,SLC24A2,SLC8A3,SNAP25,SQSTM1,STX1A,SYT1,SYT12,SYT9,TACR2,VAMP2
GO:0005996	monosaccharide metabolic process	64	1.7471	4.67575e-06	0.000165894	AKR1B1,AKT1,ALDH5A1,ALDOA,ALDOC,B4GALT1,CLK2,COX11,CPT1A,CYB5A,DCXR,DDB1,DGKQ,DHDH,DLAT,DUSP12,DYRK2,ENO1,EP300,FBP1,FGGY,FOXA2,FUT5,GALE,GLB1,GOT2,GPD2,GSK3A,GSTO1,H6PD,HK1,HK2,INPPL1,IRS1,MAN2A2,MAN2B1,MAPK14,MDH2,MPI,NISCH,NKX1-1,NPY1R,OMA1,ONECUT1,PC,PCK1,PCK2,PDHA2,PGAM2,PHKG2,PPP1CA,PPP1R3D,RBKS,SLC23A1,SLC25A10,SLC25A11,SLC2A1,SLC2A3,SORD,SRC,TALDO1,TKT,TPI1,XYLB
GO:0003351	epithelial cilium movement involved in extracellular fluid movement	13	3.91733	4.75124e-06	0.000167604	CCDC39,CCDC40,DNAH1,DNAH5,GAS8,KIF27,LRRC6,NME5,OFD1,ROPN1L,SPAG17,STK36,TTLL1
GO:0070252	actin-mediated cell contraction	34	2.20148	5.17438e-06	0.000181488	ANK2,ATP1A1,ATP1A2,ATP2A1,ATP2A2,CACNA1C,CACNA1D,CACNA2D1,CACNB2,CAMK2D,CAV1,CAV3,DLG1,DMD,DSP,FLNA,GATA4,HCN4,KCNN2,MYH2,MYH6,MYL1,MYL6B,NOS1AP,PDE4B,PDE4D,RYR2,SCN5A,TNNI2,TNNT2,TPM1,TPM4,TTN,VIL1
GO:2001023	regulation of response to drug	31	2.29127	5.41539e-06	0.000188862	ABAT,ARG1,ARL6IP5,ATP1A2,CHRNA3,CHRNA4,CHRNA6,DRD1,DRD2,HTR1B,KCNA2,LRRK2,NPY2R,NR4A3,PARK7,PINK1,PSAP,PSEN1,PTPN11,RGS4,SYT1,SYT11,SYT12,SYT15,SYT17,SYT2,SYT6,SYT7,SYT9,TACR2,TXN
GO:0030705	cytoskeleton-dependent intracellular transport	45	1.95867	5.55868e-06	0.000192764	AP3D1,AP3M1,ARL3,ARL8B,CCDC88C,CDC42,CLUAP1,DST,DYNC1I1,DYNLL1,DYNLL2,DYNLRB1,DYNLRB2,FLOT2,HSPA8,IFT122,IFT172,IFT46,IFT74,IFT80,IFT81,IFT88,KIF1B,KIF3A,KIF3B,KIF5B,KIFAP3,MAPT,MYO5A,NEFH,PCM1,PRKCZ,RAB1A,RAB21,RAB6A,RPGR,SOD1,SSNA1,TCTEX1D2,TRAF3IP1,TTC30B,TUB,TUBA1C,TUBB,WDR19
GO:0006401	RNA catabolic process	82	1.61824	5.75057e-06	0.000198298	AKT1,CNOT6,DHX34,ETF1,HSPA8,KHSRP,LARP1,LIN28B,LSM1,MAPK14,MAPKAPK2,MRTO4,PABPC1,PABPC4,PAN3,PELO,PPP2CA,PPP2R1A,PSMA1,PSMA3,PSMA6,PSMB4,PSMB7,PSMC5,PSMD10,PUM2,RBM10,RBM38,RBM8A,RNASET2,ROCK2,RPL10,RPL10A,RPL12,RPL13,RPL13A,RPL15,RPL19,RPL22,RPL23,RPL24,RPL27,RPL27A,RPL28,RPL3,RPL30,RPL31,RPL34,RPL35,RPL35A,RPL36,RPL36A,RPL37,RPL5,RPL6,RPLP0,RPLP1,RPLP2,RPS10,RPS11,RPS12,RPS13,RPS15,RPS15A,RPS17…
GO:0051258	protein polymerization	63	1.74411	5.86326e-06	0.000201054	ACTR2,ADD1,ANKRD53,ARF1,ARF6,ARFGEF1,ARHGAP18,ARL6,ARPC1A,ARPC2,ARPC3,ARPC5,AVIL,CAPZA2,CAPZB,CAV3,CDK5R1,CENPJ,CHMP2A,CLIP1,CORO1B,CORO7,COTL1,CSNK1D,CTNNA2,CYFIP1,DBNL,DIAPH1,DLG1,EML2,EPS8,FGA,FGG,FKBP4,GMFG,GPX4,GRB2,HCK,JMY,MAPRE1,MAPT,MX2,NPHS1,PAK1,PFN4,PICK1,PINK1,PPP1R9A,PREX1,RAC1,RANBP9,RDX,RHOA,SLIT2,SPTBN1,TMOD3,TPPP,TPPP3,TRIM6,TWF2,UBE2K,VDAC2,VIL1
GO:0120032	regulation of plasma membrane bounded cell projection assembly	44	1.96986	6.00283e-06	0.000204696	ADAMTS16,AGRN,APC,ARF6,ARHGAP44,ARPC2,ATG5,CAPZB,CAV1,CCDC151,CDC42,CDKL1,CENPJ,CEP120,CEP135,CROCC,CYFIP1,DCDC2,DYNLL1,EPS8,EPS8L1,EPS8L2,FSCN1,IFT88,MAP4,MNS1,PLD1,PPP1R9A,RAC1,RAC2,RALA,RDX,RHOG,RP1,SDCCAG8,SLIT2,TBC1D30,TCTEX1D2,TRPM2,TWF2,WNT1,WRAP73,ZMYND10,ZMYND8
GO:0035088	establishment or maintenance of apical/basal cell polarity	18	3.06574	6.10289e-06	0.000205822	ANK1,CDC42,CDX2,CLIC4,DLG1,FAT1,FOXJ1,FSCN1,LAMA1,LIN7C,MARK2,PARD3,PDCD6IP,PTK7,RHOA,SH3BP1,SLC9A3R1,WNT5A
GO:0061245	establishment or maintenance of bipolar cell polarity	18	3.06574	6.10289e-06	0.000205822	ANK1,CDC42,CDX2,CLIC4,DLG1,FAT1,FOXJ1,FSCN1,LAMA1,LIN7C,MARK2,PARD3,PDCD6IP,PTK7,RHOA,SH3BP1,SLC9A3R1,WNT5A
GO:0046394	carboxylic acid biosynthetic process	75	1.65521	6.13795e-06	0.000205873	AASS,ABAT,ACACA,ACADL,ACADVL,ACSS1,ADIPOR2,ALDH18A1,ALDH8A1,ALOX12B,AVP,BHMT,CBR1,CBS,CDO1,CH25H,CLTC,CPS1,CRABP2,CYP2C8,CYP7A1,DCN,DPYD,ELOVL4,ELOVL7,FADS2,FPGS,GAD1,GCH1,GGT1,GGT7,GLS,GLUD1,GLUL,GOT2,GPT2,GPX4,HAAO,HOGA1,HPGD,HPGDS,INSIG2,KMO,KYNU,LTA4H,MGLL,MGST3,MTAP,MTHFD1,MYO5A,NAALAD2,NAGS,NCAN,NDUFAB1,NR1H3,OAT,OSBPL1A,OTC,PAH,PARK7,PRKAA2,PRKAB2,PRKAG1,PSAT1,PSPH,PTGES2,PYCR2,QKI,SERINC3…
GO:0044458	motile cilium assembly	12	4.08765	6.29018e-06	0.000207732	BBS5,CCDC39,CCDC40,CENPJ,DYNLL1,E2F4,FOXJ1,LRRC6,MKS1,RSPH9,SPATA6,ZMYND10
GO:0060294	cilium movement involved in cell motility	12	4.08765	6.29018e-06	0.000207732	BBS2,DNAH1,GAS8,RSPH4A,RSPH6A,RSPH9,TEKT1,TEKT2,TEKT3,TEKT4,TTLL1,WDR63
GO:0016601	Rac protein signal transduction	15	3.45647	6.32875e-06	0.000207732	ARF6,ARHGAP44,CYFIP1,DBNL,DYNLT1,EPS8,FARP2,HACE1,KRAS,NF1,NISCH,RAC1,RAC2,RASGRF1,RHOG
GO:0048665	neuron fate specification	15	3.45647	6.32875e-06	0.000207732	DLL1,DMRTA2,ESRP1,EYA1,GLI2,GLI3,ISL1,LBX1,LHX3,MNX1,NKX2-2,NKX6-1,PAX6,SIX1,SUFU
GO:0001822	kidney development	62	1.7473	6.51491e-06	0.000212705	ACE,ADAMTS1,ADAMTS16,AHI1,AKR1B1,AQP11,ARL3,C1GALT1,CASP9,CAT,CEP290,CTNNB1,DCHS1,DCN,DLG1,DLL1,EFNB2,EGR1,EYA1,FAT4,FBN1,FOXC1,FOXJ1,GATA3,GCNT1,GLI2,GLI3,HES1,HEYL,HPGD,IFT88,JMJD6,KIF26B,KIRREL3,KLHL3,LRRK2,MME,MTSS1,NF1,NID1,NIPBL,NOG,NOTCH1,NPHS1,NUP107,OVOL1,PKD2,PLCE1,PRKX,PROM1,RPGRIP1L,SGPL1,SIM1,SIX1,SLIT2,SMAD6,SULF1,TRAF3IP1,WNT1,WNT2B,WNT9B,YAP1
GO:0048193	Golgi vesicle transport	77	1.63932	6.7207e-06	0.000218263	ANK1,ANK2,ANK3,ANKRD28,AP3D1,ARCN1,ARF1,ARF3,ARFGAP1,ARL1,ARL3,BBS2,BCAP31,C16orf70,CAPZA2,CAPZB,CCDC93,CEP19,COG2,COG6,COPB1,COPB2,COPZ1,CORO7,CSNK1D,CUX1,DCTN5,DDHD2,DNAJC28,DYNC1I1,DYNC1LI2,DYNLL1,DYNLL2,EXOC8,F5,GABARAPL2,GOLPH3,GOPC,GRIA1,KDELR1,KIF16B,KIF26A,KIF3A,KIF3B,KIFAP3,KLHL12,KLHL20,LMAN2L,LRRK2,MACF1,MCFD2,MYO5A,NAPA,PDCD6,PEF1,PICK1,PKDCC,RAB10,RAB14,RAB19,RAB1A,RAB1B,RAB26,RAB43,…
GO:0016053	organic acid biosynthetic process	75	1.65056	6.8225e-06	0.000220403	AASS,ABAT,ACACA,ACADL,ACADVL,ACSS1,ADIPOR2,ALDH18A1,ALDH8A1,ALOX12B,AVP,BHMT,CBR1,CBS,CDO1,CH25H,CLTC,CPS1,CRABP2,CYP2C8,CYP7A1,DCN,DPYD,ELOVL4,ELOVL7,FADS2,FPGS,GAD1,GCH1,GGT1,GGT7,GLS,GLUD1,GLUL,GOT2,GPT2,GPX4,HAAO,HOGA1,HPGD,HPGDS,INSIG2,KMO,KYNU,LTA4H,MGLL,MGST3,MTAP,MTHFD1,MYO5A,NAALAD2,NAGS,NCAN,NDUFAB1,NR1H3,OAT,OSBPL1A,OTC,PAH,PARK7,PRKAA2,PRKAB2,PRKAG1,PSAT1,PSPH,PTGES2,PYCR2,QKI,SERINC3…
GO:0072503	cellular divalent inorganic cation homeostasis	97	1.54151	7.44293e-06	0.000238645	ADRA1A,ANK2,ANXA6,ANXA7,AP3D1,ATG5,ATP13A3,ATP1A2,ATP1B1,ATP2A1,ATP2A2,ATP2B1,ATP2B2,ATP2B3,AVP,BCAP31,BDKRB2,CACNA1C,CACNA1D,CACNA2D1,CACNB2,CALB2,CALM1,CALM2,CALM3,CALR,CAMK2D,CAPN3,CAV1,CAV3,CDH23,CHD7,CHRNA10,CHRNA7,CHRNA9,CYBA,DIAPH1,DMD,DRD1,DRD2,FIS1,FYN,GALR2,GCM2,GNA13,GRIA1,GRIK2,GRIN1,GRM5,GSTO1,HCRTR2,HEXB,HMGB1,HSP90B1,HTR1B,ITPR1,ITPR2,JPH3,KCNK3,LCK,MCOLN1,MYO5A,NPY2R,P2RX2,P2RX4,P…
GO:1903305	regulation of regulated secretory pathway	41	2.00763	7.46493e-06	0.000238645	ADCY1,ADRA1A,ADRA2A,APBA2,ARF1,ATP2A2,CACNA1D,CACNA1H,CACNB2,CALM3,CASK,CHRNA4,CHRNA6,CHRNB3,DRD1,DRD2,FBXL20,GIPC1,HTR1B,LRRK2,NAPA,NAPB,NOTCH1,PRKCB,RAB27A,RAC2,RAP1B,STX1A,SYN1,SYT1,SYT11,SYT12,SYT15,SYT17,SYT2,SYT6,SYT7,SYT9,TRPV6,UNC13D,VAMP1
GO:0003263	cardioblast proliferation	8	5.69794	8.02995e-06	0.000254061	CTNNB1,EYA1,HES1,ISL1,MKS1,NOTCH1,PIM1,SIX1
GO:0003264	regulation of cardioblast proliferation	8	5.69794	8.02995e-06	0.000254061	CTNNB1,EYA1,HES1,ISL1,MKS1,NOTCH1,PIM1,SIX1
GO:0030100	regulation of endocytosis	49	1.87268	8.34214e-06	0.000262585	AHI1,ANKRD13A,AP2B1,AP2S1,ARF1,ARF6,ARFGAP1,ARRB1,CALM3,CAV1,CAV3,CBL,CBLL1,CD151,CD2AP,CD63,DGKQ,DLL1,DNM1,DRD2,EEF2K,EFNB2,FLOT1,HNRNPK,HPCA,LRRK2,MIB1,MKLN1,NR1H3,PACSIN1,PACSIN2,PICK1,PPP3CA,PPT1,RAB21,RAB5B,RAC1,SDCBP,SH3GL2,SH3GL3,SNX12,SPHK1,SRC,STON2,SYT11,TNK2,UNC119,WNT5A,ZFYVE16
GO:0035722	interleukin-12-mediated signaling pathway	18	3.00051	8.71617e-06	0.000272959	ARF1,CDC42,CFL1,CNN2,GSTA2,GSTO1,HNRNPA2B1,LCP1,LMNB1,MTAP,P4HB,PDCD4,PITPNA,RALA,RAP1B,RPLP0,SOD1,TALDO1
GO:0010970	transport along microtubule	41	1.99516	8.79698e-06	0.000274091	AP3D1,AP3M1,ARL3,ARL8B,CDC42,CLUAP1,DST,DYNC1I1,DYNLL1,DYNLL2,DYNLRB1,DYNLRB2,FLOT2,HSPA8,IFT122,IFT172,IFT46,IFT74,IFT80,IFT81,IFT88,KIF1B,KIF3A,KIF3B,KIF5B,KIFAP3,MAPT,NEFH,PCM1,PRKCZ,RAB1A,RAB21,RAB6A,RPGR,SOD1,SSNA1,TCTEX1D2,TRAF3IP1,TTC30B,TUB,WDR19
GO:0009064	glutamine family amino acid metabolic process	24	2.54097	8.85276e-06	0.000274436	ADHFE1,ALDH18A1,ALDH5A1,ARG1,ATCAY,CPS1,FPGS,FTCD,GAD1,GCLM,GFPT2,GGT1,GLS,GLUD1,GLUL,GOT2,NAGS,OAT,OTC,PRODH2,PYCR2,SLC1A3,SLC7A11,TAT
GO:0071805	potassium ion transmembrane transport	51	1.84133	9.15174e-06	0.000282278	ANK2,ANK3,ATP1A1,ATP1A2,ATP1B1,CACNA1D,CAV1,CAV3,CD63,DLG1,FLNA,GALR2,HCN4,KCNA1,KCNA2,KCNC1,KCNC2,KCNH7,KCNIP1,KCNIP2,KCNIP3,KCNIP4,KCNK10,KCNK13,KCNK16,KCNK3,KCNK9,KCNMA1,KCNN2,KCNQ5,LRRC55,NALCN,NEDD4,NETO1,NOS1AP,OXSR1,PKD2,PKD2L1,PTEN,RGS4,SLC12A5,SLC1A3,SLC24A2,SLC24A4,SLC24A5,SLC9A6,SLC9A8,SNAP25,TMEM38A,VAMP2,YWHAE
GO:0006813	potassium ion transport	55	1.79544	9.21345e-06	0.000282761	ADRA2A,ANK2,ANK3,ATP1A1,ATP1A2,ATP1B1,CACNA1D,CAV1,CAV3,CD63,DLG1,DRD1,DRD2,FLNA,GALR2,HCN4,KCNA1,KCNA2,KCNC1,KCNC2,KCNH7,KCNIP1,KCNIP2,KCNIP3,KCNIP4,KCNK10,KCNK13,KCNK16,KCNK3,KCNK9,KCNMA1,KCNN2,KCNQ5,KIF5B,LRRC55,NALCN,NEDD4,NETO1,NOS1AP,OXSR1,PKD2,PKD2L1,PTEN,RGS4,SLC12A5,SLC1A3,SLC24A2,SLC24A4,SLC24A5,SLC9A6,SLC9A8,SNAP25,TMEM38A,VAMP2,YWHAE
GO:0017158	regulation of calcium ion-dependent exocytosis	17	3.09742	9.36818e-06	0.000286079	ADRA2A,ARF1,ATP2A2,CACNA1H,NOTCH1,RAP1B,STX1A,SYT1,SYT11,SYT12,SYT15,SYT17,SYT2,SYT6,SYT7,SYT9,TRPV6
GO:0097553	calcium ion transmembrane import into cytosol	37	2.07059	9.61711e-06	0.000290067	ANK2,ATG5,ATP1A2,CACNA1C,CACNA2D1,CALM1,CALM2,CALM3,CAMK2D,CAPN3,CHD7,CYBA,DIAPH1,DMD,DRD1,DRD2,FYN,GRIN1,GSTO1,ITPR1,ITPR2,JPH3,LCK,MCOLN1,MYO5A,PDE4D,PKD2,PLCE1,PRKACA,RYR2,RYR3,SLC8A3,TMEM38A,TRPA1,TRPM2,TRPV5,TRPV6
GO:0006749	glutathione metabolic process	20	2.79809	9.67244e-06	0.000290067	ALDH5A1,CNDP2,GCLM,GGT1,GGT7,GLO1,GLRX2,GPX4,GSR,GSS,GSTA2,GSTK1,GSTP1,GSTZ1,HPGDS,IDH1,MGST1,PARK7,SLC7A11,SOD1
GO:0060831	smoothened signaling pathway involved in dorsal/ventral neural tube patterning	9	5.03657	9.68779e-06	0.000290067	GLI2,GLI3,IFT122,MKS1,PRKACA,PRKACB,SUFU,TRAF3IP1,WDR19
GO:0099171	presynaptic modulation of chemical synaptic transmission	9	5.03657	9.68779e-06	0.000290067	CACNA1D,CACNB2,FBXL20,HTR1B,PRKCB,RAB26,RPL22,SYT1,SYT9
GO:0032388	positive regulation of intracellular transport	53	1.81326	9.86659e-06	0.000293986	ANK3,ARF1,ATG13,ATP2A1,B3GAT3,BAP1,BCAP31,CASP8,CD81,CDK5R1,CEP290,CHRM1,CIB1,FBXW7,FIS1,FLNA,FYN,FZD5,GLI3,GSK3A,HPCA,KIF5B,MAPK1,MAPK14,NEDD4,OAZ1,PAK1,PCM1,PINK1,PPM1A,PPP1R13B,PPP3R1,PRKACA,PSEN1,RAB21,RAC2,RBM26,RDX,RIOK2,RNF31,SAR1A,SH3GLB1,STOM,TM9SF4,TMEM30A,TMEM30B,UBE2D3,UBE2J2,VAMP2,YWHAB,YWHAE,YWHAZ,ZFAND1
GO:0001655	urogenital system development	70	1.6619	1.07095e-05	0.000317561	ACE,ADAMTS1,ADAMTS16,AHI1,AKR1B1,AQP11,ARL3,C1GALT1,CASP9,CAT,CEP290,COL4A1,CTNNB1,DCHS1,DCN,DLG1,DLL1,EFNB2,EGR1,EMX2,EYA1,FAT4,FBN1,FEM1B,FKBP4,FOXC1,FOXJ1,GATA3,GCNT1,GLI2,GLI3,HES1,HEYL,HPGD,IFT88,JMJD6,KIF26B,KIRREL3,KLHL3,LRRK2,MME,MTSS1,NF1,NFIA,NID1,NIPBL,NOG,NOTCH1,NPHS1,NUP107,OVOL1,PKD2,PLCE1,PRKX,PROM1,PSAP,PTEN,RPGRIP1L,SGPL1,SIM1,SIX1,SLIT2,SMAD6,SULF1,TRAF3IP1,WNT1,WNT2B,WNT5A,WNT9…
GO:0009108	coenzyme biosynthetic process	38	2.03916	1.07723e-05	0.000317885	ACACA,ACSL1,ACSL4,ACSS1,COQ3,COQ5,DLAT,DLD,ELOVL4,ELOVL7,FPGS,GCDH,GCH1,GPHN,GSTZ1,HAAO,IDH2,KMO,KYNU,MAT2A,MMADHC,MOCOS,MOCS2,MTHFD1,NDUFA9,NMNAT1,PANK1,PANK4,PCBD1,PCBD2,PDHA2,PDPR,PPCDC,PPT1,SLC22A13,SLC5A8,SPR,TECR
GO:0010881	regulation of cardiac muscle contraction by regulation of the release of sequestered calcium ion	12	3.91733	1.11178e-05	0.000323418	ANK2,ATP1A2,CACNA1C,CALM1,CALM2,CALM3,CAMK2D,DMD,GSTO1,PRKACA,RYR2,TMEM38A
GO:0021904	dorsal/ventral neural tube patterning	12	3.91733	1.11178e-05	0.000323418	FKBP8,GLI2,GLI3,IFT122,MKS1,PRKACA,PRKACB,PSEN1,SUFU,TCTN1,TRAF3IP1,WDR19
GO:0086064	cell communication by electrical coupling involved in cardiac conduction	12	3.91733	1.11178e-05	0.000323418	ATP1A1,ATP1A2,ATP1B1,CACNA1C,CALM1,CALM2,CALM3,CAMK2D,CAV1,PDE4D,PRKACA,RYR2
GO:0003007	heart morphogenesis	58	1.75448	1.11987e-05	0.000324233	ADAMTS1,AHI1,ARID2,ARL13B,BBS5,CAV3,CCDC39,CCDC40,CHD7,COL11A1,CPE,CTNNB1,DCHS1,DLL1,DSP,EYA1,FAT4,FOXC1,FZD1,GATA3,GATA4,GSK3A,HES1,HEY2,HEYL,IFT172,ISL1,LBX1,MIB1,MKS1,MYH6,NIPBL,NOG,NOTCH1,NPY1R,NPY2R,PDCD4,PIM1,PITX2,PKD2,PSEN1,ROBO1,RTN4,RYR2,SFRP2,SIX1,SLIT2,SMAD6,SNAI2,SUFU,TBX2,TNNT2,TPM1,TTN,WNT5A,XIRP2,YAP1,ZMIZ1
GO:1903169	regulation of calcium ion transmembrane transport	39	2.01021	1.19317e-05	0.000343836	ADRA2A,AHNAK,ANK2,ATG5,ATP1A2,ATP1B1,ATP2A1,CACNA1C,CACNA2D1,CACNB2,CALM1,CALM2,CALM3,CAMK2D,CAPN3,CAV3,CHD7,CYBA,DIAPH1,DMD,DRD1,DRD2,FYN,GEM,GNB5,GSTO1,HPCA,JPH3,MYO5A,NOS1AP,PDE4B,PDE4D,PKD2,PRKACA,RRAD,RYR2,STAC3,TMEM38A,YWHAE
GO:0010975	regulation of neuron projection development	97	1.52297	1.24935e-05	0.000358342	ACTR2,AKT1,ARF1,ARF6,ARHGAP44,ARHGDIA,AVIL,BARHL2,BRSK2,CDK5R1,CFL1,CHRNA3,CIB1,CPNE9,CRABP2,CRMP1,CSMD3,CTNNA2,CUX1,CYFIP1,DAB2IP,DBNL,DYNLT1,EEF2K,EFHC2,EFNB2,EP300,FBXO38,FKBP4,FN1,FSTL4,FYN,FZD1,FZD4,GATA3,GFI1,GRIN1,GRN,GSK3A,HDAC2,HSPA5,IFRD1,KIDINS220,KREMEN1,LLPH,LRIG2,LRRK2,MACF1,MAP2K1,MAPT,MARK1,MARK2,MYLIP,NEDD4,NEGR1,NGFR,NKX6-1,NR2E1,NTN1,PACSIN1,PAK1,PLK2,POU4F2,PPP1R9A,PPP3CA,PREX…
GO:0015800	acidic amino acid transport	22	2.61155	1.26747e-05	0.000361847	ABAT,ARL6IP5,ATP1A2,AVP,GIPC1,GLS,GRM2,GRM7,KMO,NF1,PPFIA1,PSEN1,SLC17A6,SLC17A8,SLC1A2,SLC1A3,SLC6A1,SLC7A11,SNAP25,STX1A,SYT1,VAMP2
GO:1901379	regulation of potassium ion transmembrane transport	27	2.3504	1.27986e-05	0.000363694	ANK2,ANK3,ATP1B1,CACNA1D,CAV1,CAV3,CD63,DLG1,FLNA,GALR2,KCNA1,KCNC1,KCNC2,KCNIP1,KCNIP2,KCNIP3,KCNIP4,KCNN2,LRRC55,NEDD4,NETO1,NOS1AP,OXSR1,PTEN,RGS4,VAMP2,YWHAE
GO:0021543	pallium development	42	1.94708	1.31388e-05	0.000371641	ATAT1,BBS2,CASP3,CDK5R1,CDON,CEP120,CNTNAP2,CTNNB1,DAB2IP,DMRTA2,DRD1,EFHC1,EMX2,FAT4,FLNA,GLI3,GNG12,GRIN1,HSD3B2,KCNA1,KIF5B,KIRREL3,LAMB1,LHX5,LMX1A,MFSD2A,NF1,NKX2-1,NR2E1,NR4A3,PAX6,PSEN1,PTEN,RHOA,ROBO1,RTN4,SLC2A1,SLIT2,TACC1,TACC3,XAB2,YWHAE
GO:0022900	electron transport chain	45	1.89548	1.37905e-05	0.000388285	ADH5,AKR1B1,ALDH2,ALDH5A1,AOX1,COX11,COX5A,COX7C,CYB5A,CYBA,D2HGDH,DHDH,DLD,GLDC,GLRX,GLRX2,GLRX5,GPD2,GSR,HAAO,ISCU,LOXL2,NDUFA10,NDUFA12,NDUFA5,NDUFA6,NDUFA8,NDUFA9,NDUFAB1,NDUFB10,NDUFB9,NDUFS1,NDUFS4,NDUFS7,PARK7,PINK1,POR,PTGES2,SDHA,SDHB,SDHC,SDHD,SURF1,TXNRD2,XDH
GO:0010880	regulation of release of sequestered calcium ion into cytosol by sarcoplasmic reticulum	14	3.42766	1.45163e-05	0.000406853	ANK2,ATP1A2,CACNA1C,CALM1,CALM2,CALM3,CAMK2D,CHD7,DMD,GSTO1,PDE4D,PRKACA,RYR2,TMEM38A
GO:0006855	drug transmembrane transport	24	2.4741	1.47355e-05	0.00041112	ABCC1,ARL6IP5,ATP1A2,PSEN1,RGS4,RHAG,SLC16A12,SLC17A6,SLC17A8,SLC1A2,SLC1A3,SLC22A2,SLC25A10,SLC25A14,SLC25A15,SLC25A30,SLC31A1,SLC46A1,SLC47A1,SLC6A5,SLC7A1,SLC7A11,SLC7A5,TMEM30A
GO:0048857	neural nucleus development	21	2.65368	1.50172e-05	0.000417083	ACTB,CALM1,CALM2,CALM3,CDC42,CDK5R1,CKB,CNP,DYNLL1,GLUD1,GNB4,HOXB1,HSPA5,KCNC1,KCNC2,KIRREL3,NKX2-1,PHOX2B,RHOA,SUDS3,YWHAE
GO:0048013	ephrin receptor signaling pathway	26	2.36862	1.58061e-05	0.000437019	ACTB,ACTG1,ACTR2,ANKS1A,AP2A2,AP2B1,AP2S1,ARPC1A,ARPC2,ARPC3,ARPC5,CDC42,CDK5R1,DNM1,EFNB2,FYN,GRIN1,PAK1,PSEN1,PTPN11,RAC1,RHOA,ROCK2,SDC2,SDCBP,SRC
GO:0030048	actin filament-based movement	37	2.02715	1.61359e-05	0.000444134	ANK2,ATP1A1,ATP1A2,ATP2A1,ATP2A2,CACNA1C,CACNA1D,CACNA2D1,CACNB2,CAMK2D,CAV1,CAV3,DLG1,DMD,DSP,FLNA,GATA4,HCN4,KCNN2,MYH2,MYH6,MYL1,MYL6B,MYO5A,MYO6,MYO7A,NOS1AP,PDE4B,PDE4D,RYR2,SCN5A,TNNI2,TNNT2,TPM1,TPM4,TTN,VIL1
GO:0006631	fatty acid metabolic process	78	1.59557	1.63176e-05	0.000445144	AASDH,ACAA2,ACACA,ACAD10,ACADL,ACADS,ACADVL,ACOX3,ACSF2,ACSL1,ACSL4,ACSS1,ADIPOR2,AKT1,ALDH3A2,ALDH5A1,ALOX12B,AVP,CAV1,CBR1,CEL,CPT1A,CPT1B,CPT2,CYGB,CYP2B6,CYP2C8,CYP2J2,CYP2U1,CYP7A1,DAGLA,DLD,ECH1,ELOVL4,ELOVL7,FAAH,FADS2,GCDH,GGT1,GHSR,GPX4,GSTP1,GSTZ1,HIBCH,HPGD,HPGDS,INSIG2,IRS1,IVD,LPIN3,LTA4H,MAPK14,MCEE,MGLL,MMAA,MYO5A,NDUFAB1,NR1H3,NR4A3,PAM,PCCA,PCCB,PCK1,PCK2,PDPR,PLA2G15,POR,PRKAA2,…
GO:0031346	positive regulation of cell projection organization	78	1.59557	1.63176e-05	0.000445144	ACTR2,AGRN,APC,ARF1,ARHGDIA,ARPC2,AVIL,CDC42,CENPJ,CEP120,CEP135,CORO1B,CPNE9,CRABP2,CROCC,CUX1,CYFIP1,DAB2IP,DBNL,DYNLL1,DYNLT1,EEF2K,EP300,EPS8,EPS8L1,EPS8L2,FBXO38,FN1,FSCN1,FYN,FZD1,FZD4,GRN,HSPA5,KIDINS220,LLPH,MACF1,MAP2K1,MAPT,MARK2,MNS1,NEGR1,NGFR,NTN1,PACSIN1,PAK1,POU4F2,PPP1R9A,PSEN1,PTK7,PTPRD,RAB21,RAC1,RAC2,RALA,REG1A,RHOA,ROBO1,RP1,RREB1,SCARB2,SEMA5A,SLIT2,SRC,STK25,STYXL1,SYT1,SYT…
GO:0006874	cellular calcium ion homeostasis	90	1.53956	1.65106e-05	0.000448415	ADRA1A,ANK2,ANXA6,ANXA7,ATG5,ATP13A3,ATP1A2,ATP1B1,ATP2A1,ATP2A2,ATP2B1,ATP2B2,ATP2B3,AVP,BCAP31,BDKRB2,CACNA1C,CACNA1D,CACNA2D1,CACNB2,CALB2,CALM1,CALM2,CALM3,CALR,CAMK2D,CAPN3,CAV1,CAV3,CDH23,CHD7,CHRNA10,CHRNA7,CHRNA9,CYBA,DIAPH1,DMD,DRD1,DRD2,FIS1,FYN,GALR2,GCM2,GNA13,GRIA1,GRIK2,GRIN1,GRM5,GSTO1,HCRTR2,HEXB,HMGB1,HSP90B1,HTR1B,ITPR1,ITPR2,JPH3,KCNK3,LCK,MCOLN1,MYO5A,NPY2R,P2RX2,P2RX4,PDE4D,P…
GO:0007163	establishment or maintenance of cell polarity	49	1.82809	1.66777e-05	0.000448981	ACTR2,ANK1,ARF6,ARFGEF1,ARPC5,BRSK2,CAP2,CDC42,CDX2,CFL1,CLIC4,DLG1,DST,DYNLT1,FAT1,FERMT1,FLOT2,FOXJ1,FSCN1,GATA3,GOLPH3,GPSM2,HES1,KIF26B,LAMA1,LIN7C,LLGL2,LMNA,MAP4,MARK2,PAK1,PARD3,PAX6,PDCD6IP,PRKCZ,PTK7,RAB10,RAP1B,RHOA,RHOC,RHOG,ROCK2,RPGRIP1L,SDCCAG8,SFRP5,SH3BP1,SLC9A3R1,STK25,WNT5A
GO:0030178	negative regulation of Wnt signaling pathway	49	1.82809	1.66777e-05	0.000448981	ANKRD6,APC,APCDD1,AXIN1,CAV1,CSNK1A1,DAB2IP,EGR1,FERMT1,FZD1,GLI3,GSK3A,IFT80,INVS,ISL1,KLHL12,KREMEN1,KREMEN2,LIMD1,MAPK14,NLK,NOG,NOTCH1,NPHP4,NXN,PSMA1,PSMA3,PSMA6,PSMB4,PSMB7,PSMC5,PSMD10,RBMS3,RBX1,RNF213,RUVBL2,SFRP2,SFRP5,SLC9A3R1,SNAI2,SOX2,STK3,TAX1BP3,TLE1,TLE3,TNN,WIF1,WNT5A,WWOX
GO:0071349	cellular response to interleukin-12	18	2.87804	1.71218e-05	0.000458924	ARF1,CDC42,CFL1,CNN2,GSTA2,GSTO1,HNRNPA2B1,LCP1,LMNB1,MTAP,P4HB,PDCD4,PITPNA,RALA,RAP1B,RPLP0,SOD1,TALDO1
GO:0071248	cellular response to metal ion	45	1.87532	1.84141e-05	0.000490342	ADCY1,ADD1,AKT1,ANK3,BRAF,CACNA1H,CALR,CAMK2D,CAPN3,CLIC4,CPNE3,CPNE8,CPNE9,EEF2K,EIF2S1,FBP1,GLRA1,GLRA2,HPCA,HSPA5,HVCN1,KCNA1,KCNK3,LRRK2,MAPK1,MCOLN1,P2RX4,PKD2,PRKAA2,RYR3,SCN5A,SLC25A24,SOD1,SYT1,SYT11,SYT12,SYT15,SYT17,SYT2,SYT6,SYT7,SYT9,TRPM2,TSPO,WNT5A
GO:0043270	positive regulation of ion transport	60	1.70938	1.84537e-05	0.000490342	ABAT,ABCB1,ADRA2A,AKT1,ANK2,ANK3,ARF1,ATP1B1,ATP2A1,ATP2B1,AVP,CACNA1D,CACNA2D1,CACNB2,CALM1,CALM2,CALM3,CAPN3,CASK,CAV1,CHRM1,COX17,CTSS,DLG1,DMD,DRD1,DRD2,FLNA,GALR2,GLRX,GRIN1,GSTO1,HTR3A,KCNA1,KCNC1,KCNC2,KCNIP2,KIF5B,KMO,LRRC55,MYLK,NOS1AP,NPY2R,P2RX2,P2RX4,PARK7,PINK1,PKD2,PLA2R1,PSEN1,RYR2,SCN5A,SLC6A1,SLC6A4,SLC9A3R1,SSTR4,STAC3,TACR2,TRPC3,TSPO
GO:0009084	glutamine family amino acid biosynthetic process	10	4.35259	1.85593e-05	0.00049102	ALDH18A1,CPS1,GLS,GLUD1,GLUL,NAGS,OAT,OTC,PYCR2,SLC1A3
GO:0018105	peptidyl-serine phosphorylation	64	1.67698	1.86777e-05	0.000492034	AKT1,ARRB1,AVP,AXIN1,BDKRB2,BRAF,BRSK2,CAMK2D,CAMK4,CAV1,CDK5R1,CSNK1A1,CSNK1D,CSNK2A1,DCLK1,DCLK3,DGKQ,DMD,DRD1,DYRK1B,DYRK2,DYRK4,GSK3A,HIPK2,IKBKE,LRRK2,MAP3K12,MAPK1,MAPK14,MAPK7,MAPKAPK2,MAPKAPK3,MARK1,MARK2,MAST2,NLK,PAK1,PARK7,PDE4D,PINK1,PKN2,PLCL2,PLK2,PRKAA2,PRKACA,PRKACB,PRKCB,PRKCZ,PRKG1,PRKG2,PRKX,ROCK2,RPS6KB1,SFRP2,SGK3,SMG1,SRC,STK38,STK38L,TNKS,TOP1,TRIM6,TXN,WNT5A
GO:0007517	muscle organ development	82	1.56693	2.00266e-05	0.000525314	ACHE,ANKRD33,ARNTL,CACNA1H,CAPN3,CAV1,CAV3,CDON,CFL2,CHD7,COL11A1,COL6A3,CTNNB1,DCN,DDX17,DDX39B,DLL1,DMD,DMRTA2,DSP,EEF2,EFNB2,EGR1,EP300,FLNB,FLOT1,FOXC1,FOXO4,FZD1,GPCPD1,GSK3A,HEY2,HEYL,ISL1,LAMA2,LBX1,LUC7L,MAPK1,MAPK14,MEF2B,MEF2D,MRAS,MYF6,MYH6,MYL6B,MYLK,NF1,NOG,NOTCH1,NPHS1,P2RX2,PAK1,PARP2,PHOX2B,PI16,PIM1,PPP3CA,PTEN,RGS4,RHOA,RYR2,SIX1,SKI,SMTN,SPEG,STAC3,SVIL,TBX2,TCF12,TCF23,TEAD4,T…
GO:0043254	regulation of protein-containing complex assembly	85	1.55232	2.04652e-05	0.000533826	ACTR2,ADD1,ANKRD53,ARF1,ARF6,ARFGEF1,ARHGAP18,ARPC1A,ARPC2,ARPC3,ARPC5,ATAT1,AVIL,CAPZA2,CAPZB,CAV3,CDC42,CDK5R1,CLIP1,CORO1B,COTL1,CTNNA2,CYFIP1,DAB2IP,DBNL,DDB1,DLG1,DR1,EML2,EP300,EPS8,FARP2,FKBP4,FSCN1,GFAP,GMFG,GRB2,GTF2H3,HCK,HMGB1,HSPA8,JMY,KIF9,LCP1,LMO4,MAPRE1,MAPT,NAPA,NAPB,NPHS1,PAK1,PARK7,PFN4,PICK1,PINK1,PPM1A,PPP1R9A,PREX1,PRKCZ,PSMC5,PTPN11,RAC1,RBX1,RDX,RHOA,RHOC,RIOK3,RPA1,RPL13A…
GO:0061512	protein localization to cilium	19	2.75664	2.05251e-05	0.000533826	ARL13B,ARL3,ARL6,ATP6V1D,CCDC39,CCDC66,CROCC,CSNK1D,GAS8,IFT122,INPP5E,LZTFL1,NPHP4,RAB11FIP3,TCTN1,TCTN2,TMEM107,TUB,WDR19
GO:0048871	multicellular organismal homeostasis	94	1.51535	2.07861e-05	0.000538334	ABAT,ACACA,ACADL,ACADVL,ACHE,ACSL1,ACTB,ACTG1,ADCY1,ADCY9,ADD1,ADIPOR2,AKR1B1,ALOX12B,AMPD2,APC,ARNTL,ARRDC3,AVP,BBS2,BSCL2,CAV1,CCDC66,CDH23,CDHR1,CPT2,CROCC,CTNNB1,CTSK,CUBN,DLL1,DRD1,DRD2,EGR1,ESRRG,FH,FOXC1,GNAS,IQCB1,KDM3A,KRAS,KSR2,LDB2,LRRK1,LTBP3,MFN2,MKS1,MUC2,MUC4,NF1,NOTCH1,NOVA1,NPHP4,NR1H3,NR4A3,NXNL2,OMA1,P2RX4,PGAM5,PHOX2B,PLAC8,PLCL2,PRDX1,PRKAA2,PRKAB2,PRKACA,PRKACB,PRKAR1B,PRKAR…
GO:0036159	inner dynein arm assembly	9	4.7008	2.14646e-05	0.00055357	CCDC39,CCDC40,DNAH1,DNAH7,DNALI1,LRRC6,TEKT2,WDR63,ZMYND10
GO:0032271	regulation of protein polymerization	50	1.79694	2.24699e-05	0.000577072	ACTR2,ADD1,ANKRD53,ARF1,ARF6,ARFGEF1,ARHGAP18,ARPC1A,ARPC2,ARPC3,ARPC5,AVIL,CAPZA2,CAPZB,CAV3,CDK5R1,CLIP1,CORO1B,COTL1,CTNNA2,CYFIP1,DBNL,DLG1,EML2,EPS8,FKBP4,GMFG,GRB2,HCK,JMY,MAPRE1,MAPT,NPHS1,PAK1,PFN4,PICK1,PINK1,PPP1R9A,PREX1,RAC1,RDX,RHOA,SLIT2,SPTBN1,TMOD3,TPPP,TPPP3,TWF2,VDAC2,VIL1
GO:0060071	Wnt signaling pathway, planar cell polarity pathway	30	2.1763	2.3158e-05	0.000592265	ANKRD6,AP2A2,AP2B1,AP2S1,CDC42,CELSR1,CELSR2,CELSR3,CLTC,FZD1,FZD4,FZD5,GPC4,MKS1,PSMA1,PSMA3,PSMA6,PSMB4,PSMB7,PSMC5,PSMD10,PTK7,RAC1,RHOA,ROR1,RYK,SFRP2,WNT1,WNT5A,WNT9B
GO:0050768	negative regulation of neurogenesis	63	1.67317	2.32753e-05	0.000592796	ARF6,ARHGDIA,CALR,CDK5R1,CIB1,CRMP1,CTNNB1,DICER1,DLL1,DYNLT1,EFNB2,FKBP4,FSTL4,GFI1,GLI3,GSK3A,HDAC2,HES1,HMG20A,IDH2,IFRD1,ISL1,KREMEN1,LBX1,LMX1A,LRIG2,LRRK2,LSM1,MIB1,MYLIP,NF1,NGFR,NKX2-2,NKX6-1,NOG,NOTCH1,NR2E1,NTN1,PAX6,PCM1,PHOX2B,PLK2,POU4F2,PPP3CA,PSEN1,PTEN,RHOA,RNF10,RTN4,RTN4R,RYK,SEMA4B,SEMA5A,SEMA5B,SKI,SLC6A4,SLIT2,SOX2,TNN,TRPC5,TSPO,VAX1,WNT5A
GO:0070671	response to interleukin-12	18	2.82048	2.35803e-05	0.000598082	ARF1,CDC42,CFL1,CNN2,GSTA2,GSTO1,HNRNPA2B1,LCP1,LMNB1,MTAP,P4HB,PDCD4,PITPNA,RALA,RAP1B,RPLP0,SOD1,TALDO1
GO:0062197	cellular response to chemical stress	72	1.6117	2.40081e-05	0.000606428	AGAP3,AIFM1,AKR1B1,AKT1,ARG1,ARL6IP5,ARNTL,ATG5,ATP2A2,BDKRB2,BTK,CAMKK2,CAPN3,CASP3,CAT,CAV1,CTNNB1,CYBA,DAPK1,DNAJA1,EIF2S1,FBXW7,FYN,FZD1,GATA4,GCH1,GLRX2,GSR,GSTP1,HDAC2,KCNC2,LRRK2,MAPK1,MAPK10,MAPK7,MAPT,MGST1,MYLK,NME5,NR4A3,NUDT2,OXSR1,P4HB,PARK7,PINK1,PKD2,PLA2R1,PRDX1,PRDX5,PRDX6,PRKAA2,PSAP,PYCR2,RELA,RELB,RWDD1,SIGMAR1,SIN3A,SLC25A24,SLC2A1,SLC7A11,SOD1,SPHK1,SRC,STK25,TPM1,TRPM2,TSPO…
GO:0042737	drug catabolic process	36	2.01463	2.4135e-05	0.000607065	AASS,ACHE,ALDH2,CAT,CYP2B6,CYP2C8,CYP2J2,CYP2R1,CYP2U1,CYP3A5,DPYD,DPYS,ECE1,FMO4,GCAT,GLDC,GSTZ1,HPD,MAOA,MOXD1,NPL,NR1I2,NT5E,OXCT1,PAH,PCBD1,PCK1,PCK2,POR,PRDX1,PRDX5,PRDX6,PXDN,SLC6A3,SULT1A2,TAT
GO:0001736	establishment of planar polarity	33	2.08503	2.4429e-05	0.000607065	ANKRD6,AP2A2,AP2B1,AP2S1,BRSK2,CDC42,CELSR1,CELSR2,CELSR3,CLTC,FOXF2,FZD1,FZD4,FZD5,GPC4,MKS1,PSMA1,PSMA3,PSMA6,PSMB4,PSMB7,PSMC5,PSMD10,PTK7,RAC1,RHOA,ROR1,RPGRIP1L,RYK,SFRP2,WNT1,WNT5A,WNT9B
GO:0007164	establishment of tissue polarity	33	2.08503	2.4429e-05	0.000607065	ANKRD6,AP2A2,AP2B1,AP2S1,BRSK2,CDC42,CELSR1,CELSR2,CELSR3,CLTC,FOXF2,FZD1,FZD4,FZD5,GPC4,MKS1,PSMA1,PSMA3,PSMA6,PSMB4,PSMB7,PSMC5,PSMD10,PTK7,RAC1,RHOA,ROR1,RPGRIP1L,RYK,SFRP2,WNT1,WNT5A,WNT9B
GO:0019751	polyol metabolic process	33	2.08503	2.4429e-05	0.000607065	AKR1B1,CALM1,COQ3,CYP2R1,DEGS2,GALR2,GCH1,GK5,GPD2,HRH1,IMPAD1,INPP1,INPP5E,INPPL1,IPMK,MIOX,MOGAT2,MYOF,PCBD1,PCBD2,PCK1,PCK2,PLCB4,PLCD4,PLCE1,PLCL2,PPIP5K1,PTEN,SGPP1,SORD,SPHK1,SPR,TPI1
GO:0035249	synaptic transmission, glutamatergic	27	2.27458	2.4704e-05	0.000610528	ATP1A2,DRD1,DRD2,GLUL,GRIA2,GRID1,GRIK1,GRIK2,GRIK3,GRIK4,GRIN1,GRM2,GRM3,GRM5,GRM7,HTR1B,KMO,LRRK2,NAPA,NAPB,NF1,NPY2R,NRXN1,PSEN1,SLC17A6,SLC17A8,SYT1
GO:0009060	aerobic respiration	26	2.31479	2.47673e-05	0.000610528	ACO1,CAT,COX5A,COX7C,CS,DHTKD1,DLAT,DLD,FH,IDH1,IDH2,IDH3G,MDH1B,MDH2,NDUFS7,OGDHL,PDHA2,SDHA,SDHB,SDHC,SDHD,SHMT2,SLC25A14,SUCLG1,SURF1,VCP
GO:0051924	regulation of calcium ion transport	56	1.72733	2.52662e-05	0.000620336	ADRA2A,AHNAK,ANK2,ATG5,ATP1A2,ATP1B1,ATP2A1,ATP2B1,BEST1,CACNA1C,CACNA1D,CACNA2D1,CACNB2,CALM1,CALM2,CALM3,CAMK2D,CAPN3,CASK,CAV1,CAV3,CHD7,CTNNB1,CYBA,DIAPH1,DMD,DRD1,DRD2,EFHB,FYN,GEM,GNAO1,GNB5,GRIN1,GSTO1,HPCA,JPH3,MYLK,MYO5A,NOS1AP,P2RX2,P2RX4,PDE4B,PDE4D,PKD2,PRKACA,RGS4,RHOA,RRAD,RYR2,SLC30A1,STAC3,TMEM38A,TRPC3,TSPO,YWHAE
GO:0051099	positive regulation of binding	43	1.88207	2.54742e-05	0.000621003	ACE,ADD1,AKTIP,ARF6,ARRB1,CALM3,CAV1,CDK9,CTBP2,CTNNB1,DDRGK1,DPH3,EIF2S1,EIF3C,EP300,FLOT1,FOXC1,GATA3,HES1,HIPK2,HMGB1,ISL1,LRRK2,MAPRE1,MBD2,NIPBL,PARK7,PAX6,PINX1,PLCL2,PLK2,POU4F2,PPP2CA,PSEN1,SKI,SPON1,STK3,SYAP1,TRAF4,TRAF6,TRIM6,TXN,WNT5A
GO:0007368	determination of left/right symmetry	32	2.1068	2.57281e-05	0.000621003	AHI1,ARL13B,ARL6,ARMC4,BBS5,C9orf116,CCDC151,CCDC39,CCDC40,DLL1,DNAH5,DNAI1,DNAI2,FOXJ1,GAS8,GATA4,IFT172,IFT74,KIF3B,LBX1,LRRC6,MIB1,MKS1,NOTCH1,OFD1,PITX2,PKD2,PSEN1,RPGRIP1L,SUFU,TBX2,WNT5A
GO:0043484	regulation of RNA splicing	35	2.03121	2.57993e-05	0.000621003	AHNAK,BRDT,C9orf78,CELF4,CLK2,DDX17,ESRP1,FAM172A,HNRNPA1,HNRNPA2B1,HNRNPH1,HNRNPK,JMJD6,MBNL2,NUP98,PRDX6,PTBP2,RBFOX1,RBM10,RBM17,RBM38,RBM4,RBM42,RBM4B,RBM8A,RPS13,RPS26,SMU1,SON,SRSF1,SRSF4,SRSF7,TIA1,WTAP,ZC3H10
GO:1903825	organic acid transmembrane transport	35	2.03121	2.57993e-05	0.000621003	ACACA,AKT1,AQP9,ARL6IP5,ATP1A2,CPT1A,CPT1B,CPT2,PRKAA2,PRKAB2,PSEN1,RGS4,SLC16A12,SLC17A6,SLC17A8,SLC1A2,SLC1A3,SLC23A1,SLC25A10,SLC25A11,SLC25A14,SLC25A15,SLC25A30,SLC36A1,SLC3A1,SLC46A1,SLC5A12,SLC5A8,SLC6A5,SLC6A9,SLC7A1,SLC7A11,SLC7A4,SLC7A5,SLC7A8
GO:1905039	carboxylic acid transmembrane transport	35	2.03121	2.57993e-05	0.000621003	ACACA,AKT1,AQP9,ARL6IP5,ATP1A2,CPT1A,CPT1B,CPT2,PRKAA2,PRKAB2,PSEN1,RGS4,SLC16A12,SLC17A6,SLC17A8,SLC1A2,SLC1A3,SLC23A1,SLC25A10,SLC25A11,SLC25A14,SLC25A15,SLC25A30,SLC36A1,SLC3A1,SLC46A1,SLC5A12,SLC5A8,SLC6A5,SLC6A9,SLC7A1,SLC7A11,SLC7A4,SLC7A5,SLC7A8
GO:0050432	catecholamine secretion	21	2.57075	2.60027e-05	0.000623456	ABAT,ADRA2A,CHRNA4,CHRNA6,DRD2,GHSR,HTR1B,KCNA2,NISCH,NPY2R,PINK1,STX1A,SYT1,SYT11,SYT12,SYT15,SYT17,SYT2,SYT6,SYT7,SYT9
GO:0001764	neuron migration	39	1.94619	2.6606e-05	0.000635439	BARHL2,CCKAR,CDK5R1,CELSR1,CELSR3,CHL1,CTNNA2,CTNNB1,DAB2IP,DCDC2,DCLK1,DRD1,DRD2,DRGX,FLNA,FYN,GATA3,KIRREL3,LRIG2,LRP12,MARK1,MARK2,NIPBL,NKX2-1,NKX6-1,NTN1,PAX6,PCM1,PHOX2B,PRKG1,PSEN1,RAC1,SDCCAG8,SOX14,TNN,UNK,VAX1,YWHAE,ZNF609
GO:0016042	lipid catabolic process	69	1.6234	2.75729e-05	0.000651135	ABHD12,ACAA2,ACAD10,ACADL,ACADS,ACADVL,ACOX3,ADRA2A,AKT1,ALDH3A2,APOB,BCO2,BSCL2,CEL,CES4A,CPS1,CPT1A,CPT1B,CPT2,CYP7A1,DAGLA,DDHD2,ECH1,FAAH,FABP7,GALC,GCDH,GDPD1,GM2A,GPCPD1,HEXB,HIBCH,HINT2,HSD17B14,IAH1,IDH1,IRS1,IVD,LPIN3,MCEE,MGLL,MMAA,PAFAH1B3,PAFAH2,PCCA,PCCB,PCK1,PCK2,PDXDC1,PLA2G12A,PLA2G15,PLA2G7,PLB1,PLBD1,PLCB4,PLCD4,PLCE1,PLD1,PNLIP,PPT1,PRDX6,PSAP,RAB7A,SCARB1,SGPL1,SMPD2,SPHK1,STS…
GO:0072521	purine-containing compound metabolic process	90	1.51965	2.76566e-05	0.000651135	AASS,ABCG2,ACACA,ACBD6,ACSF2,ACSL1,ACSL4,ACSS1,ADCY1,ADCY9,AHCY,AK1,AK2,AK5,ALDOA,ALDOC,AMPD2,AOX1,BPNT1,CASK,DHTKD1,DLAT,DLD,DLG1,DPYD,ELOVL4,ELOVL7,ENO1,FBP1,GCDH,GIMAP7,GSTZ1,GUK1,HK1,HK2,HMGCS1,HPCA,HPRT1,IMPAD1,JMJD8,KYNU,LRGUK,LRRK2,MCEE,MTAP,MTHFD1,NME5,NME7,NPR1,NPR2,NT5C2,NT5E,NUDT18,NUDT9,NUP107,NUP98,OGDHL,PANK1,PANK4,PAPSS2,PDE1A,PDE2A,PDE4B,PDE4D,PDE5A,PDE8B,PDE9A,PDHA2,PDPR,PGAM2,PI…
GO:0006066	alcohol metabolic process	75	1.58811	2.77936e-05	0.000651135	ACAA2,ACACA,ACADL,ACADVL,ACSS1,ADH5,AKR1B1,ALDH2,ALDH3A2,APOB,CACNA1H,CALM1,CAT,CEL,CH25H,CNBP,COQ3,CUBN,CYP2R1,CYP7A1,DEGS2,DGKQ,DHCR24,DHCR7,DHDDS,GALR2,GCH1,GDPD1,GFI1,GK5,GPD2,HMGCS1,HRH1,HSD17B7,IDH1,IDH2,IDH3G,IMPAD1,INPP1,INPP5E,INPPL1,INSIG2,IPMK,LBR,LIMA1,MIOX,MOGAT2,MOXD1,MYOF,NPC1,NPC2,OSBPL1A,PARK7,PCBD1,PCBD2,PCK1,PCK2,PLB1,PLCB4,PLCD4,PLCE1,PLCL2,POR,PPIP5K1,PRKAA2,PTEN,SCARB1,SEC14…
GO:0032386	regulation of intracellular transport	75	1.58811	2.77936e-05	0.000651135	ANK3,ARF1,ARHGAP44,ATG13,ATP2A1,B3GAT3,BAP1,BCAP31,BRSK2,CASP8,CD81,CDK5R1,CEP290,CHRM1,CIB1,DNAJC13,FBXW7,FERMT1,FIS1,FLNA,FYN,FZD5,GLI3,GSK3A,HPCA,KIF5B,LCP1,LRRK2,MAP2K1,MAPK1,MAPK14,MX2,NEDD4,NEFH,NF1,NUCB1,OAZ1,PAK1,PARK7,PCM1,PINK1,PPM1A,PPP1R13B,PPP3R1,PRKACA,PSEN1,PTPN11,RAB11B,RAB21,RAC2,RBM26,RBM4,RDX,REEP2,RIOK2,RNF31,SAR1A,SH3GLB1,SNX12,SRC,STOM,SUFU,TCTEX1D2,TM9SF4,TMEM30A,TMEM30B,TX…
GO:0032535	regulation of cellular component size	75	1.58811	2.77936e-05	0.000651135	ACTR2,ADD1,AKT1,ANXA7,ARF1,ARF6,ARFGEF1,ARHGAP18,ARPC1A,ARPC2,ARPC3,ARPC5,AVIL,BARHL2,CAPZA2,CAPZB,CAV3,CDK5R1,CFL1,CFL2,CLCN3,CORO1B,COTL1,CRABP2,CTNNA2,CYFIP1,DBNL,DLG1,E2F4,EPS8,FN1,FSTL4,GMFG,GRB2,HCK,IFRD1,JMY,KCNMA1,LIMA1,MACF1,MAPT,NKX6-1,NPHS1,NTN1,PAK1,PFN4,PICK1,PLEKHH2,POU4F2,PPP1CA,PPP1R9A,PREX1,PTEN,RAB21,RAC1,RDX,RHOA,RTN4,RTN4R,RYK,SEMA4B,SEMA5A,SEMA5B,SH3BP1,SIN3A,SLC12A5,SLC26A5,…
GO:0007568	aging	67	1.63527	2.8155e-05	0.000657093	ABAT,ADRA1A,AKT1,ARG1,ARNTL,ATP2B1,CALR,CANX,CASP9,CAT,CISD2,CNP,COL4A2,DCN,DDC,DLD,DNAJA3,DNMBP,EEF2,EIF2S1,FOXG1,FOXO4,GCLM,GLRX2,GNAO1,GPX4,GRB2,GRM5,GSS,HELT,KMO,KRAS,KRTAP4-3,KYNU,LITAF,LMNA,LOXL2,LRRK2,MAP2K1,MAPK1,MAPK14,MBD2,MME,NFKB2,NPY2R,PCK1,PDCD4,PDE4D,PLA2R1,PLK2,PPP1R9A,PPP3CA,PSEN1,PTEN,RELA,RWDD1,SIN3A,SLC1A2,SLC6A3,SOD1,SRR,TBX2,TSPO,UCP3,ULK3,WNT1,ZMIZ1
GO:0019932	second-messenger-mediated signaling	86	1.53481	2.83915e-05	0.000660102	ADCY1,ADCY9,ADRA1A,ADRA2A,AKAP13,ANK2,ARRDC3,ATP1A2,ATP1B1,ATP2A2,BCAP31,BST1,BTK,CACNA1C,CALM1,CALM2,CALM3,CALML3,CALML5,CAMK2D,CAMKK2,CIB1,DGKQ,DMD,DRD1,DRD2,DYRK2,EFHB,EIF4EBP2,FHL2,FIS1,GALR2,GNA13,GNAL,GNAS,GRIN1,GRM5,GSK3A,GSTO1,HPCA,HRH1,ITPR1,ITPR2,JPH3,KCNC2,KSR2,LRRK2,MAPK7,MAPT,MCOLN1,MYO5A,NCALD,NDUFS4,NOS1AP,NPR1,NPR2,NPY2R,NR5A2,P2RX2,P2RX4,PCLO,PDE2A,PDE4D,PDE5A,PDE9A,PKD2,PLCE1,PP…
GO:0045471	response to ethanol	33	2.06835	2.91774e-05	0.000672914	ABAT,ACTR2,AVP,CASP8,CAT,CBL,CDO1,DRD2,EEF2,EPS8,FYN,GATA3,GLRA1,GLRA2,GOT2,GRIN1,GSTP1,HDAC2,HPGD,HTR1B,HTR3A,ITPR2,KCNC2,OXCT1,PTEN,RGS19,RGS4,RHOA,RPL10A,RPS4X,SLC6A3,SOD1,TUFM
GO:0055074	calcium ion homeostasis	91	1.5137	2.92058e-05	0.000672914	ADRA1A,ANK2,ANXA6,ANXA7,ATG5,ATP13A3,ATP1A2,ATP1B1,ATP2A1,ATP2A2,ATP2B1,ATP2B2,ATP2B3,AVP,BCAP31,BDKRB2,CACNA1C,CACNA1D,CACNA2D1,CACNB2,CALB2,CALM1,CALM2,CALM3,CALR,CAMK2D,CAPN3,CAV1,CAV3,CDH23,CHD7,CHRNA10,CHRNA7,CHRNA9,CYBA,DIAPH1,DMD,DRD1,DRD2,FIS1,FYN,GALR2,GCM2,GNA13,GRIA1,GRIK2,GRIN1,GRM5,GSTO1,HCRTR2,HEXB,HMGB1,HSP90B1,HTR1B,ITPR1,ITPR2,JPH3,KCNK3,LCK,MCOLN1,MYO5A,NPY2R,P2RX2,P2RX4,PDE4D,P…
GO:0086003	cardiac muscle cell contraction	23	2.4351	2.93693e-05	0.000672914	ANK2,ATP1A1,ATP1A2,ATP2A1,ATP2A2,CACNA1C,CACNA1D,CACNA2D1,CACNB2,CAMK2D,CAV1,CAV3,DLG1,DSP,FLNA,GATA4,HCN4,KCNN2,NOS1AP,PDE4B,PDE4D,RYR2,SCN5A
GO:1905330	regulation of morphogenesis of an epithelium	43	1.87161	2.93989e-05	0.000672914	AHI1,ANKRD6,AP2A2,AP2B1,AP2S1,CAV3,CDC42,CELSR1,CELSR2,CELSR3,CLTC,CTNNB1,FOXP1,FZD1,FZD4,FZD5,GATA3,GPC4,MKS1,NOG,PSMA1,PSMA3,PSMA6,PSMB4,PSMB7,PSMC5,PSMD10,PTEN,PTK7,RAC1,RHOA,ROR1,RREB1,RYK,SFRP2,SIX1,SNAI2,SULF1,TBX2,WNT1,WNT2B,WNT5A,WNT9B
GO:0050808	synapse organization	81	1.55541	2.94907e-05	0.000672914	ACHE,ACTB,ACTG1,ACTN1,ACTR2,AGRN,ANK3,ARF1,ARF6,ARHGAP39,ARHGAP44,CACNA2D2,CACNB2,CDC42,CDK5R1,CEL,CFL1,CHRNA7,CLSTN2,CNTN5,COL4A1,CTBP2,CTNNA2,CTNNB1,CTNND2,CYFIP1,DAB2IP,DBNL,DLG1,DNAJA3,DRD1,DRD2,EEF2K,EFNB2,FYN,FZD1,FZD5,GABRA2,GHSR,GPC4,GPHN,GRIN1,GRM5,KIRREL3,LINGO2,LMX1A,LRFN4,LRRK2,MAPK14,MAPT,MYO5A,NDRG1,NEDD4,NEFH,NFASC,NFIA,NOS1AP,NPAS4,NRXN1,NTN1,P2RX2,PCLO,PICK1,PPP1R9A,PSEN1,PTEN,PT…
GO:0048880	sensory system development	75	1.58383	3.05666e-05	0.00069488	ACHE,ADAMTS18,AHI1,ARL6,ATP2B1,B9D1,CACNA1C,CCDC66,CDON,CELF4,CEP290,CHD7,COL4A1,CTNNB1,DLG1,DLL1,FAT1,FBN1,FBN2,FKBP8,FOXC1,FOXF2,FZD4,FZD5,GATA3,GLI3,GPD2,HDAC2,HIPK2,HPCA,IFT122,ISL1,JMJD6,LAMA1,MAB21L2,MEIS2,MFN2,MITF,MYO7A,NF1,NIPBL,NPHP1,NPHP4,NR2E1,PAX6,PHOX2B,PITX2,POU4F2,PRDM1,PROM1,PSEN1,PTF1A,RAB11FIP4,RAX,RP1,RPGRIP1L,RPL24,SIX6,SKI,SLC17A8,SLC25A25,SLC7A11,SMARCA4,SOX2,TBX2,TMEM231,T…
GO:0010506	regulation of autophagy	68	1.62426	3.08641e-05	0.000699054	ADRA1A,AKT1,ATG13,ATG5,ATP6V0A1,ATP6V0C,ATP6V0D1,ATP6V1A,ATP6V1C1,ATP6V1D,ATP6V1E1,ATP6V1H,CAMKK2,CASP3,CDC37,CDK5R1,CISD2,CTSA,DAPK1,DCN,DHRSX,EEF1A1,EP300,EXOC7,EXOC8,FBXL2,FBXW7,FZD5,GATA4,GFAP,GSK3A,HK2,HMGB1,IFT88,ITPR1,LAMTOR3,LARP1,LRRK2,MAP3K7,MAPT,MFN2,MFSD8,MTMR3,NEDD4,NPC1,PARK7,PINK1,PIP4K2A,PIP4K2B,PLK2,PRKAA2,PRKAB2,PRKACA,PRKAG1,PSAP,RAB1B,RAB39B,RHEB,RRAGB,SCOC,SH3GLB1,TSPO,ULK3,U…
GO:0018209	peptidyl-serine modification	67	1.63019	3.12004e-05	0.000703438	AKT1,ARRB1,AVP,AXIN1,BDKRB2,BRAF,BRSK2,CAMK2D,CAMK4,CAV1,CDK5R1,CSNK1A1,CSNK1D,CSNK2A1,DCLK1,DCLK3,DCN,DGKQ,DMD,DRD1,DYRK1B,DYRK2,DYRK4,GALNT1,GSK3A,HIPK2,IKBKE,LRRK2,MAP3K12,MAPK1,MAPK14,MAPK7,MAPKAPK2,MAPKAPK3,MARK1,MARK2,MAST2,NLK,PAK1,PARK7,PARP2,PDE4D,PINK1,PKN2,PLCL2,PLK2,PRKAA2,PRKACA,PRKACB,PRKCB,PRKCZ,PRKG1,PRKG2,PRKX,ROCK2,RPS6KB1,SFRP2,SGK3,SMG1,SRC,STK38,STK38L,TNKS,TOP1,TRIM6,TXN,WNT…
GO:0008154	actin polymerization or depolymerization	48	1.79935	3.12869e-05	0.000703438	ABI1,ACTR2,ADD1,ARF1,ARF6,ARFGEF1,ARHGAP18,ARPC1A,ARPC2,ARPC3,ARPC5,AVIL,CAP2,CAPZA2,CAPZB,CFL1,CFL2,CORO1B,CORO7,COTL1,CTNNA2,CYFIP1,DBNL,DIAPH1,DLG1,EPS8,GHSR,GMFG,GRB2,HCK,JMY,LIMA1,NPHS1,PFN4,PICK1,PLEKHH2,PPP1R9A,PREX1,RAC1,RDX,RHOA,SEMA5A,SH3BP1,SLIT2,SPTBN1,TMOD3,TWF2,VIL1
GO:0090596	sensory organ morphogenesis	56	1.71383	3.1936e-05	0.000715413	AHI1,ARL6,CCDC66,CDON,CELSR1,CEP290,CHD7,CHRNA10,CHRNA9,COL11A1,CTNNB1,DLL1,DLX6,EYA1,FAT1,FBN1,FBN2,FOXF2,FZD5,GATA3,GLI2,GLI3,HDAC2,HIPK2,HOXA1,IFT122,INSIG2,MAPK1,MFN2,MYO7A,NF1,NIPBL,NOG,NR4A3,NTN1,PAX6,PDZD7,PITX2,PRDM1,PROM1,PTF1A,PTK7,RP1,SIX1,SKI,SLC9A3R1,SOD1,STRC,TBX2,TRPM1,USH1G,WDR19,WNT1,WNT2B,WNT5A,WNT9A
GO:0072523	purine-containing compound catabolic process	18	2.76517	3.2123e-05	0.000716984	AHCY,AOX1,DPYD,HPRT1,NT5C2,NT5E,NUDT18,NUDT9,PDE1A,PDE2A,PDE4B,PDE4D,PDE5A,PDE8B,PDE9A,PNP,SAMHD1,XDH
GO:0015980	energy derivation by oxidation of organic compounds	61	1.67103	3.23922e-05	0.000720374	ACADVL,ACO1,AKT1,ALDH5A1,CALM1,CAT,COX5A,COX7C,CS,D2HGDH,DHTKD1,DLAT,DLD,DYRK2,FH,GFPT2,GNAS,GPD2,GSK3A,GYG1,IDH1,IDH2,IDH3G,IRS1,ISCU,MDH1B,MDH2,NDUFA10,NDUFA12,NDUFA5,NDUFA6,NDUFA8,NDUFA9,NDUFAB1,NDUFB10,NDUFB9,NDUFS1,NDUFS4,NDUFS7,NR4A3,OGDHL,PARK7,PDHA2,PHKA1,PHKG2,PINK1,PPP1CA,PPP1R3A,PPP1R3C,PPP1R3D,PYGM,SDHA,SDHB,SDHC,SDHD,SHMT2,SLC25A14,SLC25A25,SUCLG1,SURF1,VCP
GO:0051208	sequestering of calcium ion	34	2.03342	3.26296e-05	0.000720383	ANK2,ANXA6,ATG5,ATP1A2,CACNA1C,CALM1,CALM2,CALM3,CALR,CAMK2D,CAPN3,CHD7,CYBA,DIAPH1,DMD,DRD1,DRD2,GSTO1,HSP90B1,ITPR1,ITPR2,JPH3,LCK,MCOLN1,MYO5A,PDE4D,PKD2,PLCE1,PRKACA,RYR2,RYR3,TMEM38A,TRPA1,TRPM2
GO:0048568	embryonic organ development	84	1.53764	3.26678e-05	0.000720383	AHI1,AKT1,ARID2,ARL13B,BBS5,CASP8,CCDC39,CCDC40,CDX2,CELSR1,CEP290,CHD7,CHRNA10,CHRNA9,COL11A1,CTNNB1,DLG1,DLL1,DLX6,DSCAML1,EPN1,EYA1,FBN1,FBN2,FOXC1,FOXF2,FZD5,GATA3,GATA4,GLI2,GLI3,GNAS,GRB2,HES1,HEY2,HIPK2,HOXA1,HOXB1,HOXD3,IFT122,IFT172,INSIG2,KRT8,LBX1,MAP2K1,MAPK1,MBD2,MIB1,MKS1,MTHFD1,MYO7A,NIPBL,NOG,NOTCH1,NR4A3,NTN1,PAX6,PDZD7,PKD2,PKDCC,PRDM1,PSEN1,PTK7,RBPMS2,RPL10,RYR2,SIX1,SLC39A1,S…
GO:0048638	regulation of developmental growth	71	1.60306	3.27447e-05	0.000720383	AGRN,AKT1,BARHL2,BBS2,CACNA2D2,CAPN3,CAV3,CDK5R1,CHD7,CPNE9,CRABP2,CYFIP1,DBNL,DDX39B,DLL1,DRD2,FN1,FOXC1,FSTL4,GHSR,GSK3A,HEY2,IFRD1,MACF1,MAPK1,MAPK14,MAPT,MYH6,NIPBL,NKX6-1,NOG,NOTCH1,NPY1R,NTN1,PAK1,PARP2,PI16,PIM1,PLAC8,POR,POU4F2,PPIB,PTEN,RAB21,REG1A,RGS4,RTN4,RTN4R,RYK,SEMA4B,SEMA5A,SEMA5B,SFRP2,SGPL1,SIN3A,SIX1,SLC6A3,SLC6A4,SOD1,STK3,SYT1,SYT17,SYT2,TBX2,TLL2,TNKS2,TRPC5,TWF2,VIL1,WNT5A…
GO:0098901	regulation of cardiac muscle cell action potential	14	3.22604	3.34093e-05	0.000732379	ANK2,ANK3,ATP2A2,CACNA1C,CAMK2D,CAV1,CAV3,DLG1,DSP,FLNA,HCN4,NOS1AP,RYR2,SLMAP
GO:0090175	regulation of establishment of planar polarity	30	2.13673	3.39735e-05	0.000742098	ANKRD6,AP2A2,AP2B1,AP2S1,CDC42,CELSR1,CELSR2,CELSR3,CLTC,FZD1,FZD4,FZD5,GPC4,MKS1,PSMA1,PSMA3,PSMA6,PSMB4,PSMB7,PSMC5,PSMD10,PTK7,RAC1,RHOA,ROR1,RYK,SFRP2,WNT1,WNT5A,WNT9B
GO:0007009	plasma membrane organization	29	2.16386	3.53523e-05	0.000769477	AKT1,ANK2,ANK3,ANO4,ANO7,ANXA6,ATP2A2,CAV1,CAV3,EPB41L3,FAT4,FLOT1,MTSS1,MYOF,NDRG1,PACSIN1,PACSIN2,PLSCR1,PLSCR3,PSAP,PTEN,SH3GL2,SH3GLB1,SOD1,SPTBN1,SYT11,SYT7,SYTL4,UGCG
GO:1902017	regulation of cilium assembly	19	2.65819	3.6854e-05	0.000799327	ADAMTS16,ATG5,CCDC151,CDKL1,CENPJ,CEP120,CEP135,CROCC,DCDC2,DYNLL1,IFT88,MAP4,MNS1,RP1,SDCCAG8,TBC1D30,TCTEX1D2,WRAP73,ZMYND10
GO:0006575	cellular modified amino acid metabolic process	44	1.83364	4.06295e-05	0.000874124	ABHD12,ACADL,AHCY,ALDH5A1,ALDH7A1,BBOX1,BHMT,CKB,CKMT2,CNDP2,CPT1A,CPT1B,FPGS,FTCD,GATA3,GCH1,GCLM,GGT1,GGT7,GLO1,GLRX2,GOT2,GPX4,GSR,GSS,GSTA2,GSTK1,GSTP1,GSTZ1,HOGA1,HPGDS,IDH1,MGST1,MTHFD1,PARK7,PCYOX1,PLA2G12A,PLSCR1,POR,SERINC3,SHMT2,SLC46A1,SLC7A11,SOD1
GO:0003205	cardiac chamber development	41	1.87849	4.07057e-05	0.000874124	ADAMTS1,ANK2,AP2B1,CAV3,CHD7,COL11A1,CPE,DCTN5,DSP,FOXC1,FZD1,GATA3,GATA4,GSK3A,HES1,HEY2,HEYL,ISL1,LMO4,LTBP1,MKS1,MYH6,NOG,NOTCH1,NPY2R,PDE2A,PRDM1,PTK7,ROBO1,RYR2,SCN5A,SFRP2,SLIT2,SMAD6,SUFU,TBX2,TMEM65,TNNT2,TPM1,WNT5A,XIRP2
GO:0006081	cellular aldehyde metabolic process	20	2.56874	4.07298e-05	0.000874124	ADH5,ALDH3A2,ALDH7A1,ALDH8A1,BCO2,CACNA1H,ESD,GLO1,GOT2,GRHPR,HOGA1,IDH1,IDH2,KDM3A,PARK7,PRODH2,RELA,TALDO1,TKT,TPI1
GO:0044242	cellular lipid catabolic process	49	1.76912	4.14488e-05	0.00088579	ABHD12,ACAA2,ACAD10,ACADL,ACADS,ACADVL,ACOX3,AKT1,ALDH3A2,APOB,BCO2,CEL,CPS1,CPT1A,CPT1B,CPT2,DAGLA,DDHD2,ECH1,FAAH,FABP7,GALC,GCDH,GDPD1,GM2A,GPCPD1,HEXB,HIBCH,IDH1,IRS1,IVD,LPIN3,MCEE,MGLL,MMAA,PCCA,PCCB,PCK1,PCK2,PDXDC1,PLA2G15,PPT1,PRDX6,PSAP,SCARB1,SGPL1,SMPD2,SPHK1,TYSND1
GO:0070296	sarcoplasmic reticulum calcium ion transport	16	2.91522	4.1562e-05	0.00088579	ANK2,ATP1A2,ATP2A1,ATP2A2,CACNA1C,CALM1,CALM2,CALM3,CAMK2D,CHD7,DMD,GSTO1,PDE4D,PRKACA,RYR2,TMEM38A
GO:0045333	cellular respiration	45	1.81732	4.21688e-05	0.00089258	ACO1,ALDH5A1,CAT,COX5A,COX7C,CS,D2HGDH,DHTKD1,DLAT,DLD,FH,GPD2,IDH1,IDH2,IDH3G,ISCU,MDH1B,MDH2,NDUFA10,NDUFA12,NDUFA5,NDUFA6,NDUFA8,NDUFA9,NDUFAB1,NDUFB10,NDUFB9,NDUFS1,NDUFS4,NDUFS7,NR4A3,OGDHL,PARK7,PDHA2,PINK1,SDHA,SDHB,SDHC,SDHD,SHMT2,SLC25A14,SLC25A25,SUCLG1,SURF1,VCP
GO:0001654	eye development	73	1.57992	4.21714e-05	0.00089258	ACHE,ADAMTS18,AHI1,ARL6,ATP2B1,B9D1,CACNA1C,CCDC66,CDON,CELF4,CEP290,CHD7,COL4A1,CTNNB1,DLG1,DLL1,FAT1,FBN1,FBN2,FKBP8,FOXC1,FOXF2,FZD4,FZD5,GATA3,GLI3,GPD2,HDAC2,HIPK2,HPCA,IFT122,JMJD6,LAMA1,MAB21L2,MEIS2,MFN2,MITF,MYO7A,NF1,NIPBL,NPHP1,NPHP4,NR2E1,PAX6,PITX2,POU4F2,PRDM1,PROM1,PSEN1,PTF1A,RAB11FIP4,RAX,RP1,RPGRIP1L,RPL24,SIX6,SKI,SLC17A8,SLC25A25,SLC7A11,SMARCA4,SOX2,TBX2,TMEM231,TRAF3IP1,TRPM…
GO:0021510	spinal cord development	29	2.14345	4.2804e-05	0.000902856	AKT1,DLL1,DRGX,GLI2,GLI3,IFT122,IFT172,ISL1,LBX1,LHX3,LHX5,LMO4,LOXL3,MNX1,NF1,NKX2-2,NKX6-1,NOG,NOTCH1,PAX6,PBX3,PKD2,PLXDC1,PTBP2,SOX12,SUFU,TCTN1,VIT,WNT1
GO:0055119	relaxation of cardiac muscle	9	4.407	4.34892e-05	0.000914166	ATP1A1,ATP1A2,ATP1B1,ATP2A2,CAMK2D,P2RX4,PDE4B,PDE4D,PDE5A
GO:0017156	calcium-ion regulated exocytosis	21	2.49285	4.37058e-05	0.000914523	ADRA2A,ARF1,ATP2A2,CACNA1H,NOTCH1,RAP1B,RAPGEF4,STX1A,SYN2,SYT1,SYT11,SYT12,SYT15,SYT17,SYT2,SYT6,SYT7,SYT9,TRPV6,VAMP2,VAMP3
GO:0010769	regulation of cell morphogenesis involved in differentiation	63	1.63981	4.41219e-05	0.000914523	ACTR2,ARHGAP44,ARHGDIA,ARPC2,BARHL2,BRSK2,CALR,CDC42,CDK5R1,CFL1,CHRNA3,CIB1,CRABP2,CUX1,CYFIP1,DBNL,DOCK5,EEF2K,FGA,FGG,FLNA,FN1,FSTL4,GRIN1,IFRD1,LIMS2,LRRK2,MACF1,MAP2K1,MAPT,MARK2,NEDD4,NGFR,NKX6-1,NR2E1,NTN1,PAK1,POU4F2,PPP1R9A,PPP3CA,PREX1,PSEN1,PTEN,PTPRD,RAB21,RAC1,RHOA,ROBO1,RREB1,RTN4,RTN4R,RYK,SDC2,SEMA4B,SEMA5A,SEMA5B,SIN3A,SLIT2,STK25,TRPC5,TWF2,UNC13D,WNT5A
GO:0086012	membrane depolarization during cardiac muscle cell action potential	11	3.74701	4.42417e-05	0.000914523	ANK2,ANK3,ATP1A2,CACNA1C,CACNA1D,CACNA2D1,CACNB2,CAV3,HCN4,SCN5A,SLMAP
GO:0007015	actin filament organization	79	1.54735	4.42914e-05	0.000914523	ABI1,ACTN1,ACTR2,ADD1,ALDOA,ARF1,ARF6,ARFGEF1,ARHGAP18,ARPC1A,ARPC2,ARPC3,ARPC5,ARRB1,AVIL,BCAR1,CAP2,CAPZA2,CAPZB,CAV3,CD2AP,CDC42,CFL1,CFL2,CORO1B,CORO7,COTL1,CTNNA2,CYFIP1,DBNL,DIAPH1,DLG1,EPS8,ESPNL,FAT1,FLNA,FSCN1,GHSR,GMFG,GRB2,HCK,HSP90B1,INPPL1,JMY,LCP1,LIMA1,NEBL,NPHS1,PACSIN1,PAK1,PDLIM3,PFN4,PICK1,PLEKHH2,PLS3,PPFIA1,PPM1E,PPP1R9A,PREX1,RAC1,RAC2,RDX,RGS4,RHOA,RHOC,RHOG,ROCK2,SEMA5A,SH…
GO:0002027	regulation of heart rate	28	2.17199	4.44708e-05	0.000914523	ADRA1A,ANK2,ATP2A2,CACNA1C,CACNA1D,CACNA2D1,CACNB2,CALM1,CALM2,CALM3,CAMK2D,CAV1,CAV3,DMD,DRD2,DSP,GCH1,HCN4,HEY2,MYH6,NOS1AP,PDE4D,PRKACA,RGS4,RYR2,SCN5A,TPM1,YWHAE
GO:1903008	organelle disassembly	28	2.17199	4.44708e-05	0.000914523	ATG13,ATG5,CAMKK2,CDC37,CISD2,CTSK,FBXW7,FIS1,FZD5,GABARAP,GABARAPL2,GSK3A,HK2,KIF5B,KIF9,MARK2,MFN2,MRRF,PARK7,PELO,PINK1,SPATA18,SQSTM1,TSPO,VCP,VDAC1,VPS13C,ZFAND1
GO:0010721	negative regulation of cell development	70	1.59426	4.45491e-05	0.000914523	ARF6,ARHGDIA,CALR,CAV3,CDK5R1,CIB1,CRMP1,CTNNB1,DICER1,DLL1,DYNLT1,EFNB2,FBN1,FBXW7,FKBP4,FSTL4,GFI1,GLI3,GSK3A,HDAC2,HES1,HMG20A,IDH2,IFRD1,ISL1,KREMEN1,LBX1,LMX1A,LRIG2,LRRK2,LSM1,MIB1,MYLIP,NF1,NGFR,NKX2-2,NKX6-1,NOG,NOTCH1,NPR2,NR2E1,NTN1,PAK1,PAX6,PCM1,PHOX2B,PI16,PLK2,POU4F2,PPP3CA,PSEN1,PTEN,RGS4,RHOA,RNF10,RTN4,RTN4R,RYK,SEMA4B,SEMA5A,SEMA5B,SKI,SLC6A4,SLIT2,SOX2,TNN,TRPC5,TSPO,VAX1,WNT5A
GO:0001508	action potential	34	2.00285	4.56228e-05	0.000933443	ADRA1A,ANK2,ANK3,ATP1A1,ATP1A2,ATP1B1,ATP2A2,CACNA1C,CACNA1D,CACNA1H,CACNA2D1,CACNB2,CAMK2D,CAV1,CAV3,CHRNA4,DLG1,DMD,DRD1,DSP,FLNA,GLRA1,GRIK2,HCN4,KCNA1,KCNA2,KCNIP2,KCNN2,NOS1AP,P2RX4,RYR2,SCN5A,SLMAP,YWHAE
GO:0006163	purine nucleotide metabolic process	84	1.52341	4.6119e-05	0.000940461	AASS,ACACA,ACBD6,ACSF2,ACSL1,ACSL4,ACSS1,ADCY1,ADCY9,AK1,AK2,AK5,ALDOA,ALDOC,AMPD2,BPNT1,CASK,DHTKD1,DLAT,DLD,DLG1,ELOVL4,ELOVL7,ENO1,FBP1,GCDH,GIMAP7,GSTZ1,GUK1,HK1,HK2,HMGCS1,HPCA,HPRT1,IMPAD1,JMJD8,KYNU,LRGUK,LRRK2,MCEE,MTHFD1,NME5,NME7,NPR1,NPR2,NT5C2,NT5E,NUDT18,NUDT9,NUP107,NUP98,OGDHL,PANK1,PANK4,PAPSS2,PDE1A,PDE2A,PDE4B,PDE4D,PDE5A,PDE8B,PDE9A,PDHA2,PDPR,PGAM2,PINK1,PNP,PPCDC,PPT1,PRKAA2,…
GO:0051899	membrane depolarization	26	2.23847	4.6926e-05	0.000947489	ANK2,ANK3,ATP1A2,BEST2,CACNA1C,CACNA1D,CACNA1E,CACNA1H,CACNA2D1,CACNB2,CAMK2D,CAV1,CAV3,CHRNA4,CHRNA6,DCN,GCLM,HCN4,LRRK2,P2RX4,PARK7,PRKCZ,SCN5A,SLMAP,SRC,TSPO
GO:0006814	sodium ion transport	49	1.761	4.69516e-05	0.000947489	AKT1,ANK3,ARF1,ATP1A1,ATP1A2,ATP1B1,CAMK2D,CAV3,DLG1,DMD,DRD2,GLRX,HCN4,KIF5B,KLHL3,NALCN,NDUFA9,NEDD4,NETO1,P2RX4,PKD2,PKD2L1,SCN5A,SCNN1A,SCNN1B,SCNN1G,SLC10A1,SLC10A2,SLC17A6,SLC17A8,SLC20A1,SLC22A5,SLC23A1,SLC24A2,SLC24A4,SLC24A5,SLC4A10,SLC4A8,SLC5A12,SLC5A7,SLC5A8,SLC5A9,SLC8A3,SLC9A3R1,SLC9A6,SLC9A8,SLMAP,STOM,TRPM2
GO:0019722	calcium-mediated signaling	49	1.761	4.69516e-05	0.000947489	ANK2,ATP1A2,ATP1B1,ATP2A2,BCAP31,BST1,BTK,CACNA1C,CALM1,CALM2,CALM3,CALML3,CALML5,CAMK2D,CAMKK2,CIB1,DMD,DYRK2,EFHB,FHL2,FIS1,GRIN1,GRM5,GSTO1,HPCA,ITPR1,JPH3,KSR2,LRRK2,MAPK7,MAPT,MCOLN1,MYO5A,NCALD,NR5A2,P2RX2,P2RX4,PDE4D,PKD2,PLCE1,PPP1R9A,PPP3CA,PPP3R1,PRKACA,RYR2,SPHK1,TMEM38A,TRPM2,ZAP70
GO:0045454	cell redox homeostasis	23	2.37102	4.70812e-05	0.000947489	CYBA,DLD,GLRX,GLRX2,GLRX5,GSR,HVCN1,NXN,P4HB,PDIA4,PDIA5,PRDX1,PRDX5,PRDX6,PTGES2,RAC2,TMX3,TXN,TXN2,TXNDC2,TXNDC5,TXNL1,TXNRD2
GO:0009855	determination of bilateral symmetry	33	2.01987	4.88914e-05	0.000980703	AHI1,ARL13B,ARL6,ARMC4,BBS5,C9orf116,CCDC151,CCDC39,CCDC40,CTNNB1,DLL1,DNAH5,DNAI1,DNAI2,FOXJ1,GAS8,GATA4,IFT172,IFT74,KIF3B,LBX1,LRRC6,MIB1,MKS1,NOTCH1,OFD1,PITX2,PKD2,PSEN1,RPGRIP1L,SUFU,TBX2,WNT5A
GO:0021520	spinal cord motor neuron cell fate specification	8	4.82133	4.93344e-05	0.000986367	GLI2,GLI3,ISL1,LHX3,MNX1,NKX6-1,PAX6,SUFU
GO:0090075	relaxation of muscle	13	3.2855	5.06671e-05	0.00100972	ATP1A1,ATP1A2,ATP1B1,ATP2A1,ATP2A2,CAMK2D,KCNMA1,P2RX4,PDE4B,PDE4D,PDE5A,PRKG1,SOD1
GO:0050433	regulation of catecholamine secretion	20	2.52731	5.29739e-05	0.00105228	ABAT,ADRA2A,CHRNA4,CHRNA6,DRD2,GHSR,HTR1B,KCNA2,NPY2R,PINK1,STX1A,SYT1,SYT11,SYT12,SYT15,SYT17,SYT2,SYT6,SYT7,SYT9
GO:0010522	regulation of calcium ion transport into cytosol	28	2.15069	5.39231e-05	0.00106529	ANK2,ATG5,ATP1A2,CACNA1C,CALM1,CALM2,CALM3,CAMK2D,CAPN3,CAV1,CHD7,CYBA,DIAPH1,DMD,DRD1,FYN,GRIN1,GSTO1,JPH3,MYO5A,P2RX2,P2RX4,PDE4D,PKD2,PRKACA,RYR2,TMEM38A,TRPC3
GO:0045665	negative regulation of neuron differentiation	50	1.74104	5.39762e-05	0.00106529	ARF6,ARHGDIA,CALR,CDK5R1,CIB1,CRMP1,DLL1,EFNB2,FKBP4,FSTL4,GFI1,GLI3,GSK3A,HDAC2,HES1,HMG20A,IFRD1,ISL1,KREMEN1,LBX1,LMX1A,LRIG2,LRRK2,LSM1,MIB1,MYLIP,NGFR,NKX2-2,NOTCH1,NR2E1,NTN1,PAX6,PHOX2B,PLK2,POU4F2,PPP3CA,PSEN1,PTEN,RHOA,RTN4,RTN4R,RYK,SEMA4B,SEMA5A,SEMA5B,SLC6A4,SLIT2,SOX2,TRPC5,WNT5A
GO:1903320	regulation of protein modification by small protein conjugation or removal	51	1.72973	5.46923e-05	0.00107597	AKT1,ARRB1,ARRDC3,ATG5,AXIN1,BIRC3,BIRC8,BMI1,CAPN3,CAV1,CDK9,CTNNB1,CTR9,DNAJA1,EGR1,FBXW7,FEM1B,FOXF2,FYN,GSK3A,GTPBP4,HMG20A,HSPA5,LRRK2,NXN,PARK7,PDCD6,PEF1,PELI1,PINK1,PINX1,PSEN1,PSMD10,PTEN,RAB1A,RELA,RPL23,RPL5,RPS7,RWDD3,SPHK1,SPOPL,TOLLIP,TRAF6,TRIP12,TSPO,UBE2D1,USP4,VCP,WDR70,XIAP
GO:0008064	regulation of actin polymerization or depolymerization	42	1.8383	5.64745e-05	0.00110395	ACTR2,ADD1,ARF1,ARF6,ARFGEF1,ARHGAP18,ARPC1A,ARPC2,ARPC3,ARPC5,AVIL,CAPZA2,CAPZB,CFL1,CFL2,CORO1B,COTL1,CTNNA2,CYFIP1,DBNL,DLG1,EPS8,GMFG,GRB2,HCK,JMY,LIMA1,NPHS1,PFN4,PICK1,PLEKHH2,PPP1R9A,PREX1,RDX,RHOA,SEMA5A,SH3BP1,SLIT2,SPTBN1,TMOD3,TWF2,VIL1
GO:0010821	regulation of mitochondrion organization	42	1.8383	5.64745e-05	0.00110395	ACAA2,AKT1,ATG13,AVP,BAP1,BCL2L1,CAMKK2,CASP8,CDC37,DCN,DDHD2,FBXW7,FIS1,FZD5,GOLPH3,GSK3A,HK2,LMNA,LRRK2,MAPT,MFN2,OMA1,PAM16,PARK7,PDE2A,PINK1,PPP1R13B,PPP3R1,PSMD10,RAC2,RNF31,SH3GLB1,SLC25A5,SQSTM1,TSPO,UBE2D3,UBE2J2,VDAC1,VPS13C,YWHAB,YWHAE,YWHAZ
GO:0009799	specification of symmetry	33	2.00422	5.77595e-05	0.00112548	AHI1,ARL13B,ARL6,ARMC4,BBS5,C9orf116,CCDC151,CCDC39,CCDC40,CTNNB1,DLL1,DNAH5,DNAI1,DNAI2,FOXJ1,GAS8,GATA4,IFT172,IFT74,KIF3B,LBX1,LRRC6,MIB1,MKS1,NOTCH1,OFD1,PITX2,PKD2,PSEN1,RPGRIP1L,SUFU,TBX2,WNT5A
GO:0021987	cerebral cortex development	30	2.08	5.88851e-05	0.00114379	BBS2,CDK5R1,CDON,CEP120,CNTNAP2,CTNNB1,DAB2IP,DMRTA2,EFHC1,EMX2,FAT4,FLNA,GLI3,GNG12,GRIN1,LAMB1,NF1,NKX2-1,NR2E1,PAX6,PSEN1,RHOA,ROBO1,RTN4,SLC2A1,SLIT2,TACC1,TACC3,XAB2,YWHAE
GO:0035050	embryonic heart tube development	23	2.34022	5.91094e-05	0.00114452	AHI1,ARL13B,BBS5,CCDC39,CCDC40,CTNNB1,DLL1,FOXC1,GATA4,HES1,IFT122,IFT172,LBX1,MIB1,NOTCH1,PKD2,PSEN1,RYR2,SUFU,TBX2,TRAF3IP1,WNT5A,YAP1
GO:0150063	visual system development	73	1.56265	6.11335e-05	0.00117999	ACHE,ADAMTS18,AHI1,ARL6,ATP2B1,B9D1,CACNA1C,CCDC66,CDON,CELF4,CEP290,CHD7,COL4A1,CTNNB1,DLG1,DLL1,FAT1,FBN1,FBN2,FKBP8,FOXC1,FOXF2,FZD4,FZD5,GATA3,GLI3,GPD2,HDAC2,HIPK2,HPCA,IFT122,JMJD6,LAMA1,MAB21L2,MEIS2,MFN2,MITF,MYO7A,NF1,NIPBL,NPHP1,NPHP4,NR2E1,PAX6,PITX2,POU4F2,PRDM1,PROM1,PSEN1,PTF1A,RAB11FIP4,RAX,RP1,RPGRIP1L,RPL24,SIX6,SKI,SLC17A8,SLC25A25,SLC7A11,SMARCA4,SOX2,TBX2,TMEM231,TRAF3IP1,TRPM…
GO:0006821	chloride transport	29	2.10375	6.21044e-05	0.00119497	ABCB1,ANO4,ANO7,ANO8,BEST1,BEST2,BEST3,BEST4,CA7,CLCA1,CLCN3,CLIC1,CLIC4,CLIC6,GABRA2,GABRG3,GLRA1,GLRA2,GLRA3,GLRA4,GRM5,PCYOX1,PRKG2,SLC12A5,SLC1A3,SLC26A4,SLC26A5,SLC4A10,TSPO
GO:0019318	hexose metabolic process	53	1.70179	6.24907e-05	0.00119865	AKR1B1,AKT1,ALDH5A1,ALDOA,ALDOC,B4GALT1,CLK2,COX11,CPT1A,DCXR,DDB1,DGKQ,DLAT,DUSP12,DYRK2,ENO1,EP300,FBP1,FOXA2,FUT5,GALE,GLB1,GOT2,GPD2,GSK3A,H6PD,HK1,HK2,INPPL1,IRS1,MAN2A2,MAN2B1,MAPK14,MDH2,MPI,NISCH,NKX1-1,NPY1R,OMA1,ONECUT1,PC,PCK1,PCK2,PDHA2,PGAM2,PHKG2,PPP1CA,PPP1R3D,SLC25A10,SLC25A11,SORD,SRC,TPI1
GO:0030832	regulation of actin filament length	42	1.82809	6.47148e-05	0.00123744	ACTR2,ADD1,ARF1,ARF6,ARFGEF1,ARHGAP18,ARPC1A,ARPC2,ARPC3,ARPC5,AVIL,CAPZA2,CAPZB,CFL1,CFL2,CORO1B,COTL1,CTNNA2,CYFIP1,DBNL,DLG1,EPS8,GMFG,GRB2,HCK,JMY,LIMA1,NPHS1,PFN4,PICK1,PLEKHH2,PPP1R9A,PREX1,RDX,RHOA,SEMA5A,SH3BP1,SLIT2,SPTBN1,TMOD3,TWF2,VIL1
GO:0006865	amino acid transport	35	1.94477	6.83339e-05	0.00130259	ABAT,ARG1,ARL6IP5,ATP1A2,AVP,GIPC1,GLS,GRM2,GRM7,KMO,NF1,PPFIA1,PSEN1,RGS4,SFXN1,SFXN2,SLC17A6,SLC17A8,SLC1A2,SLC1A3,SLC25A15,SLC36A1,SLC3A1,SLC6A1,SLC6A5,SLC6A9,SLC7A1,SLC7A11,SLC7A4,SLC7A5,SLC7A8,SNAP25,STX1A,SYT1,VAMP2
GO:0009150	purine ribonucleotide metabolic process	78	1.53159	7.04845e-05	0.00133942	AASS,ACACA,ACBD6,ACSF2,ACSL1,ACSL4,ACSS1,ADCY1,ADCY9,AK1,AK2,AK5,ALDOA,ALDOC,AMPD2,BPNT1,CASK,DHTKD1,DLAT,DLD,DLG1,ELOVL4,ELOVL7,ENO1,FBP1,GCDH,GIMAP7,GSTZ1,GUK1,HK1,HK2,HMGCS1,HPRT1,IMPAD1,JMJD8,KYNU,LRGUK,LRRK2,MCEE,NME5,NME7,NPR1,NPR2,NT5C2,NT5E,NUDT18,NUDT9,NUP107,NUP98,OGDHL,PANK1,PANK4,PAPSS2,PDE1A,PDE2A,PDE4B,PDE4D,PDE5A,PDE8B,PDE9A,PDHA2,PDPR,PGAM2,PINK1,PPCDC,PPT1,PRKAA2,PRKAG1,PSEN1,RHO…
GO:0060541	respiratory system development	45	1.78061	7.10393e-05	0.00134189	ARG1,CCDC39,CCDC40,CELSR1,CHD7,CRISPLD2,CTNNB1,DHCR7,EP300,FBXW7,FOXJ1,GLI2,GLI3,HES1,HSD11B1,HYDIN,JMJD6,KRAS,LAMA1,LHX3,LOXL3,LTBP3,MAN1A2,MAP2K1,MAPK1,MME,NKX2-1,NOG,NOTCH1,PHEX,PHOX2B,PKDCC,PPP1CA,PTK7,RCN3,RPGRIP1L,SIX1,SKI,SLC23A1,SLC7A11,SPDEF,TNS3,WNT2B,WNT5A,YAP1
GO:0014808	release of sequestered calcium ion into cytosol by sarcoplasmic reticulum	14	3.04681	7.10514e-05	0.00134189	ANK2,ATP1A2,CACNA1C,CALM1,CALM2,CALM3,CAMK2D,CHD7,DMD,GSTO1,PDE4D,PRKACA,RYR2,TMEM38A
GO:0032414	positive regulation of ion transmembrane transporter activity	28	2.10933	7.84307e-05	0.00147528	ABCB1,ANK2,ANK3,ATP1B1,ATP2A1,CACNA2D1,CACNB2,CALM1,CALM2,CALM3,COX17,CTSS,DMD,GALR2,GLRX,GSTO1,HTR3A,KCNA1,KCNC1,KCNC2,KCNIP2,KIF5B,LRRC55,NOS1AP,PINK1,PKD2,RYR2,STAC3
GO:0043010	camera-type eye development	65	1.5964	7.85949e-05	0.00147528	ACHE,AHI1,ARL6,ATP2B1,B9D1,CACNA1C,CCDC66,CDON,CELF4,CHD7,COL4A1,CTNNB1,DLG1,DLL1,FAT1,FBN1,FBN2,FKBP8,FOXC1,FOXF2,FZD4,FZD5,GATA3,GLI3,GPD2,HDAC2,HIPK2,HPCA,IFT122,JMJD6,LAMA1,MAB21L2,MFN2,MITF,NF1,NPHP1,NPHP4,NR2E1,PAX6,PITX2,POU4F2,PROM1,PSEN1,PTF1A,RAB11FIP4,RAX,RP1,RPGRIP1L,RPL24,SKI,SLC17A8,SLC25A25,SLC7A11,SMARCA4,TBX2,TMEM231,TRAF3IP1,TRPM1,TUB,VAX1,WDR19,WNT2B,WNT5A,WNT9A,WNT9B
GO:0030323	respiratory tube development	41	1.82512	8.16803e-05	0.00152852	ARG1,CCDC39,CCDC40,CELSR1,CRISPLD2,CTNNB1,DHCR7,EP300,FBXW7,FOXJ1,GLI2,GLI3,HECA,HES1,HSD11B1,JMJD6,KRAS,LAMA1,LHX3,LOXL3,LTBP3,MAN1A2,MAP2K1,MAPK1,MME,NKX2-1,NOG,NOTCH1,PHEX,PKDCC,PPP1CA,PTK7,RCN3,SLC23A1,SLC7A11,SPDEF,TNS3,TRAF4,WNT2B,WNT5A,YAP1
GO:1904948	midbrain dopaminergic neuron differentiation	9	4.14776	8.19323e-05	0.00152857	CSNK1D,CTNNB1,FZD1,LMX1A,RYK,SFRP2,WNT1,WNT5A,WNT9B
GO:0043388	positive regulation of DNA binding	19	2.52303	8.30195e-05	0.00154416	CALM3,CTNNB1,DDRGK1,EP300,FOXC1,GATA3,HES1,HIPK2,HMGB1,ISL1,NIPBL,PARK7,PAX6,PINX1,POU4F2,SKI,TRAF6,TRIM6,TXN
GO:0051289	protein homotetramerization	26	2.16703	8.5537e-05	0.00158618	ACACA,ACADL,ALDH5A1,ALDOA,CAT,DCXR,DPYS,FBP1,GLS,HPRT1,MCOLN1,PCBD1,PCBD2,PKD2,PKD2L1,REG1A,RYR3,SAMHD1,SHMT2,SRR,SYT11,TDO2,TRPA1,TRPM2,TRPV5,UPB1
GO:0051283	negative regulation of sequestering of calcium ion	32	1.98976	8.62111e-05	0.00159387	ANK2,ANXA6,ATG5,ATP1A2,CACNA1C,CALM1,CALM2,CALM3,CAMK2D,CAPN3,CHD7,CYBA,DIAPH1,DMD,DRD1,DRD2,GSTO1,ITPR1,ITPR2,JPH3,LCK,MCOLN1,MYO5A,PDE4D,PKD2,PLCE1,PRKACA,RYR2,RYR3,TMEM38A,TRPA1,TRPM2
GO:0072655	establishment of protein localization to mitochondrion	34	1.94437	8.6555e-05	0.00159542	AKT1,ATG13,BAP1,CALM3,CASP8,DNAJA1,FBXW7,FIS1,FZD5,GSK3A,HK1,HK2,HSPD1,LRRK2,MAPT,MFN2,PAM16,PINK1,PITRM1,PPP1R13B,PPP3R1,RAC2,RNF31,SH3GLB1,TIMM10,TIMM23,TIMM44,TOMM20,TSPO,UBE2D3,UBE2J2,YWHAB,YWHAE,YWHAZ
GO:0006939	smooth muscle contraction	29	2.0655	8.89171e-05	0.00163405	ABAT,ADRA1A,ADRA2A,ATP1A2,ATP2B1,BBS2,BDKRB2,CAV1,CHRNA3,DLG1,DOCK5,DRD1,DRD2,GHSR,HTR7,KCNMA1,MYLK,NPY2R,P2RX2,PDE4D,PLCE1,PRKG1,RHOA,ROCK2,SMTN,SOD1,SPHK1,SULF1,TACR2
GO:0010770	positive regulation of cell morphogenesis involved in differentiation	37	1.88235	9.01657e-05	0.00165205	ACTR2,ARHGDIA,ARPC2,CALR,CDC42,CIB1,CRABP2,CUX1,CYFIP1,DBNL,DOCK5,EEF2K,FGA,FGG,FLNA,FN1,LIMS2,MACF1,MAP2K1,MAPT,NGFR,NTN1,PAK1,POU4F2,PREX1,PTPRD,RAB21,RAC1,RHOA,ROBO1,RREB1,SEMA5A,SLIT2,STK25,TRPC5,TWF2,UNC13D
GO:0045995	regulation of embryonic development	33	1.95867	9.37737e-05	0.00170796	CDX2,CELSR1,CTNNB1,DLL1,DMRT2,FOXA2,FZD1,GATA3,HES1,LAMA1,LAMA2,MAP2K5,MAPK7,MKS1,NIPBL,NOTCH1,NR2C2,PRKACA,PRKACB,PTK7,RAB14,RPS6KA6,SFRP2,SIX1,STK3,SUFU,SULF1,TBX2,TRAF3IP1,TRIP12,WNT1,WNT2B,WNT5A
GO:0072329	monocarboxylic acid catabolic process	33	1.95867	9.37737e-05	0.00170796	ABAT,ACAA2,ACAD10,ACADL,ACADS,ACADVL,ACOX3,AKT1,ALDH3A2,ALDH5A1,CEL,CPT1A,CPT1B,CPT2,DCXR,ECH1,FAAH,GCDH,HIBCH,HOGA1,IRS1,IVD,LPIN3,MCEE,MMAA,PCCA,PCCB,PCK1,PCK2,PLA2G15,SORD,TYSND1,XYLB
GO:0032886	regulation of microtubule-based process	48	1.72506	9.5661e-05	0.00173718	ANKRD53,APC,ARMC4,ATAT1,BBS2,CAV3,CCDC39,CCDC40,CCDC65,CDK2AP2,CDK5R1,CENPJ,CEP120,CHMP1B,CHMP2A,CHMP5,CIB1,CLIP1,CLTC,CTNNB1,DIAPH1,EML2,FKBP4,GPSM2,GSK3A,MACF1,MAPRE1,MAPT,MARK2,NEFH,PAK1,PARP3,PDCD6IP,PLK2,POC1A,PRKAA2,RAC1,RBM14,RHOA,ROCK2,SMC1A,SMC3,SPEF1,STAG1,TACC3,TCTEX1D2,TMEM67,TRAF3IP1
GO:0050773	regulation of dendrite development	36	1.89294	9.8647e-05	0.00178612	ACTR2,ARF1,ARF6,ARHGAP44,CDK5R1,CFL1,CHRNA3,CSMD3,CUX1,CYFIP1,DAB2IP,DBNL,EEF2K,FSTL4,GRIN1,GSK3A,HDAC2,LLPH,LRRK2,MARK1,NEDD4,NR2E1,PACSIN1,PLK2,PPP1R9A,PPP3CA,PREX1,PSEN1,PTEN,PTPRD,RAB21,RHOA,SDC2,SEZ6,TRPC5,ZMYND8
GO:0060840	artery development	27	2.11536	9.90543e-05	0.00178822	AP2B1,APOB,ARID2,CHD7,DCTN5,EFNB2,EYA1,FOXC1,GLI3,HES1,HEY2,HOXA1,HPGD,LTBP1,MYLK,NF1,NOG,NOTCH1,PDE2A,PKD2,PRDM1,ROBO1,SIX1,SMAD6,SUFU,TBX2,ZMIZ1
GO:1903514	release of sequestered calcium ion into cytosol by endoplasmic reticulum	14	2.96447	0.000100949	0.00181709	ANK2,ATP1A2,CACNA1C,CALM1,CALM2,CALM3,CAMK2D,CHD7,DMD,GSTO1,PDE4D,PRKACA,RYR2,TMEM38A
GO:0009214	cyclic nucleotide catabolic process	8	4.47695	0.000102197	0.00183416	CNP,PDE1A,PDE2A,PDE4B,PDE4D,PDE5A,PDE8B,PDE9A
GO:0061326	renal tubule development	26	2.14422	0.000103647	0.00185375	ADAMTS16,AHI1,AQP11,COL4A1,CTNNB1,DCHS1,DLG1,DLL1,EYA1,FAT4,GATA3,GLI3,HES1,HEYL,KIF26B,KLHL3,MTSS1,NOG,NOTCH1,PKD2,PROM1,SIX1,WNT1,WNT2B,WNT9B,YAP1
GO:0042135	neurotransmitter catabolic process	10	3.73079	0.000103892	0.00185375	ABAT,ACHE,ALDH5A1,ALDH7A1,BHMT,GLDC,LRTOMT,MAOA,NAALAD2,POR
GO:0014896	muscle hypertrophy	29	2.04689	0.000105884	0.00188381	ADRA1A,AKAP13,ATP2A2,CAMK2D,CAV3,CDK9,CYBA,DDX39B,GATA4,GSK3A,HDAC2,HEY2,LMNA,MAP2K4,MYH6,NOTCH1,NR4A3,P2RX4,PAK1,PARP2,PDE5A,PDE9A,PI16,PPP3CA,RGS4,ROCK2,RYR2,TRPC3,TTN
GO:0090090	negative regulation of canonical Wnt signaling pathway	41	1.80461	0.000106633	0.00189166	ANKRD6,APC,AXIN1,CAV1,CSNK1A1,DAB2IP,EGR1,FERMT1,FZD1,GLI3,GSK3A,INVS,ISL1,KLHL12,KREMEN1,KREMEN2,LIMD1,MAPK14,NOG,NOTCH1,NPHP4,PSMA1,PSMA3,PSMA6,PSMB4,PSMB7,PSMC5,PSMD10,RBMS3,RBX1,RUVBL2,SFRP2,SFRP5,SLC9A3R1,SNAI2,SOX2,STK3,TLE1,TLE3,TNN,WNT5A
GO:0009953	dorsal/ventral pattern formation	25	2.1763	0.0001077	0.00190507	ARL13B,CTNNB1,DSCAML1,FBXL15,FKBP8,GLI2,GLI3,IFT122,IFT172,LHX3,MKS1,NKX2-1,NKX2-2,NKX6-1,NOG,PAX6,PRKACA,PRKACB,PROP1,PSEN1,SMAD6,SUFU,TCTN1,TRAF3IP1,WDR19
GO:0048663	neuron fate commitment	20	2.41067	0.000111571	0.00196225	DLL1,DMRTA2,ESRP1,EYA1,GLI2,GLI3,ISL1,JAG2,LBX1,LHX3,MNX1,NKX2-1,NKX2-2,NKX6-1,NOTCH1,PAX6,PTF1A,SIX1,SUFU,WNT1
GO:1901016	regulation of potassium ion transmembrane transporter activity	20	2.41067	0.000111571	0.00196225	ANK2,ANK3,ATP1B1,CACNA1D,CAV1,CAV3,DLG1,GALR2,KCNA1,KCNC1,KCNC2,KCNIP2,LRRC55,NEDD4,NETO1,NOS1AP,OXSR1,PTEN,VAMP2,YWHAE
GO:0003300	cardiac muscle hypertrophy	28	2.06953	0.000112508	0.00196745	ADRA1A,AKAP13,ATP2A2,CAMK2D,CAV3,CDK9,DDX39B,GATA4,GSK3A,HDAC2,HEY2,LMNA,MAP2K4,MYH6,NOTCH1,NR4A3,P2RX4,PAK1,PARP2,PDE5A,PDE9A,PI16,PPP3CA,RGS4,ROCK2,RYR2,TRPC3,TTN
GO:0042136	neurotransmitter biosynthetic process	28	2.06953	0.000112508	0.00196745	ABAT,ACHE,AKT1,CAV1,DAGLA,DDC,DPYD,GAD1,GCH1,GCHFR,KHSRP,MOXD1,NOS1AP,P2RX4,PAH,PKD2,RAC1,ROCK2,SHMT2,SLC1A3,SLC22A2,SLC5A7,SLC6A3,SLC6A4,SPR,TPH1,TSPO,UPB1
GO:0035235	ionotropic glutamate receptor signaling pathway	11	3.44725	0.000114205	0.00199145	CDK5R1,GRIA1,GRIA2,GRIA3,GRIA4,GRID1,GRIK1,GRIK2,GRIK3,GRIK4,GRIN1
GO:0090162	establishment of epithelial cell polarity	12	3.24193	0.000115226	0.00200356	ARF6,CDC42,FERMT1,GOLPH3,HES1,LAMA1,PARD3,PTK7,RHOA,SH3BP1,SLC9A3R1,WNT5A
GO:0051648	vesicle localization	45	1.74535	0.000116919	0.00202725	ANKRD28,AP3D1,AP3M1,ARF1,ARL6,BBS2,BBS5,BRSK2,C17orf75,CEP19,CSNK1D,CTNNB1,DNM1,DYNC1I1,F5,GRIA1,KIF1B,KIF3A,KIF3B,KIF5B,KIFAP3,KLHL12,LRRK2,MCFD2,MYO5A,MYO7A,NAPA,PCLO,PDCD6,PEF1,PINK1,PRKCZ,PSEN1,PTEN,RAB11B,RAB1A,RAB1B,RAB27A,SAR1A,SYN1,SYN2,TFG,TRAPPC3,VPS33A,YKT6
GO:0051282	regulation of sequestering of calcium ion	32	1.95867	0.000118833	0.00205464	ANK2,ANXA6,ATG5,ATP1A2,CACNA1C,CALM1,CALM2,CALM3,CAMK2D,CAPN3,CHD7,CYBA,DIAPH1,DMD,DRD1,DRD2,GSTO1,ITPR1,ITPR2,JPH3,LCK,MCOLN1,MYO5A,PDE4D,PKD2,PLCE1,PRKACA,RYR2,RYR3,TMEM38A,TRPA1,TRPM2
GO:0048736	appendage development	41	1.79453	0.000121535	0.0020844	B9D1,CACNA1C,CHD7,CRABP2,CTNNB1,DLX6,ECE1,FBN2,GLI2,GLI3,GNAS,HDAC2,HOXA10,IFT122,IFT172,IMPAD1,IQCE,KREMEN1,KREMEN2,MKS1,NIPBL,NOG,NOTCH1,PAM,PITX2,PKDCC,PSEN1,RAX,RPGRIP1L,SALL3,SFRP2,SKI,SLC39A1,SLC7A11,TBX2,TMEM107,TMEM231,TRAF3IP1,WDR19,WNT5A,WNT9A
GO:0060173	limb development	41	1.79453	0.000121535	0.0020844	B9D1,CACNA1C,CHD7,CRABP2,CTNNB1,DLX6,ECE1,FBN2,GLI2,GLI3,GNAS,HDAC2,HOXA10,IFT122,IFT172,IMPAD1,IQCE,KREMEN1,KREMEN2,MKS1,NIPBL,NOG,NOTCH1,PAM,PITX2,PKDCC,PSEN1,RAX,RPGRIP1L,SALL3,SFRP2,SKI,SLC39A1,SLC7A11,TBX2,TMEM107,TMEM231,TRAF3IP1,WDR19,WNT5A,WNT9A
GO:0019882	antigen processing and presentation	49	1.69867	0.000121573	0.0020844	ACE,AP1S2,AP2A2,AP2B1,AP2S1,AP3D1,ARF1,ATG5,BCAP31,CALR,CANX,CAPZA2,CAPZB,CD207,CD209,CLTC,CTSD,CTSS,CYBA,DCTN5,DYNC1I1,DYNC1LI2,DYNLL1,DYNLL2,IFI30,KIF26A,KIF3A,KIF3B,KIFAP3,OSBPL1A,PSMA1,PSMA3,PSMA6,PSMB4,PSMB7,PSMC5,PSMD10,RAB10,RAB27A,RAB32,RAB35,RAB3C,RAB5B,RAB6A,RAB7A,RELB,SH3GL2,TRAF6,VAMP3
GO:0032411	positive regulation of transporter activity	29	2.02862	0.000125696	0.00214909	ABCB1,ANK2,ANK3,ATP1B1,ATP2A1,CACNA2D1,CACNB2,CALM1,CALM2,CALM3,COX17,CTSS,DMD,GALR2,GLRX,GSTO1,HTR3A,KCNA1,KCNC1,KCNC2,KCNIP2,KIF5B,LRRC55,NOS1AP,PARK7,PINK1,PKD2,RYR2,STAC3
GO:0031503	protein-containing complex localization	58	1.61712	0.000129309	0.00220308	ANKS1B,AP2B1,AP3D1,ARHGAP44,ARL3,CEP112,CLUAP1,DDX39B,DLG1,DNM1,DYNLL1,DYNLL2,DYNLRB1,DYNLRB2,EFNB2,FKBP4,GHSR,GPC4,GPHN,HNRNPA2B1,HPCA,IFT122,IFT172,IFT46,IFT74,IFT80,IFT81,IFT88,KIF3A,KIF3B,KIFAP3,MAPK10,MCM3AP,NETO1,NUP107,NUP98,NXT1,PCM1,PRKCZ,RBM8A,RIOK2,RPGR,RPS15,SMG1,SNAP25,SRRM1,SRSF1,SRSF4,SRSF7,SSNA1,TCTEX1D2,THOC1,THOC6,TRAF3IP1,TTC30B,TUB,WDR19,ZNF593
GO:0001101	response to acid chemical	68	1.55323	0.000129572	0.00220308	ACACA,ACSL1,AIFM1,AKR1B1,AKT1,APOB,ARG1,BCHE,BCL2L1,CAPN2,CASP3,CAT,CDO1,CFL1,CLK2,COL4A1,CPS1,CPT1A,CYBA,EEF2,EGR1,FIS1,FYN,FZD10,FZD4,GCLM,GLDC,GLRA1,GLRA2,GLRA3,GLRA4,GRIN1,GSS,GSTP1,HDAC2,HPCA,INSIG2,IRS1,KRT8,LAMTOR3,MAPK10,OTC,PCK1,PINK1,PKD2,PKD2L1,PRKAA2,PTK7,REG1A,RELA,RHOA,RRAGB,SHMT2,SIX1,SLC10A3,SLC1A2,SLC22A6,SLC26A5,SLC6A4,SMARCD1,SRC,TOMM20,TWF2,WNT5A,WNT9A,WNT9B,XBP1,YAP1
GO:0021885	forebrain cell migration	18	2.51828	0.000130237	0.00220827	ARL13B,CDK5R1,CTNNB1,DAB2IP,DRD1,DRD2,EFHC1,EMX2,GLI3,LAMB1,LRRK2,NKX2-1,NR2E1,PSEN1,RHOA,ROBO1,RTN4,SLIT2
GO:0071241	cellular response to inorganic substance	47	1.71269	0.000134772	0.00227888	ADCY1,ADD1,AIFM1,AKT1,ANK3,BRAF,CACNA1H,CALR,CAMK2D,CAPN3,CLIC4,CPNE3,CPNE8,CPNE9,EEF2K,EIF2S1,FBP1,GLRA1,GLRA2,HPCA,HSPA5,HVCN1,KCNA1,KCNC2,KCNK3,LRRK2,MAPK1,MCOLN1,P2RX4,PKD2,PRKAA2,RYR3,SCN5A,SLC25A24,SOD1,SYT1,SYT11,SYT12,SYT15,SYT17,SYT2,SYT6,SYT7,SYT9,TRPM2,TSPO,WNT5A
GO:0097305	response to alcohol	50	1.68126	0.00013639	0.00229989	ABAT,ACACA,ACTR2,ADCY1,AIFM1,AKT1,ATP2B1,AVP,BCL2L1,CALM3,CASP8,CAT,CBL,CDO1,CTNNB1,CYBA,CYP7A1,DRD2,EEF2,EPS8,FYN,GATA3,GLB1,GLRA1,GLRA2,GOT2,GRIN1,GSTP1,HDAC2,HMGCS1,HPGD,HSD3B2,HTR1B,HTR3A,ITPR2,KCNC2,LARP1,NPAS4,OXCT1,PRKAA2,PTEN,RGS19,RGS4,RHOA,RPL10A,RPS4X,SLC6A3,SLIT2,SOD1,TUFM
GO:0000422	autophagy of mitochondrion	22	2.26793	0.00014181	0.00237174	ATG13,ATG5,CAMKK2,CDC37,CISD2,CTSK,FBXW7,FIS1,FZD5,GABARAP,GABARAPL2,GSK3A,HK2,MARK2,MFN2,PARK7,PINK1,SPATA18,SQSTM1,TSPO,VDAC1,VPS13C
GO:0008589	regulation of smoothened signaling pathway	22	2.26793	0.00014181	0.00237174	ARL6,BTRC,DCDC2,GAS8,GLI3,IFT122,IFT172,IFT81,KCTD21,MKS1,POR,PRKACA,PRKACB,RPGRIP1L,SALL3,SCUBE3,STK36,SUFU,TCTN1,TRAF3IP1,ULK3,WNT9A
GO:0061726	mitochondrion disassembly	22	2.26793	0.00014181	0.00237174	ATG13,ATG5,CAMKK2,CDC37,CISD2,CTSK,FBXW7,FIS1,FZD5,GABARAP,GABARAPL2,GSK3A,HK2,MARK2,MFN2,PARK7,PINK1,SPATA18,SQSTM1,TSPO,VDAC1,VPS13C
GO:0044272	sulfur compound biosynthetic process	43	1.75464	0.000144455	0.00239754	ACACA,ACAN,ACSL1,ACSL4,ACSS1,B4GALT1,B4GALT3,B4GALT6,BHMT,CBS,CDO1,CNDP2,DCN,DLAT,DLD,ELOVL4,ELOVL7,ESD,GCDH,GCLM,GGT1,GGT7,GSS,GSTA2,GSTK1,GSTO1,GSTP1,GSTZ1,HPGDS,MAT2A,MGST1,MGST3,MTAP,MTHFD1,NCAN,PAPSS2,PDHA2,PDPR,PPT1,SLC35B2,SLC7A11,TECR,XYLT1
GO:0009259	ribonucleotide metabolic process	79	1.49502	0.000145193	0.00239754	AASS,ACACA,ACBD6,ACSF2,ACSL1,ACSL4,ACSS1,ADCY1,ADCY9,AK1,AK2,AK5,ALDOA,ALDOC,AMPD2,BPNT1,CASK,DHTKD1,DLAT,DLD,DLG1,ELOVL4,ELOVL7,ENO1,FBP1,GCDH,GIMAP7,GSTZ1,GUK1,HK1,HK2,HMGCS1,HPRT1,IMPAD1,JMJD8,KYNU,LRGUK,LRRK2,MCEE,NME5,NME7,NPR1,NPR2,NT5C2,NT5E,NUDT18,NUDT9,NUP107,NUP98,OGDHL,PANK1,PANK4,PAPSS2,PDE1A,PDE2A,PDE4B,PDE4D,PDE5A,PDE8B,PDE9A,PDHA2,PDPR,PGAM2,PINK1,PPCDC,PPT1,PRKAA2,PRKAG1,PSEN1,RHO…
GO:0035089	establishment of apical/basal cell polarity	9	3.91733	0.000145305	0.00239754	CDC42,FOXJ1,FSCN1,LAMA1,PTK7,RHOA,SH3BP1,SLC9A3R1,WNT5A
GO:0046459	short-chain fatty acid metabolic process	9	3.91733	0.000145305	0.00239754	ACADS,ACSS1,ALDH5A1,MCEE,MMAA,PCCA,PCCB,PCK1,PCK2
GO:0061323	cell proliferation involved in heart morphogenesis	9	3.91733	0.000145305	0.00239754	CTNNB1,EYA1,HES1,ISL1,MKS1,NOTCH1,PIM1,PITX2,SIX1
GO:0051480	regulation of cytosolic calcium ion concentration	70	1.53621	0.000147153	0.00242151	ADRA1A,ANK2,ATG5,ATP1A2,ATP2B1,ATP2B2,ATP2B3,AVP,BCAP31,BDKRB2,CACNA1C,CACNA1D,CACNA2D1,CACNB2,CALB2,CALM1,CALM2,CALM3,CAMK2D,CAPN3,CAV1,CAV3,CDH23,CHD7,CHRNA10,CHRNA9,CYBA,DIAPH1,DMD,DRD1,DRD2,FIS1,FYN,GALR2,GNA13,GRIA1,GRIN1,GRM5,GSTO1,HCRTR2,HMGB1,HTR1B,ITPR1,ITPR2,JPH3,KCNK3,LCK,MCOLN1,MYO5A,NPY2R,P2RX2,P2RX4,PDE4D,PKD2,PLCE1,PRKACA,RYR2,RYR3,SCGN,SLC8A3,TMEM38A,TRPA1,TRPC3,TRPC5,TRPM1,TRPM2,…
GO:0006006	glucose metabolic process	45	1.72823	0.00014874	0.00242846	AKT1,ALDH5A1,ALDOA,ALDOC,CLK2,COX11,CPT1A,DCXR,DDB1,DGKQ,DLAT,DUSP12,DYRK2,ENO1,EP300,FBP1,FOXA2,GOT2,GPD2,GSK3A,H6PD,HK1,HK2,INPPL1,IRS1,MAPK14,MDH2,NISCH,NKX1-1,NPY1R,OMA1,ONECUT1,PC,PCK1,PCK2,PDHA2,PGAM2,PHKG2,PPP1CA,PPP1R3D,SLC25A10,SLC25A11,SORD,SRC,TPI1
GO:0034764	positive regulation of transmembrane transport	45	1.72823	0.00014874	0.00242846	ABCB1,ADIPOR2,AKT1,ANK2,ANK3,ARF1,ATP1B1,ATP2A1,AZIN1,BRAF,CACNA2D1,CACNB2,CALM1,CALM2,CALM3,CAPN3,COX17,CTSS,DMD,DRD1,FLNA,GALR2,GLRX,GSTO1,HTR3A,IRS1,KCNA1,KCNC1,KCNC2,KCNIP2,KIF5B,LRRC55,MAPK14,NOS1AP,NR4A3,PARK7,PINK1,PKD2,POU4F2,PSEN1,PTPN11,RYR2,SLC1A2,SLC9A3R1,STAC3
GO:0043200	response to amino acid	29	2.01067	0.000148762	0.00242846	AIFM1,ARG1,BCL2L1,CAPN2,CASP3,CDO1,CFL1,COL4A1,CPS1,CYBA,FYN,GCLM,GLRA1,GLRA2,GLRA3,GLRA4,GRIN1,GSS,GSTP1,HPCA,LAMTOR3,PCK1,RELA,RHOA,RRAGB,SIX1,SLC1A2,TOMM20,XBP1
GO:0009612	response to mechanical stimulus	46	1.71616	0.000150227	0.00243314	ABHD12,AKT1,ATP1A1,ATP1A2,CASP1,CASP8,CAV3,CHRNA10,CHRNA9,CNN2,CNTNAP2,COL11A1,CYBA,DCN,DMD,DRD2,FYN,GATA4,KCNA1,KCNC1,MAP2K4,MAP3K2,MAPK14,MBD2,MEIS2,NRXN1,PDE2A,PDZD7,PKD1L2,PKD2,PKD2L1,PKDREJ,PSPH,PTPN11,RAC1,RELA,RHOA,RYR2,SLC1A3,SLC26A5,SLC2A1,SMPD2,SRC,STRC,TRPA1,TTN
GO:0000041	transition metal ion transport	31	1.95867	0.000150634	0.00243314	ABCB7,ATP6V0A1,ATP6V0C,ATP6V0D1,ATP6V1A,ATP6V1C1,ATP6V1D,ATP6V1E1,ATP6V1H,CLTC,COX17,FKBP4,FTH1,ISCU,MCOLN1,RAB11B,SFXN1,SLC11A2,SLC30A1,SLC30A2,SLC30A9,SLC31A1,SLC39A1,SLC39A10,SLC39A11,SLC39A4,SLC39A6,SLC46A1,TRPC3,TRPC5,TRPM2
GO:0051101	regulation of DNA binding	31	1.95867	0.000150634	0.00243314	ANKRD33,CALM3,CSNK2B,CTNNB1,DDRGK1,EP300,FBXW7,FOXC1,GATA3,HDAC2,HES1,HEY2,HIPK2,HMGB1,ISL1,NIPBL,PARK7,PAX6,PINX1,POU4F2,PSEN1,RSF1,SIN3A,SKI,SUMO3,TAF10,TNKS,TRAF6,TRIM6,TXN,ZNF593
GO:0051209	release of sequestered calcium ion into cytosol	31	1.95867	0.000150634	0.00243314	ANK2,ATG5,ATP1A2,CACNA1C,CALM1,CALM2,CALM3,CAMK2D,CAPN3,CHD7,CYBA,DIAPH1,DMD,DRD1,DRD2,GSTO1,ITPR1,ITPR2,JPH3,LCK,MCOLN1,MYO5A,PDE4D,PKD2,PLCE1,PRKACA,RYR2,RYR3,TMEM38A,TRPA1,TRPM2
GO:0003002	regionalization	69	1.54015	0.000151048	0.00243342	ABI1,AHI1,ARL13B,BMI1,CDON,CDX2,CELSR1,CELSR2,CTNNB1,DLL1,DMRT2,DMRTA2,DSCAML1,EMX2,EP300,FBXL15,FKBP8,FOXA2,FOXC1,FOXJ1,FZD5,GATA4,GLI2,GLI3,HELT,HES1,HEY2,HEYL,HIPK2,HOXA10,HOXB1,HOXC6,HOXD3,IFT122,IFT172,ISL1,LHX3,MEOX1,MIB1,MKS1,MNS1,MYF6,NKX2-1,NKX2-2,NKX6-1,NOG,NOTCH1,PAX6,PBX3,PITX2,PRKACA,PRKACB,PROP1,PSEN1,ROBO1,RPGRIP1L,SFRP2,SIX1,SKI,SMAD6,SSBP3,SUFU,TCTN1,TMEM107,TRAF3IP1,WDR19,WNT1,W…
GO:0021522	spinal cord motor neuron differentiation	13	2.99561	0.000157324	0.00251717	GLI2,GLI3,IFT172,ISL1,LBX1,LHX3,LMO4,MNX1,NKX2-2,NKX6-1,PAX6,SUFU,TCTN1
GO:0070050	neuron cellular homeostasis	13	2.99561	0.000157324	0.00251717	ATP2B1,ATP2B2,ATP2B3,CACNA1D,CACNB2,CALB2,CLCN3,FGGY,HAAO,HTR1B,NELL2,SCGN,SLC6A2
GO:1990089	response to nerve growth factor	17	2.56133	0.000157477	0.00251717	AKT1,ARF6,ARPC3,CBL,CIB1,DYNC1LI2,EEF2,EEF2K,HSPA5,KCNC1,KCNC2,KIDINS220,KIF1B,MAPT,PTEN,RAB35,SH3GL2
GO:0070585	protein localization to mitochondrion	34	1.88921	0.000158129	0.00252103	AKT1,ATG13,BAP1,CALM3,CASP8,DNAJA1,FBXW7,FIS1,FZD5,GSK3A,HK1,HK2,HSPD1,LRRK2,MAPT,MFN2,PAM16,PINK1,PITRM1,PPP1R13B,PPP3R1,RAC2,RNF31,SH3GLB1,TIMM10,TIMM23,TIMM44,TOMM20,TSPO,UBE2D3,UBE2J2,YWHAB,YWHAE,YWHAZ
GO:0030004	cellular monovalent inorganic cation homeostasis	28	2.03121	0.00015927	0.00253264	AQP11,ATP1A1,ATP1A2,ATP1B1,ATP6V0A1,ATP6V0C,ATP6V0D1,ATP6V1A,ATP6V1C1,ATP6V1D,ATP6V1E1,ATP6V1H,AVP,CA7,CLCN3,GRN,KCNMA1,LRRK2,MAFG,MAPK1,PPT1,RAB7A,SLC4A10,SLC4A8,SLC9A6,SLC9A8,TM9SF4,VPS33A
GO:0045197	establishment or maintenance of epithelial cell apical/basal polarity	15	2.73302	0.000167882	0.00266269	ANK1,CDC42,CDX2,DLG1,FAT1,LAMA1,LIN7C,MARK2,PARD3,PDCD6IP,PTK7,RHOA,SH3BP1,SLC9A3R1,WNT5A
GO:0097237	cellular response to toxic substance	52	1.6494	0.000168435	0.00266457	ABCG2,ACTB,ADH5,AIFM1,ARG1,CAT,CPS1,CYGB,EGR1,ESD,FIS1,GCH1,GLRA1,GLRA2,GPX4,GSR,GSTK1,GSTO1,GSTP1,GSTZ1,HDAC2,HNRNPA1,ITPR2,KCNC2,KDM3B,LOXHD1,LRRK2,MAPK7,MGST1,MGST3,NR4A3,NXN,PARK7,PINK1,PPP1R9A,PRDX1,PRDX5,PRDX6,PSAP,PTEN,PXDN,RELA,SIGMAR1,SLC31A1,SOD1,SPHK1,SRC,STK25,TRPM2,TXN,TXNDC2,TXNRD2
GO:0034766	negative regulation of ion transmembrane transport	27	2.05375	0.000169827	0.00267485	ADRA2A,AKT1,ANK3,ARL6IP5,ATP1A2,CALM1,CALM2,CALM3,CAMK2D,CAV1,CAV3,DRD2,GEM,GNB5,GOPC,GSTO1,ISCU,NEDD4,OXSR1,PKD2,PTEN,RGS4,RRAD,SLC26A5,SLC30A1,SLC9A3R1,YWHAE
GO:0046777	protein autophosphorylation	50	1.66695	0.000169956	0.00267485	ACE,AKT1,BTK,CALM1,CALM2,CALM3,CAMK2D,CAMK4,CAMKK2,CAV1,CLK2,DAPK1,DDR1,DDR2,DYRK1B,EEF2K,EIF2S1,FYN,HCK,LCK,LRRK2,MAP3K12,MAPKAPK2,MAPKAPK3,MARK2,MEX3B,MVP,NEK10,NLK,OXSR1,PAK1,PIM1,PINK1,PPP2R5A,PRKACA,PRKG2,PRKX,RAP2B,RIOK2,SLK,SMG1,SRC,STK16,STK25,STK33,TAOK2,TNK2,TRPM7,ULK3,ZAP70
GO:0045992	negative regulation of embryonic development	11	3.31466	0.000175206	0.00275042	CTNNB1,GATA3,PRKACA,PRKACB,RPS6KA6,SFRP2,SUFU,SULF1,TBX2,TRAF3IP1,WNT5A
GO:1902903	regulation of supramolecular fiber organization	69	1.53142	0.000179896	0.00281503	ACTR2,ADD1,AKAP13,ANKRD53,APC,ARF1,ARF6,ARFGEF1,ARHGAP18,ARPC1A,ARPC2,ARPC3,ARPC5,AVIL,CAPZA2,CAPZB,CAV3,CDC42,CDK5R1,CFL1,CFL2,CHRNA7,CIB1,CLIP1,CORO1B,COTL1,CTNNA2,CYFIP1,DBNL,DLG1,EML2,EPS8,FKBP4,FLNA,GMFG,GRB2,HCK,HSPA8,JMY,LIMA1,MAPRE1,MAPT,NPHS1,PAK1,PARK7,PFN4,PICK1,PLEKHH2,PPFIA1,PPM1E,PPP1R9A,PREX1,PSEN1,RAC1,RDX,RGS4,RHOA,RHOC,ROCK2,SEMA5A,SH3BP1,SLIT2,SPEF1,SPTBN1,SYNPO2,TMOD3,TPM1,TWF…
GO:0048024	regulation of mRNA splicing, via spliceosome	26	2.07858	0.000180239	0.00281503	C9orf78,CELF4,DDX17,FAM172A,HNRNPA1,HNRNPA2B1,HNRNPK,JMJD6,MBNL2,NUP98,PRDX6,RBFOX1,RBM10,RBM17,RBM4,RBM42,RBM4B,RBM8A,SMU1,SON,SRSF1,SRSF4,SRSF7,TIA1,WTAP,ZC3H10
GO:0072006	nephron development	34	1.87591	0.000182815	0.00284801	ADAMTS16,AHI1,AQP11,CTNNB1,DCHS1,DLG1,DLL1,EGR1,EYA1,FAT4,FOXC1,FOXJ1,GATA3,GLI3,HES1,HEYL,KIF26B,KIRREL3,KLHL3,MTSS1,NID1,NOG,NOTCH1,NPHS1,NUP107,PKD2,PLCE1,PROM1,SIX1,SULF1,WNT1,WNT2B,WNT9B,YAP1
GO:0014897	striated muscle hypertrophy	28	2.01257	0.000188597	0.00291565	ADRA1A,AKAP13,ATP2A2,CAMK2D,CAV3,CDK9,DDX39B,GATA4,GSK3A,HDAC2,HEY2,LMNA,MAP2K4,MYH6,NOTCH1,NR4A3,P2RX4,PAK1,PARP2,PDE5A,PDE9A,PI16,PPP3CA,RGS4,ROCK2,RYR2,TRPC3,TTN
GO:0072009	nephron epithelium development	28	2.01257	0.000188597	0.00291565	ADAMTS16,AHI1,AQP11,CTNNB1,DCHS1,DLG1,DLL1,EYA1,FAT4,FOXC1,FOXJ1,GATA3,GLI3,HES1,HEYL,KIF26B,KLHL3,MTSS1,NOG,NOTCH1,NPHS1,PKD2,PROM1,SIX1,WNT1,WNT2B,WNT9B,YAP1
GO:1904951	positive regulation of establishment of protein localization	85	1.46041	0.000188762	0.00291565	ABAT,ACHE,ANK3,ARF1,ARF6,ARRB1,ATG13,B3GAT3,BAP1,BCAP31,CASP1,CASP8,CCT5,CD2AP,CD81,CDK5R1,CENPJ,CEP120,CEP135,CEP290,CHRM1,CIB1,DRD2,DYNLL1,FBXW7,FCN1,FERMT1,FGA,FGG,FIS1,FLNA,FYN,FZD5,GATA3,GLI3,GLUD1,GLUL,GOLPH3,GSK3A,HK1,HMGB1,HPCA,ISL1,KIF5B,LRRK2,MAPK1,MAPK14,MYRIP,NKX6-1,OAZ1,OXCT1,PAK1,PANX2,PCM1,PINK1,PPM1A,PPP1R13B,PPP3R1,PRKACA,PRKCZ,PSEN1,RAC1,RAC2,RIOK2,RNF31,SAR1A,SH3GLB1,SPTBN1,SRC…
GO:2000059	negative regulation of ubiquitin-dependent protein catabolic process	16	2.61155	0.000189056	0.00291565	CSNK2A1,DDRGK1,GIPC1,HIPK2,PARK7,PDCL3,PSEN1,RPL23,RPL5,RPS7,SDCBP,SGTA,SUFU,UCHL5,USP7,WNT1
GO:0072080	nephron tubule development	25	2.10609	0.000190263	0.00292691	ADAMTS16,AHI1,AQP11,CTNNB1,DCHS1,DLG1,DLL1,EYA1,FAT4,GATA3,GLI3,HES1,HEYL,KIF26B,KLHL3,MTSS1,NOG,NOTCH1,PKD2,PROM1,SIX1,WNT1,WNT2B,WNT9B,YAP1
GO:0098739	import across plasma membrane	30	1.95867	0.000191009	0.00293103	AKT1,ARL6IP5,ATP1A1,ATP1A2,ATP1B1,CACNA2D1,DLG1,FYN,HCN4,ISCU,KCNK9,PSEN1,RGS4,SLC12A5,SLC1A2,SLC1A3,SLC30A1,SLC31A1,SLC39A10,SLC39A4,SLC39A6,SLC46A1,SLC6A5,SLC7A1,SLC7A11,SLC8A3,SLC9A6,TRPM2,TRPV5,TRPV6
GO:0019693	ribose phosphate metabolic process	80	1.47824	0.000193017	0.00294821	AASS,ACACA,ACBD6,ACSF2,ACSL1,ACSL4,ACSS1,ADCY1,ADCY9,AK1,AK2,AK5,ALDOA,ALDOC,AMPD2,BPNT1,CASK,DHTKD1,DLAT,DLD,DLG1,ELOVL4,ELOVL7,ENO1,FBP1,GCDH,GIMAP7,GSTZ1,GUK1,HK1,HK2,HMGCS1,HPRT1,IMPAD1,JMJD8,KYNU,LRGUK,LRRK2,MCEE,NME5,NME7,NPR1,NPR2,NT5C2,NT5E,NUDT18,NUDT9,NUP107,NUP98,OGDHL,PANK1,PANK4,PAPSS2,PDE1A,PDE2A,PDE4B,PDE4D,PDE5A,PDE8B,PDE9A,PDHA2,PDPR,PGAM2,PINK1,PPCDC,PPT1,PRKAA2,PRKAG1,PRPS1,PSE…
GO:0016241	regulation of macroautophagy	39	1.78685	0.000193089	0.00294821	AKT1,ATG13,ATP6V0A1,ATP6V0C,ATP6V0D1,ATP6V1A,ATP6V1C1,ATP6V1D,ATP6V1E1,ATP6V1H,CASP3,CDC37,CDK5R1,DCN,EXOC7,EXOC8,IFT88,LAMTOR3,LARP1,LRRK2,MAP3K7,MFN2,MTMR3,NEDD4,NPC1,PINK1,PIP4K2A,PIP4K2B,PRKAA2,PRKAB2,PRKACA,PRKAG1,RAB1B,RHEB,RRAGB,SCOC,SH3GLB1,VPS13C,VPS26A
GO:0043650	dicarboxylic acid biosynthetic process	8	4.17849	0.000194462	0.00294865	GLS,GLUD1,GOT2,HAAO,KMO,KYNU,MTHFD1,SLC1A3
GO:0060134	prepulse inhibition	8	4.17849	0.000194462	0.00294865	CTNNA2,DRD1,DRD2,FABP7,GRIN1,NRXN1,PTEN,SLC6A3
GO:0071709	membrane assembly	14	2.81244	0.000194559	0.00294865	ANK3,CAV1,CAV3,CEL,FLOT1,FLOT2,NRXN1,PACSIN2,PSAP,PTEN,PTPRD,SPTBN1,SYT11,UGCG
GO:0051098	regulation of binding	72	1.51232	0.000195818	0.00296043	ACE,ACTB,ADD1,AKT1,AKTIP,ANKRD33,ARF6,ARRB1,CALM3,CAV1,CDK9,CDON,CRMP1,CSNK1A1,CSNK2B,CTBP2,CTNNB1,DAB2IP,DDRGK1,DPH3,EFHB,EIF2S1,EIF3C,EP300,FBXW7,FLOT1,FOXC1,GAS8,GATA3,GTPBP4,HDAC2,HES1,HEY2,HIPK2,HMGB1,HSPA5,ISL1,LRRK2,MAPRE1,MARK2,MBD2,NIPBL,NOG,PARK7,PAX6,PCBD1,PINX1,PLCL2,PLK2,POU4F2,PPP1CA,PPP2CA,PPP3CA,PRKACA,PSEN1,RSF1,RUVBL2,SIN3A,SKI,SPON1,SRC,STK3,SUMO3,SYAP1,TAF10,TNKS,TRAF4,TRAF6,T…
GO:0022029	telencephalon cell migration	17	2.513	0.000204538	0.00308466	ARL13B,CDK5R1,CTNNB1,DAB2IP,DRD1,DRD2,EFHC1,GLI3,LAMB1,LRRK2,NKX2-1,NR2E1,PSEN1,RHOA,ROBO1,RTN4,SLIT2
GO:0006979	response to oxidative stress	84	1.45923	0.000210998	0.00317428	AGAP3,AIFM1,AKT1,ANGPTL7,ARG1,ARL6IP5,ARNTL,ATP2A2,BTK,CAMKK2,CAPN2,CASP3,CAT,CHRNA4,CTNNB1,CYBA,CYGB,DAPK1,DHCR24,EEF2,EIF2S1,FBXW7,FYN,FZD1,GATA4,GCH1,GCLM,GGT7,GLRX2,GNAO1,GPX4,GSR,GSS,GSTP1,HDAC2,IDH1,KCNC2,LRRK2,MAPK1,MAPK7,MAPT,MGST1,NDUFA12,NDUFA6,NME5,NR4A3,NUDT2,OXSR1,P4HB,PARK7,PINK1,PKD2,PLA2R1,PNKP,PRDX1,PRDX5,PRDX6,PRKAA2,PSAP,PSEN1,PTPRN,PXDN,PYCR2,RBPMS,RELA,RWDD1,SIGMAR1,SIN3A,SLC…
GO:0035904	aorta development	18	2.43145	0.000214662	0.00322119	AP2B1,CHD7,DCTN5,EFNB2,EYA1,HES1,HEY2,LTBP1,MYLK,NOTCH1,PDE2A,PKD2,PRDM1,ROBO1,SIX1,SMAD6,SUFU,TBX2
GO:0001708	cell fate specification	26	2.05759	0.000215166	0.00322119	APC,CDON,CTNNB1,DLL1,DMRTA2,ESRP1,EYA1,FKBP8,FOXA2,GLI2,GLI3,ISL1,LBX1,LHX3,LMO4,MNX1,NKX2-2,NKX6-1,NOTCH1,PAX6,PSEN1,SFRP2,SIX1,SOX2,SUFU,TBX2
GO:0030324	lung development	39	1.77646	0.000219477	0.00326978	ARG1,CCDC39,CCDC40,CELSR1,CRISPLD2,CTNNB1,DHCR7,EP300,FBXW7,FOXJ1,GLI2,GLI3,HES1,HSD11B1,JMJD6,KRAS,LAMA1,LHX3,LOXL3,LTBP3,MAN1A2,MAP2K1,MAPK1,MME,NKX2-1,NOG,NOTCH1,PHEX,PKDCC,PPP1CA,PTK7,RCN3,SLC23A1,SLC7A11,SPDEF,TNS3,WNT2B,WNT5A,YAP1
GO:0051262	protein tetramerization	39	1.77646	0.000219477	0.00326978	AASS,ACACA,ACADL,ACHE,ALDH5A1,ALDOA,CAT,DCXR,DPYS,FBP1,GLS,GRIN1,HPRT1,KCNC1,MCOLN1,NUDT21,PCBD1,PCBD2,PKD2,PKD2L1,RCC1,REG1A,RPS19,RYR3,SAMHD1,SHMT2,SLC26A5,SRR,SYT11,TDO2,TRPA1,TRPM1,TRPM2,TRPM3,TRPM6,TRPM7,TRPV5,UPB1,UXS1
GO:0042255	ribosome assembly	19	2.36283	0.000220023	0.00326998	DDX28,MPV17L2,MRPS11,MRTO4,NOP2,RPL10,RPL12,RPL24,RPL3,RPL5,RPL6,RPLP0,RPS10,RPS15,RPS19,RPS27L,RPS28,RPSA,TRAF7
GO:1901385	regulation of voltage-gated calcium channel activity	13	2.91002	0.000221235	0.00328005	AHNAK,CACNA2D1,CACNB2,CALM3,DMD,DRD2,GEM,GNB5,HPCA,NOS1AP,PDE4B,RRAD,STAC3
GO:0006195	purine nucleotide catabolic process	15	2.67091	0.000224914	0.00331856	HPRT1,NT5C2,NT5E,NUDT18,NUDT9,PDE1A,PDE2A,PDE4B,PDE4D,PDE5A,PDE8B,PDE9A,PNP,SAMHD1,XDH
GO:0090382	phagosome maturation	15	2.67091	0.000224914	0.00331856	ATP6V0A1,ATP6V0C,ATP6V0D1,ATP6V1A,ATP6V1C1,ATP6V1D,ATP6V1E1,ATP6V1H,MYO7A,RAB14,RAB32,RAB43,RAB7A,SYT11,SYT7
GO:0032956	regulation of actin cytoskeleton organization	67	1.53039	0.000225901	0.00332513	ACTR2,ADD1,AKAP13,ARF1,ARF6,ARFGEF1,ARHGAP18,ARHGAP44,ARHGDIA,ARPC1A,ARPC2,ARPC3,ARPC5,AVIL,BST1,CAPZA2,CAPZB,CAV3,CD2AP,CDC42,CDK5R1,CELSR1,CFL1,CFL2,CORO1B,COTL1,CTNNA2,CYFIP1,DBNL,DLG1,EPS8,FLNA,FSCN1,FZD10,GMFG,GRB2,HCK,JMY,LIMA1,NPHS1,PAK1,PAM,PFN4,PICK1,PLEKHH2,PPFIA1,PPM1E,PPP1R9A,PREX1,RAC1,RDX,RGS4,RHOA,RHOC,RHOG,ROCK2,SEMA5A,SH3BP1,SLIT2,SPTBN1,SYNPO2,TAOK2,TMOD3,TPM1,TRPM2,TWF2,VIL1
GO:0035270	endocrine system development	31	1.9124	0.000239201	0.00351242	AKT1,ARNTL,DLL1,DRD2,FOXA2,GATA3,GCM2,GLI2,GSK3A,HES1,HOXD3,ISL1,LHX3,MAP2K1,MAPK1,MNX1,NF1,NKX2-1,NKX2-2,NKX6-1,NOG,ONECUT1,PAX6,PITX2,PROP1,RHEB,SIX1,SLC6A3,SOX2,TSPO,WNT5A
GO:0010649	regulation of cell communication by electrical coupling	7	4.57022	0.000240913	0.00351242	ANK3,CALM1,CALM2,CALM3,CAMK2D,CAV1,PDE4D
GO:0099566	regulation of postsynaptic cytosolic calcium ion concentration	7	4.57022	0.000240913	0.00351242	ATP2B2,GRIA1,GRM5,ITPR1,MYO5A,SLC8A3,WNT5A
GO:1904953	Wnt signaling pathway involved in midbrain dopaminergic neuron differentiation	7	4.57022	0.000240913	0.00351242	CSNK1D,CTNNB1,FZD1,RYK,WNT1,WNT5A,WNT9B
GO:0030859	polarized epithelial cell differentiation	9	3.71116	0.000244858	0.00356147	AHI1,CDC42,LAMA1,PTK7,RAB10,RHOA,SH3BP1,SLC9A3R1,WNT5A
GO:0035094	response to nicotine	16	2.55826	0.000247774	0.00359535	ABAT,ATP1A2,AVP,CASP3,CHRNA3,CHRNA4,CHRNA6,CHRNA7,CHRNB3,DRD2,HDAC2,MAPK1,NKX6-1,RELA,SLC6A3,SLC7A11
GO:0060537	muscle tissue development	77	1.4786	0.000249995	0.00361902	ADRA1A,AKAP13,ANKRD33,ARID2,ARNTL,ATG5,CALR,CAV1,CAV3,CDON,CFL2,CHD7,COL11A1,CSRP2,CTNNB1,DCN,DDX17,DDX39B,DLG1,DLL1,DMRTA2,DSP,EEF2,EFNB2,EGR1,EP300,EYA1,FLNB,FLOT1,FOXC1,GATA4,GPCPD1,GSK3A,HEY2,HEYL,IFRD1,ISL1,LMNA,LUC7L,MAP2K4,MAPK1,MAPK14,MEF2D,MYF6,MYH6,MYL6B,MYLK,NEBL,NF1,NOG,NOTCH1,NPHS1,P2RX2,PAK1,PARP2,PHOX2B,PI16,PIM1,PKD2,PPP3CA,PTEN,RGS4,RHOA,RYR2,SIX1,SKI,STAC3,SVIL,TBX2,TLL2,TNNT2,T…
GO:0048732	gland development	81	1.46223	0.000253503	0.00366118	AKT1,ARF6,ARG1,BTRC,CAV1,CAV3,CCDC39,CCDC40,CDO1,CPS1,CSNK2B,CTNNB1,DDR1,DDX39B,DRD2,FBXW7,FEM1B,FGL1,FKBP4,FOXC1,FPGS,GATA3,GCM2,GLI2,GLI3,GOT2,HES1,HK2,HMGCS1,HOXD3,ISL1,KRAS,LAMA1,LHX3,LIMS2,LMO4,MAP2K1,MAPK1,NF1,NKX2-1,NOG,NOTCH1,NOTCH4,NTN1,ONECUT1,OTC,PAM,PAX6,PCK1,PCK2,PITX2,PKD2,PROP1,PSAP,PSEN1,PTEN,PTF1A,REG1A,RELA,ROBO1,RPGRIP1L,RPS6KA1,RREB1,RTN4,SIX1,SLC46A2,SLC6A3,SLC9A3R1,SNAI2,SOD…
GO:0001709	cell fate determination	14	2.74213	0.000264445	0.00378416	BARHL2,CTNNB1,DLL1,DSCAML1,GATA3,HES1,IFRD1,ISL1,LBX1,NKX2-2,NOTCH4,PAX6,TBX2,WNT1
GO:0009072	aromatic amino acid family metabolic process	14	2.74213	0.000264445	0.00378416	FTCD,GCDH,GSTZ1,HAAO,HPD,KMO,KYNU,MTHFD1,PAH,PARK7,PCBD1,TAT,TDO2,TPH1
GO:0035315	hair cell differentiation	14	2.74213	0.000264445	0.00378416	CTNNB1,DLL1,ESRP1,HES1,HEY2,JAG2,LRTOMT,MYO7A,NOTCH1,PDZD7,PITX2,SLC9A3R1,SOD1,STRC
GO:0019400	alditol metabolic process	10	3.40637	0.000264484	0.00378416	AKR1B1,COQ3,GK5,GPD2,MOGAT2,MYOF,PCK1,PCK2,SORD,TPI1
GO:0036465	synaptic vesicle recycling	20	2.27092	0.000274725	0.00392153	ACTB,ACTG1,AP3D1,ARF6,CALM3,CANX,CEL,CYFIP1,DGKQ,DNM1,LRRK2,PACSIN1,SH3GL2,STON2,STX1A,SYT1,SYT11,SYT17,SYT2,SYT7
GO:0030641	regulation of cellular pH	24	2.08924	0.000289013	0.00410639	AQP11,ATP6V0A1,ATP6V0C,ATP6V0D1,ATP6V1A,ATP6V1C1,ATP6V1D,ATP6V1E1,ATP6V1H,AVP,CA7,CLCN3,GRN,LRRK2,MAFG,MAPK1,PPT1,RAB7A,SLC4A10,SLC4A8,SLC9A6,SLC9A8,TM9SF4,VPS33A
GO:0030901	midbrain development	24	2.08924	0.000289013	0.00410639	ACTB,CALM1,CALM2,CALM3,CDC42,CKB,CNP,CSNK1D,CTNNB1,DYNLL1,FZD1,GLUD1,GNB4,HES1,HSPA5,LMX1A,RHOA,RYK,SFRP2,SUDS3,WNT1,WNT5A,WNT9B,YWHAE
GO:0055001	muscle cell development	41	1.727	0.000290488	0.00411324	ACTG1,ADRA1A,AKAP13,ANK2,ATG5,ATP2A2,CACNA2D2,CAPN3,CAPN9,CAV3,CFL2,CSRP2,DDX39B,DMD,FLNC,GATA4,GSK3A,HES1,HEY2,KRT8,LDB3,LMNA,MAP2K4,MYF6,MYH6,MYOF,NEBL,NOTCH1,P2RX2,PAK1,PARP2,PI16,PPP3CA,RGS4,SIX1,SKI,STAC3,TMOD3,TNNT2,TPM1,TTN
GO:0046677	response to antibiotic	64	1.53339	0.000291504	0.00411324	ABAT,ACTR2,ADCY1,AIFM1,ALPL,ARG1,AVP,BCL2L1,CAPN2,CASP3,CASP8,CASP9,CAT,CBL,CDO1,DRD2,EEF2,EGR1,EPS8,FYN,GATA3,GLRA1,GLRA2,GLRX2,GNAO1,GOT2,GRIN1,GSTP1,HDAC2,HNRNPA1,HPGD,HSPA5,HTR1B,HTR3A,ITPR2,KCNC2,LARP1,LRRK2,MAPK7,NR4A3,OXCT1,PARK7,PINK1,PSAP,PTEN,RELA,RGS19,RGS4,RHOA,RPL10A,RPL23,RPS4X,SIGMAR1,SLC1A3,SLC26A5,SLC6A3,SOD1,SPHK1,SRC,STK25,TRPA1,TRPM2,TUFM,TXN
GO:0048588	developmental cell growth	49	1.64059	0.000291505	0.00411324	ADRA1A,AKAP13,BARHL2,CAV3,CDK5R1,CPNE9,CRABP2,CTNNB1,CYFIP1,DBNL,DCLK1,DDR1,DDX39B,FN1,FSTL4,GATA4,GSK3A,IFRD1,LLPH,MACF1,MAP2K4,MAPT,NKX6-1,NTN1,PAK1,PARP2,PI16,POU4F2,PRKCZ,RAB21,REG1A,RGS4,RTN4,RTN4R,RYK,SEMA4B,SEMA5A,SEMA5B,SH3GL2,SIN3A,SLC9A6,SLIT1,SLIT2,SYT1,SYT17,SYT2,TRPC5,TWF2,WNT5A
GO:0044275	cellular carbohydrate catabolic process	15	2.61155	0.000297926	0.0041942	CALM1,ENOSF1,GK5,GPD2,GSK3A,MGAM,MIOX,PHKA1,PHKG2,PPP1CA,PPP1R3D,PYGM,SCARB2,SORD,TPI1
GO:0050890	cognition	59	1.56164	0.00030169	0.00423747	ACTR2,ADCY1,ATP1A2,BCHE,CAMK4,CASP3,CHD7,CHL1,CHRM1,CHRNA4,CHRNA7,CNTNAP2,CYFIP1,DDHD2,DRD1,DRD2,EIF4EBP2,EP300,FYN,GALR2,GHSR,GM2A,GRIA1,GRIN1,GRM5,HOXA1,HRH1,JPH3,KCNK10,KRAS,LMX1A,MAPK1,MAPT,MEIS2,MME,NETO1,NF1,NIPBL,NPAS4,NRXN1,PLK2,PPT1,PRKAR1B,PRKAR2B,PRKCZ,PSEN1,PTEN,RASGRF1,SLC11A2,SLC12A5,SLC24A2,SLC6A1,SLC6A4,SLC7A11,SLC8A3,SNAP25,TACR2,TTC8,VDAC1
GO:0035725	sodium ion transmembrane transport	33	1.84674	0.000307211	0.00429536	ANK3,ARF1,ATP1A1,ATP1A2,ATP1B1,CAMK2D,CAV3,DLG1,DMD,GLRX,HCN4,KIF5B,NALCN,NEDD4,NETO1,PKD2,PKD2L1,SCN5A,SCNN1A,SCNN1B,SCNN1G,SLC20A1,SLC23A1,SLC24A2,SLC24A4,SLC24A5,SLC8A3,SLC9A3R1,SLC9A6,SLC9A8,SLMAP,STOM,TRPM2
GO:0072073	kidney epithelium development	33	1.84674	0.000307211	0.00429536	ADAMTS16,AHI1,AQP11,CAT,CTNNB1,DCHS1,DLG1,DLL1,EFNB2,EYA1,FAT4,FOXC1,FOXJ1,GATA3,GLI3,HES1,HEYL,KIF26B,KLHL3,MTSS1,NOG,NOTCH1,NPHS1,PKD2,PROM1,SIM1,SIX1,SLIT2,SMAD6,WNT1,WNT2B,WNT9B,YAP1
GO:0042692	muscle cell differentiation	73	1.48553	0.000309472	0.00431713	ACTG1,ADRA1A,AKAP13,AKT1,ANK2,ANKRD17,ATG5,ATP2A2,CACNA1H,CACNA2D2,CALR,CAPN2,CAPN3,CAPN9,CASP3,CAV3,CD81,CDC42,CDK9,CDON,CFL2,CSRP2,CTNNA2,CTNNB1,DDX39B,DLL1,DMD,DYRK1B,EFNB2,FLNC,FLOT1,FOXO4,GATA4,GSK3A,HES1,HEY2,IFRD1,KRAS,KRT8,LDB3,LMNA,MAP2K4,MAPK14,MYF6,MYH6,MYOF,NEBL,NEK5,NOTCH1,NPHS1,P2RX2,PAK1,PARP2,PDCD4,PI16,PPP3CA,QKI,RBM38,RBM4,RBPMS2,RGS4,SIX1,SKI,SPEG,STAC3,SYNE1,TBX2,TMOD3,TNNT2,T…
GO:0015698	inorganic anion transport	38	1.76164	0.000313551	0.00436412	ABCB1,ANO4,ANO7,ANO8,BEST1,BEST2,BEST3,BEST4,CA7,CLCA1,CLCN3,CLIC1,CLIC4,CLIC6,GABRA2,GABRG3,GLRA1,GLRA2,GLRA3,GLRA4,GRM5,PCYOX1,PRKG2,SLC12A5,SLC1A3,SLC20A1,SLC22A6,SLC25A10,SLC25A14,SLC25A3,SLC25A30,SLC26A4,SLC26A5,SLC4A10,SLC4A8,TSPO,VDAC1,VDAC2
GO:0048167	regulation of synaptic plasticity	41	1.71776	0.000326996	0.00453071	ADCY1,ARF1,CALB2,CHRNA7,DRD1,DRD2,EIF4EBP2,GIPC1,GRIA1,GRID2IP,GRIK2,GRIN1,GRM5,HRH1,JPH3,KRAS,MAPK1,MAPT,MME,MPP2,NETO1,NF1,NPAS4,NR2E1,PICK1,PLK2,PPP1R9A,PRKCZ,PSEN1,PTEN,RASGRF1,SCGN,SLC24A2,SLC4A10,SLC8A3,SNAP25,SQSTM1,SYNGR1,SYT12,SYT7,VAMP2
GO:1905475	regulation of protein localization to membrane	41	1.71776	0.000326996	0.00453071	ACTB,AKT1,ANK3,AP2B1,ARF6,ARHGAP44,BCL2L1,CASP8,CD81,CDK5R1,CIB1,CLTC,DLG1,FIS1,FYN,GHSR,GOPC,GPC4,HPCA,KIF5B,LRRC15,LZTFL1,PAK1,PKDCC,PPFIA1,PPP1R13B,PPP2R5A,PPP3R1,PRKCZ,RHOG,SLC7A11,SPTBN1,SQSTM1,STAC3,STOM,TMBIM1,VIL1,YWHAB,YWHAE,YWHAZ,ZMYND8
GO:0003281	ventricular septum development	21	2.19371	0.000330265	0.00454096	AP2B1,DCTN5,FZD1,GATA3,GATA4,HES1,HEY2,HEYL,LMO4,LTBP1,NOG,NOTCH1,PDE2A,PRDM1,PTK7,ROBO1,SLIT2,SMAD6,SUFU,WNT5A,XIRP2
GO:0032482	Rab protein signal transduction	21	2.19371	0.000330265	0.00454096	MADD,RAB10,RAB11B,RAB14,RAB19,RAB1A,RAB1B,RAB21,RAB24,RAB26,RAB27A,RAB28,RAB2A,RAB32,RAB35,RAB39B,RAB3C,RAB43,RAB5B,RAB6A,RAB7A
GO:1902117	positive regulation of organelle assembly	21	2.19371	0.000330265	0.00454096	CENPJ,CEP120,CEP135,CNOT6,CROCC,DYNLL1,FSCN1,GPSM2,LCP1,MNS1,PAN3,PDCD6IP,PIP4K2A,PIP4K2B,RHOA,RP1,SDCBP,SH3GLB1,SRC,WRAP73,ZMYND10
GO:0030902	hindbrain development	35	1.80403	0.000330696	0.00454096	ABAT,AHI1,ARCN1,ARL13B,CDK5R1,CEP290,CKB,CTNNA2,CTNNB1,DLL1,FLNA,FOXC1,FZD4,GLI2,GRIN1,HES1,HOXB1,HSPA5,KCNC1,LHX5,LMX1A,MAP2K1,NOG,PAK1,PHOX2B,PSEN1,PTBP2,PTF1A,PTPN11,RPGRIP1L,SCN5A,SEZ6,SLC6A4,SSTR1,WNT1
GO:0098900	regulation of action potential	17	2.42162	0.000336377	0.00460866	ADRA1A,ANK2,ANK3,ATP2A2,CACNA1C,CACNA2D1,CAMK2D,CAV1,CAV3,DLG1,DSP,FLNA,HCN4,NOS1AP,RYR2,SCN5A,SLMAP
GO:0030010	establishment of cell polarity	32	1.85711	0.000338026	0.00462094	ARF6,ARFGEF1,BRSK2,CDC42,CFL1,DYNLT1,FERMT1,FLOT2,FOXJ1,FSCN1,GATA3,GOLPH3,GPSM2,HES1,KIF26B,LAMA1,LLGL2,MAP4,MARK2,PAK1,PARD3,PAX6,PRKCZ,PTK7,RAB10,RAP1B,RHOA,ROCK2,SDCCAG8,SH3BP1,SLC9A3R1,WNT5A
GO:0009166	nucleotide catabolic process	19	2.29013	0.000343793	0.00468934	CNP,HPRT1,NT5C2,NT5E,NUDT18,NUDT9,PDE1A,PDE2A,PDE4B,PDE4D,PDE5A,PDE8B,PDE9A,PNP,SAMHD1,UNG,UPP1,VCP,XDH
GO:0006103	2-oxoglutarate metabolic process	8	3.91733	0.000345434	0.00470092	ADHFE1,D2HGDH,DLD,GOT2,GPT2,IDH1,IDH2,TAT
GO:0032228	regulation of synaptic transmission, GABAergic	12	2.938	0.00034694	0.00470092	ADRA1A,CA7,DRD2,HTR1B,KIF5B,KRAS,NF1,NISCH,NPAS4,PLCL2,PTEN,SLC6A1
GO:0042491	inner ear auditory receptor cell differentiation	12	2.938	0.00034694	0.00470092	DLL1,ESRP1,HES1,HEY2,JAG2,LRTOMT,MYO7A,NOTCH1,PDZD7,SLC9A3R1,SOD1,STRC
GO:0010256	endomembrane system organization	82	1.44369	0.000354114	0.00478648	AKT1,AKTIP,ANK2,ANK3,ANO4,ANO7,ANXA6,ANXA8,AP3D1,AQP11,ARFGEF1,ARL1,ATP2A2,BANF1,CAV1,CAV3,CDC42,CHMP1B,CHMP2A,CHMP5,CLCN3,COG2,CSNK1A1,CSNK1D,CTDNEP1,DNAJC13,DNAJC28,DNM1,EPB41L3,EXOC8,FAT4,FLOT1,GOLPH3,HACE1,LMAN2L,LMNA,LRRK2,MAP2K1,MAPK1,MTSS1,MYO5A,MYOF,NDRG1,PACSIN1,PACSIN2,PDCD6IP,PLSCR1,PLSCR3,PPP2CA,PPP2R1A,PRKCB,PSAP,PTEN,PTPRN,RAB10,RAB1A,RAB27A,RAB2A,RAB43,RAB5B,RAB7A,REEP2,RNF26,RTN4,…
GO:0000096	sulfur amino acid metabolic process	14	2.67525	0.000354814	0.00478648	AHCY,BHMT,BLMH,CBS,CDO1,CPS1,GCLM,GGT1,MTAP,MTHFD1,PCYOX1,SLC7A11,SMS,TXN2
GO:0110053	regulation of actin filament organization	53	1.59095	0.000374066	0.00503512	ACTR2,ADD1,ARF1,ARF6,ARFGEF1,ARHGAP18,ARPC1A,ARPC2,ARPC3,ARPC5,AVIL,CAPZA2,CAPZB,CDC42,CFL1,CFL2,CORO1B,COTL1,CTNNA2,CYFIP1,DBNL,DLG1,EPS8,FLNA,GMFG,GRB2,HCK,JMY,LIMA1,NPHS1,PAK1,PFN4,PICK1,PLEKHH2,PPFIA1,PPM1E,PPP1R9A,PREX1,RAC1,RDX,RGS4,RHOA,RHOC,ROCK2,SEMA5A,SH3BP1,SLIT2,SPTBN1,SYNPO2,TMOD3,TPM1,TWF2,VIL1
GO:0060122	inner ear receptor cell stereocilium organization	11	3.0779	0.000381645	0.0051147	CDH23,FAT4,HES1,IFT88,MKS1,MYO7A,PDZD7,SLC9A3R1,SOD1,STRC,USH1G
GO:1902745	positive regulation of lamellipodium organization	11	3.0779	0.000381645	0.0051147	ARPC2,CDC42,CORO1B,FSCN1,RAC1,RAC2,RREB1,SRC,TWF2,VIL1,WNT1
GO:0009062	fatty acid catabolic process	27	1.95867	0.000390325	0.00520979	ACAA2,ACAD10,ACADL,ACADS,ACADVL,ACOX3,AKT1,ALDH3A2,CEL,CPT1A,CPT1B,CPT2,ECH1,FAAH,GCDH,HIBCH,IRS1,IVD,LPIN3,MCEE,MMAA,PCCA,PCCB,PCK1,PCK2,PLA2G15,TYSND1
GO:0014075	response to amine	15	2.55478	0.000390437	0.00520979	ARG1,CALM3,CPS1,DRD1,DRD2,GLDC,GRIN1,HDAC2,HPRT1,KCNC1,KCNC2,PPP3CA,RGS4,SLC18A2,SOD1
GO:0061162	establishment of monopolar cell polarity	9	3.5256	0.000394925	0.00525438	CDC42,FOXJ1,FSCN1,LAMA1,PTK7,RHOA,SH3BP1,SLC9A3R1,WNT5A
GO:0051222	positive regulation of protein transport	81	1.44229	0.000395491	0.00525438	ABAT,ACHE,ANK3,ARF1,ARF6,ARRB1,ATG13,B3GAT3,BAP1,BCAP31,CASP1,CASP8,CD2AP,CD81,CDK5R1,CEP290,CHRM1,CIB1,DRD2,DYNLL1,FBXW7,FCN1,FERMT1,FGA,FGG,FIS1,FLNA,FYN,FZD5,GATA3,GLI3,GLUD1,GLUL,GOLPH3,GSK3A,HK1,HMGB1,HPCA,ISL1,KIF5B,LRRK2,MAPK1,MAPK14,MYRIP,NKX6-1,OAZ1,OXCT1,PAK1,PANX2,PCM1,PINK1,PPM1A,PPP1R13B,PPP3R1,PRKACA,PRKCZ,PSEN1,RAC1,RAC2,RIOK2,RNF31,SAR1A,SH3GLB1,SPTBN1,SRC,STOM,SYTL4,TM9SF4,TMEM30…
GO:0033119	negative regulation of RNA splicing	10	3.26444	0.000401781	0.00532641	CELF4,HNRNPA2B1,HNRNPK,PTBP2,RBM10,RBM42,RPS13,RPS26,SRSF4,SRSF7
GO:0030326	embryonic limb morphogenesis	30	1.88032	0.000407601	0.00538034	B9D1,CACNA1C,CHD7,CRABP2,CTNNB1,DLX6,ECE1,FBN2,GLI2,GLI3,GNAS,HDAC2,HOXA10,IFT122,IMPAD1,MKS1,NIPBL,NOG,NOTCH1,PSEN1,RPGRIP1L,SFRP2,SKI,TBX2,TMEM107,TMEM231,TRAF3IP1,WDR19,WNT5A,WNT9A
GO:0035113	embryonic appendage morphogenesis	30	1.88032	0.000407601	0.00538034	B9D1,CACNA1C,CHD7,CRABP2,CTNNB1,DLX6,ECE1,FBN2,GLI2,GLI3,GNAS,HDAC2,HOXA10,IFT122,IMPAD1,MKS1,NIPBL,NOG,NOTCH1,PSEN1,RPGRIP1L,SFRP2,SKI,TBX2,TMEM107,TMEM231,TRAF3IP1,WDR19,WNT5A,WNT9A
GO:0021953	central nervous system neuron differentiation	40	1.71249	0.000410075	0.00540137	B4GALT6,CSNK1D,CTNNB1,DCLK1,DRD1,DRD2,FZD1,GLI2,GLI3,HES1,HPRT1,IFT172,ISL1,LBX1,LHX3,LHX5,LMO4,LMX1A,MAPT,MNX1,NKX2-1,NKX2-2,NKX6-1,NR2E1,PAX6,PHOX2B,PSEN1,PTEN,ROBO1,RYK,SALL3,SFRP2,SIN3A,SLC4A10,SLIT2,SUFU,TCTN1,WNT1,WNT5A,WNT9B
GO:0030834	regulation of actin filament depolymerization	16	2.45793	0.000413747	0.00543807	ADD1,AVIL,CAPZA2,CAPZB,CFL1,CFL2,EPS8,LIMA1,PLEKHH2,RDX,SEMA5A,SH3BP1,SPTBN1,TMOD3,TWF2,VIL1
GO:1900026	positive regulation of substrate adhesion-dependent cell spreading	13	2.75272	0.000417256	0.00547248	ARPC2,CALR,CDC42,CIB1,DOCK5,FGA,FGG,FLNA,LIMS2,PREX1,RAC1,RREB1,UNC13D
GO:0048488	synaptic vesicle endocytosis	17	2.37838	0.000426233	0.0055546	ACTB,ACTG1,ARF6,CALM3,CANX,CEL,DGKQ,DNM1,LRRK2,PACSIN1,SH3GL2,STON2,STX1A,SYT1,SYT11,SYT17,SYT2
GO:0060113	inner ear receptor cell differentiation	17	2.37838	0.000426233	0.0055546	CDH23,DLL1,ESRP1,FAT4,HES1,HEY2,IFT88,JAG2,LRTOMT,MKS1,MYO7A,NOTCH1,PDZD7,SLC9A3R1,SOD1,STRC,USH1G
GO:0140238	presynaptic endocytosis	17	2.37838	0.000426233	0.0055546	ACTB,ACTG1,ARF6,CALM3,CANX,CEL,DGKQ,DNM1,LRRK2,PACSIN1,SH3GL2,STON2,STX1A,SYT1,SYT11,SYT17,SYT2
GO:0055067	monovalent inorganic cation homeostasis	35	1.78061	0.000429103	0.00558016	AQP11,ATP1A1,ATP1A2,ATP1B1,ATP6V0A1,ATP6V0C,ATP6V0D1,ATP6V1A,ATP6V1C1,ATP6V1D,ATP6V1E1,ATP6V1H,AVP,CA7,CLCN3,DRD2,GRN,KCNMA1,LRRK2,MAFG,MAPK1,NPR1,PPT1,RAB7A,SCNN1A,SCNN1B,SCNN1G,SLC12A5,SLC26A4,SLC4A10,SLC4A8,SLC9A6,SLC9A8,TM9SF4,VPS33A
GO:0048545	response to steroid hormone	72	1.47283	0.000438296	0.00568765	AIFM1,AKAP13,ALPL,ARG1,ARNTL,ATP1A1,ATP1A2,ATP2B1,AXIN1,BCHE,CALM3,CALR,CASP3,CASP9,CAV1,CBFB,CDO1,CPS1,CTNNB1,CYBA,DDRGK1,DDX17,DNAJA1,EP300,ESRRA,ESRRG,FHL2,FKBP4,FOXP1,GHSR,GLB1,GSTP1,HEYL,HSD3B2,HTR1B,IDH1,ISL1,KDM3A,KRAS,NEDD4,NKX2-2,NOTCH1,NPAS4,NPC1,NR1H3,NR1I2,NR2C1,NR2C2,NR2E1,NR4A3,NR5A2,NR6A1,PAK1,PAM,PARK7,PCK1,PCK2,PHB,POU4F2,RBM14,RELA,RHOA,RWDD1,SLIT2,SMARCA4,SRC,SSTR4,TAT,TSPO,UCP…
GO:0007249	I-kappaB kinase/NF-kappaB signaling	54	1.57276	0.000443992	0.00574942	AKAP13,AKT1,ANKRD17,BIRC3,BTK,BTRC,CAPN3,CASP1,CASP10,CASP8,CTNNB1,DAB2IP,DDRGK1,DDX21,FAIM,FLNA,FYN,GSTP1,IKBKE,IRAK1BP1,IRAK4,JMJD8,LITAF,MAP3K7,PELI1,PINK1,PLK2,PPM1A,PRKCB,RBCK1,REL,RELA,RELB,RHOA,RHOC,RIOK3,RNF31,ROCK2,ROR1,SHARPIN,SLC20A1,SLC35B2,SQSTM1,TFG,TLE1,TRAF5,TRAF6,TSPAN6,UBA52,UBC,USP10,WNT5A,ZDHHC17,ZFAND6
GO:0006885	regulation of pH	25	1.99864	0.000455329	0.00587145	AQP11,ATP6V0A1,ATP6V0C,ATP6V0D1,ATP6V1A,ATP6V1C1,ATP6V1D,ATP6V1E1,ATP6V1H,AVP,CA7,CLCN3,GRN,LRRK2,MAFG,MAPK1,PPT1,RAB7A,SLC26A4,SLC4A10,SLC4A8,SLC9A6,SLC9A8,TM9SF4,VPS33A
GO:0019886	antigen processing and presentation of exogenous peptide antigen via MHC class II	25	1.99864	0.000455329	0.00587145	AP1S2,AP2A2,AP2B1,AP2S1,ARF1,CANX,CAPZA2,CAPZB,CLTC,CTSD,CTSS,DCTN5,DYNC1I1,DYNC1LI2,DYNLL1,DYNLL2,IFI30,KIF26A,KIF3A,KIF3B,KIFAP3,OSBPL1A,RAB7A,SH3GL2,TRAF6
GO:0014706	striated muscle tissue development	73	1.46649	0.000457092	0.00588182	ADRA1A,AKAP13,ANKRD33,ARID2,ARNTL,ATG5,CALR,CAV1,CAV3,CDON,CFL2,CHD7,COL11A1,CTNNB1,DCN,DDX17,DDX39B,DLL1,DMRTA2,DSP,EEF2,EFNB2,EGR1,EP300,EYA1,FLNB,FLOT1,FOXC1,GATA4,GPCPD1,GSK3A,HEY2,HEYL,IFRD1,ISL1,LMNA,LUC7L,MAP2K4,MAPK1,MAPK14,MEF2D,MYF6,MYH6,MYL6B,NEBL,NF1,NOG,NOTCH1,NPHS1,P2RX2,PAK1,PARP2,PHOX2B,PI16,PIM1,PPP3CA,PTEN,RGS4,RHOA,RYR2,SIX1,SKI,STAC3,SVIL,TBX2,TLL2,TNNT2,TPM1,TTN,VAX1,WNT5A,XI…
GO:0001763	morphogenesis of a branching structure	42	1.67886	0.000462916	0.0059388	ADAMTS16,BTRC,CAV3,CELSR1,COL4A1,CTNNB1,DCHS1,DDR1,DLG1,DRD2,EYA1,FAT4,FEM1B,FZD5,GLI2,GLI3,GNA13,GRB2,KRAS,LAMA1,LRRK2,MKS1,NKX2-1,NOG,NOTCH1,NOTCH4,PAK1,PKD2,PPP1CA,PRDM1,RTN4,SFRP2,SIX1,SLIT2,SNAI2,SRC,SULF1,WNT1,WNT2B,WNT5A,WNT9B,YAP1
GO:0051279	regulation of release of sequestered calcium ion into cytosol	22	2.10198	0.000463911	0.0059388	ANK2,ATG5,ATP1A2,CACNA1C,CALM1,CALM2,CALM3,CAMK2D,CAPN3,CHD7,CYBA,DIAPH1,DMD,DRD1,GSTO1,JPH3,MYO5A,PDE4D,PKD2,PRKACA,RYR2,TMEM38A
GO:0070986	left/right axis specification	7	4.21866	0.000464422	0.0059388	AHI1,ARL13B,DLL1,IFT172,MNS1,NOTCH1,PITX2
GO:0046434	organophosphate catabolic process	31	1.83996	0.000492271	0.00628182	ABHD12,CNP,GDPD1,GPCPD1,GPD2,HPRT1,IDH1,INPP1,INPP5E,NT5C2,NT5E,NUDT18,NUDT9,PDE1A,PDE2A,PDE4B,PDE4D,PDE5A,PDE8B,PDE9A,PLA2G15,PNP,PRDX6,PTEN,SAMHD1,SCARB1,SMPD2,UNG,UPP1,VCP,XDH
GO:1903747	regulation of establishment of protein localization to mitochondrion	20	2.1763	0.000507996	0.00645565	ATG13,BAP1,CASP8,DNAJA1,FBXW7,FZD5,GSK3A,LRRK2,MAPT,PINK1,PPP1R13B,PPP3R1,RAC2,RNF31,SH3GLB1,UBE2D3,UBE2J2,YWHAB,YWHAE,YWHAZ
GO:2001259	positive regulation of cation channel activity	20	2.1763	0.000507996	0.00645565	ANK2,ANK3,CACNA2D1,CACNB2,CALM1,CALM2,CALM3,CTSS,GALR2,GSTO1,KCNA1,KCNC1,KCNC2,KCNIP2,KIF5B,LRRC55,NOS1AP,PINK1,PKD2,STAC3
GO:0008361	regulation of cell size	39	1.70699	0.000514155	0.00652042	ADD1,AKT1,ANXA7,BARHL2,CAV3,CDK5R1,CLCN3,CRABP2,CYFIP1,DBNL,E2F4,FN1,FSTL4,IFRD1,KCNMA1,MACF1,MAPT,NKX6-1,NTN1,PAK1,POU4F2,PTEN,RAB21,RAC1,RDX,RHOA,RTN4,RTN4R,RYK,SEMA4B,SEMA5A,SEMA5B,SIN3A,SLC12A5,SLC26A5,SLC9A3R1,TRPC5,TWF2,WNT5A
GO:0034599	cellular response to oxidative stress	59	1.53061	0.000515821	0.00652806	AGAP3,AIFM1,AKT1,ARG1,ARL6IP5,ARNTL,ATP2A2,BTK,CAMKK2,CAT,CTNNB1,CYBA,DAPK1,EIF2S1,FBXW7,FYN,FZD1,GATA4,GCH1,GLRX2,GSR,GSTP1,HDAC2,KCNC2,LRRK2,MAPK1,MAPK7,MAPT,MGST1,NME5,NR4A3,NUDT2,P4HB,PARK7,PINK1,PKD2,PLA2R1,PRDX1,PRDX5,PRDX6,PRKAA2,PSAP,PYCR2,RELA,RWDD1,SIGMAR1,SIN3A,SLC25A24,SLC7A11,SOD1,SPHK1,SRC,STK25,TPM1,TRPM2,TXN,TXNRD2,VKORC1L1,WNT1
GO:0002221	pattern recognition receptor signaling pathway	42	1.67033	0.000517106	0.00653085	ANKRD17,APOB,BIRC3,BTK,CASP8,CAV1,CTSB,CTSK,CTSS,CYBA,DAB2IP,DMBT1,FCN1,FGA,FGG,FLOT1,GFI1,HMGB1,HSP90B1,HSPD1,IKBKE,IRAK4,LSM14A,MAP3K7,MAPKAPK2,MAPKAPK3,MFHAS1,NR1H3,PELI1,PUM2,RELA,RIOK3,RTN4,TRAF3,TRAF6,TSPAN6,UBA52,UBC,UBE2D1,UBE2D2,UBE2D3,XIAP
GO:0003143	embryonic heart tube morphogenesis	19	2.22177	0.000524103	0.0065921	AHI1,ARL13B,BBS5,CCDC39,CCDC40,DLL1,GATA4,HES1,IFT172,LBX1,MIB1,NOTCH1,PKD2,PSEN1,RYR2,SUFU,TBX2,WNT5A,YAP1
GO:0015807	L-amino acid transport	19	2.22177	0.000524103	0.0065921	ARG1,ARL6IP5,ATP1A2,PSEN1,RGS4,SFXN1,SLC17A6,SLC17A8,SLC1A2,SLC1A3,SLC25A15,SLC36A1,SLC3A1,SLC6A5,SLC6A9,SLC7A1,SLC7A11,SLC7A5,SLC7A8
GO:2000677	regulation of transcription regulatory region DNA binding	16	2.41067	0.000527644	0.00662307	ANKRD33,CTNNB1,DDRGK1,EP300,FBXW7,FOXC1,GATA3,HEY2,PARK7,PAX6,POU4F2,PSEN1,SIN3A,TRAF6,TRIM6,ZNF593
GO:0045165	cell fate commitment	54	1.56115	0.000534665	0.0066975	APC,BARHL2,CASP3,CDON,CTNNB1,CTR9,DLL1,DMRTA2,DSCAML1,ESRP1,EYA1,FKBP8,FOXA2,GATA3,GLI2,GLI3,HES1,HEY2,IFRD1,ISL1,JAG2,LBX1,LHX3,LMO4,LOXL3,MITF,MNX1,MYF6,NKX2-1,NKX2-2,NKX6-1,NOTCH1,NOTCH4,NR2E1,ONECUT1,PAX6,PRDM1,PSEN1,PTF1A,RAB10,RHOA,SFRP2,SIX1,SOX12,SOX13,SOX2,SPDEF,SUFU,TBX2,WNT1,WNT2B,WNT5A,WNT9A,WNT9B
GO:0002066	columnar/cuboidal epithelial cell development	17	2.33665	0.000536041	0.00670106	ARNTL,C1GALT1,DLL1,GSK3A,LRTOMT,MYO7A,NKX2-2,NKX6-1,PAX6,PDZD7,PRDM1,RHEB,SLC9A3R1,SOD1,SPDEF,STRC,WNT5A
GO:0034767	positive regulation of ion transmembrane transport	35	1.75778	0.000552665	0.00689483	ABCB1,ANK2,ANK3,ARF1,ATP1B1,ATP2A1,CACNA2D1,CACNB2,CALM1,CALM2,CALM3,CAPN3,COX17,CTSS,DMD,DRD1,FLNA,GALR2,GLRX,GSTO1,HTR3A,KCNA1,KCNC1,KCNC2,KCNIP2,KIF5B,LRRC55,NOS1AP,PARK7,PINK1,PKD2,PSEN1,RYR2,SLC9A3R1,STAC3
GO:0030833	regulation of actin filament polymerization	36	1.74104	0.000561814	0.00699475	ACTR2,ADD1,ARF1,ARF6,ARFGEF1,ARHGAP18,ARPC1A,ARPC2,ARPC3,ARPC5,AVIL,CAPZA2,CAPZB,CORO1B,COTL1,CTNNA2,CYFIP1,DBNL,DLG1,EPS8,GMFG,GRB2,HCK,JMY,NPHS1,PFN4,PICK1,PPP1R9A,PREX1,RDX,RHOA,SLIT2,SPTBN1,TMOD3,TWF2,VIL1
GO:1990138	neuron projection extension	37	1.72549	0.000568833	0.0070642	BARHL2,CDK5R1,CPNE9,CTNNB1,CYFIP1,DBNL,DCLK1,DDR1,FN1,IFRD1,LLPH,MACF1,MAPT,NKX6-1,NTN1,PAK1,POU4F2,PRKCZ,RAB21,REG1A,RTN4,RTN4R,RYK,SEMA4B,SEMA5A,SEMA5B,SH3GL2,SIN3A,SLC9A6,SLIT1,SLIT2,SYT1,SYT17,SYT2,TRPC5,TWF2,WNT5A
GO:2000027	regulation of animal organ morphogenesis	51	1.57932	0.000569694	0.0070642	AHI1,ANKRD6,AP2A2,AP2B1,AP2S1,CAV3,CDC42,CELSR1,CELSR2,CELSR3,CLTC,CTNNB1,EYA1,FBXW7,FOXC1,FZD1,FZD4,FZD5,GATA3,GPC4,HES1,ISL1,LIMS2,MKS1,NOG,NOTCH1,PIM1,POR,PSMA1,PSMA3,PSMA6,PSMB4,PSMB7,PSMC5,PSMD10,PTK7,RAC1,RHOA,ROBO1,ROR1,RYK,SFRP2,SIX1,SNAI2,SULF1,TBX2,WNT1,WNT2B,WNT5A,WNT9B,XBP1
GO:0031396	regulation of protein ubiquitination	43	1.65142	0.000574021	0.00710351	AKT1,ARRB1,ARRDC3,ATG5,AXIN1,BIRC3,BIRC8,BMI1,CAV1,CDK9,CTR9,DNAJA1,FBXW7,FEM1B,FOXF2,FYN,GSK3A,GTPBP4,HSPA5,LRRK2,NXN,PARK7,PDCD6,PEF1,PELI1,PINK1,PINX1,PSEN1,PSMD10,PTEN,RAB1A,RPL23,RPL5,RPS7,SPHK1,SPOPL,TRAF6,TRIP12,TSPO,UBE2D1,USP4,WDR70,XIAP
GO:0009070	serine family amino acid biosynthetic process	8	3.6869	0.000579658	0.00710819	CBS,GGT1,MTHFD1,PSAT1,PSPH,SERINC3,SHMT2,SRR
GO:0021514	ventral spinal cord interneuron differentiation	8	3.6869	0.000579658	0.00710819	GLI2,GLI3,LHX3,LMO4,NKX2-2,NKX6-1,PAX6,SUFU
GO:0099509	regulation of presynaptic cytosolic calcium ion concentration	8	3.6869	0.000579658	0.00710819	ATP2B1,ATP2B2,ATP2B3,CACNA1D,CACNB2,CALB2,HTR1B,SCGN
GO:2000136	regulation of cell proliferation involved in heart morphogenesis	8	3.6869	0.000579658	0.00710819	CTNNB1,EYA1,HES1,ISL1,MKS1,NOTCH1,PIM1,SIX1
GO:0034404	nucleobase-containing small molecule biosynthetic process	26	1.94001	0.000580189	0.00710819	CNP,DTYMK,GUK1,HPRT1,MTAP,NME5,NME7,NT5C2,NT5E,NUDT18,NUDT9,PDE1A,PDE2A,PDE4B,PDE4D,PDE5A,PDE8B,PDE9A,PNP,SAMHD1,TK2,TYMP,UNG,UPP1,VCP,XDH
GO:0060249	anatomical structure homeostasis	80	1.42773	0.000587681	0.00716101	ACACA,ACTB,ACTG1,ADD1,AKR1B1,ALDOA,ATP2B1,ATP2B2,ATP2B3,BBS2,CACNA1D,CACNB2,CALB2,CAPN3,CAV3,CCDC66,CCT5,CDH23,CDHR1,CFL2,CLCN3,CROCC,CTNNB1,CTSK,CUBN,DCLRE1A,DMD,FGGY,FH,FOXC1,GNAS,HAAO,HNRNPA1,HNRNPA2B1,HTR1B,IQCB1,KRAS,LDB2,LRRK1,LTBP3,MAP3K4,MAPK1,MKS1,MUC2,MUC4,NEK7,NELL2,NF1,NOTCH1,NPHP4,NXNL2,P2RX4,PARP3,PIF1,PINX1,PNKP,POLD4,PRDX1,PROM1,PTPN11,RAC1,RAC2,RCN3,RP1,RPA1,SCGN,SLC22A5,SLC6A2,S…
GO:0031016	pancreas development	21	2.10933	0.000588001	0.00716101	AKT1,ARNTL,CCDC39,CCDC40,CTNNB1,DLL1,FOXA2,GSK3A,HES1,ISL1,MEIS2,MNX1,NKX2-2,NKX6-1,NR5A2,ONECUT1,PAX6,PTF1A,RHEB,WNT5A,XBP1
GO:0032413	negative regulation of ion transmembrane transporter activity	21	2.10933	0.000588001	0.00716101	ADRA2A,ANK3,ATP1A2,CALM1,CALM2,CALM3,CAMK2D,CAV1,CAV3,DRD2,GEM,GNB5,GOPC,GSTO1,NEDD4,OXSR1,PKD2,PTEN,RRAD,SLC9A3R1,YWHAE
GO:2000679	positive regulation of transcription regulatory region DNA binding	10	3.13386	0.000593498	0.00721364	CTNNB1,DDRGK1,EP300,FOXC1,GATA3,PARK7,PAX6,POU4F2,TRAF6,TRIM6
GO:0060972	left/right pattern formation	9	3.35771	0.0006132	0.00739859	AHI1,ARL13B,DLL1,FOXJ1,IFT122,IFT172,MNS1,NOTCH1,PITX2
GO:0061339	establishment or maintenance of monopolar cell polarity	9	3.35771	0.0006132	0.00739859	CDC42,FOXJ1,FSCN1,LAMA1,PTK7,RHOA,SH3BP1,SLC9A3R1,WNT5A
GO:1904886	beta-catenin destruction complex disassembly	9	3.35771	0.0006132	0.00739859	APC,AXIN1,CAV1,CSNK1A1,CTNNB1,FZD1,FZD5,PPP1CA,WNT1
GO:0031667	response to nutrient levels	89	1.39736	0.000613535	0.00739859	ACSL1,ACSL4,ADIPOR2,AHCY,AIFM1,AKT1,ALPL,ARG1,ATG5,ATP2B1,BBS2,BCHE,CAT,CBL,CPS1,CYBA,DAD1,DGKQ,EEF2,EIF2S1,FIS1,FOXA2,FOXO4,FYN,GABARAP,GABARAPL2,GAS2L1,GATA4,GCLM,GHSR,GLUL,GRIN1,GSS,GSTP1,HMGCS1,HNRNPA1,HPCA,HSP90B1,HSPA5,HSPA8,HTR4,KLF10,KYNU,LARP1,LRRK2,MAPK1,MBD2,MTMR3,OMA1,OTC,OXCT1,P2RX2,P2RX4,PCK1,PCK2,PHEX,PICK1,PIM1,POR,PPM1D,PRKAA2,PSPH,PTEN,REG1A,RELA,RPS6KB1,RRAGB,RYR3,SFRP2,SH3GLB1…
GO:0021762	substantia nigra development	14	2.55082	0.000616313	0.00741751	ACTB,CALM1,CALM2,CALM3,CDC42,CKB,CNP,DYNLL1,GLUD1,GNB4,HSPA5,RHOA,SUDS3,YWHAE
GO:0070482	response to oxygen levels	73	1.4516	0.000617997	0.00742322	ABAT,ACAA2,AHCY,AIFM1,AKT1,ANGPT4,ATP1B1,ATP6V0D1,ATP6V1A,CAPN2,CASP3,CAT,CAV1,CBL,CHRNA4,CHRNA7,CLCA1,CUL2,CYBA,CYGB,DRD2,EEF2K,EGR1,ENO1,EP300,FIS1,HDAC2,HIPK2,HK2,HSP90B1,ITPR1,ITPR2,KCNK3,KCNMA1,LIMD1,LMNA,LOXL2,NDRG1,NF1,NOTCH1,P2RX2,P4HB,PAK1,PAM,PCK1,PICK1,PINK1,POU4F2,PSMA1,PSMA3,PSMA6,PSMB4,PSMB7,PSMC5,PSMD10,PTEN,RBX1,REG1A,RHOA,ROCK2,RWDD3,RYR2,SLC11A2,SLC2A1,SLC6A4,SLC8A3,SRC,TM9SF4,T…
GO:0034763	negative regulation of transmembrane transport	30	1.83625	0.000623378	0.00747323	ADRA2A,AKT1,ANK3,ARL6IP5,ATP1A2,CALM1,CALM2,CALM3,CAMK2D,CAV1,CAV3,DRD2,GEM,GNB5,GOPC,GSK3A,GSTO1,ISCU,NEDD4,OAZ1,OXSR1,PKD2,PRKCB,PTEN,RGS4,RRAD,SLC26A5,SLC30A1,SLC9A3R1,YWHAE
GO:0071383	cellular response to steroid hormone stimulus	50	1.57957	0.00063892	0.00761618	AIFM1,AKAP13,ARG1,ARNTL,ATP1A1,ATP1A2,ATP2B1,AXIN1,CALR,CASP9,CBFB,CTNNB1,DDRGK1,DDX17,DNAJA1,EP300,ESRRA,ESRRG,FHL2,FKBP4,FOXP1,GSTP1,HEYL,ISL1,KDM3A,NEDD4,NPAS4,NPC1,NR1H3,NR1I2,NR2C1,NR2C2,NR2E1,NR4A3,NR5A2,NR6A1,PAK1,PARK7,PCK1,PCK2,PHB,POU4F2,RBM14,RHOA,RWDD1,SMARCA4,SRC,SSTR4,WBP2,YAP1
GO:0051656	establishment of organelle localization	74	1.4458	0.000640992	0.00761618	ACTR2,ANKRD28,ANKRD53,AP3D1,AP3M1,ARF1,ARL6,BBS2,BBS5,BTK,C17orf75,CBL,CDC42,CEP120,CEP19,CHMP1B,CHMP2A,CHMP5,CROCC,CSNK1D,CTNNB1,DLG1,DNM1,DYNC1I1,DYNLT1,F5,GEM,GPSM2,GRIA1,KIF1B,KIF3A,KIF3B,KIF5B,KIFAP3,KLHL12,LLGL2,LRRK2,MAP4,MAPT,MARK1,MCFD2,MYO5A,MYO7A,NAPA,NEFH,NR4A3,NTN1,PARD3,PAX6,PCM1,PDCD6,PEF1,PINK1,PINX1,PRKCZ,PSEN1,RAB11B,RAB1A,RAB1B,RAB27A,RAB6A,RAC2,RIOK2,RPS15,SAR1A,SLC9A3R1,SLIT1…
GO:0033866	nucleoside bisphosphate biosynthetic process	19	2.1891	0.000641506	0.00761618	ACACA,ACSL1,ACSL4,ACSS1,DLAT,DLD,ELOVL4,ELOVL7,GCDH,GSTZ1,PANK1,PANK4,PAPSS2,PDHA2,PDPR,PPCDC,PPT1,SLC35B2,TECR
GO:0034030	ribonucleoside bisphosphate biosynthetic process	19	2.1891	0.000641506	0.00761618	ACACA,ACSL1,ACSL4,ACSS1,DLAT,DLD,ELOVL4,ELOVL7,GCDH,GSTZ1,PANK1,PANK4,PAPSS2,PDHA2,PDPR,PPCDC,PPT1,SLC35B2,TECR
GO:0034033	purine nucleoside bisphosphate biosynthetic process	19	2.1891	0.000641506	0.00761618	ACACA,ACSL1,ACSL4,ACSS1,DLAT,DLD,ELOVL4,ELOVL7,GCDH,GSTZ1,PANK1,PANK4,PAPSS2,PDHA2,PDPR,PPCDC,PPT1,SLC35B2,TECR
GO:0046165	alcohol biosynthetic process	38	1.70124	0.000644513	0.0076371	ACAA2,ACACA,AKR1B1,APOB,CACNA1H,CNBP,CYP2R1,CYP7A1,DGKQ,DHCR24,DHCR7,DHDDS,GCH1,GFI1,HMGCS1,HRH1,HSD17B7,IMPAD1,INSIG2,IPMK,LBR,MOXD1,PARK7,PCBD1,PCBD2,PCK1,PCK2,PLCB4,PLCD4,PLCE1,PLCL2,POR,PPIP5K1,PRKAA2,SEC14L2,SOD1,SPHK1,SPR
GO:0002758	innate immune response-activating signal transduction	28	1.87496	0.000655685	0.00775452	BTRC,CD209,CLEC4C,EP300,FBXW11,FCN1,FYN,HCK,KRAS,MAP3K7,MUC2,MUC4,MUC5B,PAK1,PRKACA,PRKACB,PSMA1,PSMA3,PSMA6,PSMB4,PSMB7,PSMC5,PSMD10,RELA,RELB,SKP1,SRC,TRAF6
GO:0051453	regulation of intracellular pH	22	2.05194	0.000664183	0.00783991	AQP11,ATP6V0A1,ATP6V0C,ATP6V0D1,ATP6V1A,ATP6V1C1,ATP6V1D,ATP6V1E1,ATP6V1H,AVP,CA7,CLCN3,GRN,LRRK2,PPT1,RAB7A,SLC4A10,SLC4A8,SLC9A6,SLC9A8,TM9SF4,VPS33A
GO:0007632	visual behavior	16	2.36518	0.000667366	0.00786236	ATP1A2,DDHD2,DRD1,DRD2,DYNLRB1,GRIN1,HOXA1,HRH1,KRAS,MEIS2,NETO1,NF1,NPHP1,NPHP4,SLC1A2,SLC7A11
GO:1903749	positive regulation of establishment of protein localization to mitochondrion	17	2.29637	0.000669296	0.00786999	ATG13,BAP1,CASP8,FBXW7,FZD5,GSK3A,PINK1,PPP1R13B,PPP3R1,RAC2,RNF31,SH3GLB1,UBE2D3,UBE2J2,YWHAB,YWHAE,YWHAZ
GO:0050769	positive regulation of neurogenesis	85	1.40495	0.000677354	0.00794952	ACTR2,ARF1,ARHGDIA,AVIL,CDON,CPNE9,CRABP2,CSNK1D,CTNNB1,CUX1,CYFIP1,DAB2IP,DBNL,DICER1,DMRTA2,DRD2,DYNLT1,EEF2K,EP300,FAIM,FBXO38,FLNA,FN1,FYN,FZD1,FZD4,GLI2,GLI3,GRN,HDAC2,HES1,HEYL,HOXD3,HSPA5,KIDINS220,LLPH,MACF1,MAP2K1,MAPT,MARK2,MME,NEGR1,NGFR,NIPBL,NKX2-2,NKX6-1,NOTCH1,NTN1,P2RX4,PACSIN1,PAK1,PAX6,PHOX2B,POU4F2,PPP1R9A,PSEN1,PTEN,PTK7,PTPRD,RAB21,REG1A,RELA,RHEB,RHOA,ROBO1,SCARB2,SEMA5A,SH3…
GO:0002224	toll-like receptor signaling pathway	33	1.77085	0.000682747	0.00799752	APOB,BIRC3,BTK,CASP8,CAV1,CTSB,CTSK,CTSS,CYBA,DAB2IP,FGA,FGG,FLOT1,GFI1,HMGB1,HSP90B1,HSPD1,IKBKE,IRAK4,MAP3K7,MAPKAPK2,MAPKAPK3,MFHAS1,NR1H3,PELI1,RTN4,TRAF3,TRAF6,UBA52,UBC,UBE2D1,UBE2D2,UBE2D3
GO:0006888	endoplasmic reticulum to Golgi vesicle-mediated transport	44	1.62606	0.000701911	0.00820634	ANK1,ANK2,ANK3,ANKRD28,ARCN1,ARF1,ARFGAP1,BCAP31,CAPZA2,CAPZB,COG2,COG6,COPB1,COPB2,COPZ1,CSNK1D,DCTN5,DDHD2,DYNC1I1,DYNC1LI2,DYNLL1,DYNLL2,F5,GOPC,GRIA1,KDELR1,KLHL12,LMAN2L,LRRK2,MCFD2,NAPA,PDCD6,PEF1,RAB19,RAB1A,RAB1B,RAB43,SAR1A,SPTBN1,TFG,TRAPPC3,VCP,YIF1B,YKT6
GO:0036293	response to decreased oxygen levels	69	1.46106	0.000715169	0.00834545	ABAT,ACAA2,AHCY,AIFM1,AKT1,ANGPT4,ATP1B1,CAPN2,CASP3,CAT,CAV1,CBL,CHRNA4,CHRNA7,CLCA1,CUL2,CYBA,CYGB,DRD2,EEF2K,EGR1,ENO1,EP300,FIS1,HIPK2,HK2,HSP90B1,ITPR1,ITPR2,KCNK3,KCNMA1,LIMD1,LMNA,LOXL2,NDRG1,NF1,NOTCH1,P2RX2,P4HB,PAK1,PAM,PCK1,PICK1,PINK1,PSMA1,PSMA3,PSMA6,PSMB4,PSMB7,PSMC5,PSMD10,PTEN,RBX1,REG1A,RHOA,ROCK2,RWDD3,RYR2,SLC11A2,SLC2A1,SLC6A4,SLC8A3,SRC,TM9SF4,TXN2,UBA52,UBC,UCP2,UCP3
GO:1903828	negative regulation of cellular protein localization	27	1.88871	0.000719243	0.00837707	ANKRD13A,ARF6,BCL2L1,CAV3,CLTC,DCLK1,DCLK3,DNAJA1,FERMT1,GOPC,INPP5E,LRRC15,LRRK2,LZTFL1,MAPT,MFHAS1,NF1,PARK7,PKDCC,PPFIA1,PPP2R5A,ROCK2,SIN3A,SUFU,TAX1BP3,TMBIM1,TXN
GO:0030041	actin filament polymerization	39	1.67886	0.000723577	0.00841158	ACTR2,ADD1,ARF1,ARF6,ARFGEF1,ARHGAP18,ARPC1A,ARPC2,ARPC3,ARPC5,AVIL,CAPZA2,CAPZB,CORO1B,CORO7,COTL1,CTNNA2,CYFIP1,DBNL,DIAPH1,DLG1,EPS8,GMFG,GRB2,HCK,JMY,NPHS1,PFN4,PICK1,PPP1R9A,PREX1,RAC1,RDX,RHOA,SLIT2,SPTBN1,TMOD3,TWF2,VIL1
GO:0002495	antigen processing and presentation of peptide antigen via MHC class II	25	1.93927	0.000737372	0.00855575	AP1S2,AP2A2,AP2B1,AP2S1,ARF1,CANX,CAPZA2,CAPZB,CLTC,CTSD,CTSS,DCTN5,DYNC1I1,DYNC1LI2,DYNLL1,DYNLL2,IFI30,KIF26A,KIF3A,KIF3B,KIFAP3,OSBPL1A,RAB7A,SH3GL2,TRAF6
GO:0007611	learning or memory	51	1.56081	0.000754357	0.00873631	ACTR2,ADCY1,ATP1A2,BCHE,CAMK4,CASP3,CHRNA7,CNTNAP2,DDHD2,DRD1,DRD2,EIF4EBP2,EP300,FYN,GALR2,GHSR,GM2A,GRIA1,GRIN1,GRM5,HRH1,JPH3,KCNK10,KRAS,LMX1A,MAPK1,MAPT,MEIS2,MME,NETO1,NF1,NPAS4,NRXN1,PLK2,PPT1,PRKAR1B,PRKAR2B,PRKCZ,PSEN1,PTEN,RASGRF1,SLC11A2,SLC12A5,SLC24A2,SLC6A1,SLC6A4,SLC7A11,SLC8A3,SNAP25,TACR2,VDAC1
GO:0042471	ear morphogenesis	28	1.85907	0.000756791	0.00874799	CELSR1,CEP290,CHD7,CHRNA10,CHRNA9,COL11A1,DLX6,EYA1,GATA3,GLI2,HOXA1,INSIG2,MAPK1,MYO7A,NIPBL,NOG,NR4A3,NTN1,PDZD7,PTK7,SIX1,SLC9A3R1,SOD1,STRC,USH1G,WDR19,WNT1,WNT5A
GO:0000027	ribosomal large subunit assembly	11	2.87271	0.000761337	0.00876752	DDX28,MRTO4,NOP2,RPL10,RPL12,RPL24,RPL3,RPL5,RPL6,RPLP0,TRAF7
GO:0007274	neuromuscular synaptic transmission	11	2.87271	0.000761337	0.00876752	CHRM1,CHRNA3,CHRNA4,CHRNA6,CHRNB3,DTNA,KIF1B,P2RX2,RIMBP2,SLC5A7,STAC3
GO:0014047	glutamate secretion	14	2.49285	0.000798966	0.00914935	AVP,GIPC1,GLS,GRM2,GRM7,KMO,NF1,PPFIA1,SLC1A2,SLC1A3,SNAP25,STX1A,SYT1,VAMP2
GO:0044091	membrane biogenesis	14	2.49285	0.000798966	0.00914935	ANK3,CAV1,CAV3,CEL,FLOT1,FLOT2,NRXN1,PACSIN2,PSAP,PTEN,PTPRD,SPTBN1,SYT11,UGCG
GO:0050982	detection of mechanical stimulus	14	2.49285	0.000798966	0.00914935	CAV3,CHRNA10,CHRNA9,COL11A1,FYN,KCNA1,PDZD7,PKD1L2,PKD2,PKD2L1,PKDREJ,STRC,TRPA1,TTN
GO:0098876	vesicle-mediated transport to the plasma membrane	24	1.95867	0.000800962	0.00915514	ANK3,ANKRD50,ARF1,ARF3,ARHGAP44,ARL3,BBS2,C16orf70,CCDC93,EXOC8,GOLPH3,GOPC,MACF1,MAPK10,PKDCC,RAB10,RAB11B,RAB26,SNAP25,SPTBN1,VAMP2,VAMP3,VPS26A,VPS29
GO:0000910	cytokinesis	37	1.69522	0.000807736	0.0092154	ACTR2,ANK3,ANKRD53,ANXA11,APC,ARF1,ARL3,BCL2L1,CALM1,CALM2,CALM3,CDC25B,CDC42,CETN2,CFL1,CHMP1B,CHMP2A,CHMP5,DRD2,EFHC1,GIPC1,KIF3B,PDCD6IP,PKN2,PLK2,PRC1,RAB11FIP3,RAB11FIP4,RAB35,RHOA,RHOC,ROCK2,SH3GLB1,SON,SPTBN1,SVIL,UNC119
GO:0044262	cellular carbohydrate metabolic process	55	1.52804	0.000815116	0.00928234	AKR1B1,AKT1,B3GNT5,B4GALT1,BRAF,CALM1,CLK2,COQ3,COX11,DDB1,DGKQ,DUSP12,DYRK2,ENOSF1,EP300,FBP1,FGGY,FOXA2,GK5,GLB1,GPD2,GSK3A,GYG1,HK1,HK2,HRH1,IDH1,IDH2,IMPAD1,INPP1,INPP5E,IRS1,MGAM,MIOX,MOGAT2,MYOF,NKX1-1,PCK1,PCK2,PHKA1,PHKG2,PPIP5K1,PPP1CA,PPP1R3A,PPP1R3C,PPP1R3D,PTEN,PYGM,RBKS,SCARB2,SLC2A1,SORD,SRC,TPI1,XYLB
GO:0003214	cardiac left ventricle morphogenesis	7	3.91733	0.000826648	0.00936156	CPE,GSK3A,HEY2,NOTCH1,NPY2R,RYR2,SFRP2
GO:0045198	establishment of epithelial cell apical/basal polarity	7	3.91733	0.000826648	0.00936156	CDC42,LAMA1,PTK7,RHOA,SH3BP1,SLC9A3R1,WNT5A
GO:0099188	postsynaptic cytoskeleton organization	7	3.91733	0.000826648	0.00936156	ACTB,ACTG1,ARF1,DBNL,NEFH,NOS1AP,PPP1R9A
GO:1990090	cellular response to nerve growth factor stimulus	15	2.39837	0.000828621	0.00936662	AKT1,ARF6,ARPC3,CBL,CIB1,DYNC1LI2,EEF2,EEF2K,HSPA5,KIDINS220,KIF1B,MAPT,PTEN,RAB35,SH3GL2
GO:0006584	catecholamine metabolic process	16	2.32138	0.000837464	0.00939736	ABAT,AKR1B1,DDC,DRD1,DRD2,GATA3,GCH1,HPRT1,LRTOMT,MAOA,MOXD1,NPR1,PAH,PARK7,SLC6A3,SULT1A2
GO:0009712	catechol-containing compound metabolic process	16	2.32138	0.000837464	0.00939736	ABAT,AKR1B1,DDC,DRD1,DRD2,GATA3,GCH1,HPRT1,LRTOMT,MAOA,MOXD1,NPR1,PAH,PARK7,SLC6A3,SULT1A2
GO:0021515	cell differentiation in spinal cord	16	2.32138	0.000837464	0.00939736	GLI2,GLI3,IFT172,ISL1,LBX1,LHX3,LHX5,LMO4,MNX1,NKX2-2,NKX6-1,NOTCH1,PAX6,SUFU,TCTN1,WNT1
GO:0030042	actin filament depolymerization	16	2.32138	0.000837464	0.00939736	ADD1,AVIL,CAPZA2,CAPZB,CFL1,CFL2,EPS8,LIMA1,PLEKHH2,RDX,SEMA5A,SH3BP1,SPTBN1,TMOD3,TWF2,VIL1
GO:0043090	amino acid import	10	3.01333	0.00085493	0.0095237	ARL6IP5,ATP1A2,PSEN1,RGS4,SLC1A2,SLC1A3,SLC6A1,SLC6A5,SLC7A1,SLC7A11
GO:0060314	regulation of ryanodine-sensitive calcium-release channel activity	10	3.01333	0.00085493	0.0095237	CALM1,CALM2,CALM3,CAMK2D,DMD,GSTO1,JPH3,PDE4D,PKD2,PRKACA
GO:0071377	cellular response to glucagon stimulus	10	3.01333	0.00085493	0.0095237	ADCY1,ADCY9,ARG1,CPS1,PCK1,PRKACA,PRKACB,PRKAR1B,PRKAR2A,PRKAR2B
GO:0097066	response to thyroid hormone	10	3.01333	0.00085493	0.0095237	AKR1B1,CTSB,CTSS,GAS2L1,GCLM,GHSR,RDX,SIX1,SLC26A5,TOMM20
GO:0002504	antigen processing and presentation of peptide or polysaccharide antigen via MHC class II	25	1.92026	0.000860365	0.00956689	AP1S2,AP2A2,AP2B1,AP2S1,ARF1,CANX,CAPZA2,CAPZB,CLTC,CTSD,CTSS,DCTN5,DYNC1I1,DYNC1LI2,DYNLL1,DYNLL2,IFI30,KIF26A,KIF3A,KIF3B,KIFAP3,OSBPL1A,RAB7A,SH3GL2,TRAF6
GO:1904063	negative regulation of cation transmembrane transport	23	1.98019	0.000867232	0.0096258	ADRA2A,ANK3,ATP1A2,CALM1,CALM2,CALM3,CAMK2D,CAV1,CAV3,DRD2,GEM,GNB5,GSTO1,ISCU,NEDD4,OXSR1,PKD2,PTEN,RGS4,RRAD,SLC30A1,SLC9A3R1,YWHAE
GO:0035107	appendage morphogenesis	33	1.74692	0.000876916	0.00968077	B9D1,CACNA1C,CHD7,CRABP2,CTNNB1,DLX6,ECE1,FBN2,GLI2,GLI3,GNAS,HDAC2,HOXA10,IFT122,IMPAD1,IQCE,MKS1,NIPBL,NOG,NOTCH1,PKDCC,PSEN1,RPGRIP1L,SALL3,SFRP2,SKI,TBX2,TMEM107,TMEM231,TRAF3IP1,WDR19,WNT5A,WNT9A
GO:0035108	limb morphogenesis	33	1.74692	0.000876916	0.00968077	B9D1,CACNA1C,CHD7,CRABP2,CTNNB1,DLX6,ECE1,FBN2,GLI2,GLI3,GNAS,HDAC2,HOXA10,IFT122,IMPAD1,IQCE,MKS1,NIPBL,NOG,NOTCH1,PKDCC,PSEN1,RPGRIP1L,SALL3,SFRP2,SKI,TBX2,TMEM107,TMEM231,TRAF3IP1,WDR19,WNT5A,WNT9A
GO:0035148	tube formation	33	1.74692	0.000876916	0.00968077	CASP3,CELSR1,CEP290,CFL1,CTNNB1,DAB2IP,DICER1,FZD1,GATA3,HOXA1,IFT122,IFT172,LMO4,MIB1,MKS1,MTHFD1,NOG,NOTCH1,PRKACA,PRKACB,PTK7,RALA,RPS7,SDCCAG8,SFRP2,SIX1,SKI,STK3,SUFU,TCTN1,TRAF6,WNT5A,WNT9B
GO:0001701	in utero embryonic development	69	1.44931	0.000895503	0.00986822	ADCY9,ADD1,AKT1,APBA2,APOB,B9D1,BCL2L1,BTF3,CAPN2,CASP8,CCDC62,CCM2,CDX2,CELF4,CHD7,CIR1,CPT2,CTNNB1,CTR9,DAD1,EIF2S2,EPN1,FOXC1,FZD5,GATA3,GLI2,GLI3,GNA13,GRB2,HES1,HEY2,JAG2,KIDINS220,KRT8,MAFG,MAP2K1,MAPK1,MFN2,MGAT1,MIB1,MYH6,NECAB1,NOG,NOTCH1,NXN,PELO,PKD2,PRDM1,PSPH,PTPRR,RPGRIP1L,RTN4,SIN3A,SLC30A1,SLC39A1,SLC5A7,STK3,SYF2,TCTN1,TMEM231,TPM1,TRAF6,UBE2A,UNK,WDR19,WNT9B,XAB2,ZMIZ1,ZNF830
GO:0051090	regulation of DNA-binding transcription factor activity	78	1.41459	0.000900425	0.00988717	ADCY1,AKT1,ARRB1,BTK,BTRC,BUD31,CAPN3,CAT,CAV1,CIB1,CTNNB1,DAB2IP,DDR2,DDRGK1,EP300,FANK1,FLNA,FLOT1,FLOT2,FOXA2,FOXJ1,FZD1,FZD4,GFI1,HCK,HDAC2,HEYL,HIPK2,IRAK4,JMY,KRAS,MAP2K5,MAP3K7,MAPK1,MAPK10,MAPK14,MXI1,NFKB2,NKX2-2,NKX6-1,NWD1,PARK7,PELI1,PIM1,PINK1,PKD2,POU4F2,PPP3CA,PRKCB,PRKCZ,PSMA6,PSMD10,PTEN,RBCK1,RELA,RNF31,ROR1,RWDD1,RWDD3,SFRP5,SGK3,SMARCA4,SPHK1,STK3,STK36,SUFU,TAF12,TAX1BP1,TONS…
GO:0048639	positive regulation of developmental growth	39	1.66061	0.000902055	0.00988717	AGRN,AKT1,BBS2,CACNA2D2,CAPN3,CHD7,CPNE9,CRABP2,CYFIP1,DBNL,DDX39B,DLL1,DRD2,FN1,GHSR,HEY2,MACF1,MAPK1,MAPK14,MAPT,NIPBL,NOTCH1,NTN1,PAK1,PARP2,PIM1,POU4F2,PPIB,REG1A,SEMA5A,SLC6A3,SYT1,SYT17,SYT2,TBX2,TRPC5,TWF2,VIL1,YAP1
GO:0051650	establishment of vesicle localization	39	1.66061	0.000902055	0.00988717	ANKRD28,AP3D1,AP3M1,ARF1,ARL6,BBS2,BBS5,C17orf75,CEP19,CSNK1D,CTNNB1,DNM1,DYNC1I1,F5,GRIA1,KIF1B,KIF3A,KIF3B,KIF5B,KIFAP3,KLHL12,LRRK2,MCFD2,MYO5A,MYO7A,NAPA,PDCD6,PEF1,PINK1,PRKCZ,PSEN1,RAB11B,RAB1A,RAB1B,RAB27A,SAR1A,TFG,TRAPPC3,YKT6

## Sheet: GFPcut_DUFcut.down_in_DUFcut
ID	Description	Count	FoldEnrichment	pvalue	p.adjust	geneID
GO:0000184	nuclear-transcribed mRNA catabolic process, nonsense-mediated decay	57	9.22815	2.76712e-41	1.414e-37	CASC3,EIF3E,EIF4A3,GSPT1,MAGOHB,NCBP1,NCBP2,PPP2R2A,RNPS1,RPL10,RPL10A,RPL11,RPL12,RPL14,RPL18,RPL18A,RPL22,RPL24,RPL27,RPL28,RPL30,RPL31,RPL32,RPL34,RPL35,RPL36,RPL37A,RPL38,RPL5,RPL6,RPL7,RPL8,RPLP1,RPS10,RPS11,RPS12,RPS13,RPS14,RPS15,RPS15A,RPS16,RPS18,RPS2,RPS23,RPS24,RPS26,RPS27A,RPS28,RPS29,RPS3,RPS4X,RPS5,RPS6,RPS8,RPS9,RPSA,UPF3A
GO:0006413	translational initiation	68	6.84499	8.21225e-39	1.6618e-35	ABCE1,BOLL,CDC123,EIF1AY,EIF1B,EIF2B2,EIF3A,EIF3C,EIF3E,EIF3F,EIF3G,EIF3J,EIF3K,EIF4E2,EIF4G2,EIF4H,MTOR,NCBP1,NCBP2,POLR2G,RPL10,RPL10A,RPL11,RPL12,RPL14,RPL18,RPL18A,RPL22,RPL24,RPL27,RPL28,RPL30,RPL31,RPL32,RPL34,RPL35,RPL36,RPL37A,RPL38,RPL5,RPL6,RPL7,RPL8,RPLP1,RPS10,RPS11,RPS12,RPS13,RPS14,RPS15,RPS15A,RPS16,RPS18,RPS2,RPS23,RPS24,RPS26,RPS27A,RPS28,RPS29,RPS3,RPS4X,RPS5,RPS6,RPS8,RPS9,RPSA…
GO:0006402	mRNA catabolic process	92	4.91029	1.06198e-38	1.6618e-35	BOLL,CASC3,CNOT7,EIF3E,EIF4A3,EXOSC6,FXR1,GSPT1,HBS1L,HNRNPM,HSPA8,LSM5,LSM6,MAGOHB,MAPK14,MTOR,NCBP1,NCBP2,NUP214,PABPC4,POLR2G,PPP2R2A,PSMA1,PSMA5,PSMB3,PSMB5,PSMB7,PSMC2,PSMC3,PSMC6,PSMD1,PSMD13,PSMD14,PSMD8,PUM2,RNPS1,ROCK2,RPL10,RPL10A,RPL11,RPL12,RPL14,RPL18,RPL18A,RPL22,RPL24,RPL27,RPL28,RPL30,RPL31,RPL32,RPL34,RPL35,RPL36,RPL37A,RPL38,RPL5,RPL6,RPL7,RPL8,RPLP1,RPS10,RPS11,RPS12,RPS13,RPS1…
GO:0006401	RNA catabolic process	96	4.69788	1.30082e-38	1.6618e-35	BOLL,CASC3,CNOT7,DKC1,EIF3E,EIF4A3,EXOSC6,FEN1,FXR1,GSPT1,HBS1L,HNRNPM,HSPA8,LSM5,LSM6,MAGOHB,MAPK14,MTOR,NCBP1,NCBP2,NUP214,PABPC4,POLR2G,PPP2R2A,PSMA1,PSMA5,PSMB3,PSMB5,PSMB7,PSMC2,PSMC3,PSMC6,PSMD1,PSMD13,PSMD14,PSMD8,PUM2,RNPS1,ROCK2,RPL10,RPL10A,RPL11,RPL12,RPL14,RPL18,RPL18A,RPL22,RPL24,RPL27,RPL28,RPL30,RPL31,RPL32,RPL34,RPL35,RPL36,RPL37A,RPL38,RPL5,RPL6,RPL7,RPL8,RPLP1,RPS10,RPS11,RPS12,…
GO:0006613	cotranslational protein targeting to membrane	51	9.09002	1.23829e-36	1.26553e-33	RPL10,RPL10A,RPL11,RPL12,RPL14,RPL18,RPL18A,RPL22,RPL24,RPL27,RPL28,RPL30,RPL31,RPL32,RPL34,RPL35,RPL36,RPL37A,RPL38,RPL5,RPL6,RPL7,RPL8,RPLP1,RPS10,RPS11,RPS12,RPS13,RPS14,RPS15,RPS15A,RPS16,RPS18,RPS2,RPS23,RPS24,RPS26,RPS27A,RPS28,RPS29,RPS3,RPS4X,RPS5,RPS6,RPS8,RPS9,RPSA,SEC61A2,SRP68,SSR2,SSR3
GO:0006614	SRP-dependent cotranslational protein targeting to membrane	50	9.25128	2.07089e-36	1.76371e-33	RPL10,RPL10A,RPL11,RPL12,RPL14,RPL18,RPL18A,RPL22,RPL24,RPL27,RPL28,RPL30,RPL31,RPL32,RPL34,RPL35,RPL36,RPL37A,RPL38,RPL5,RPL6,RPL7,RPL8,RPLP1,RPS10,RPS11,RPS12,RPS13,RPS14,RPS15,RPS15A,RPS16,RPS18,RPS2,RPS23,RPS24,RPS26,RPS27A,RPS28,RPS29,RPS3,RPS4X,RPS5,RPS6,RPS8,RPS9,RPSA,SEC61A2,SRP68,SSR3
GO:0045047	protein targeting to ER	52	8.56135	1.1022e-35	8.04607e-33	HSPA5,RPL10,RPL10A,RPL11,RPL12,RPL14,RPL18,RPL18A,RPL22,RPL24,RPL27,RPL28,RPL30,RPL31,RPL32,RPL34,RPL35,RPL36,RPL37A,RPL38,RPL5,RPL6,RPL7,RPL8,RPLP1,RPS10,RPS11,RPS12,RPS13,RPS14,RPS15,RPS15A,RPS16,RPS18,RPS2,RPS23,RPS24,RPS26,RPS27A,RPS28,RPS29,RPS3,RPS4X,RPS5,RPS6,RPS8,RPS9,RPSA,SEC61A2,SEC61G,SRP68,SSR3
GO:0070972	protein localization to endoplasmic reticulum	57	7.53318	2.53603e-35	1.61989e-32	ANK2,BCAP31,HSPA5,KDELR2,RER1,RPL10,RPL10A,RPL11,RPL12,RPL14,RPL18,RPL18A,RPL22,RPL24,RPL27,RPL28,RPL30,RPL31,RPL32,RPL34,RPL35,RPL36,RPL37A,RPL38,RPL5,RPL6,RPL7,RPL8,RPLP1,RPS10,RPS11,RPS12,RPS13,RPS14,RPS15,RPS15A,RPS16,RPS18,RPS2,RPS23,RPS24,RPS26,RPS27A,RPS28,RPS29,RPS3,RPS4X,RPS5,RPS6,RPS8,RPS9,RPSA,SEC61A2,SEC61G,SRP68,SSR3,VAPA
GO:0019080	viral gene expression	64	6.5098	4.48145e-35	2.54447e-32	CDK9,EIF3A,EIF3F,EIF3G,NUP214,NUP93,POLR2F,POLR2G,POLR2K,POU2F3,PSMC3,RPL10,RPL10A,RPL11,RPL12,RPL14,RPL18,RPL18A,RPL22,RPL24,RPL27,RPL28,RPL30,RPL31,RPL32,RPL34,RPL35,RPL36,RPL37A,RPL38,RPL5,RPL6,RPL7,RPL8,RPLP1,RPS10,RPS11,RPS12,RPS13,RPS14,RPS15,RPS15A,RPS16,RPS18,RPS2,RPS23,RPS24,RPS26,RPS27A,RPS28,RPS29,RPS3,RPS4X,RPS5,RPS6,RPS8,RPS9,RPSA,SEH1L,SMARCB1,SSB,TARDBP,TFAP4,TPR
GO:0072599	establishment of protein localization to endoplasmic reticulum	52	8.28065	8.67223e-35	4.43151e-32	HSPA5,RPL10,RPL10A,RPL11,RPL12,RPL14,RPL18,RPL18A,RPL22,RPL24,RPL27,RPL28,RPL30,RPL31,RPL32,RPL34,RPL35,RPL36,RPL37A,RPL38,RPL5,RPL6,RPL7,RPL8,RPLP1,RPS10,RPS11,RPS12,RPS13,RPS14,RPS15,RPS15A,RPS16,RPS18,RPS2,RPS23,RPS24,RPS26,RPS27A,RPS28,RPS29,RPS3,RPS4X,RPS5,RPS6,RPS8,RPS9,RPSA,SEC61A2,SEC61G,SRP68,SSR3
GO:0000956	nuclear-transcribed mRNA catabolic process	65	6.10048	1.12489e-33	5.22563e-31	CASC3,CNOT7,EIF3E,EIF4A3,EXOSC6,GSPT1,HBS1L,LSM5,LSM6,MAGOHB,NCBP1,NCBP2,POLR2G,PPP2R2A,RNPS1,RPL10,RPL10A,RPL11,RPL12,RPL14,RPL18,RPL18A,RPL22,RPL24,RPL27,RPL28,RPL30,RPL31,RPL32,RPL34,RPL35,RPL36,RPL37A,RPL38,RPL5,RPL6,RPL7,RPL8,RPLP1,RPS10,RPS11,RPS12,RPS13,RPS14,RPS15,RPS15A,RPS16,RPS18,RPS2,RPS23,RPS24,RPS26,RPS27A,RPS28,RPS29,RPS3,RPS4X,RPS5,RPS6,RPS8,RPS9,RPSA,SSB,UPF3A,ZFP36L1
GO:0019083	viral transcription	60	6.58565	2.88104e-33	1.22684e-30	CDK9,NUP214,NUP93,POLR2F,POLR2G,POLR2K,POU2F3,PSMC3,RPL10,RPL10A,RPL11,RPL12,RPL14,RPL18,RPL18A,RPL22,RPL24,RPL27,RPL28,RPL30,RPL31,RPL32,RPL34,RPL35,RPL36,RPL37A,RPL38,RPL5,RPL6,RPL7,RPL8,RPLP1,RPS10,RPS11,RPS12,RPS13,RPS14,RPS15,RPS15A,RPS16,RPS18,RPS2,RPS23,RPS24,RPS26,RPS27A,RPS28,RPS29,RPS3,RPS4X,RPS5,RPS6,RPS8,RPS9,RPSA,SEH1L,SMARCB1,TARDBP,TFAP4,TPR
GO:0022613	ribonucleoprotein complex biogenesis	97	4.02668	4.64733e-33	1.82676e-30	ABCE1,C1QBP,CEBPZ,CLP1,DDX18,DDX24,DDX39B,DDX54,DKC1,EBNA1BP2,EIF3A,EIF3C,EIF3E,EIF3F,EIF3G,EIF3J,EIF3K,EIF4A3,EIF4H,EXOSC6,FBL,FCF1,GAR1,GLUL,GTF3A,ISY1,KRR1,LSM6,LTV1,LYAR,MPV17L2,MRPL20,MRPS11,NCBP1,NHP2,NIP7,NOL6,NOLC1,NOP16,NOP56,NOP58,NUDT21,NUFIP1,PAK1IP1,PPAN,PRPF19,PRPF39,PRPF8,PTGES3,RAN,RIOK2,RPF2,RPL10,RPL10A,RPL11,RPL12,RPL14,RPL24,RPL27,RPL35,RPL38,RPL5,RPL6,RPL7,RPS10,RPS14,RPS15,R…
GO:0006612	protein targeting to membrane	56	5.38589	4.42921e-26	1.61666e-23	ANK3,GOLGA7,HSPA5,RPL10,RPL10A,RPL11,RPL12,RPL14,RPL18,RPL18A,RPL22,RPL24,RPL27,RPL28,RPL30,RPL31,RPL32,RPL34,RPL35,RPL36,RPL37A,RPL38,RPL5,RPL6,RPL7,RPL8,RPLP1,RPS10,RPS11,RPS12,RPS13,RPS14,RPS15,RPS15A,RPS16,RPS18,RPS2,RPS23,RPS24,RPS26,RPS27A,RPS28,RPS29,RPS3,RPS4X,RPS5,RPS6,RPS8,RPS9,RPSA,RTP4,SEC61A2,SRP68,SSR2,SSR3,ZDHHC9
GO:0006605	protein targeting	83	3.70689	8.96945e-26	3.05559e-23	AGXT,ANK3,ARIH2,BAG3,ECH1,ECI2,GABARAP,GOLGA7,GOSR2,GRPEL1,HSD17B4,HSPA5,HSPA8,HSPD1,MLYCD,PMPCA,RAB7A,RAC2,RHOU,RPL10,RPL10A,RPL11,RPL12,RPL14,RPL18,RPL18A,RPL22,RPL24,RPL27,RPL28,RPL30,RPL31,RPL32,RPL34,RPL35,RPL36,RPL37A,RPL38,RPL5,RPL6,RPL7,RPL8,RPLP1,RPS10,RPS11,RPS12,RPS13,RPS14,RPS15,RPS15A,RPS16,RPS18,RPS2,RPS23,RPS24,RPS26,RPS27A,RPS28,RPS29,RPS3,RPS4X,RPS5,RPS6,RPS8,RPS9,RPSA,RTP4,SCP2,…
GO:0042254	ribosome biogenesis	66	4.31726	1.5763e-24	5.03431e-22	ABCE1,C1QBP,CEBPZ,DDX18,DDX24,DDX54,DKC1,EBNA1BP2,EIF4A3,EXOSC6,FBL,FCF1,GAR1,GLUL,GTF3A,KRR1,LSM6,LTV1,LYAR,MPV17L2,MRPL20,MRPS11,NHP2,NIP7,NOL6,NOLC1,NOP16,NOP56,NOP58,PAK1IP1,PPAN,RAN,RIOK2,RPF2,RPL10,RPL10A,RPL11,RPL12,RPL14,RPL24,RPL27,RPL35,RPL38,RPL5,RPL6,RPL7,RPS10,RPS14,RPS15,RPS16,RPS2,RPS24,RPS27L,RPS28,RPS5,RPS6,RPS8,RPS9,RPSA,RRP15,RRS1,SBDS,UTP15,WDR46,WDR55,XRN2
GO:0090150	establishment of protein localization to membrane	65	3.80361	5.19269e-21	1.56086e-18	ANK3,ATP1B1,CALM3,CSK,GOLGA7,HSPA5,NSF,OXA1L,RPL10,RPL10A,RPL11,RPL12,RPL14,RPL18,RPL18A,RPL22,RPL24,RPL27,RPL28,RPL30,RPL31,RPL32,RPL34,RPL35,RPL36,RPL37A,RPL38,RPL5,RPL6,RPL7,RPL8,RPLP1,RPS10,RPS11,RPS12,RPS13,RPS14,RPS15,RPS15A,RPS16,RPS18,RPS2,RPS23,RPS24,RPS26,RPS27A,RPS28,RPS29,RPS3,RPS4X,RPS5,RPS6,RPS8,RPS9,RPSA,RTP4,SEC61A2,SRP68,SSR2,SSR3,TIMM10,TIMM9,TOMM22,VPS35,ZDHHC9
GO:0071826	ribonucleoprotein complex subunit organization	51	4.19835	1.17183e-18	3.32669e-16	CLP1,DDX39B,EIF3A,EIF3C,EIF3E,EIF3F,EIF3G,EIF3J,EIF3K,EIF4H,ISY1,MRPL20,MRPS11,NCBP1,NUDT21,NUFIP1,PPAN,PRPF19,PRPF39,PRPF8,PTGES3,RPF2,RPL10,RPL11,RPL12,RPL24,RPL38,RPL5,RPL6,RPS10,RPS14,RPS15,RPS27L,RPS28,RPS5,RPSA,RRS1,RUVBL1,RUVBL2,SF1,SF3A3,SNRNP200,SNRPD1,SNRPD2,SNRPE,SNRPF,SNRPG,TGS1,TXNL4A,VCP,XAB2
GO:0022618	ribonucleoprotein complex assembly	50	4.24185	1.61969e-18	4.35612e-16	CLP1,DDX39B,EIF3A,EIF3C,EIF3E,EIF3F,EIF3G,EIF3J,EIF3K,EIF4H,ISY1,MRPL20,MRPS11,NCBP1,NUDT21,NUFIP1,PPAN,PRPF19,PRPF39,PRPF8,PTGES3,RPF2,RPL10,RPL11,RPL12,RPL24,RPL38,RPL5,RPL6,RPS10,RPS14,RPS15,RPS27L,RPS28,RPS5,RPSA,RRS1,RUVBL1,RUVBL2,SF1,SF3A3,SNRNP200,SNRPD1,SNRPD2,SNRPE,SNRPF,SNRPG,TGS1,TXNL4A,XAB2
GO:0006403	RNA localization	48	4.05447	5.47207e-17	1.39812e-14	ABCE1,CASC3,CCT3,CCT6A,CCT8,CETN2,CETN3,CPSF2,DDX39B,DKC1,EIF4A3,FBL,FLOT1,G3BP2,HNRNPA2B1,LTV1,MAGOHB,MVP,MX2,NCBP1,NCBP2,NHP2,NOL6,NOP58,NUP214,NUP93,NUTF2,PURA,RAN,RIOK2,RNPS1,RPS15,RRS1,RUVBL1,RUVBL2,SEH1L,SIDT1,SLBP,SRRM1,SRSF4,SRSF7,SSB,THOC1,TNKS,TPR,TST,UPF3A,ZFP36L1
GO:0034660	ncRNA metabolic process	72	2.94483	1.13235e-16	2.75539e-14	AIMP1,ALKBH8,ASZ1,CLP1,CSTF2,DDX18,DDX24,DDX4,DDX54,DGCR8,DKC1,DUS3L,EBNA1BP2,EIF4A3,EXOSC6,FBL,FCF1,FKBP6,FTSJ1,GAR1,HNRNPA2B1,HSD17B10,INTS2,KRR1,LCMT2,LSM6,LYAR,METTL1,MRPS11,NHP2,NOL6,NOLC1,NOP56,NOP58,NSUN2,PIWIL1,PPA2,PUS1,PUS3,RAN,RIOK2,RPF2,RPL10A,RPL11,RPL14,RPL27,RPL35,RPL5,RPL7,RPS14,RPS15,RPS16,RPS2,RPS24,RPS28,RPS6,RPS8,RPS9,RRP15,RRS1,SBDS,SND1,SSB,TDRD1,TP53RK,TRMT12,TSEN2,TYW3,UTP…
GO:0002181	cytoplasmic translation	31	6.02258	1.5649e-16	3.63483e-14	DPH1,DRG1,EIF3A,EIF3C,EIF3E,EIF3F,EIF3G,EIF3J,EIF3K,EIF4H,FTSJ1,GSPT1,MTOR,RPL10A,RPL11,RPL18,RPL18A,RPL24,RPL30,RPL31,RPL32,RPL36,RPL38,RPL6,RPL8,RPLP1,RPS23,RPS26,RPS28,RPS29,RPSA
GO:0034470	ncRNA processing	63	3.18735	2.09221e-16	4.64835e-14	ALKBH8,CLP1,CSTF2,DDX18,DDX24,DDX54,DGCR8,DKC1,DUS3L,EBNA1BP2,EIF4A3,EXOSC6,FBL,FCF1,FTSJ1,GAR1,HNRNPA2B1,HSD17B10,INTS2,KRR1,LCMT2,LSM6,LYAR,METTL1,MRPS11,NHP2,NOL6,NOLC1,NOP56,NOP58,NSUN2,PUS1,PUS3,RIOK2,RPF2,RPL10A,RPL11,RPL14,RPL27,RPL35,RPL5,RPL7,RPS14,RPS15,RPS16,RPS2,RPS24,RPS28,RPS6,RPS8,RPS9,RRP15,RRS1,SBDS,SSB,TP53RK,TRMT12,TSEN2,TYW3,UTP15,WDR46,WDR55,XRN2
GO:0006364	rRNA processing	44	3.99448	1.97709e-15	4.20955e-13	DDX18,DDX24,DDX54,DKC1,EBNA1BP2,EIF4A3,EXOSC6,FBL,FCF1,GAR1,KRR1,LSM6,LYAR,MRPS11,NHP2,NOL6,NOLC1,NOP56,NOP58,RIOK2,RPF2,RPL10A,RPL11,RPL14,RPL27,RPL35,RPL5,RPL7,RPS14,RPS15,RPS16,RPS2,RPS24,RPS28,RPS6,RPS8,RPS9,RRP15,RRS1,SBDS,UTP15,WDR46,WDR55,XRN2
GO:0000377	RNA splicing, via transesterification reactions with bulged adenosine as nucleophile	60	3.07562	5.93662e-15	1.16677e-12	C1QBP,CASC3,CCAR1,CDC5L,CLP1,CPSF2,CSTF2,DDX39B,EIF4A3,HNRNPA2B1,HNRNPH1,HNRNPL,HNRNPM,HNRNPUL1,HSPA8,ISY1,JMJD6,KHDRBS2,LSM5,LSM6,MAGOHB,NCBP1,NCBP2,NUDT21,PHF5A,POLR2F,POLR2G,POLR2K,PPIL3,PRDX6,PRPF19,PRPF38A,PRPF39,PRPF8,RBM22,RBM25,RNPS1,SAP18,SF1,SF3A3,SMNDC1,SNRNP200,SNRNP27,SNRNP35,SNRNP70,SNRPA1,SNRPD1,SNRPD2,SNRPE,SNRPF,SNRPG,SRRM1,SRSF4,SRSF7,SYNCRIP,TGS1,TXNL4A,UBL5,WDR83,XAB2
GO:0000398	mRNA splicing, via spliceosome	60	3.07562	5.93662e-15	1.16677e-12	C1QBP,CASC3,CCAR1,CDC5L,CLP1,CPSF2,CSTF2,DDX39B,EIF4A3,HNRNPA2B1,HNRNPH1,HNRNPL,HNRNPM,HNRNPUL1,HSPA8,ISY1,JMJD6,KHDRBS2,LSM5,LSM6,MAGOHB,NCBP1,NCBP2,NUDT21,PHF5A,POLR2F,POLR2G,POLR2K,PPIL3,PRDX6,PRPF19,PRPF38A,PRPF39,PRPF8,RBM22,RBM25,RNPS1,SAP18,SF1,SF3A3,SMNDC1,SNRNP200,SNRNP27,SNRNP35,SNRNP70,SNRPA1,SNRPD1,SNRPD2,SNRPE,SNRPF,SNRPG,SRRM1,SRSF4,SRSF7,SYNCRIP,TGS1,TXNL4A,UBL5,WDR83,XAB2
GO:0008380	RNA splicing	68	2.81681	7.99172e-15	1.51251e-12	ACIN1,C1QBP,CASC3,CCAR1,CDC5L,CLP1,CPSF2,CSTF2,DDX39B,EIF4A3,HNRNPA2B1,HNRNPH1,HNRNPL,HNRNPM,HNRNPUL1,HSPA8,ISY1,JMJD6,KHDRBS2,LSM5,LSM6,MAGOHB,NCBP1,NCBP2,NUDT21,PHF5A,POLR2F,POLR2G,POLR2K,PPIL3,PPP4R2,PRDX6,PRPF19,PRPF38A,PRPF39,PRPF8,RBM22,RBM25,RBM39,RNPS1,RPS13,RPS26,SAP18,SF1,SF3A3,SMNDC1,SNRNP200,SNRNP27,SNRNP35,SNRNP70,SNRPA1,SNRPD1,SNRPD2,SNRPE,SNRPF,SNRPG,SRRM1,SRSF4,SRSF7,SYNCRIP,TARDB…
GO:0000375	RNA splicing, via transesterification reactions	60	3.05147	8.56056e-15	1.5623e-12	C1QBP,CASC3,CCAR1,CDC5L,CLP1,CPSF2,CSTF2,DDX39B,EIF4A3,HNRNPA2B1,HNRNPH1,HNRNPL,HNRNPM,HNRNPUL1,HSPA8,ISY1,JMJD6,KHDRBS2,LSM5,LSM6,MAGOHB,NCBP1,NCBP2,NUDT21,PHF5A,POLR2F,POLR2G,POLR2K,PPIL3,PRDX6,PRPF19,PRPF38A,PRPF39,PRPF8,RBM22,RBM25,RNPS1,SAP18,SF1,SF3A3,SMNDC1,SNRNP200,SNRNP27,SNRNP35,SNRNP70,SNRPA1,SNRPD1,SNRPD2,SNRPE,SNRPF,SNRPG,SRRM1,SRSF4,SRSF7,SYNCRIP,TGS1,TXNL4A,UBL5,WDR83,XAB2
GO:0016072	rRNA metabolic process	44	3.79919	1.33572e-14	2.35363e-12	DDX18,DDX24,DDX54,DKC1,EBNA1BP2,EIF4A3,EXOSC6,FBL,FCF1,GAR1,KRR1,LSM6,LYAR,MRPS11,NHP2,NOL6,NOLC1,NOP56,NOP58,RIOK2,RPF2,RPL10A,RPL11,RPL14,RPL27,RPL35,RPL5,RPL7,RPS14,RPS15,RPS16,RPS2,RPS24,RPS28,RPS6,RPS8,RPS9,RRP15,RRS1,SBDS,UTP15,WDR46,WDR55,XRN2
GO:0042255	ribosome assembly	23	7.09264	2.35762e-14	4.01582e-12	C1QBP,MPV17L2,MRPL20,MRPS11,NIP7,PPAN,RPF2,RPL10,RPL11,RPL12,RPL24,RPL38,RPL5,RPL6,RPS10,RPS14,RPS15,RPS27L,RPS28,RPS5,RPSA,RRS1,SBDS
GO:0010948	negative regulation of cell cycle process	56	3.01371	1.17443e-13	1.93592e-11	APAF1,ATRX,BABAM1,BUB1B,BUB3,CALR,CARM1,CBX3,CCNB1,CDC20,CDK1,CDK2AP2,CDK9,CHEK1,CHMP2A,CNOT7,CTDSP1,FOXO4,MAD2L1,NUBP1,PCNA,PKD2,PLK1,PRMT1,PSMA1,PSMA5,PSMB3,PSMB5,PSMB7,PSMC2,PSMC3,PSMC6,PSMD1,PSMD13,PSMD14,PSMD8,RAD21,RAD51,RB1,RBBP4,RBL2,RBM14,RBX1,RPA2,RPS27L,RRM2,SETMAR,SKP1,TFAP4,TNKS,TPR,TRIP13,VPS4A,ZFP36L1,ZFYVE19,ZNF207
GO:0050657	nucleic acid transport	39	3.9258	1.42575e-13	2.20775e-11	ABCE1,CASC3,CETN2,CETN3,CPSF2,DDX39B,EIF4A3,FLOT1,G3BP2,HNRNPA2B1,LTV1,MAGOHB,MVP,MX2,NCBP1,NCBP2,NOL6,NUP214,NUP93,NUTF2,PURA,RAN,RIOK2,RNPS1,RPS15,RRS1,SEH1L,SIDT1,SLBP,SRRM1,SRSF4,SRSF7,SSB,THOC1,TNKS,TPR,TST,UPF3A,ZFP36L1
GO:0050658	RNA transport	39	3.9258	1.42575e-13	2.20775e-11	ABCE1,CASC3,CETN2,CETN3,CPSF2,DDX39B,EIF4A3,FLOT1,G3BP2,HNRNPA2B1,LTV1,MAGOHB,MVP,MX2,NCBP1,NCBP2,NOL6,NUP214,NUP93,NUTF2,PURA,RAN,RIOK2,RNPS1,RPS15,RRS1,SEH1L,SIDT1,SLBP,SRRM1,SRSF4,SRSF7,SSB,THOC1,TNKS,TPR,TST,UPF3A,ZFP36L1
GO:0015931	nucleobase-containing compound transport	44	3.54696	1.71024e-13	2.57038e-11	ABCE1,CASC3,CETN2,CETN3,CPSF2,DDX39B,EIF4A3,FLOT1,G3BP2,HNRNPA2B1,LTV1,MAGOHB,MVP,MX2,NCBP1,NCBP2,NOL6,NUP214,NUP93,NUTF2,PURA,RAN,RIOK2,RNPS1,RPS15,RRS1,SEH1L,SIDT1,SLBP,SLC25A32,SLC29A1,SLC33A1,SLC35A3,SLC35B3,SRRM1,SRSF4,SRSF7,SSB,THOC1,TNKS,TPR,TST,UPF3A,ZFP36L1
GO:0051236	establishment of RNA localization	39	3.86571	2.40001e-13	3.50401e-11	ABCE1,CASC3,CETN2,CETN3,CPSF2,DDX39B,EIF4A3,FLOT1,G3BP2,HNRNPA2B1,LTV1,MAGOHB,MVP,MX2,NCBP1,NCBP2,NOL6,NUP214,NUP93,NUTF2,PURA,RAN,RIOK2,RNPS1,RPS15,RRS1,SEH1L,SIDT1,SLBP,SRRM1,SRSF4,SRSF7,SSB,THOC1,TNKS,TPR,TST,UPF3A,ZFP36L1
GO:1903311	regulation of mRNA metabolic process	51	3.05806	8.45139e-13	1.19963e-10	BOLL,C1QBP,CCNB1,CDK9,CNOT7,EXOSC6,FXR1,HNRNPA2B1,HNRNPL,HNRNPM,HSPA8,JMJD6,KHDRBS2,MAPK14,MTOR,NCBP1,NCBP2,NUDT21,NUP214,PABPC4,POLR2G,PRDX6,PRPF19,PSMA1,PSMA5,PSMB3,PSMB5,PSMB7,PSMC2,PSMC3,PSMC6,PSMD1,PSMD13,PSMD14,PSMD8,PUM2,RBM25,RNPS1,ROCK2,RPS27A,SAFB2,SAP18,SERBP1,SET,SNRNP70,SRSF4,SRSF7,SYNCRIP,TARDBP,UBC,ZFP36L1
GO:0042273	ribosomal large subunit biogenesis	22	6.01984	3.98637e-12	5.50551e-10	DDX18,EBNA1BP2,GTF3A,MRPL20,NHP2,NIP7,NOP16,PAK1IP1,PPAN,RPF2,RPL10,RPL10A,RPL11,RPL12,RPL14,RPL24,RPL35,RPL38,RPL5,RPL6,RPL7,RRS1
GO:0070125	mitochondrial translational elongation	24	5.29846	9.07971e-12	1.22098e-09	DAP3,GFM1,MRPL13,MRPL14,MRPL15,MRPL16,MRPL20,MRPL21,MRPL30,MRPL37,MRPL39,MRPL4,MRPL41,MRPL43,MRPL46,MRPL49,MRPL52,MRPL55,MRPS11,MRPS18A,MRPS22,MRPS5,MRPS6,OXA1L
GO:0031145	anaphase-promoting complex-dependent catabolic process	23	5.5165	9.85302e-12	1.291e-09	BUB1B,BUB3,CCNB1,CDC20,CDC23,CDK1,MAD2L1,PLK1,PSMA1,PSMA5,PSMB3,PSMB5,PSMB7,PSMC2,PSMC3,PSMC6,PSMD1,PSMD13,PSMD14,PSMD8,RPS27A,UBC,UBE2S
GO:0006414	translational elongation	29	4.23611	2.73474e-11	3.49363e-09	DAP3,DPH1,EIF4A3,GFM1,HBS1L,LTN1,MRPL13,MRPL14,MRPL15,MRPL16,MRPL20,MRPL21,MRPL30,MRPL37,MRPL39,MRPL4,MRPL41,MRPL43,MRPL46,MRPL49,MRPL52,MRPL55,MRPS11,MRPS18A,MRPS22,MRPS5,MRPS6,OXA1L,RPLP1
GO:0006415	translational termination	25	4.67012	6.83819e-11	8.52272e-09	ABCE1,DAP3,GSPT1,MRPL13,MRPL14,MRPL15,MRPL16,MRPL20,MRPL21,MRPL30,MRPL37,MRPL39,MRPL4,MRPL41,MRPL43,MRPL46,MRPL49,MRPL52,MRPL55,MRPS11,MRPS18A,MRPS22,MRPS5,MRPS6,OXA1L
GO:0070126	mitochondrial translational termination	23	5.02064	8.16982e-11	9.93994e-09	DAP3,MRPL13,MRPL14,MRPL15,MRPL16,MRPL20,MRPL21,MRPL30,MRPL37,MRPL39,MRPL4,MRPL41,MRPL43,MRPL46,MRPL49,MRPL52,MRPL55,MRPS11,MRPS18A,MRPS22,MRPS5,MRPS6,OXA1L
GO:1901988	negative regulation of cell cycle phase transition	42	3.05604	9.15322e-11	1.08774e-08	BABAM1,BUB1B,BUB3,CARM1,CCNB1,CDC20,CDK1,CDK2AP2,CHEK1,CNOT7,CTDSP1,FOXO4,MAD2L1,PCNA,PKD2,PLK1,PRMT1,PSMA1,PSMA5,PSMB3,PSMB5,PSMB7,PSMC2,PSMC3,PSMC6,PSMD1,PSMD13,PSMD14,PSMD8,RAD21,RB1,RBL2,RBX1,RPA2,RPS27L,SKP1,TPR,TRIP13,VPS4A,ZFP36L1,ZFYVE19,ZNF207
GO:0006457	protein folding	38	3.25221	1.13102e-10	1.31352e-08	BAG3,CALR,CCT3,CCT6A,CCT8,CLPX,DNAJB13,DNAJC21,ERP44,FKBP1B,FKBP6,GNAO1,GNB2,GRPEL1,HSP90B1,HSPA5,HSPA8,HSPD1,HSPE1,NUDC,PDIA3,PDIA4,PDIA6,PFDN4,PPIA,PPIB,PPID,PPIL3,PRDX4,PTGES3,RUVBL2,SACS,SNRNP70,TBCA,TBCEL,TOR1B,UNC45B,VCP
GO:1901991	negative regulation of mitotic cell cycle phase transition	40	3.1335	1.1817e-10	1.34188e-08	BUB1B,BUB3,CARM1,CCNB1,CDC20,CDK1,CDK2AP2,CNOT7,CTDSP1,FOXO4,MAD2L1,PCNA,PKD2,PLK1,PRMT1,PSMA1,PSMA5,PSMB3,PSMB5,PSMB7,PSMC2,PSMC3,PSMC6,PSMD1,PSMD13,PSMD14,PSMD8,RAD21,RB1,RBL2,RBX1,RPA2,RPS27L,SKP1,TPR,TRIP13,VPS4A,ZFP36L1,ZFYVE19,ZNF207
GO:0016054	organic acid catabolic process	42	2.96714	2.36222e-10	2.56829e-08	ABAT,ACAA2,ACAT1,AGXT,AHCY,BLMH,CBS,CRYL1,CRYM,DCXR,ECH1,ECHS1,ECI2,ETFA,ETFB,FAAH,FAH,GCDH,GLS,GLUL,HADHA,HADHB,HEXB,HGD,HSD17B10,HSD17B4,MLYCD,MTOR,NPL,PAH,PCK2,PCYOX1,PLA2G15,PLIN5,QDPR,SCP2,SDS,SDSL,SHMT2,SORD,TST,XYLB
GO:0046395	carboxylic acid catabolic process	42	2.96714	2.36222e-10	2.56829e-08	ABAT,ACAA2,ACAT1,AGXT,AHCY,BLMH,CBS,CRYL1,CRYM,DCXR,ECH1,ECHS1,ECI2,ETFA,ETFB,FAAH,FAH,GCDH,GLS,GLUL,HADHA,HADHB,HEXB,HGD,HSD17B10,HSD17B4,MLYCD,MTOR,NPL,PAH,PCK2,PCYOX1,PLA2G15,PLIN5,QDPR,SCP2,SDS,SDSL,SHMT2,SORD,TST,XYLB
GO:0045930	negative regulation of mitotic cell cycle	47	2.70148	5.18188e-10	5.51654e-08	ATRX,BUB1B,BUB3,CARM1,CCNB1,CDC20,CDK1,CDK2AP2,CHEK1,CNOT7,CTDSP1,FOXO4,MAD2L1,MCPH1,PCNA,PKD2,PLK1,PRMT1,PSMA1,PSMA5,PSMB3,PSMB5,PSMB7,PSMC2,PSMC3,PSMC6,PSMD1,PSMD13,PSMD14,PSMD8,RAD21,RB1,RBL2,RBX1,RPA2,RPL24,RPS27L,RPS6,SETMAR,SKP1,TNKS,TPR,TRIP13,VPS4A,ZFP36L1,ZFYVE19,ZNF207
GO:0042274	ribosomal small subunit biogenesis	19	5.50934	6.40069e-10	6.675e-08	FCF1,LSM6,LTV1,MRPS11,RIOK2,RPL38,RPS10,RPS14,RPS15,RPS16,RPS24,RPS27L,RPS28,RPS5,RPS6,RPS8,RPSA,RRS1,WDR46
GO:0140053	mitochondrial gene expression	30	3.59772	8.67311e-10	8.86391e-08	C1QBP,CHCHD10,DAP3,GFM1,HSD17B10,MPV17L2,MRPL13,MRPL14,MRPL15,MRPL16,MRPL20,MRPL21,MRPL30,MRPL37,MRPL39,MRPL4,MRPL41,MRPL43,MRPL46,MRPL49,MRPL52,MRPL55,MRPS11,MRPS18A,MRPS22,MRPS5,MRPS6,OXA1L,PUS1,SHMT2
GO:0032543	mitochondrial translation	27	3.88554	1.02754e-09	1.02955e-07	C1QBP,DAP3,GFM1,MPV17L2,MRPL13,MRPL14,MRPL15,MRPL16,MRPL20,MRPL21,MRPL30,MRPL37,MRPL39,MRPL4,MRPL41,MRPL43,MRPL46,MRPL49,MRPL52,MRPL55,MRPS11,MRPS18A,MRPS22,MRPS5,MRPS6,OXA1L,SHMT2
GO:0071426	ribonucleoprotein complex export from nucleus	26	3.97732	1.23405e-09	1.21269e-07	ABCE1,CASC3,CPSF2,DDX39B,EIF4A3,HNRNPA2B1,LTV1,MAGOHB,NCBP1,NCBP2,NOL6,NUP214,NUP93,RAN,RIOK2,RNPS1,RPS15,RRS1,SEH1L,SLBP,SRRM1,SRSF4,SRSF7,SSB,THOC1,TPR
GO:0071166	ribonucleoprotein complex localization	26	3.94625	1.47407e-09	1.42123e-07	ABCE1,CASC3,CPSF2,DDX39B,EIF4A3,HNRNPA2B1,LTV1,MAGOHB,NCBP1,NCBP2,NOL6,NUP214,NUP93,RAN,RIOK2,RNPS1,RPS15,RRS1,SEH1L,SLBP,SRRM1,SRSF4,SRSF7,SSB,THOC1,TPR
GO:0006611	protein export from nucleus	31	3.36457	2.50945e-09	2.37468e-07	ABCE1,BAG3,CALR,CASC3,CPSF2,DDX39B,DUSP16,EIF4A3,HNRNPA2B1,LTV1,MAGOHB,NCBP1,NCBP2,NOL6,NUP214,NUP93,NUTF2,RAN,RBM22,RIOK2,RNPS1,RPS15,RRS1,SEH1L,SLBP,SRRM1,SRSF4,SRSF7,SSB,THOC1,TPR
GO:0006520	cellular amino acid metabolic process	46	2.56803	4.12138e-09	3.82913e-07	ABAT,ACAT1,AGXT,AHCY,AIMP1,ASL,BLMH,CAD,CBS,CRYM,FAH,GCDH,GGT1,GLS,GLUL,HGD,HPDL,HSD17B10,MTHFD1,PAH,PCYOX1,PEPD,PM20D1,PPA2,PRDX4,PSMA1,PSMA5,PSMB3,PSMB5,PSMB7,PSMC2,PSMC3,PSMC6,PSMD1,PSMD13,PSMD14,PSMD8,PYCR2,QDPR,SDS,SDSL,SERINC3,SHMT2,SLC25A32,SMS,TST
GO:0043487	regulation of RNA stability	31	3.29103	4.3556e-09	3.97448e-07	BOLL,DKC1,EXOSC6,FXR1,HNRNPM,HSPA8,MAPK14,MTOR,NUP214,PABPC4,PSMA1,PSMA5,PSMB3,PSMB5,PSMB7,PSMC2,PSMC3,PSMC6,PSMD1,PSMD13,PSMD14,PSMD8,PUM2,ROCK2,RPS27A,SERBP1,SET,SYNCRIP,TARDBP,UBC,ZFP36L1
GO:0006405	RNA export from nucleus	26	3.74163	4.84904e-09	4.34713e-07	ABCE1,CASC3,CPSF2,DDX39B,EIF4A3,HNRNPA2B1,LTV1,MAGOHB,NCBP1,NCBP2,NOL6,NUP214,NUP93,RAN,RIOK2,RNPS1,RPS15,RRS1,SEH1L,SLBP,SRRM1,SRSF4,SRSF7,SSB,THOC1,TPR
GO:0043312	neutrophil degranulation	57	2.28325	4.97008e-09	4.37881e-07	ALAD,APAF1,APRT,ATP6V0C,CALML5,CAND1,CCT8,CD36,CD53,COPB1,CPNE3,CPPED1,CST3,CTSA,CTSB,CTSC,CYB5R3,DDOST,DYNLL1,ERP44,FTH1,GAA,GDI2,GM2A,GOLGA7,GSTP1,HEXB,HMGB1,HSPA8,ILF2,LTA4H,MAPK14,METTL7A,MVP,ORMDL3,PLAC8,PNP,PPIA,PRDX4,PRDX6,PSAP,PSMA5,PSMB7,PSMC2,PSMC3,PSMD1,PSMD13,PSMD14,PTPRC,PTPRJ,RAB6A,RAB7A,RAP1B,RHOG,TUBB,VAPA,VCP
GO:0002446	neutrophil mediated immunity	58	2.25813	5.47548e-09	4.74232e-07	ALAD,APAF1,APRT,ATP6V0C,CALML5,CAND1,CCT8,CD36,CD53,COPB1,CPNE3,CPPED1,CST3,CTSA,CTSB,CTSC,CYB5R3,DDOST,DYNLL1,ERP44,FTH1,GAA,GDI2,GM2A,GOLGA7,GSTP1,HEXB,HMGB1,HSPA8,ILF2,LTA4H,MAPK14,METTL7A,MVP,ORMDL3,PLAC8,PNP,PPIA,PRDX4,PRDX6,PSAP,PSMA5,PSMB7,PSMC2,PSMC3,PSMD1,PSMD13,PSMD14,PTPRC,PTPRJ,RAB6A,RAB7A,RAP1B,RHOG,TUBB,VAPA,VCP,WDR1
GO:0006417	regulation of translation	52	2.38264	5.5955e-09	4.7655e-07	BOLL,C1QBP,CALR,CAPRIN1,CASC3,CDC123,CNOT7,DDX39B,DPH1,EIF1B,EIF2B2,EIF3C,EIF3E,EIF3K,EIF4A3,EIF4E2,EIF4G2,EIF4H,FXR1,LSM14A,LTN1,METAP1,MPV17L2,MRPL13,MTOR,NCBP1,NCBP2,NCL,NOLC1,PCIF1,PIWIL1,POLR2G,PUM2,PURA,ROCK2,RPL10,RPL22,RPL38,RPL5,RPLP1,RPS14,RPS27L,RPS3,RPS4X,RPS9,SHMT2,SYNCRIP,TACO1,TPR,TYMS,UPF3A,ZFP36L1
GO:0002283	neutrophil activation involved in immune response	57	2.26922	6.22303e-09	5.16776e-07	ALAD,APAF1,APRT,ATP6V0C,CALML5,CAND1,CCT8,CD36,CD53,COPB1,CPNE3,CPPED1,CST3,CTSA,CTSB,CTSC,CYB5R3,DDOST,DYNLL1,ERP44,FTH1,GAA,GDI2,GM2A,GOLGA7,GSTP1,HEXB,HMGB1,HSPA8,ILF2,LTA4H,MAPK14,METTL7A,MVP,ORMDL3,PLAC8,PNP,PPIA,PRDX4,PRDX6,PSAP,PSMA5,PSMB7,PSMC2,PSMC3,PSMD1,PSMD13,PSMD14,PTPRC,PTPRJ,RAB6A,RAB7A,RAP1B,RHOG,TUBB,VAPA,VCP
GO:0043624	cellular protein complex disassembly	34	3.04397	6.27008e-09	5.16776e-07	ABCE1,ADD1,ADD3,CFL2,DAP3,GSPT1,HSPA8,MID1,MRPL13,MRPL14,MRPL15,MRPL16,MRPL20,MRPL21,MRPL30,MRPL37,MRPL39,MRPL4,MRPL41,MRPL43,MRPL46,MRPL49,MRPL52,MRPL55,MRPS11,MRPS18A,MRPS22,MRPS5,MRPS6,NSF,OXA1L,VIL1,VPS4A,WDR1
GO:0043488	regulation of mRNA stability	30	3.29283	7.62014e-09	6.18078e-07	BOLL,EXOSC6,FXR1,HNRNPM,HSPA8,MAPK14,MTOR,NUP214,PABPC4,PSMA1,PSMA5,PSMB3,PSMB5,PSMB7,PSMC2,PSMC3,PSMC6,PSMD1,PSMD13,PSMD14,PSMD8,PUM2,ROCK2,RPS27A,SERBP1,SET,SYNCRIP,TARDBP,UBC,ZFP36L1
GO:0061013	regulation of mRNA catabolic process	32	3.12405	9.16506e-09	7.31773e-07	BOLL,CNOT7,EXOSC6,FXR1,HNRNPM,HSPA8,MAPK14,MTOR,NUP214,PABPC4,POLR2G,PSMA1,PSMA5,PSMB3,PSMB5,PSMB7,PSMC2,PSMC3,PSMC6,PSMD1,PSMD13,PSMD14,PSMD8,PUM2,ROCK2,RPS27A,SERBP1,SET,SYNCRIP,TARDBP,UBC,ZFP36L1
GO:0042119	neutrophil activation	57	2.22365	1.29385e-08	1.01717e-06	ALAD,APAF1,APRT,ATP6V0C,CALML5,CAND1,CCT8,CD36,CD53,COPB1,CPNE3,CPPED1,CST3,CTSA,CTSB,CTSC,CYB5R3,DDOST,DYNLL1,ERP44,FTH1,GAA,GDI2,GM2A,GOLGA7,GSTP1,HEXB,HMGB1,HSPA8,ILF2,LTA4H,MAPK14,METTL7A,MVP,ORMDL3,PLAC8,PNP,PPIA,PRDX4,PRDX6,PSAP,PSMA5,PSMB7,PSMC2,PSMC3,PSMD1,PSMD13,PSMD14,PTPRC,PTPRJ,RAB6A,RAB7A,RAP1B,RHOG,TUBB,VAPA,VCP
GO:0072329	monocarboxylic acid catabolic process	25	3.67948	1.36219e-08	1.05467e-06	ABAT,ACAA2,ACAT1,AGXT,CRYL1,DCXR,ECH1,ECHS1,ECI2,ETFA,ETFB,FAAH,FAH,GCDH,HADHA,HADHB,HSD17B4,MLYCD,MTOR,PCK2,PLA2G15,PLIN5,SCP2,SORD,XYLB
GO:1902750	negative regulation of cell cycle G2/M phase transition	22	4.07056	1.4686e-08	1.12009e-06	BABAM1,CDK1,CHEK1,FOXO4,PLK1,PSMA1,PSMA5,PSMB3,PSMB5,PSMB7,PSMC2,PSMC3,PSMC6,PSMD1,PSMD13,PSMD14,PSMD8,RAD21,RBX1,SKP1,VPS4A,ZFYVE19
GO:0051028	mRNA transport	27	3.45097	1.52296e-08	1.14446e-06	CASC3,CETN2,CETN3,CPSF2,DDX39B,EIF4A3,G3BP2,HNRNPA2B1,MAGOHB,MVP,MX2,NCBP1,NCBP2,NUP214,NUP93,NUTF2,RNPS1,SEH1L,SLBP,SRRM1,SRSF4,SRSF7,THOC1,TNKS,TPR,UPF3A,ZFP36L1
GO:0051168	nuclear export	31	3.10442	1.81554e-08	1.34455e-06	ABCE1,BAG3,CALR,CASC3,CPSF2,DDX39B,DUSP16,EIF4A3,HNRNPA2B1,LTV1,MAGOHB,NCBP1,NCBP2,NOL6,NUP214,NUP93,NUTF2,RAN,RBM22,RIOK2,RNPS1,RPS15,RRS1,SEH1L,SLBP,SRRM1,SRSF4,SRSF7,SSB,THOC1,TPR
GO:0006913	nucleocytoplasmic transport	44	2.49218	2.2267e-08	1.62549e-06	ABCE1,BAG3,CALR,CASC3,CD36,CPSF2,DDX39B,DUSP16,EIF4A3,HNRNPA2B1,IPO7,KPNA2,LTV1,MAGOHB,MAPK14,MX2,NCBP1,NCBP2,NOL6,NOLC1,NUP214,NUP93,NUTF2,RAN,RBM22,RIOK2,RNPS1,RPS15,RRS1,SEH1L,SLBP,SNRPD1,SNRPD2,SNRPE,SNRPF,SNRPG,SRRM1,SRSF4,SRSF7,SSB,TARDBP,THOC1,TPR,UPF3A
GO:1901990	regulation of mitotic cell cycle phase transition	52	2.27531	2.65896e-08	1.9137e-06	BUB1B,BUB3,CARM1,CCNB1,CCNB3,CDC20,CDC23,CDK1,CDK2AP2,CEP57,CETN2,CNOT7,CTDSP1,DYNLL1,FOXO4,MAD2L1,PCM1,PCNA,PKD2,PLCB1,PLK1,PRMT1,PSMA1,PSMA5,PSMB3,PSMB5,PSMB7,PSMC2,PSMC3,PSMC6,PSMD1,PSMD13,PSMD14,PSMD8,RAD21,RB1,RBL2,RBX1,RIOK2,RPA2,RPS27L,SKP1,SSNA1,TFAP4,TPR,TRIP13,TUBA1A,TUBB,VPS4A,ZFP36L1,ZFYVE19,ZNF207
GO:0051169	nuclear transport	44	2.47057	2.88962e-08	2.05083e-06	ABCE1,BAG3,CALR,CASC3,CD36,CPSF2,DDX39B,DUSP16,EIF4A3,HNRNPA2B1,IPO7,KPNA2,LTV1,MAGOHB,MAPK14,MX2,NCBP1,NCBP2,NOL6,NOLC1,NUP214,NUP93,NUTF2,RAN,RBM22,RIOK2,RNPS1,RPS15,RRS1,SEH1L,SLBP,SNRPD1,SNRPD2,SNRPE,SNRPF,SNRPG,SRRM1,SRSF4,SRSF7,SSB,TARDBP,THOC1,TPR,UPF3A
GO:0032984	protein-containing complex disassembly	42	2.5262	3.14618e-08	2.20233e-06	ABCE1,ADD1,ADD3,CAV1,CFL2,CHCHD10,CHMP2A,DAP3,GABARAP,GSPT1,HSPA8,MID1,MRPL13,MRPL14,MRPL15,MRPL16,MRPL20,MRPL21,MRPL30,MRPL37,MRPL39,MRPL4,MRPL41,MRPL43,MRPL46,MRPL49,MRPL52,MRPL55,MRPS11,MRPS18A,MRPS22,MRPS5,MRPS6,NSF,OXA1L,SET,SMARCB1,UBQLN1,VCP,VIL1,VPS4A,WDR1
GO:0034248	regulation of cellular amide metabolic process	54	2.20398	4.23951e-08	2.92755e-06	BOLL,C1QBP,CALR,CAPRIN1,CASC3,CDC123,CNOT7,DDX39B,DPH1,EIF1B,EIF2B2,EIF3C,EIF3E,EIF3K,EIF4A3,EIF4E2,EIF4G2,EIF4H,FXR1,LSM14A,LTN1,METAP1,MPV17L2,MRPL13,MTOR,NCBP1,NCBP2,NCL,NOLC1,ORMDL3,PCIF1,PICALM,PIWIL1,POLR2G,PUM2,PURA,ROCK2,RPL10,RPL22,RPL38,RPL5,RPLP1,RPS14,RPS27L,RPS3,RPS4X,RPS9,SHMT2,SYNCRIP,TACO1,TPR,TYMS,UPF3A,ZFP36L1
GO:0031503	protein-containing complex localization	38	2.62723	5.02305e-08	3.42237e-06	ABCE1,AP2B1,BIRC5,CASC3,CPSF2,DDX39B,DYNLL1,DYNLL2,EIF4A3,GPHN,HNRNPA2B1,IFT57,KIFAP3,LTV1,MAGOHB,NCBP1,NCBP2,NOL6,NUP214,NUP93,PCM1,PURA,RAN,RIOK2,RNPS1,RPS15,RRS1,SEH1L,SLBP,SRRM1,SRSF4,SRSF7,SSB,SSNA1,THOC1,TPR,TUB,VPS35
GO:1901987	regulation of cell cycle phase transition	54	2.18561	5.61337e-08	3.77425e-06	BABAM1,BUB1B,BUB3,CARM1,CCNB1,CCNB3,CDC20,CDC23,CDK1,CDK2AP2,CEP57,CETN2,CHEK1,CNOT7,CTDSP1,DYNLL1,FOXO4,MAD2L1,PCM1,PCNA,PKD2,PLCB1,PLK1,PRMT1,PSMA1,PSMA5,PSMB3,PSMB5,PSMB7,PSMC2,PSMC3,PSMC6,PSMD1,PSMD13,PSMD14,PSMD8,RAD21,RB1,RBL2,RBX1,RIOK2,RPA2,RPS27L,SKP1,SSNA1,TFAP4,TPR,TRIP13,TUBA1A,TUBB,VPS4A,ZFP36L1,ZFYVE19,ZNF207
GO:0000075	cell cycle checkpoint	32	2.87817	6.78037e-08	4.4997e-06	BABAM1,BUB1B,BUB3,CARM1,CCNB1,CDC20,CDC5L,CDK1,CHEK1,CNOT7,DDX39B,FOXO4,MAD2L1,MAPK14,NSUN2,PCNA,PLK1,PRMT1,PRPF19,RB1,RBL2,RPA2,RPL24,RPS27L,RPS6,SETMAR,THOC1,TPR,TRIP13,VPS4A,ZFYVE19,ZNF207
GO:0044839	cell cycle G2/M phase transition	36	2.62931	1.10361e-07	7.23005e-06	ARPP19,BABAM1,CALM3,CCNB1,CCNB3,CDK1,CEP57,CETN2,CHEK1,DYNLL1,FOXO4,PCM1,PLCB1,PLK1,PPP1CB,PPP2R2A,PSMA1,PSMA5,PSMB3,PSMB5,PSMB7,PSMC2,PSMC3,PSMC6,PSMD1,PSMD13,PSMD14,PSMD8,RAD21,RBX1,SKP1,SSNA1,TUBA1A,TUBB,VPS4A,ZFYVE19
GO:0000027	ribosomal large subunit assembly	11	7.12348	1.40553e-07	9.03499e-06	MRPL20,PPAN,RPF2,RPL10,RPL11,RPL12,RPL24,RPL38,RPL5,RPL6,RRS1
GO:0000028	ribosomal small subunit assembly	9	9.20259	1.41448e-07	9.03499e-06	MRPS11,RPL38,RPS10,RPS14,RPS15,RPS27L,RPS28,RPS5,RPSA
GO:1902749	regulation of cell cycle G2/M phase transition	31	2.8275	1.6313e-07	1.02447e-05	BABAM1,CCNB1,CCNB3,CDK1,CEP57,CETN2,CHEK1,DYNLL1,FOXO4,PCM1,PLK1,PSMA1,PSMA5,PSMB3,PSMB5,PSMB7,PSMC2,PSMC3,PSMC6,PSMD1,PSMD13,PSMD14,PSMD8,RAD21,RBX1,SKP1,SSNA1,TUBA1A,TUBB,VPS4A,ZFYVE19
GO:0000086	G2/M transition of mitotic cell cycle	34	2.67426	1.64396e-07	1.02447e-05	ARPP19,CALM3,CCNB1,CCNB3,CDK1,CEP57,CETN2,DYNLL1,FOXO4,PCM1,PLCB1,PLK1,PPP1CB,PPP2R2A,PSMA1,PSMA5,PSMB3,PSMB5,PSMB7,PSMC2,PSMC3,PSMC6,PSMD1,PSMD13,PSMD14,PSMD8,RAD21,RBX1,SKP1,SSNA1,TUBA1A,TUBB,VPS4A,ZFYVE19
GO:0044282	small molecule catabolic process	50	2.18289	1.81731e-07	1.11885e-05	ABAT,ACAA2,ACAT1,AGXT,AHCY,BLMH,CBS,CRYL1,CRYM,CYP46A1,DCXR,ECH1,ECHS1,ECI2,ETFA,ETFB,FAAH,FAH,GALK1,GCDH,GLS,GLUL,HADHA,HADHB,HEXB,HGD,HSD17B10,HSD17B4,MLYCD,MTOR,NPL,NUDT1,OXCT1,PAH,PCK2,PCYOX1,PFKM,PLA2G15,PLIN5,PNP,QDPR,SCP2,SDS,SDSL,SHMT2,SORD,TST,TYMP,UPP1,XYLB
GO:0031123	RNA 3'-end processing	25	3.23795	1.86947e-07	1.13726e-05	CASC3,CCNB1,CDK9,CLP1,CPSF2,CSTF2,DDX39B,DKC1,EIF4A3,EXOSC6,FBL,HSD17B10,INTS2,MAGOHB,NCBP1,NCBP2,NUDT21,RNPS1,SLBP,SRRM1,SRSF4,SRSF7,SSB,THOC1,ZFP36L1
GO:0043618	regulation of transcription from RNA polymerase II promoter in response to stress	22	3.53231	2.11971e-07	1.27019e-05	ATF3,BAG3,CHEK1,HSPA5,MBTPS2,NOTCH1,PSMA1,PSMA5,PSMB3,PSMB5,PSMB7,PSMC2,PSMC3,PSMC6,PSMD1,PSMD13,PSMD14,PSMD8,RBL2,RBX1,RPS27A,UBC
GO:0010972	negative regulation of G2/M transition of mitotic cell cycle	19	3.9691	2.13769e-07	1.27019e-05	CDK1,FOXO4,PSMA1,PSMA5,PSMB3,PSMB5,PSMB7,PSMC2,PSMC3,PSMC6,PSMD1,PSMD13,PSMD14,PSMD8,RAD21,RBX1,SKP1,VPS4A,ZFYVE19
GO:0010389	regulation of G2/M transition of mitotic cell cycle	29	2.8745	2.84797e-07	1.67277e-05	CCNB1,CCNB3,CDK1,CEP57,CETN2,DYNLL1,FOXO4,PCM1,PLK1,PSMA1,PSMA5,PSMB3,PSMB5,PSMB7,PSMC2,PSMC3,PSMC6,PSMD1,PSMD13,PSMD14,PSMD8,RAD21,RBX1,SKP1,SSNA1,TUBA1A,TUBB,VPS4A,ZFYVE19
GO:0031124	mRNA 3'-end processing	19	3.76659	5.04713e-07	2.9133e-05	CASC3,CCNB1,CDK9,CLP1,CPSF2,CSTF2,DDX39B,EIF4A3,MAGOHB,NCBP1,NCBP2,NUDT21,RNPS1,SLBP,SRRM1,SRSF4,SRSF7,THOC1,ZFP36L1
GO:0043620	regulation of DNA-templated transcription in response to stress	22	3.36542	5.07405e-07	2.9133e-05	ATF3,BAG3,CHEK1,HSPA5,MBTPS2,NOTCH1,PSMA1,PSMA5,PSMB3,PSMB5,PSMB7,PSMC2,PSMC3,PSMC6,PSMD1,PSMD13,PSMD14,PSMD8,RBL2,RBX1,RPS27A,UBC
GO:0033048	negative regulation of mitotic sister chromatid segregation	12	5.55077	8.51374e-07	4.83391e-05	ATRX,BUB1B,BUB3,CCNB1,CDC20,MAD2L1,PLK1,RAD21,TNKS,TPR,TRIP13,ZNF207
GO:0034502	protein localization to chromosome	17	3.97916	8.8974e-07	4.99623e-05	ATRX,BUB3,CARM1,CCT3,CCT6A,CCT8,CDK1,CENPA,DKC1,LRWD1,PLK1,PPHLN1,RAD21,RB1,RPA2,RUVBL2,TNKS
GO:0043161	proteasome-mediated ubiquitin-dependent protein catabolic process	46	2.13287	1.08112e-06	6.00492e-05	ARIH2,BCAP31,BUB1B,BUB3,CAV1,CCNB1,CDC20,CDC23,CDK1,ERCC8,ERLEC1,HSP90B1,HSPA5,LTN1,MAD2L1,MTA1,PLAA,PLK1,PSMA1,PSMA5,PSMB3,PSMB5,PSMB7,PSMC2,PSMC3,PSMC6,PSMD1,PSMD13,PSMD14,PSMD8,RBCK1,RBX1,RPL11,RPS27A,SKP1,SPOP,SPSB4,TMUB2,TRIM2,TRIM9,UBC,UBE2G2,UBE2S,UBQLN1,USP5,VCP
GO:0051983	regulation of chromosome segregation	19	3.58375	1.12158e-06	6.12083e-05	ATRX,BUB1B,BUB3,CCNB1,CDC20,CDC23,CDC42,FEN1,MAD2L1,PLK1,PUM2,RAD21,RB1,RIOK2,TNKS,TPR,TRIP13,TTL,ZNF207
GO:1901659	glycosyl compound biosynthetic process	12	5.42168	1.12595e-06	6.12083e-05	ADK,AMD1,APRT,CAD,LCMT2,NME5,TRMT12,TYMP,TYW3,UCKL1,UMPS,UPP1
GO:0009112	nucleobase metabolic process	11	5.93624	1.16276e-06	6.25445e-05	APRT,CAD,GMPR2,MTHFD1,MTOR,PAICS,RRM1,TYMP,TYMS,UMPS,XDH
GO:0030071	regulation of mitotic metaphase/anaphase transition	13	4.95215	1.26046e-06	6.70934e-05	BUB1B,BUB3,CCNB1,CDC20,CDC23,MAD2L1,PLK1,RAD21,RB1,RIOK2,TPR,TRIP13,ZNF207
GO:0033047	regulation of mitotic sister chromatid segregation	15	4.28552	1.44298e-06	7.6017e-05	ATRX,BUB1B,BUB3,CCNB1,CDC20,CDC23,MAD2L1,PLK1,RAD21,RB1,RIOK2,TNKS,TPR,TRIP13,ZNF207
GO:0033046	negative regulation of sister chromatid segregation	12	5.29846	1.4761e-06	7.69683e-05	ATRX,BUB1B,BUB3,CCNB1,CDC20,MAD2L1,PLK1,RAD21,TNKS,TPR,TRIP13,ZNF207
GO:0061418	regulation of transcription from RNA polymerase II promoter in response to hypoxia	16	4.03692	1.51631e-06	7.8266e-05	NOTCH1,PSMA1,PSMA5,PSMB3,PSMB5,PSMB7,PSMC2,PSMC3,PSMC6,PSMD1,PSMD13,PSMD14,PSMD8,RBX1,RPS27A,UBC
GO:0045839	negative regulation of mitotic nuclear division	13	4.85692	1.60203e-06	8.18637e-05	ATRX,BUB1B,BUB3,CCNB1,CDC20,CHEK1,MAD2L1,PLK1,RAD21,TNKS,TPR,TRIP13,ZNF207
GO:0000209	protein polyubiquitination	37	2.31879	1.72358e-06	8.67484e-05	ARIH2,BLMH,CDC23,DZIP3,ERCC8,HECTD1,LMO7,MKRN1,PLAA,PRPF19,PSMA1,PSMA5,PSMB3,PSMB5,PSMB7,PSMC2,PSMC3,PSMC6,PSMD1,PSMD13,PSMD14,PSMD8,RBCK1,RBX1,RNF146,RNF213,RNF26,RPS27A,SKP1,SPSB4,THOP1,TNKS,TRIM2,UBC,UBE2G2,UBE2S,UBOX5
GO:0006260	DNA replication	34	2.41956	1.73157e-06	8.67484e-05	ACHE,ATRX,CACYBP,CDK1,CDK9,CHEK1,DUT,FEN1,LRWD1,MCM3,MCM5,MCM7,MCMBP,PCNA,PIF1,POLE,POLG,PRIM1,PURA,RAD50,RAD51,RBBP4,RBM14,RPA2,RPA3,RRM1,RRM2,RTEL1,SET,SETMAR,SLBP,STOML2,THOC1,TOP1
GO:0051985	negative regulation of chromosome segregation	12	5.18071	1.91919e-06	9.52144e-05	ATRX,BUB1B,BUB3,CCNB1,CDC20,MAD2L1,PLK1,RAD21,TNKS,TPR,TRIP13,ZNF207
GO:1902099	regulation of metaphase/anaphase transition of cell cycle	13	4.76528	2.02345e-06	9.94216e-05	BUB1B,BUB3,CCNB1,CDC20,CDC23,MAD2L1,PLK1,RAD21,RB1,RIOK2,TPR,TRIP13,ZNF207
GO:0007091	metaphase/anaphase transition of mitotic cell cycle	13	4.67703	2.54048e-06	0.000123637	BUB1B,BUB3,CCNB1,CDC20,CDC23,MAD2L1,PLK1,RAD21,RB1,RIOK2,TPR,TRIP13,ZNF207
GO:0033045	regulation of sister chromatid segregation	16	3.88554	2.58621e-06	0.000124675	ATRX,BUB1B,BUB3,CCNB1,CDC20,CDC23,FEN1,MAD2L1,PLK1,RAD21,RB1,RIOK2,TNKS,TPR,TRIP13,ZNF207
GO:0019395	fatty acid oxidation	18	3.53231	2.65452e-06	0.000126772	ACAA2,ACAT1,ECH1,ECHS1,ECI2,ETFA,ETFB,FABP3,GCDH,HADHA,HADHB,HSD17B4,MAPK14,MLYCD,MTOR,PLIN5,PRKAG2,SCP2
GO:0032392	DNA geometric change	20	3.26516	2.69828e-06	0.000127669	ATRX,CETN2,CHD4,ERCC8,HMGB1,HNRNPA2B1,MCM3,MCM5,MCM7,PIF1,PURA,RAD50,RAD51,RAD54B,RBX1,RPS27A,RTEL1,RUVBL1,RUVBL2,UBC
GO:0071456	cellular response to hypoxia	28	2.6279	2.82413e-06	0.000132397	ACAA2,CCNB1,CLCA1,HIPK2,HYOU1,MTOR,NDRG1,NOTCH1,OPA1,PSMA1,PSMA5,PSMB3,PSMB5,PSMB7,PSMC2,PSMC3,PSMC6,PSMD1,PSMD13,PSMD14,PSMD8,RBX1,ROCK2,RORA,RPS27A,UBC,UBQLN1,ZFP36L1
GO:0006635	fatty acid beta-oxidation	15	4.04743	3.09888e-06	0.000143957	ACAA2,ACAT1,ECH1,ECHS1,ECI2,ETFA,ETFB,GCDH,HADHA,HADHB,HSD17B4,MLYCD,MTOR,PLIN5,SCP2
GO:0010498	proteasomal protein catabolic process	49	1.99572	3.2926e-06	0.000151578	ALAD,ARIH2,BCAP31,BUB1B,BUB3,CAV1,CCNB1,CDC20,CDC23,CDK1,DDI2,ERCC8,ERLEC1,HSP90B1,HSPA5,LTN1,MAD2L1,MTA1,PLAA,PLK1,PRPF19,PSMA1,PSMA5,PSMB3,PSMB5,PSMB7,PSMC2,PSMC3,PSMC6,PSMD1,PSMD13,PSMD14,PSMD8,RBCK1,RBX1,RPL11,RPS27A,SKP1,SPOP,SPSB4,TMUB2,TRIM2,TRIM9,UBC,UBE2G2,UBE2S,UBQLN1,USP5,VCP
GO:0034440	lipid oxidation	18	3.46236	3.57449e-06	0.000163086	ACAA2,ACAT1,ECH1,ECHS1,ECI2,ETFA,ETFB,FABP3,GCDH,HADHA,HADHB,HSD17B4,MAPK14,MLYCD,MTOR,PLIN5,PRKAG2,SCP2
GO:0044784	metaphase/anaphase transition of cell cycle	13	4.51	3.93725e-06	0.000178048	BUB1B,BUB3,CCNB1,CDC20,CDC23,MAD2L1,PLK1,RAD21,RB1,RIOK2,TPR,TRIP13,ZNF207
GO:0007093	mitotic cell cycle checkpoint	24	2.82584	4.02121e-06	0.000180249	BUB1B,BUB3,CARM1,CCNB1,CDC20,CDK1,CNOT7,FOXO4,MAD2L1,PCNA,PLK1,PRMT1,RB1,RBL2,RPA2,RPL24,RPS27L,RPS6,SETMAR,TPR,TRIP13,VPS4A,ZFYVE19,ZNF207
GO:1904874	positive regulation of telomerase RNA localization to Cajal body	7	9.06625	4.18794e-06	0.00018609	CCT3,CCT6A,CCT8,DKC1,NHP2,RUVBL1,RUVBL2
GO:0010965	regulation of mitotic sister chromatid separation	13	4.43087	4.86235e-06	0.000214195	BUB1B,BUB3,CCNB1,CDC20,CDC23,MAD2L1,PLK1,RAD21,RB1,RIOK2,TPR,TRIP13,ZNF207
GO:0002479	antigen processing and presentation of exogenous peptide antigen via MHC class I, TAP-dependent	15	3.88554	5.29185e-06	0.000229164	CALR,CD36,PDIA3,PSMA1,PSMA5,PSMB3,PSMB5,PSMB7,PSMC2,PSMC3,PSMC6,PSMD1,PSMD13,PSMD14,PSMD8
GO:0006353	DNA-templated transcription, termination	15	3.88554	5.29185e-06	0.000229164	CLP1,CPSF2,CSTF2,NCBP1,NCBP2,NUDT21,POLR1A,POLR2F,POLR2K,SLBP,SNRPE,SNRPF,SNRPG,XRN2,ZNRD1
GO:0009063	cellular amino acid catabolic process	20	3.10843	5.86967e-06	0.000252051	ABAT,ACAT1,AGXT,AHCY,BLMH,CBS,CRYM,FAH,GCDH,GLS,GLUL,HGD,HSD17B10,PAH,PCYOX1,QDPR,SDS,SDSL,SHMT2,TST
GO:0034404	nucleobase-containing small molecule biosynthetic process	18	3.33046	6.32118e-06	0.000269177	ACAT1,ADK,AMD1,APRT,CAD,DUT,MLYCD,NME5,NUDT1,OGG1,PNP,TYMP,UCKL1,UMPS,UNG,UPP1,VCP,XDH
GO:1905214	regulation of RNA binding	6	10.5969	6.76811e-06	0.000285827	CARM1,CDK9,EIF3C,EIF3E,EIF4A3,NCBP1
GO:0006369	termination of RNA polymerase II transcription	10	5.55077	7.04028e-06	0.000293171	CLP1,CPSF2,CSTF2,NCBP1,NCBP2,NUDT21,SLBP,SNRPE,SNRPF,SNRPG
GO:0036294	cellular response to decreased oxygen levels	28	2.5068	7.09457e-06	0.000293171	ACAA2,CCNB1,CLCA1,HIPK2,HYOU1,MTOR,NDRG1,NOTCH1,OPA1,PSMA1,PSMA5,PSMB3,PSMB5,PSMB7,PSMC2,PSMC3,PSMC6,PSMD1,PSMD13,PSMD14,PSMD8,RBX1,ROCK2,RORA,RPS27A,UBC,UBQLN1,ZFP36L1
GO:0001732	formation of cytoplasmic translation initiation complex	7	8.49961	7.11413e-06	0.000293171	EIF3A,EIF3C,EIF3E,EIF3F,EIF3G,EIF3J,EIF3K
GO:0002474	antigen processing and presentation of peptide antigen via MHC class I	17	3.44032	7.24512e-06	0.000296181	BCAP31,CALR,CD36,PDIA3,PSMA1,PSMA5,PSMB3,PSMB5,PSMB7,PSMC2,PSMC3,PSMC6,PSMD1,PSMD13,PSMD14,PSMD8,SEC23A
GO:0006631	fatty acid metabolic process	41	2.07973	7.67751e-06	0.000311366	ACAA2,ACAD9,ACAT1,CAV1,CD36,CRYL1,CYP2A13,CYP2J2,CYP2U1,ECH1,ECHS1,ECI2,ELOVL1,ELOVL4,ETFA,ETFB,FAAH,FABP3,GCDH,GGT1,GSTP1,HADHA,HADHB,HPGD,HPGDS,HSD17B4,LTA4H,MAPK14,MLYCD,MTOR,NAAA,NDUFAB1,PCK2,PLA2G15,PLAA,PLIN5,PRKAG2,PTGES3,RGN,SCP2,ZADH2
GO:0033260	nuclear DNA replication	13	4.20933	8.89076e-06	0.000352184	ATRX,FEN1,MCM3,MCM5,MCM7,PCNA,POLE,PRIM1,RAD51,RPA2,RPA3,RTEL1,SLBP
GO:0051306	mitotic sister chromatid separation	13	4.20933	8.89076e-06	0.000352184	BUB1B,BUB3,CCNB1,CDC20,CDC23,MAD2L1,PLK1,RAD21,RB1,RIOK2,TPR,TRIP13,ZNF207
GO:0051784	negative regulation of nuclear division	13	4.20933	8.89076e-06	0.000352184	ATRX,BUB1B,BUB3,CCNB1,CDC20,CHEK1,MAD2L1,PLK1,RAD21,TNKS,TPR,TRIP13,ZNF207
GO:0045841	negative regulation of mitotic metaphase/anaphase transition	10	5.39658	9.30086e-06	0.000365595	BUB1B,BUB3,CCNB1,CDC20,MAD2L1,PLK1,RAD21,TPR,TRIP13,ZNF207
GO:0009062	fatty acid catabolic process	18	3.23795	9.4965e-06	0.000370042	ACAA2,ACAT1,ECH1,ECHS1,ECI2,ETFA,ETFB,FAAH,GCDH,HADHA,HADHB,HSD17B4,MLYCD,MTOR,PCK2,PLA2G15,PLIN5,SCP2
GO:0044106	cellular amine metabolic process	20	3.01204	9.55882e-06	0.000370042	ABAT,AMD1,GCDH,MAOA,MOXD1,NAAA,PSMA1,PSMA5,PSMB3,PSMB5,PSMB7,PSMC2,PSMC3,PSMC6,PSMD1,PSMD13,PSMD14,PSMD8,SMS,VPS35
GO:0042590	antigen processing and presentation of exogenous peptide antigen via MHC class I	15	3.6888	1.03217e-05	0.00039657	CALR,CD36,PDIA3,PSMA1,PSMA5,PSMB3,PSMB5,PSMB7,PSMC2,PSMC3,PSMC6,PSMD1,PSMD13,PSMD14,PSMD8
GO:1901657	glycosyl compound metabolic process	20	2.98887	1.07597e-05	0.000409145	ADK,AHCY,AMD1,APRT,CAD,ERH,GIMAP7,GMPR2,LCMT2,NAGA,NME5,OPA1,PNP,RAN,TRMT12,TYMP,TYW3,UCKL1,UMPS,UPP1
GO:0071453	cellular response to oxygen levels	29	2.4077	1.08091e-05	0.000409145	ACAA2,CAV1,CCNB1,CLCA1,HIPK2,HYOU1,MTOR,NDRG1,NOTCH1,OPA1,PSMA1,PSMA5,PSMB3,PSMB5,PSMB7,PSMC2,PSMC3,PSMC6,PSMD1,PSMD13,PSMD14,PSMD8,RBX1,ROCK2,RORA,RPS27A,UBC,UBQLN1,ZFP36L1
GO:0002478	antigen processing and presentation of exogenous peptide antigen	24	2.66437	1.1236e-05	0.000422175	AP1S2,AP2B1,CALR,CD36,DCTN5,DYNLL1,DYNLL2,KIFAP3,LGMN,PDIA3,PSMA1,PSMA5,PSMB3,PSMB5,PSMB7,PSMC2,PSMC3,PSMC6,PSMD1,PSMD13,PSMD14,PSMD8,RAB7A,SEC23A
GO:1902100	negative regulation of metaphase/anaphase transition of cell cycle	10	5.25072	1.21611e-05	0.000453602	BUB1B,BUB3,CCNB1,CDC20,MAD2L1,PLK1,RAD21,TPR,TRIP13,ZNF207
GO:0032508	DNA duplex unwinding	18	3.17907	1.23429e-05	0.000457045	ATRX,CETN2,CHD4,ERCC8,MCM3,MCM5,MCM7,PIF1,PURA,RAD50,RAD51,RAD54B,RBX1,RPS27A,RTEL1,RUVBL1,RUVBL2,UBC
GO:0070498	interleukin-1-mediated signaling pathway	17	3.30271	1.27386e-05	0.000468306	PLCB1,PSMA1,PSMA5,PSMB3,PSMB5,PSMB7,PSMC2,PSMC3,PSMC6,PSMD1,PSMD13,PSMD14,PSMD8,RBX1,RPS27A,SKP1,UBC
GO:1905818	regulation of chromosome separation	13	4.07355	1.29939e-05	0.000474278	BUB1B,BUB3,CCNB1,CDC20,CDC23,MAD2L1,PLK1,RAD21,RB1,RIOK2,TPR,TRIP13,ZNF207
GO:0006888	endoplasmic reticulum to Golgi vesicle-mediated transport	27	2.47428	1.309e-05	0.000474396	ANK1,ANK2,ANK3,ANKRD28,BCAP31,CNIH4,COG5,COG8,COPB1,CTSC,DCTN5,DYNLL1,DYNLL2,ERGIC2,GOSR2,HYOU1,KDELR2,NSF,PEF1,PGAP1,PPP6C,RAB1A,SEC23A,TMED4,TMEM115,VAPA,VCP
GO:0006406	mRNA export from nucleus	18	3.15043	1.40344e-05	0.000499064	CASC3,CPSF2,DDX39B,EIF4A3,HNRNPA2B1,MAGOHB,NCBP1,NCBP2,NUP214,NUP93,RNPS1,SEH1L,SLBP,SRRM1,SRSF4,SRSF7,THOC1,TPR
GO:0071427	mRNA-containing ribonucleoprotein complex export from nucleus	18	3.15043	1.40344e-05	0.000499064	CASC3,CPSF2,DDX39B,EIF4A3,HNRNPA2B1,MAGOHB,NCBP1,NCBP2,NUP214,NUP93,RNPS1,SEH1L,SLBP,SRRM1,SRSF4,SRSF7,THOC1,TPR
GO:0048002	antigen processing and presentation of peptide antigen	25	2.5698	1.40636e-05	0.000499064	AP1S2,AP2B1,BCAP31,CALR,CD36,DCTN5,DYNLL1,DYNLL2,KIFAP3,LGMN,PDIA3,PSMA1,PSMA5,PSMB3,PSMB5,PSMB7,PSMC2,PSMC3,PSMC6,PSMD1,PSMD13,PSMD14,PSMD8,RAB7A,SEC23A
GO:0090305	nucleic acid phosphodiester bond hydrolysis	34	2.18722	1.58585e-05	0.000558874	APAF1,CNOT7,CPSF2,CSTF2,DGCR8,ENDOU,EXOSC6,FCF1,FEN1,HMGB1,NCBP1,NCBP2,NHP2,NUDT21,OGG1,PCNA,PGAP1,PIWIL1,POLE,POLG,RAD50,RBX1,REXO2,RPA2,RPA3,RPS27A,RRS1,SETMAR,SND1,TSEN2,TSN,UBC,XRN2,ZNRD1
GO:0033044	regulation of chromosome organization	37	2.10182	1.66877e-05	0.000584068	ASF1A,ATRX,BUB1B,BUB3,CCNB1,CCT3,CCT6A,CCT8,CDC20,CDC23,CDK9,CHEK1,DKC1,FEN1,HNRNPA2B1,MAD2L1,MAP3K4,MCPH1,PHF8,PIF1,PLK1,PPHLN1,RAD21,RAD50,RB1,RIOK2,RTEL1,RUVBL2,SET,SETMAR,SMARCB1,TNKS,TPR,TRIP13,WDR70,YLPM1,ZNF207
GO:0033119	negative regulation of RNA splicing	8	6.47589	1.68179e-05	0.000584621	C1QBP,HNRNPA2B1,RNPS1,RPS13,RPS26,SAP18,SRSF4,SRSF7
GO:1904872	regulation of telomerase RNA localization to Cajal body	7	7.55521	1.80711e-05	0.00062394	CCT3,CCT6A,CCT8,DKC1,NHP2,RUVBL1,RUVBL2
GO:1901605	alpha-amino acid metabolic process	26	2.47608	1.85727e-05	0.000636956	ACAT1,AGXT,AHCY,ASL,BLMH,CAD,CBS,CRYM,FAH,GCDH,GGT1,GLS,GLUL,HGD,MTHFD1,PAH,PRDX4,PYCR2,QDPR,SDS,SDSL,SERINC3,SHMT2,SLC25A32,SMS,TST
GO:0044242	cellular lipid catabolic process	27	2.41727	2.00313e-05	0.000682401	AADAC,ACAA2,ACAT1,ECH1,ECHS1,ECI2,ETFA,ETFB,FAAH,FABP3,GALC,GCDH,GM2A,HADHA,HADHB,HEXB,HSD17B4,MLYCD,MTOR,NAGA,PCK2,PLA2G15,PLIN5,PNPLA6,PRDX6,PSAP,SCP2
GO:2000816	negative regulation of mitotic sister chromatid separation	10	4.98146	2.02079e-05	0.000683856	BUB1B,BUB3,CCNB1,CDC20,MAD2L1,PLK1,RAD21,TPR,TRIP13,ZNF207
GO:0019884	antigen processing and presentation of exogenous antigen	24	2.56189	2.18511e-05	0.000734598	AP1S2,AP2B1,CALR,CD36,DCTN5,DYNLL1,DYNLL2,KIFAP3,LGMN,PDIA3,PSMA1,PSMA5,PSMB3,PSMB5,PSMB7,PSMC2,PSMC3,PSMC6,PSMD1,PSMD13,PSMD14,PSMD8,RAB7A,SEC23A
GO:0000054	ribosomal subunit export from nucleus	6	8.96662	2.29927e-05	0.000762941	ABCE1,LTV1,RAN,RIOK2,RPS15,RRS1
GO:0033750	ribosome localization	6	8.96662	2.29927e-05	0.000762941	ABCE1,LTV1,RAN,RIOK2,RPS15,RRS1
GO:0008334	histone mRNA metabolic process	8	6.21686	2.362e-05	0.000776243	CPSF2,NCBP1,NCBP2,SLBP,SNRPE,SNRPF,SNRPG,SSB
GO:0050684	regulation of mRNA processing	20	2.83616	2.37326e-05	0.000776243	C1QBP,CCNB1,CDK9,HNRNPA2B1,HNRNPL,JMJD6,KHDRBS2,NCBP1,NCBP2,NUDT21,PRDX6,PRPF19,RBM25,RNPS1,SAFB2,SAP18,SNRNP70,SRSF4,SRSF7,ZFP36L1
GO:1901293	nucleoside phosphate biosynthetic process	32	2.20456	2.38493e-05	0.000776243	ACAT1,ADCY9,ADK,AK2,AK8,APRT,CAD,DUT,ELOVL1,ELOVL4,ERH,FLAD1,GCDH,IDH2,MLYCD,MTHFD1,NADK,NME5,PAICS,PNP,PRKAG2,RAD50,RRM1,RRM2,SLC35B3,STOML2,SUCLG1,TYMS,UCKL1,UMPS,UPP1,VCP
GO:1905819	negative regulation of chromosome separation	10	4.85692	2.57099e-05	0.00082916	BUB1B,BUB3,CCNB1,CDC20,MAD2L1,PLK1,RAD21,TPR,TRIP13,ZNF207
GO:1901532	regulation of hematopoietic progenitor cell differentiation	15	3.42841	2.57997e-05	0.00082916	HES1,NOTCH1,NUDT21,PSMA1,PSMA5,PSMB3,PSMB5,PSMB7,PSMC2,PSMC3,PSMC6,PSMD1,PSMD13,PSMD14,PSMD8
GO:0071897	DNA biosynthetic process	25	2.47802	2.63574e-05	0.000839092	CCT3,CCT6A,CCT8,DDX39B,DKC1,GAR1,HNRNPA2B1,MAP3K4,NHP2,PCNA,PHB,PIF1,POLE,POLG,PPIA,PTGES3,RAD50,RGN,RPA2,RPA3,RPS27A,TNKS,TYMS,UBC,VCP
GO:0009308	amine metabolic process	20	2.81561	2.64372e-05	0.000839092	ABAT,AMD1,GCDH,MAOA,MOXD1,NAAA,PSMA1,PSMA5,PSMB3,PSMB5,PSMB7,PSMC2,PSMC3,PSMC6,PSMD1,PSMD13,PSMD14,PSMD8,SMS,VPS35
GO:0090670	RNA localization to Cajal body	7	7.15757	2.7343e-05	0.000846804	CCT3,CCT6A,CCT8,DKC1,NHP2,RUVBL1,RUVBL2
GO:0090671	telomerase RNA localization to Cajal body	7	7.15757	2.7343e-05	0.000846804	CCT3,CCT6A,CCT8,DKC1,NHP2,RUVBL1,RUVBL2
GO:0090672	telomerase RNA localization	7	7.15757	2.7343e-05	0.000846804	CCT3,CCT6A,CCT8,DKC1,NHP2,RUVBL1,RUVBL2
GO:0090685	RNA localization to nucleus	7	7.15757	2.7343e-05	0.000846804	CCT3,CCT6A,CCT8,DKC1,NHP2,RUVBL1,RUVBL2
GO:0000723	telomere maintenance	22	2.63833	3.00463e-05	0.000924919	ATRX,CCT3,CCT6A,CCT8,DKC1,FEN1,GAR1,HNRNPA2B1,MAP3K4,NHP2,PCNA,PIF1,POLE,PRIM1,PTGES3,RAD50,RAD51,RPA2,RPA3,RTEL1,TNKS,YLPM1
GO:0000070	mitotic sister chromatid segregation	21	2.70186	3.15825e-05	0.000958301	ATRX,BUB1B,BUB3,CCNB1,CDC20,CDC23,CHMP2A,MAD2L1,PDS5B,PLK1,RAD21,RAN,RB1,RIOK2,RRS1,SEH1L,TNKS,TPR,TRIP13,VPS4A,ZNF207
GO:0006261	DNA-dependent DNA replication	21	2.70186	3.15825e-05	0.000958301	ATRX,CDK9,FEN1,LRWD1,MCM3,MCM5,MCM7,MCMBP,PCNA,POLE,POLG,PRIM1,PURA,RAD51,RPA2,RPA3,RTEL1,SETMAR,SLBP,STOML2,THOC1
GO:0048524	positive regulation of viral process	17	3.08664	3.16933e-05	0.000958301	CDK9,CHMP2A,CNOT7,FKBP6,KPNA2,NOTCH1,POLR2F,POLR2G,POLR2K,PPIA,PPIB,PPID,RAB7A,SMARCB1,TFAP4,VAPA,VPS4A
GO:0009069	serine family amino acid metabolic process	10	4.73846	3.24469e-05	0.000975316	AGXT,CBS,GGT1,MTHFD1,SDS,SDSL,SERINC3,SHMT2,SLC25A32,TST
GO:0042737	drug catabolic process	20	2.77538	3.26876e-05	0.000976806	ACAT1,ACHE,CYP2A13,CYP2J2,CYP2U1,FAH,HGD,MAOA,MOXD1,NPL,NR1I2,OXCT1,PAH,PCK2,PRDX1,PRDX4,PRDX6,QDPR,SDS,SDSL
GO:0071428	rRNA-containing ribonucleoprotein complex export from nucleus	6	8.32615	3.84841e-05	0.00114334	ABCE1,LTV1,RAN,RIOK2,RPS15,RRS1
GO:0002183	cytoplasmic translational initiation	9	5.14262	3.99117e-05	0.00115225	EIF3A,EIF3C,EIF3E,EIF3F,EIF3G,EIF3J,EIF3K,EIF4H,MTOR
GO:0007094	mitotic spindle assembly checkpoint	9	5.14262	3.99117e-05	0.00115225	BUB1B,BUB3,CCNB1,CDC20,MAD2L1,PLK1,TPR,TRIP13,ZNF207
GO:0031577	spindle checkpoint	9	5.14262	3.99117e-05	0.00115225	BUB1B,BUB3,CCNB1,CDC20,MAD2L1,PLK1,TPR,TRIP13,ZNF207
GO:0071173	spindle assembly checkpoint	9	5.14262	3.99117e-05	0.00115225	BUB1B,BUB3,CCNB1,CDC20,MAD2L1,PLK1,TPR,TRIP13,ZNF207
GO:0071174	mitotic spindle checkpoint	9	5.14262	3.99117e-05	0.00115225	BUB1B,BUB3,CCNB1,CDC20,MAD2L1,PLK1,TPR,TRIP13,ZNF207
GO:0019882	antigen processing and presentation	27	2.32101	4.13816e-05	0.00118798	AP1S2,AP2B1,BCAP31,CALR,CD36,DCTN5,DYNLL1,DYNLL2,KIFAP3,LGMN,PDIA3,PSMA1,PSMA5,PSMB3,PSMB5,PSMB7,PSMC2,PSMC3,PSMC6,PSMD1,PSMD13,PSMD14,PSMD8,RAB6A,RAB7A,RELB,SEC23A
GO:0009165	nucleotide biosynthetic process	31	2.1664	4.45122e-05	0.00127071	ACAT1,ADCY9,ADK,AK2,AK8,APRT,CAD,DUT,ELOVL1,ELOVL4,ERH,FLAD1,GCDH,IDH2,MLYCD,MTHFD1,NADK,NME5,PAICS,PNP,PRKAG2,RAD50,RRM1,RRM2,SLC35B3,STOML2,TYMS,UCKL1,UMPS,UPP1,VCP
GO:0042770	signal transduction in response to DNA damage	19	2.77538	5.10406e-05	0.00144899	ATRX,BABAM1,CARM1,CCNB1,CDC5L,CDK1,CHEK1,CNOT7,HIPK2,MAPK14,NDRG1,PCNA,PLA2R1,PLK1,PRMT1,PRPF19,RBL2,RPS27L,TFAP4
GO:0044786	cell cycle DNA replication	13	3.55718	5.91673e-05	0.00167041	ATRX,FEN1,MCM3,MCM5,MCM7,PCNA,POLE,PRIM1,RAD51,RPA2,RPA3,RTEL1,SLBP
GO:2001251	negative regulation of chromosome organization	20	2.66133	6.01036e-05	0.00168702	ASF1A,ATRX,BUB1B,BUB3,CCNB1,CDC20,MAD2L1,PHF8,PIF1,PLK1,RAD21,RAD50,RTEL1,SET,SETMAR,SMARCB1,TNKS,TPR,TRIP13,ZNF207
GO:0033238	regulation of cellular amine metabolic process	14	3.35787	6.04157e-05	0.00168702	ABAT,PSMA1,PSMA5,PSMB3,PSMB5,PSMB7,PSMC2,PSMC3,PSMC6,PSMD1,PSMD13,PSMD14,PSMD8,VPS35
GO:0006521	regulation of cellular amino acid metabolic process	12	3.7602	6.42729e-05	0.00178497	PSMA1,PSMA5,PSMB3,PSMB5,PSMB7,PSMC2,PSMC3,PSMC6,PSMD1,PSMD13,PSMD14,PSMD8
GO:0006839	mitochondrial transport	29	2.18373	6.71549e-05	0.00185493	ACAA2,AFG3L2,ARIH2,BAG3,CHCHD10,GRPEL1,HSPD1,OPA1,OXA1L,PMPCA,PRKAG2,RAC2,RHOU,SFXN2,SH3GLB1,SLC25A10,SLC25A15,SLC25A32,SLC25A37,STARD3,STOML2,TIMM10,TIMM23,TIMM9,TOMM22,TOMM40,TST,UBL5,VPS35
GO:0009123	nucleoside monophosphate metabolic process	13	3.50778	6.88476e-05	0.00188449	ADK,AK2,AK8,APRT,CAD,DUT,GMPR2,PAICS,RAD50,TYMS,UCKL1,UMPS,UPP1
GO:0051186	cofactor metabolic process	43	1.86056	6.89627e-05	0.00188449	ACAT1,AHCY,ALAD,AMD1,CALM1,CIAPIN1,COX10,CUBN,CYB5A,CYB5R3,ELOVL1,ELOVL4,FECH,FLAD1,GCDH,GGT1,GLO1,GLRX2,GPHN,GSTP1,HPGDS,HSD17B4,IDH2,MLYCD,MOCS1,MTHFD1,NADK,NUBP1,NUBP2,PNPO,PRDX1,PRDX4,PRDX6,QDPR,RAC2,RGN,SHMT2,SLC25A32,SLC46A1,SUCLG1,TYMS,UROD,VCP
GO:0010833	telomere maintenance via telomere lengthening	14	3.31692	6.94536e-05	0.00188781	CCT3,CCT6A,CCT8,DKC1,GAR1,HNRNPA2B1,MAP3K4,NHP2,PIF1,PTGES3,RAD50,RAD51,RTEL1,TNKS
GO:0006283	transcription-coupled nucleotide-excision repair	13	3.45972	7.98717e-05	0.0021595	ERCC8,ISY1,PCNA,POLR2F,POLR2G,POLR2K,PRPF19,RBX1,RPA2,RPA3,RPS27A,UBC,XAB2
GO:1904666	regulation of ubiquitin protein ligase activity	7	6.18153	8.07828e-05	0.00217263	CDC20,MAD2L1,PLK1,RAB1A,RPL11,RPL5,UBE2S
GO:0001505	regulation of neurotransmitter levels	36	1.97013	8.41409e-05	0.0022511	ABAT,ACHE,ACP5,AGXT,BCHE,CADPS,CALM3,CAV1,CD36,CTBP2,FLOT1,GLUL,HSPA8,MAOA,MOXD1,MTOR,NAAA,PAH,PCLO,PKD2,RAP1B,RGN,ROCK2,RORA,SDS,SDSL,SHMT2,SLC1A6,SLC25A32,SLC29A1,SLC32A1,SLC6A1,SLC6A5,STX1A,TRIM9,UNC13B
GO:0060249	anatomical structure homeostasis	42	1.85868	8.53431e-05	0.00227137	ACP5,ACTB,ACTG1,ADD1,ATRX,BAG3,CCT3,CCT6A,CCT8,CFL2,CSK,CTSK,CUBN,DKC1,FEN1,GAA,GAR1,HNRNPA2B1,MAP3K4,MUC4,NHP2,NOTCH1,NPHP4,PBLD,PCNA,PFKM,PIF1,POC1B,POLE,PRDX1,PRIM1,PTGES3,RAC2,RAD50,RAD51,RB1,RPA2,RPA3,RTEL1,TNKS,TUB,YLPM1
GO:1901607	alpha-amino acid biosynthetic process	12	3.64269	8.88881e-05	0.00235346	AGXT,ASL,CAD,CBS,GGT1,GLS,GLUL,MTHFD1,PAH,PYCR2,SERINC3,SHMT2
GO:1900180	regulation of protein localization to nucleus	17	2.84716	9.03942e-05	0.002381	BAG3,CCT3,CCT6A,CCT8,CD36,CDK1,DKC1,GLUL,MAPK14,NOLC1,NUTF2,PLK1,POLR1A,RAN,RBM22,TARDBP,TPR
GO:1900182	positive regulation of protein localization to nucleus	13	3.41297	9.23921e-05	0.00242115	BAG3,CCT3,CCT6A,CCT8,CDK1,DKC1,MAPK14,NUTF2,PLK1,RAN,RBM22,TARDBP,TPR
GO:0030490	maturation of SSU-rRNA	10	4.22341	9.3368e-05	0.00242309	FCF1,LSM6,MRPS11,RIOK2,RPS14,RPS16,RPS28,RPS8,RRS1,WDR46
GO:0006206	pyrimidine nucleobase metabolic process	6	7.28538	9.38887e-05	0.00242309	CAD,MTOR,RRM1,TYMP,TYMS,UMPS
GO:0009130	pyrimidine nucleoside monophosphate biosynthetic process	6	7.28538	9.38887e-05	0.00242309	CAD,DUT,TYMS,UCKL1,UMPS,UPP1
GO:0044273	sulfur compound catabolic process	11	3.88554	9.43837e-05	0.00242362	ACAT1,AGXT,AHCY,BLMH,CBS,GGT1,HEXB,MLYCD,NCAN,PCYOX1,TST
GO:0032200	telomere organization	22	2.44234	9.7813e-05	0.00249912	ATRX,CCT3,CCT6A,CCT8,DKC1,FEN1,GAR1,HNRNPA2B1,MAP3K4,NHP2,PCNA,PIF1,POLE,PRIM1,PTGES3,RAD50,RAD51,RPA2,RPA3,RTEL1,TNKS,YLPM1
GO:0009116	nucleoside metabolic process	16	2.93248	0.000100968	0.00255418	ADK,AHCY,AMD1,APRT,CAD,ERH,GIMAP7,GMPR2,NME5,OPA1,PNP,RAN,TYMP,UCKL1,UMPS,UPP1
GO:1901606	alpha-amino acid catabolic process	16	2.93248	0.000100968	0.00255418	ACAT1,AGXT,AHCY,BLMH,CBS,CRYM,FAH,GCDH,GLS,GLUL,HGD,PAH,QDPR,SDS,SDSL,SHMT2
GO:0001666	response to hypoxia	36	1.94818	0.000105612	0.00265851	ABAT,ACAA2,AHCY,ALAD,APAF1,ATP1B1,CAV1,CCNB1,CLCA1,HIPK2,HSP90B1,HYOU1,LONP1,MTOR,NDRG1,NOTCH1,OPA1,PSMA1,PSMA5,PSMB3,PSMB5,PSMB7,PSMC2,PSMC3,PSMC6,PSMD1,PSMD13,PSMD14,PSMD8,RBX1,ROCK2,RORA,RPS27A,UBC,UBQLN1,ZFP36L1
GO:0000819	sister chromatid segregation	23	2.36421	0.00011314	0.00282144	ATRX,BUB1B,BUB3,CCNB1,CDC20,CDC23,CHMP2A,FEN1,MAD2L1,MCMBP,PDS5B,PLK1,RAD21,RAN,RB1,RIOK2,RRS1,SEH1L,TNKS,TPR,TRIP13,VPS4A,ZNF207
GO:0035722	interleukin-12-mediated signaling pathway	10	4.13355	0.000113189	0.00282144	CDC42,HNRNPA2B1,LMNB1,PLCB1,PPIA,RALA,RAP1B,SNRPA1,SOD2,TALDO1
GO:0045454	cell redox homeostasis	13	3.32316	0.000122596	0.0030411	ERP44,GLRX2,GLRX5,PDIA3,PDIA4,PDIA6,PRDX1,PRDX4,PRDX6,RAC2,TMX2,TXNDC2,TXNDC9
GO:0072331	signal transduction by p53 class mediator	29	2.11012	0.000123558	0.00305016	ATRX,CARM1,CCNB1,CDK1,CHD4,CHEK1,CNOT7,HDAC2,HIPK2,MAPK14,NDRG1,PAK1IP1,PCNA,PLA2R1,PRKAG2,PRMT1,RAD50,RBBP4,RBL2,RPA2,RPA3,RPF2,RPL11,RPL5,RPS27L,RRS1,TAF13,TFAP4,TP53RK
GO:0060315	negative regulation of ryanodine-sensitive calcium-release channel activity	5	8.83076	0.000127333	0.00311186	CALM1,CALM2,CALM3,FKBP1B,PKD2
GO:0090501	RNA phosphodiester bond hydrolysis	20	2.52308	0.000127573	0.00311186	CNOT7,CPSF2,CSTF2,DGCR8,ENDOU,EXOSC6,FCF1,FEN1,NCBP1,NCBP2,NHP2,NUDT21,PIWIL1,REXO2,RRS1,SND1,TSEN2,TSN,XRN2,ZNRD1
GO:0009163	nucleoside biosynthetic process	9	4.48331	0.000127885	0.00311186	ADK,AMD1,APRT,CAD,NME5,TYMP,UCKL1,UMPS,UPP1
GO:0009070	serine family amino acid biosynthetic process	6	6.85683	0.000138797	0.00334308	AGXT,CBS,GGT1,MTHFD1,SERINC3,SHMT2
GO:0009129	pyrimidine nucleoside monophosphate metabolic process	6	6.85683	0.000138797	0.00334308	CAD,DUT,TYMS,UCKL1,UMPS,UPP1
GO:0071103	DNA conformation change	36	1.92142	0.000139349	0.00334308	ACIN1,ASF1A,ATRX,CCNB1,CDK1,CENPA,CETN2,CHD4,DAXX,ERCC8,HAT1,HMGB1,HNRNPA2B1,MCM3,MCM5,MCM7,MCPH1,PHF8,PIF1,PIWIL1,PPHLN1,PURA,RAD50,RAD51,RAD54B,RBBP4,RBX1,RPS27A,RTEL1,RUVBL1,RUVBL2,SET,TOP1,TPR,UBC,ZNFX1
GO:0006289	nucleotide-excision repair	16	2.85177	0.000141411	0.00337668	CETN2,ERCC8,ISY1,OGG1,PCNA,POLE,POLR2F,POLR2G,POLR2K,PRPF19,RBX1,RPA2,RPA3,RPS27A,UBC,XAB2
GO:0051052	regulation of DNA metabolic process	35	1.93723	0.000146269	0.00347644	APAF1,ATRX,BABAM1,CCT3,CCT6A,CCT8,CDK9,CHEK1,DDX39B,DEK,DKC1,ERCC8,EXOSC6,HMGB1,HNRNPA2B1,KPNA2,MAP3K4,OGG1,PCNA,PIF1,PPP4C,PPP4R2,PTGES3,PTPRC,RAD50,RAD51,RGN,RPA2,RPS3,RTEL1,SETMAR,THOC1,TNKS,WDR70,YLPM1
GO:0070482	response to oxygen levels	38	1.87374	0.000154838	0.00366306	ABAT,ACAA2,AHCY,ALAD,APAF1,ATP1B1,CAV1,CCNB1,CLCA1,HDAC2,HIPK2,HSP90B1,HYOU1,LONP1,MTOR,NDRG1,NOTCH1,OPA1,POLG,PSMA1,PSMA5,PSMB3,PSMB5,PSMB7,PSMC2,PSMC3,PSMC6,PSMD1,PSMD13,PSMD14,PSMD8,RBX1,ROCK2,RORA,RPS27A,UBC,UBQLN1,ZFP36L1
GO:0071349	cellular response to interleukin-12	10	3.96483	0.000163621	0.00385302	CDC42,HNRNPA2B1,LMNB1,PLCB1,PPIA,RALA,RAP1B,SNRPA1,SOD2,TALDO1
GO:0015980	energy derivation by oxidation of organic compounds	30	2.03787	0.000177225	0.00415422	CALM1,CCNB1,CDK1,COX10,CS,ETFA,ETFB,GAA,GBE1,IDH2,MDH2,MTOR,NDUFA5,NDUFAB1,NDUFB10,NDUFB5,NDUFB9,OXA1L,PHKA2,PPP1CB,PPP1R3D,PRKAG2,SDHA,SDHD,SHMT2,SUCLG1,UQCR11,UQCRC1,UQCRH,VCP
GO:0061077	chaperone-mediated protein folding	11	3.62211	0.000182917	0.0042673	DNAJB13,FKBP1B,HSPA5,HSPA8,HSPE1,PDIA4,PPIB,PPID,PTGES3,TOR1B,UNC45B
GO:0006446	regulation of translational initiation	13	3.19696	0.000183719	0.0042673	BOLL,CDC123,EIF1B,EIF2B2,EIF3E,EIF3K,EIF4G2,EIF4H,MTOR,NCBP1,NCBP2,POLR2G,TPR
GO:0038061	NIK/NF-kappaB signaling	22	2.33557	0.000188638	0.00436171	BIRC3,CALR,HMGB1,PPP4C,PRDX1,PSMA1,PSMA5,PSMB3,PSMB5,PSMB7,PSMC2,PSMC3,PSMC6,PSMD1,PSMD13,PSMD14,PSMD8,RBCK1,RELB,RPS3,SKP1,TRAF4
GO:0036293	response to decreased oxygen levels	36	1.89026	0.000192449	0.00441645	ABAT,ACAA2,AHCY,ALAD,APAF1,ATP1B1,CAV1,CCNB1,CLCA1,HIPK2,HSP90B1,HYOU1,LONP1,MTOR,NDRG1,NOTCH1,OPA1,PSMA1,PSMA5,PSMB3,PSMB5,PSMB7,PSMC2,PSMC3,PSMC6,PSMD1,PSMD13,PSMD14,PSMD8,RBX1,ROCK2,RORA,RPS27A,UBC,UBQLN1,ZFP36L1
GO:0000096	sulfur amino acid metabolic process	9	4.26461	0.000192733	0.00441645	AGXT,AHCY,BLMH,CBS,GGT1,MTHFD1,PCYOX1,SMS,TST
GO:0070671	response to interleukin-12	10	3.88554	0.000195204	0.00443784	CDC42,HNRNPA2B1,LMNB1,PLCB1,PPIA,RALA,RAP1B,SNRPA1,SOD2,TALDO1
GO:0043484	regulation of RNA splicing	18	2.59036	0.000195404	0.00443784	C1QBP,HNRNPA2B1,HNRNPH1,HNRNPL,JMJD6,KHDRBS2,NCBP1,PRDX6,PRPF19,RBM22,RBM25,RNPS1,RPS13,RPS26,SAP18,SNRNP70,SRSF4,SRSF7
GO:0006563	L-serine metabolic process	5	8.09487	0.000209039	0.00470567	CBS,SDS,SDSL,SERINC3,SHMT2
GO:0010649	regulation of cell communication by electrical coupling	5	8.09487	0.000209039	0.00470567	ANK3,CALM1,CALM2,CALM3,CAV1
GO:0034504	protein localization to nucleus	28	2.07624	0.000210793	0.00472436	BAG3,CALR,CCT3,CCT6A,CCT8,CD36,CDK1,CHCHD10,DKC1,GLUL,IPO7,KPNA2,MAPK14,NOLC1,NUP214,NUP93,NUTF2,PLK1,POLR1A,RAN,RBM22,RPF2,RPL11,RRS1,SKP1,TAF8,TARDBP,TPR
GO:0032206	positive regulation of telomere maintenance	10	3.80935	0.000231753	0.00517142	ATRX,CCT3,CCT6A,CCT8,DKC1,HNRNPA2B1,MAP3K4,RAD50,RTEL1,TNKS
GO:0006284	base-excision repair	9	4.16307	0.000234214	0.00520362	FEN1,OGG1,PCNA,POLE,POLG,RPA2,RPA3,RPS3,UNG
GO:0008652	cellular amino acid biosynthetic process	13	3.11802	0.000237638	0.00525685	ABAT,AGXT,ASL,CAD,CBS,GGT1,GLS,GLUL,MTHFD1,PAH,PYCR2,SERINC3,SHMT2
GO:0006310	DNA recombination	30	1.99599	0.000254511	0.00560582	ACTL6A,CHEK1,EXOSC6,FEN1,HMGB1,HSPD1,KPNA2,MCM3,MCM5,MCM7,MORF4L1,PIF1,PPP4C,PPP4R2,PSMD14,PTPRC,RAD21,RAD50,RAD51,RAD54B,RBM14,RPA2,RPA3,RTEL1,RUVBL1,RUVBL2,THOC1,TRIP13,TSN,UNG
GO:0006998	nuclear envelope organization	10	3.73609	0.000273866	0.00600393	CCNB1,CDK1,CHMP2A,NUP93,PLK1,PPP2R2A,TARDBP,TOR1B,VPS4A,VRK1
GO:0009451	RNA modification	20	2.38376	0.000276614	0.00600393	ALKBH3,ALKBH8,DKC1,DUS3L,FBL,FTSJ1,GAR1,HSD17B10,JMJD6,LCMT2,METTL1,NHP2,NSUN2,PCIF1,PUS1,PUS3,SSB,TGS1,TRMT12,TYW3
GO:0045727	positive regulation of translation	17	2.60056	0.000277635	0.00600393	BOLL,C1QBP,CDC123,DDX39B,EIF3C,EIF3E,EIF4A3,FXR1,MPV17L2,MTOR,PCIF1,POLR2G,RPL5,RPS27L,RPS4X,RPS9,UPF3A
GO:0046112	nucleobase biosynthetic process	6	6.13506	0.00027846	0.00600393	APRT,CAD,MTHFD1,MTOR,PAICS,UMPS
GO:0048025	negative regulation of mRNA splicing, via spliceosome	6	6.13506	0.00027846	0.00600393	C1QBP,HNRNPA2B1,RNPS1,SAP18,SRSF4,SRSF7
GO:1902036	regulation of hematopoietic stem cell differentiation	12	3.23795	0.000284894	0.00611683	PSMA1,PSMA5,PSMB3,PSMB5,PSMB7,PSMC2,PSMC3,PSMC6,PSMD1,PSMD13,PSMD14,PSMD8
GO:0006220	pyrimidine nucleotide metabolic process	11	3.44685	0.000288554	0.0061695	CAD,CDIPT,DUT,ERH,NME5,OGG1,TYMS,UCKL1,UMPS,UNG,UPP1
GO:2000736	regulation of stem cell differentiation	16	2.67968	0.000294353	0.00626726	GATA4,HES1,NOTCH1,NUDT21,PSMA1,PSMA5,PSMB3,PSMB5,PSMB7,PSMC2,PSMC3,PSMC6,PSMD1,PSMD13,PSMD14,PSMD8
GO:0034250	positive regulation of cellular amide metabolic process	19	2.42846	0.000306745	0.00650401	BOLL,C1QBP,CDC123,DDX39B,EIF3C,EIF3E,EIF4A3,FXR1,MPV17L2,MTOR,PCIF1,PICALM,POLR2G,ROCK2,RPL5,RPS27L,RPS4X,RPS9,UPF3A
GO:0009262	deoxyribonucleotide metabolic process	8	4.44061	0.000324977	0.00681108	ADK,DUT,NUDT1,OGG1,RRM1,RRM2,TYMS,UNG
GO:0072401	signal transduction involved in DNA integrity checkpoint	12	3.19359	0.000325226	0.00681108	BABAM1,CARM1,CCNB1,CDC5L,CDK1,CHEK1,CNOT7,PCNA,PLK1,PRMT1,PRPF19,RBL2
GO:0072422	signal transduction involved in DNA damage checkpoint	12	3.19359	0.000325226	0.00681108	BABAM1,CARM1,CCNB1,CDC5L,CDK1,CHEK1,CNOT7,PCNA,PLK1,PRMT1,PRPF19,RBL2
GO:0042133	neurotransmitter metabolic process	19	2.41259	0.000333716	0.00696037	ABAT,ACHE,ACP5,AGXT,BCHE,CAV1,CD36,MAOA,MOXD1,MTOR,PAH,PKD2,RGN,ROCK2,RORA,SDS,SDSL,SHMT2,SLC25A32
GO:0032201	telomere maintenance via semi-conservative replication	7	5.03681	0.000335612	0.00697146	FEN1,PCNA,POLE,PRIM1,RPA2,RPA3,RTEL1
GO:0090090	negative regulation of canonical Wnt signaling pathway	21	2.29203	0.000338672	0.00699572	CAV1,KREMEN1,KREMEN2,MAPK14,NOTCH1,NPHP4,PSMA1,PSMA5,PSMB3,PSMB5,PSMB7,PSMC2,PSMC3,PSMC6,PSMD1,PSMD13,PSMD14,PSMD8,RBX1,RUVBL2,TNN
GO:0009124	nucleoside monophosphate biosynthetic process	9	3.97384	0.000339518	0.00699572	ADK,APRT,CAD,DUT,PAICS,TYMS,UCKL1,UMPS,UPP1
GO:0000245	spliceosomal complex assembly	13	3.00666	0.000343631	0.00705202	DDX39B,ISY1,NCBP1,PRPF19,PRPF39,SF1,SF3A3,SNRNP200,SNRPD1,SNRPD2,SNRPE,SNRPG,TXNL4A
GO:0031146	SCF-dependent proteasomal ubiquitin-dependent protein catabolic process	14	2.86303	0.000347302	0.00709885	PSMA1,PSMA5,PSMB3,PSMB5,PSMB7,PSMC2,PSMC3,PSMC6,PSMD1,PSMD13,PSMD14,PSMD8,RBX1,SKP1
GO:0006997	nucleus organization	17	2.54054	0.000367236	0.00744673	CCNB1,CDK1,CHMP2A,HIPK2,NOLC1,NUP93,PIWIL1,PLK1,PPP2R2A,SEH1L,SERBP1,SF1,TARDBP,TOR1B,TPR,VPS4A,VRK1
GO:0008033	tRNA processing	17	2.54054	0.000367236	0.00744673	ALKBH8,CLP1,CSTF2,DUS3L,FTSJ1,HSD17B10,LCMT2,LSM6,METTL1,NSUN2,PUS1,PUS3,SSB,TP53RK,TRMT12,TSEN2,TYW3
GO:0072395	signal transduction involved in cell cycle checkpoint	12	3.15043	0.00037029	0.00747899	BABAM1,CARM1,CCNB1,CDC5L,CDK1,CHEK1,CNOT7,PCNA,PLK1,PRMT1,PRPF19,RBL2
GO:0070987	error-free translesion synthesis	6	5.8283	0.000380571	0.00765638	PCNA,RPA2,RPA3,RPS27A,UBC,VCP
GO:0050686	negative regulation of mRNA processing	7	4.85692	0.000427771	0.00853871	C1QBP,CDK9,HNRNPA2B1,RNPS1,SAP18,SRSF4,SRSF7
GO:0071168	protein localization to chromatin	7	4.85692	0.000427771	0.00853871	CARM1,LRWD1,PLK1,PPHLN1,RAD21,RB1,RUVBL2
GO:0045333	cellular respiration	22	2.20314	0.000431331	0.00857626	CCNB1,CDK1,COX10,CS,ETFA,ETFB,IDH2,MDH2,NDUFA5,NDUFAB1,NDUFB10,NDUFB5,NDUFB9,OXA1L,SDHA,SDHD,SHMT2,SUCLG1,UQCR11,UQCRC1,UQCRH,VCP
GO:0051656	establishment of organelle localization	37	1.79258	0.000445531	0.00882428	ABCE1,ANKRD28,AP3B2,CCNB1,CDC23,CDC42,CENPA,CHMP2A,CTSC,DOCK7,GOSR2,KIFAP3,LTV1,MAD2L1,MCPH1,MYO19,NSF,OPA1,PCM1,PDCD10,PEF1,PICALM,PLK1,PPP6C,RAB1A,RAB6A,RAC2,RAN,RIOK2,RPS15,RRS1,SEC23A,SEH1L,STARD3,TTL,VPS4A,WDR11
GO:0009141	nucleoside triphosphate metabolic process	15	2.67353	0.000461387	0.00910305	ADK,AK8,CAD,DUT,GIMAP7,NME5,NUDT1,OPA1,PRKAG2,RAN,STOML2,SUCLG1,TYMS,UCKL1,VCP
GO:0031570	DNA integrity checkpoint	19	2.35112	0.000463318	0.00910598	BABAM1,CARM1,CCNB1,CDC5L,CDK1,CHEK1,CNOT7,DDX39B,FOXO4,MAPK14,PCNA,PLK1,PRMT1,PRPF19,RBL2,RPA2,RPS27L,SETMAR,THOC1
GO:0006302	double-strand break repair	26	2.03677	0.000469737	0.00916167	BABAM1,CHEK1,DEK,FEN1,KDM2A,MCM3,MCM5,MCM7,MORF4L1,MTA1,OGG1,PPP4C,PPP4R2,PRPF19,PSMD14,RAD21,RAD50,RAD51,RAD54B,RPA2,RPA3,RTEL1,SETMAR,TRIP13,VCP,WDR70
GO:0065004	protein-DNA complex assembly	26	2.03677	0.000469737	0.00916167	ASF1A,ATRX,CAND1,CENPA,CETN2,DAXX,GTF2A2,HAT1,HMGB1,MCM3,MCM5,MCM7,PSMC2,PSMC3,PSMC6,RAD51,RB1,RBBP4,RBX1,RPA2,RPA3,RPS27A,RUVBL1,SET,SMARCB1,UBC
GO:0000077	DNA damage checkpoint	18	2.41171	0.00047558	0.00924035	BABAM1,CARM1,CCNB1,CDC5L,CDK1,CHEK1,CNOT7,DDX39B,FOXO4,MAPK14,PCNA,PLK1,PRMT1,PRPF19,RBL2,RPA2,RPS27L,THOC1
GO:0006626	protein targeting to mitochondrion	14	2.77538	0.000480633	0.00924127	ARIH2,BAG3,GRPEL1,HSPD1,PMPCA,RAC2,RHOU,SH3GLB1,TIMM10,TIMM23,TIMM9,TOMM22,TOMM40,UBL5
GO:0048024	regulation of mRNA splicing, via spliceosome	14	2.77538	0.000480633	0.00924127	C1QBP,HNRNPA2B1,HNRNPL,JMJD6,KHDRBS2,NCBP1,PRDX6,PRPF19,RBM25,RNPS1,SAP18,SNRNP70,SRSF4,SRSF7
GO:0009071	serine family amino acid catabolic process	5	6.93846	0.000484669	0.00924127	AGXT,CBS,SDS,SDSL,SHMT2
GO:0046479	glycosphingolipid catabolic process	5	6.93846	0.000484669	0.00924127	GALC,GM2A,HEXB,NAGA,PSAP
GO:1902570	protein localization to nucleolus	5	6.93846	0.000484669	0.00924127	GLUL,POLR1A,RAN,RPF2,RRS1
GO:1904358	positive regulation of telomere maintenance via telomere lengthening	8	4.20058	0.000486571	0.00924305	CCT3,CCT6A,CCT8,DKC1,HNRNPA2B1,MAP3K4,RTEL1,TNKS
GO:0046034	ATP metabolic process	30	1.91721	0.000503743	0.0095338	AK2,ATP1B1,CCNB1,CDK1,CHCHD10,CLPX,COX10,GALK1,HSPA8,NADK,NDUFA5,NDUFAB1,NDUFB10,NDUFB5,NDUFB9,NUP214,NUP93,OLA1,PFKM,PRKAG2,SDHA,SDHD,SEH1L,SHMT2,STOML2,TPR,UQCR11,UQCRC1,UQCRH,VCP
GO:0000470	maturation of LSU-rRNA	6	5.55077	0.000509748	0.00961185	DDX18,NHP2,RPF2,RPL10A,RPL35,RPL7
GO:0072528	pyrimidine-containing compound biosynthetic process	10	3.46923	0.000511693	0.00961306	CAD,DUT,ERH,MTOR,NME5,TYMP,TYMS,UCKL1,UMPS,UPP1
GO:0006282	regulation of DNA repair	16	2.54789	0.000523177	0.00979281	BABAM1,CDK9,CHEK1,DEK,ERCC8,HMGB1,OGG1,PCNA,PPP4C,PPP4R2,RAD51,RPA2,RPS3,RTEL1,SETMAR,WDR70
GO:0016042	lipid catabolic process	32	1.86692	0.000529656	0.00984717	AADAC,ACAA2,ACAT1,CYP46A1,ECH1,ECHS1,ECI2,ETFA,ETFB,FAAH,FABP3,GALC,GCDH,GM2A,HADHA,HADHB,HEXB,HSD17B4,MLYCD,MTOR,NAAA,NAGA,PCK2,PLA2G15,PLB1,PLCB1,PLIN5,PNPLA6,PRDX6,PSAP,RAB7A,SCP2
GO:0030178	negative regulation of Wnt signaling pathway	23	2.12779	0.000530736	0.00984717	APCDD1,CAV1,KREMEN1,KREMEN2,MAPK14,NOTCH1,NPHP4,PSMA1,PSMA5,PSMB3,PSMB5,PSMB7,PSMC2,PSMC3,PSMC6,PSMD1,PSMD13,PSMD14,PSMD8,RBX1,RNF213,RUVBL2,TNN
GO:0072527	pyrimidine-containing compound metabolic process	14	2.74735	0.000533801	0.00984717	CAD,CDIPT,DUT,ERH,MTOR,NME5,OGG1,RRM1,TYMP,TYMS,UCKL1,UMPS,UNG,UPP1
GO:0006278	RNA-dependent DNA biosynthetic process	12	3.02769	0.000538364	0.00984717	CCT3,CCT6A,CCT8,DKC1,GAR1,MAP3K4,NHP2,PIF1,PPIA,PTGES3,RAD50,TNKS
GO:0010644	cell communication by electrical coupling	7	4.68944	0.000539062	0.00984717	ANK3,ATP1B1,CALM1,CALM2,CALM3,CAV1,FKBP1B
GO:0015949	nucleobase-containing small molecule interconversion	7	4.68944	0.000539062	0.00984717	AK2,AK8,DUT,GMPR2,RRM1,RRM2,TYMS
GO:0048285	organelle fission	40	1.73075	0.000539571	0.00984717	ASZ1,ATRX,BIRC5,BUB1B,BUB3,CALR,CCNB1,CDC20,CDC23,CHEK1,CHMP2A,CKS2,COX10,DDX4,DRG1,MAD2L1,MX2,MYO19,OPA1,PDS5B,PLCB1,PLK1,PSMD13,RAD21,RAD50,RAD51,RAD54B,RAN,RB1,RIOK2,RPL24,RRS1,SEH1L,TNKS,TPR,TRIP13,UBE2S,VPS35,VPS4A,ZNF207
GO:0007050	cell cycle arrest	25	2.04933	0.000546422	0.00993671	CALR,CARM1,CCNB1,CDC123,CDK1,CDK9,CNOT7,EIF4G2,FOXO4,MAP2K1,MAP2K6,MCPH1,MTOR,NOTCH1,PCNA,PKD2,PPM1G,PRKAG2,PRMT1,RB1,RBL2,RRAGB,SETMAR,TFAP4,ZFHX3

## Sheet: GFPcut_DUFcut.up_in_DUFcut
ID	Description	Count	FoldEnrichment	pvalue	p.adjust	geneID
GO:0015711	organic anion transport	40	2.33543	6.36712e-07	0.00178184	ABCC1,ACE,ANO7,ATP11B,ATP9B,AVP,BDKRB2,CA7,GLS,GRM2,GRM7,MAP2K6,NPC2,P2RX4,PITPNA,PITPNM1,PLSCR1,PLSCR3,RXRA,SLC10A2,SLC16A12,SLC16A14,SLC17A8,SLC1A6,SLC22A13,SLC25A10,SLC25A14,SLC25A24,SLC26A5,SLC36A1,SLC3A1,SLC46A1,SLC4A10,SLC6A5,SLC7A5,SLCO4A1,SLCO5A1,SNAP25,SSTR4,TNFAIP8L3
GO:0070286	axonemal dynein complex assembly	9	8.12839	9.23711e-07	0.00178184	CCDC40,CCDC63,CCDC65,DNAH1,DNAH7,DNAH8,DNALI1,TEKT2,ZMYND10
GO:0035082	axoneme assembly	12	5.59373	1.17795e-06	0.00178184	CCDC40,CCDC63,CCDC65,DNAH1,DNAH7,DNAH8,DNALI1,IQCG,RSPH1,SPAG16,TEKT2,ZMYND10
GO:0044782	cilium organization	32	2.40841	4.47324e-06	0.00410632	B9D1,CCDC40,CCDC63,CCDC65,CEP135,CEP164,CETN2,DCDC2,DNAH1,DNAH7,DNAH8,DNALI1,DYNLL1,DYNLL2,IFT81,IQCG,NME5,NOTCH1,PKD2,POC1A,PRKAR2B,RSPH1,SPAG16,SSNA1,TBC1D30,TEKT1,TEKT2,TMEM67,WDR11,WDR34,WRAP73,ZMYND10
GO:0060271	cilium assembly	31	2.44789	4.52438e-06	0.00410632	B9D1,CCDC40,CCDC63,CCDC65,CEP135,CEP164,CETN2,DCDC2,DNAH1,DNAH7,DNAH8,DNALI1,DYNLL1,DYNLL2,IFT81,IQCG,NME5,NOTCH1,POC1A,PRKAR2B,RSPH1,SPAG16,SSNA1,TBC1D30,TEKT1,TEKT2,TMEM67,WDR11,WDR34,WRAP73,ZMYND10
GO:0036159	inner dynein arm assembly	6	11.5604	6.42458e-06	0.00485913	CCDC40,DNAH1,DNAH7,DNALI1,TEKT2,ZMYND10
GO:0015893	drug transport	21	2.96058	9.34265e-06	0.00591217	ABCC1,CUBN,CYGB,HTR1B,SLC16A12,SLC17A8,SLC18A2,SLC1A6,SLC22A13,SLC22A5,SLC25A10,SLC25A14,SLC25A24,SLC31A1,SLC36A1,SLC46A1,SLC47A1,SLC6A5,SLC7A5,SYT11,SYT2
GO:0006936	muscle contraction	30	2.38851	1.04225e-05	0.00591217	ADRA2A,ANK2,ATP2B1,BDKRB2,CACNA1H,CACNB2,CALM1,CALM2,CAV1,DLG1,ENO1,GALR2,GNAO1,GSTO1,KCNN2,MAP2K6,MYL9,MYOF,P2RX2,P2RX4,PDE4B,PGAM2,PRKG1,SLC8A3,SLMAP,SMTN,STAC3,TACR3,TPM1,TTN
GO:0032781	positive regulation of ATPase activity	10	5.25471	1.64344e-05	0.00828657	DNAJB4,DNAL4,DYNLL1,DYNLL2,GABARAPL2,NAPA,NCAPH,PLSCR1,RAB4A,TPM1
GO:0070588	calcium ion transmembrane transport	27	2.44616	1.87519e-05	0.00850963	ADRA2A,ANK2,ATP2B1,ATP2B2,CACNA1H,CACNB2,CALM1,CALM2,CAPN3,CHRNA10,GRIN1,GSTO1,MCOLN1,NALCN,OPA1,P2RX4,PDE4B,PKD1L2,PKD2,SLC24A2,SLC24A4,SLC8A3,STAC3,TMCO1,TRPM3,TRPM6,TRPM7

## Sheet: GFPcut_DUFh.down_in_DUFh
ID	Description	Count	FoldEnrichment	pvalue	p.adjust	geneID
GO:0000184	nuclear-transcribed mRNA catabolic process, nonsense-mediated decay	79	4.70382	7.27484e-39	4.50676e-35	CASC3,DHX34,EIF3E,EIF4A3,ETF1,GSPT1,MAGOHB,NCBP1,NCBP2,PPP2CA,PPP2R1A,RBM8A,RNPS1,RPL10,RPL10A,RPL11,RPL12,RPL13,RPL13A,RPL15,RPL17,RPL18,RPL19,RPL22,RPL23,RPL24,RPL26,RPL27,RPL27A,RPL28,RPL29,RPL3,RPL30,RPL31,RPL32,RPL34,RPL35,RPL35A,RPL36,RPL36A,RPL39,RPL4,RPL5,RPL6,RPL7,RPL8,RPL9,RPLP0,RPLP1,RPLP2,RPS10,RPS11,RPS12,RPS13,RPS14,RPS15,RPS15A,RPS16,RPS17,RPS18,RPS19,RPS2,RPS21,RPS23,RPS24,RPS25,R…
GO:0072599	establishment of protein localization to endoplasmic reticulum	76	4.45101	5.89998e-35	1.82752e-31	CHMP4B,HSPA5,PMM2,RAB10,RPL10,RPL10A,RPL11,RPL12,RPL13,RPL13A,RPL15,RPL17,RPL18,RPL19,RPL22,RPL23,RPL24,RPL26,RPL27,RPL27A,RPL28,RPL29,RPL3,RPL30,RPL31,RPL32,RPL34,RPL35,RPL35A,RPL36,RPL36A,RPL39,RPL4,RPL5,RPL6,RPL7,RPL8,RPL9,RPLP0,RPLP1,RPLP2,RPS10,RPS11,RPS12,RPS13,RPS14,RPS15,RPS15A,RPS16,RPS17,RPS18,RPS19,RPS2,RPS21,RPS23,RPS24,RPS25,RPS26,RPS27A,RPS28,RPS3,RPS3A,RPS4X,RPS5,RPS6,RPS7,RPS8,RPS…
GO:0045047	protein targeting to ER	74	4.48079	2.36258e-34	4.87873e-31	CHMP4B,HSPA5,PMM2,RPL10,RPL10A,RPL11,RPL12,RPL13,RPL13A,RPL15,RPL17,RPL18,RPL19,RPL22,RPL23,RPL24,RPL26,RPL27,RPL27A,RPL28,RPL29,RPL3,RPL30,RPL31,RPL32,RPL34,RPL35,RPL35A,RPL36,RPL36A,RPL39,RPL4,RPL5,RPL6,RPL7,RPL8,RPL9,RPLP0,RPLP1,RPLP2,RPS10,RPS11,RPS12,RPS13,RPS14,RPS15,RPS15A,RPS16,RPS17,RPS18,RPS19,RPS2,RPS21,RPS23,RPS24,RPS25,RPS26,RPS27A,RPS28,RPS3,RPS3A,RPS4X,RPS5,RPS6,RPS7,RPS8,RPS9,RPSA…
GO:0006413	translational initiation	98	3.62805	3.28576e-34	5.08882e-31	ABCE1,DDX3X,DENR,EIF1AY,EIF2AK3,EIF2S1,EIF2S3,EIF3A,EIF3B,EIF3C,EIF3D,EIF3E,EIF3F,EIF3G,EIF3H,EIF3I,EIF3K,EIF4A2,EIF4E2,EIF4E3,EIF4EBP2,EIF5,IMPACT,MTOR,NCBP1,NCBP2,POLR2G,PPP1CA,RBM4,RPL10,RPL10A,RPL11,RPL12,RPL13,RPL13A,RPL15,RPL17,RPL18,RPL19,RPL22,RPL23,RPL24,RPL26,RPL27,RPL27A,RPL28,RPL29,RPL3,RPL30,RPL31,RPL32,RPL34,RPL35,RPL35A,RPL36,RPL36A,RPL39,RPL4,RPL5,RPL6,RPL7,RPL8,RPL9,RPLP0,RPLP1,R…
GO:0006614	SRP-dependent cotranslational protein targeting to membrane	68	4.62727	5.90897e-33	7.32121e-30	RPL10,RPL10A,RPL11,RPL12,RPL13,RPL13A,RPL15,RPL17,RPL18,RPL19,RPL22,RPL23,RPL24,RPL26,RPL27,RPL27A,RPL28,RPL29,RPL3,RPL30,RPL31,RPL32,RPL34,RPL35,RPL35A,RPL36,RPL36A,RPL39,RPL4,RPL5,RPL6,RPL7,RPL8,RPL9,RPLP0,RPLP1,RPLP2,RPS10,RPS11,RPS12,RPS13,RPS14,RPS15,RPS15A,RPS16,RPS17,RPS18,RPS19,RPS2,RPS21,RPS23,RPS24,RPS25,RPS26,RPS27A,RPS28,RPS3,RPS3A,RPS4X,RPS5,RPS6,RPS7,RPS8,RPS9,RPSA,SRP68,UBA52,ZFAND…
GO:0070972	protein localization to endoplasmic reticulum	82	3.98567	1.12921e-32	1.16591e-29	ANK2,BCAP31,CHMP4B,HSPA5,KDELR2,LRRK2,PMM2,RAB10,RPL10,RPL10A,RPL11,RPL12,RPL13,RPL13A,RPL15,RPL17,RPL18,RPL19,RPL22,RPL23,RPL24,RPL26,RPL27,RPL27A,RPL28,RPL29,RPL3,RPL30,RPL31,RPL32,RPL34,RPL35,RPL35A,RPL36,RPL36A,RPL39,RPL4,RPL5,RPL6,RPL7,RPL8,RPL9,RPLP0,RPLP1,RPLP2,RPS10,RPS11,RPS12,RPS13,RPS14,RPS15,RPS15A,RPS16,RPS17,RPS18,RPS19,RPS2,RPS21,RPS23,RPS24,RPS25,RPS26,RPS27A,RPS28,RPS3,RPS3A,RPS4…
GO:0006613	cotranslational protein targeting to membrane	68	4.45746	1.81797e-31	1.6089e-28	RPL10,RPL10A,RPL11,RPL12,RPL13,RPL13A,RPL15,RPL17,RPL18,RPL19,RPL22,RPL23,RPL24,RPL26,RPL27,RPL27A,RPL28,RPL29,RPL3,RPL30,RPL31,RPL32,RPL34,RPL35,RPL35A,RPL36,RPL36A,RPL39,RPL4,RPL5,RPL6,RPL7,RPL8,RPL9,RPLP0,RPLP1,RPLP2,RPS10,RPS11,RPS12,RPS13,RPS14,RPS15,RPS15A,RPS16,RPS17,RPS18,RPS19,RPS2,RPS21,RPS23,RPS24,RPS25,RPS26,RPS27A,RPS28,RPS3,RPS3A,RPS4X,RPS5,RPS6,RPS7,RPS8,RPS9,RPSA,SRP68,UBA52,ZFAND…
GO:0006605	protein targeting	155	2.54594	1.58981e-30	1.23111e-27	ACOX3,AGPS,ANK3,AP3M1,ARIH2,ARL6,ATG3,BAG3,CAT,CDC37,CDK5R1,CHMP4B,CIB1,CRAT,DDO,DECR2,DHRS4,ECH1,ECI2,ERBB2,FIS1,FYN,FZD5,GABARAP,GIPC1,GOLGA7,GOLGA7B,GRPEL1,GSK3A,GSTK1,HACL1,HAO1,HSD17B4,HSPA4,HSPA5,HSPD1,ICMT,IDH1,IMMP2L,LRRK2,MFF,MFN2,NUCB1,PAK1,PAM16,PAN3,PARD3,PDCD5,PIPOX,PMM2,PRKCI,RAB7A,RAB8B,RAC2,RNF31,RPL10,RPL10A,RPL11,RPL12,RPL13,RPL13A,RPL15,RPL17,RPL18,RPL19,RPL22,RPL23,RPL24,RPL26…
GO:0006612	protein targeting to membrane	95	3.36029	8.28895e-30	5.70556e-27	ANK3,ARL6,ATG3,CDK5R1,CHMP4B,CIB1,ERBB2,FIS1,FYN,GOLGA7,GOLGA7B,HSPA5,ICMT,MFF,PAK1,PARD3,PRKCI,RAB8B,RPL10,RPL10A,RPL11,RPL12,RPL13,RPL13A,RPL15,RPL17,RPL18,RPL19,RPL22,RPL23,RPL24,RPL26,RPL27,RPL27A,RPL28,RPL29,RPL3,RPL30,RPL31,RPL32,RPL34,RPL35,RPL35A,RPL36,RPL36A,RPL39,RPL4,RPL5,RPL6,RPL7,RPL8,RPL9,RPLP0,RPLP1,RPLP2,RPS10,RPS11,RPS12,RPS13,RPS14,RPS15,RPS15A,RPS16,RPS17,RPS18,RPS19,RPS2,RPS21…
GO:0090150	establishment of protein localization to membrane	125	2.69015	2.36787e-27	1.46689e-24	ANK3,ARHGAP44,ARL6,ATG3,ATP1B1,BBS2,CALM3,CASP8,CDK5R1,CHMP4B,CIB1,CLIP1,CSK,ERBB2,FIS1,FYN,GOLGA7,GOLGA7B,GOLPH3,HSPA4,HSPA5,ICMT,MFF,NSF,PAK1,PARD3,PDCD5,PKDCC,PPP1R13B,PPP3R1,PRKCI,RAB10,RAB26,RAB8B,REEP2,RILPL1,RPL10,RPL10A,RPL11,RPL12,RPL13,RPL13A,RPL15,RPL17,RPL18,RPL19,RPL22,RPL23,RPL24,RPL26,RPL27,RPL27A,RPL28,RPL29,RPL3,RPL30,RPL31,RPL32,RPL34,RPL35,RPL35A,RPL36,RPL36A,RPL39,RPL4,RPL5,RP…
GO:0000956	nuclear-transcribed mRNA catabolic process	92	3.17558	1.30222e-26	7.33386e-24	CASC3,CNOT6,DHX34,EIF3E,EIF4A3,ETF1,GSPT1,HBS1L,LSM1,LSM2,LSM5,LSM6,LSM7,MAGOHB,MRTO4,NCBP1,NCBP2,PAN3,PELO,POLR2G,PPP2CA,PPP2R1A,RBM8A,RNPS1,RPL10,RPL10A,RPL11,RPL12,RPL13,RPL13A,RPL15,RPL17,RPL18,RPL19,RPL22,RPL23,RPL24,RPL26,RPL27,RPL27A,RPL28,RPL29,RPL3,RPL30,RPL31,RPL32,RPL34,RPL35,RPL35A,RPL36,RPL36A,RPL39,RPL4,RPL5,RPL6,RPL7,RPL8,RPL9,RPLP0,RPLP1,RPLP2,RPS10,RPS11,RPS12,RPS13,RPS14,RPS15,R…
GO:0019080	viral gene expression	87	3.25455	3.63965e-26	1.87897e-23	CDK9,DENR,EIF3A,EIF3B,EIF3D,EIF3F,EIF3G,EP300,FURIN,LEF1,NUP107,POLR2B,POLR2E,POLR2G,POLR2I,POLR2J,RPL10,RPL10A,RPL11,RPL12,RPL13,RPL13A,RPL15,RPL17,RPL18,RPL19,RPL22,RPL23,RPL24,RPL26,RPL27,RPL27A,RPL28,RPL29,RPL3,RPL30,RPL31,RPL32,RPL34,RPL35,RPL35A,RPL36,RPL36A,RPL39,RPL4,RPL5,RPL6,RPL7,RPL8,RPL9,RPLP0,RPLP1,RPLP2,RPS10,RPS11,RPS12,RPS13,RPS14,RPS15,RPS15A,RPS16,RPS17,RPS18,RPS19,RPS2,RPS21,RP…
GO:0060271	cilium assembly	129	2.51834	4.58282e-25	2.18389e-22	ACTR2,ADAMTS16,AHI1,ARL3,ARL6,ARMC4,ARMC9,ATAT1,ATG3,ATG5,ATP6V0D1,ATXN10,AVIL,B9D1,B9D2,BBS2,BBS4,BBS5,BBS7,CCDC113,CCDC151,CCDC39,CCDC40,CCDC63,CCDC65,CDKL1,CELSR3,CENPJ,CEP120,CEP135,CEP164,CEP19,CEP290,CEP78,CEP89,CETN2,CLUAP1,CROCC,CSNK1D,CYLD,DNAH5,DNAH7,DNAH8,DNAI1,DNAI2,DNAJB13,DNAL1,DNALI1,DYNLL1,DYNLL2,DYNLRB1,DYNLRB2,E2F4,FLNA,FOXJ1,GAS8,HSPB11,IFT122,IFT140,IFT172,IFT27,IFT46,IFT52,IF…
GO:0006402	mRNA catabolic process	128	2.51254	8.95271e-25	3.96157e-22	AKT1,CASC3,CNOT6,DHX34,EIF3E,EIF4A3,ETF1,GSPT1,HBS1L,HNRNPC,HNRNPM,IGF2BP1,KHSRP,LSM1,LSM2,LSM5,LSM6,LSM7,MAGOHB,MAPK14,MAPKAPK2,MRTO4,MTOR,NCBP1,NCBP2,PABPC4,PAN3,PELO,POLR2G,PPP2CA,PPP2R1A,PSMA1,PSMA2,PSMA3,PSMA5,PSMA6,PSMA8,PSMB1,PSMB2,PSMB3,PSMB4,PSMB5,PSMB7,PSMC5,PSMD8,PUM2,RBM38,RBM8A,RNPS1,ROCK2,RPL10,RPL10A,RPL11,RPL12,RPL13,RPL13A,RPL15,RPL17,RPL18,RPL19,RPL22,RPL23,RPL24,RPL26,RPL27,RPL…
GO:0044282	small molecule catabolic process	145	2.32816	4.08977e-24	1.68907e-21	AASS,ABAT,ABCD1,ACAA2,ACAD10,ACADL,ACADS,ACADVL,ACAT1,ACOX3,ACSF3,ADA,ADH5,ADHFE1,ADPGK,AGXT2,AHCY,AKT1,ALDH1L2,ALDH2,ALDH3A2,ALDH5A1,ALDH7A1,ALDH8A1,ALDOA,ALDOC,ARG1,BCKDHA,BCKDHB,BLMH,CBS,CDA,CDO1,CEL,CPT1A,CPT2,CRAT,CRYL1,CRYM,CYP46A1,DCXR,DDO,DECR2,DERA,DHDH,DLD,DLST,DPYD,DPYS,ECH1,ECHS1,ECI1,ECI2,ENO1,ENOSF1,ENTPD1,ENTPD6,ESD,ETFA,ETFB,ETFDH,FAAH,FAH,FOXK1,FTCD,FUT8,GAD1,GALE,GALK1,GALM,GAPD…
GO:0044782	cilium organization	131	2.4375	6.21537e-24	2.40651e-21	ACTR2,ADAMTS16,AHI1,ARL3,ARL6,ARMC4,ARMC9,ATAT1,ATG3,ATG5,ATP6V0D1,ATXN10,AVIL,B9D1,B9D2,BBS2,BBS4,BBS5,BBS7,CCDC113,CCDC151,CCDC39,CCDC40,CCDC63,CCDC65,CDKL1,CELSR3,CENPJ,CEP120,CEP135,CEP164,CEP19,CEP290,CEP78,CEP89,CETN2,CLUAP1,CROCC,CSNK1D,CYLD,DNAH5,DNAH7,DNAH8,DNAI1,DNAI2,DNAJB13,DNAL1,DNALI1,DYNLL1,DYNLL2,DYNLRB1,DYNLRB2,E2F4,FLNA,FOXJ1,GAS8,HSPB11,IFT122,IFT140,IFT172,IFT27,IFT46,IFT52,IF…
GO:0019083	viral transcription	79	3.18903	3.51346e-23	1.28034e-20	CDK9,EP300,LEF1,NUP107,POLR2B,POLR2E,POLR2G,POLR2I,POLR2J,RPL10,RPL10A,RPL11,RPL12,RPL13,RPL13A,RPL15,RPL17,RPL18,RPL19,RPL22,RPL23,RPL24,RPL26,RPL27,RPL27A,RPL28,RPL29,RPL3,RPL30,RPL31,RPL32,RPL34,RPL35,RPL35A,RPL36,RPL36A,RPL39,RPL4,RPL5,RPL6,RPL7,RPL8,RPL9,RPLP0,RPLP1,RPLP2,RPS10,RPS11,RPS12,RPS13,RPS14,RPS15,RPS15A,RPS16,RPS17,RPS18,RPS19,RPS2,RPS21,RPS23,RPS24,RPS25,RPS26,RPS27A,RPS28,RPS3,R…
GO:0006401	RNA catabolic process	131	2.35768	1.92011e-22	6.60839e-20	AKT1,CASC3,CNOT6,DHX34,DKC1,EIF3E,EIF4A3,ETF1,GSPT1,HBS1L,HNRNPC,HNRNPM,IGF2BP1,KHSRP,LIN28B,LSM1,LSM2,LSM5,LSM6,LSM7,MAGOHB,MAPK14,MAPKAPK2,MRTO4,MTOR,NCBP1,NCBP2,PABPC4,PAN3,PELO,POLR2G,PPP2CA,PPP2R1A,PSMA1,PSMA2,PSMA3,PSMA5,PSMA6,PSMA8,PSMB1,PSMB2,PSMB3,PSMB4,PSMB5,PSMB7,PSMC5,PSMD8,PUM2,RBM38,RBM8A,RNASET2,RNPS1,ROCK2,RPL10,RPL10A,RPL11,RPL12,RPL13,RPL13A,RPL15,RPL17,RPL18,RPL19,RPL22,RPL23,R…
GO:0002181	cytoplasmic translation	54	3.85832	4.44158e-21	1.44819e-18	CNBP,CPEB4,DENR,DPH1,DPH3,DRG2,EEF2,EIF2S3,EIF3A,EIF3B,EIF3C,EIF3D,EIF3E,EIF3F,EIF3G,EIF3H,EIF3I,EIF3K,EIF4A2,EIF5,ETF1,GSPT1,MTOR,RBM4,RPL10A,RPL11,RPL13A,RPL15,RPL17,RPL18,RPL19,RPL24,RPL26,RPL29,RPL30,RPL31,RPL32,RPL35A,RPL36,RPL36A,RPL39,RPL6,RPL8,RPL9,RPLP0,RPLP1,RPS21,RPS23,RPS26,RPS28,RPSA,RWDD1,UNK,YTHDF2
GO:0016054	organic acid catabolic process	98	2.54623	1.01057e-19	2.98118e-17	AASS,ABAT,ABCD1,ACAA2,ACAD10,ACADL,ACADS,ACADVL,ACAT1,ACOX3,ACSF3,ADHFE1,AGXT2,AHCY,AKT1,ALDH1L2,ALDH3A2,ALDH5A1,ALDH7A1,ALDH8A1,ARG1,BCKDHA,BCKDHB,BLMH,CBS,CDO1,CEL,CPT1A,CPT2,CRAT,CRYL1,CRYM,DCXR,DDO,DECR2,DLD,DLST,ECH1,ECHS1,ECI1,ECI2,ENOSF1,ETFA,ETFB,ETFDH,FAAH,FAH,FTCD,GAD1,GCDH,GCSH,GLDC,GLS,GLUD1,GLUL,GOT1,GOT2,GPT2,GSTZ1,HAAO,HACL1,HADHA,HADHB,HAL,HAO1,HEXB,HGD,HIBADH,HOGA1,HPD,HSD17B10,H…
GO:0046395	carboxylic acid catabolic process	98	2.54623	1.01057e-19	2.98118e-17	AASS,ABAT,ABCD1,ACAA2,ACAD10,ACADL,ACADS,ACADVL,ACAT1,ACOX3,ACSF3,ADHFE1,AGXT2,AHCY,AKT1,ALDH1L2,ALDH3A2,ALDH5A1,ALDH7A1,ALDH8A1,ARG1,BCKDHA,BCKDHB,BLMH,CBS,CDO1,CEL,CPT1A,CPT2,CRAT,CRYL1,CRYM,DCXR,DDO,DECR2,DLD,DLST,ECH1,ECHS1,ECI1,ECI2,ENOSF1,ETFA,ETFB,ETFDH,FAAH,FAH,FTCD,GAD1,GCDH,GCSH,GLDC,GLS,GLUD1,GLUL,GOT1,GOT2,GPT2,GSTZ1,HAAO,HACL1,HADHA,HADHB,HAL,HAO1,HEXB,HGD,HIBADH,HOGA1,HPD,HSD17B10,H…
GO:0006520	cellular amino acid metabolic process	113	2.32009	6.43163e-19	1.81109e-16	AARS2,AASS,ABAT,ACAT1,ADHFE1,AGXT2,AHCY,AIMP1,ALDH18A1,ALDH5A1,ALDH7A1,ALDH8A1,ARG1,ATCAY,AZIN1,BCKDHA,BCKDHB,BHMT,BLMH,BPHL,CBS,CDO1,CPS1,CRYM,DARS2,DDC,DDO,DLD,DLST,DPYD,DPYS,ENOSF1,FAH,FARS2,FPGS,FTCD,GAD1,GCDH,GCLM,GCSH,GGT1,GLDC,GLS,GLUD1,GLUL,GOT1,GOT2,GPT2,GSS,GSTZ1,HAAO,HAL,HGD,HIBADH,HNF4A,HOGA1,HPD,HSD17B10,IVD,KMO,KYNU,MAT1A,MCCC2,MTAP,MTHFD1,MTHFR,MTR,NAALAD2,OAT,OAZ1,OTC,PAH,PARK7,PA…
GO:0009063	cellular amino acid catabolic process	57	3.25814	1.2102e-17	3.25964e-15	AASS,ABAT,ACAT1,ADHFE1,AGXT2,AHCY,ALDH5A1,ALDH7A1,ALDH8A1,ARG1,BCKDHA,BCKDHB,BLMH,CBS,CDO1,CRYM,DDO,DLD,DLST,ENOSF1,FAH,FTCD,GAD1,GCDH,GCSH,GLDC,GLS,GLUD1,GLUL,GOT1,GOT2,GPT2,GSTZ1,HAAO,HAL,HGD,HIBADH,HOGA1,HPD,HSD17B10,IVD,KMO,KYNU,MAT1A,MCCC2,OAT,OTC,PAH,PCYOX1,PIPOX,QDPR,SHMT2,SLC25A21,TAT,TDO2,TST,TXN2
GO:0001505	regulation of neurotransmitter levels	109	2.19383	2.49001e-16	6.42734e-14	ABAT,ACHE,ADCY1,ADRA1A,AGXT2,AKT1,ALDH5A1,ALDH7A1,ARL6IP5,ATP1A2,ATP2A2,BCHE,BHMT,CACNA1D,CACNB2,CALM3,CAV1,CD36,CHRNA3,CHRNA4,CHRNA5,CHRNA6,CHRNB3,CPS1,CTBP2,DAGLA,DDC,DMGDH,DNAJC5,DPYD,DPYS,DRD1,FBXL20,FLOT1,GABRA2,GAD1,GCH1,GCHFR,GCSH,GIPC1,GLDC,GLUL,HTR1B,INSR,KHSRP,KMO,LIN7C,LRRK2,LRTOMT,MAOA,MCTP1,MOXD1,MTOR,NAALAD2,NAPA,NOS1AP,NRXN1,OTOF,PAH,PARK7,PCLO,PKD2,POR,PPFIA1,PPFIA2,PPP1R9A,PPT1,P…
GO:1901606	alpha-amino acid catabolic process	48	3.23549	6.17973e-15	1.53134e-12	AASS,ACAT1,ADHFE1,AGXT2,AHCY,ALDH7A1,ALDH8A1,ARG1,BLMH,CBS,CDO1,CRYM,DDO,DLD,DLST,FAH,FTCD,GAD1,GCDH,GCSH,GLDC,GLS,GLUD1,GLUL,GOT1,GOT2,GPT2,GSTZ1,HAAO,HAL,HGD,HIBADH,HOGA1,HPD,IVD,KMO,KYNU,MAT1A,MCCC2,OAT,OTC,PAH,PIPOX,QDPR,SHMT2,SLC25A21,TAT,TDO2
GO:1901605	alpha-amino acid metabolic process	72	2.52178	1.32389e-14	3.15441e-12	AASS,ACAT1,ADHFE1,AGXT2,AHCY,ALDH18A1,ALDH5A1,ALDH7A1,ALDH8A1,ARG1,ATCAY,AZIN1,BHMT,BLMH,CBS,CDO1,CPS1,CRYM,DDO,DLD,DLST,FAH,FPGS,FTCD,GAD1,GCDH,GCLM,GCSH,GGT1,GLDC,GLS,GLUD1,GLUL,GOT1,GOT2,GPT2,GSTZ1,HAAO,HAL,HGD,HIBADH,HNF4A,HOGA1,HPD,IVD,KMO,KYNU,MAT1A,MCCC2,MTAP,MTHFD1,MTHFR,MTR,OAT,OTC,PAH,PARK7,PIPOX,PSPH,PYCR2,QDPR,SERINC3,SHMT2,SLC1A3,SLC25A12,SLC25A21,SLC7A11,SMS,SRR,TAT,TDO2,TST
GO:0008380	RNA splicing	127	1.9348	3.9346e-14	9.02772e-12	AQR,BUD31,C1QBP,C9orf78,CASC3,CCAR1,CDC5L,CELF4,CHERP,CIR1,CLASRP,CLP1,CPSF4,CRNKL1,CSTF2,CWF19L1,CWF19L2,DDX17,DDX23,DDX39B,DDX42,EFTUD2,EIF4A3,ELAVL2,ESRP1,FAM172A,GEMIN6,HNRNPA1,HNRNPA2B1,HNRNPC,HNRNPF,HNRNPH1,HNRNPH2,HNRNPK,HNRNPL,HNRNPM,JMJD6,KHDRBS2,KHSRP,LSM1,LSM2,LSM5,LSM6,LSM7,LUC7L,MAGOHB,MBNL2,MFAP1,MPHOSPH10,NCBP1,NCBP2,NOVA1,NUDT21,PLRG1,POLR2B,POLR2E,POLR2G,POLR2I,POLR2J,PPP2CA,PPP2…
GO:0010038	response to metal ion	105	2.07246	5.81508e-14	1.28659e-11	ABAT,ACO1,ADCY1,ADD1,AKT1,ANK3,ANXA11,ANXA7,AQP9,ARG1,ASCL1,BSG,CALM1,CALM2,CALM3,CALR,CAMK2D,CAPN3,CASP3,CASP8,CASP9,CAT,CAV1,CLIC4,CNGA3,CPNE3,CPNE8,CPNE9,CPOX,CPS1,CYB5A,CYP2R1,DTYMK,EEF2K,EIF2AK3,EIF2S1,ENTPD6,FBP1,FGA,FGG,G6PD,GLRA1,GLRA2,GOT1,GPHN,GSS,HAAO,HSPA5,HVCN1,KCNA1,KCNC1,KCNIP2,KCNMA1,LGMN,LONP1,LRRK2,MAPK1,MAPT,MEF2A,MMP9,NDRG1,OTC,PAM,PARK7,PCNA,PDCD6,PEF1,PGAM2,PKD2,PPP1CA,PPP2C…
GO:0051186	cofactor metabolic process	122	1.94142	9.70201e-14	2.07255e-11	AASS,ABCC1,ABCD1,ACACA,ACAT1,ACBD6,ACSF2,ACSF3,ACSL1,ACSL4,ACSS1,ACSS2,AHCY,AHCYL2,AKR1B1,AKT1,ALAS1,ALDH1L2,ALDH5A1,AMD1,ATIC,CALM1,CAT,CBR4,CIAO1,CNDP2,COQ3,COQ5,COQ7,COX10,COX15,CPOX,CUBN,CYB5A,CYB5R3,CYBA,DLAT,DLD,DLST,ELOVL4,ELOVL7,FECH,FLAD1,FPGS,FTCD,FYN,G6PD,GCDH,GCH1,GCHFR,GCLM,GGT1,GGT7,GLO1,GPHN,GSR,GSS,GSTA2,GSTK1,GSTO1,GSTP1,GSTZ1,HAAO,HPGDS,HSD17B4,IBA57,IDH1,IDH2,ISCA2,ISCU,KMO,KYN…
GO:0007018	microtubule-based movement	88	2.20619	1.34262e-13	2.77252e-11	ACTR2,AP3B2,AP3M1,AP3S1,ARL3,ARMC4,BAG3,BBS2,BBS4,CCDC151,CCDC39,CCDC40,CCDC63,CCDC65,CDC42,CLUAP1,DNAH2,DNAH3,DNAH5,DNAH6,DNAH7,DNAH8,DNAI1,DNAI2,DNAL4,DPCD,DST,DYNC1LI2,DYNLL1,DYNLL2,DYNLRB1,DYNLRB2,FLOT2,GAS8,HSPB11,IFT122,IFT140,IFT172,IFT27,IFT46,IFT52,IFT57,IFT80,IFT81,KIF15,KIF16B,KIF17,KIF1A,KIF1B,KIF3A,KIF9,KIFAP3,LRRC6,MAP1A,MAP2,MAP4,MAPT,NDEL1,NME5,OFD1,PCM1,PRKCZ,PURA,RAB1A,RAB6A,ROP…
GO:0099504	synaptic vesicle cycle	67	2.4804	2.68529e-13	5.36624e-11	ACTB,ACTG1,ADCY1,ADRA1A,ATP2A2,BRSK2,CACNA1D,CACNB2,CALM3,CANX,CDK5R1,CEL,CHRNA4,CHRNA5,CHRNA6,CHRNB3,CLCN3,CTBP2,CTNNB1,CYFIP1,DDC,DGKQ,DNAJC5,DNM1,DRD1,FBXL20,GIPC1,HTR1B,LRRK2,MAGI2,NAPA,NLGN4X,NLGN4Y,NRXN1,OTOF,PACSIN1,PCLO,PICALM,PPFIA2,PRKAR1B,PRKCB,PSEN1,PTEN,RAP1B,RAPGEF4,SH3GL2,SLC17A6,SLC17A8,SNAP25,STON2,STX1A,STXBP1,STXBP5,SYN1,SYN2,SYT1,SYT11,SYT12,SYT17,SYT2,SYT6,SYT7,SYT9,TRIM9,UNC…
GO:0000375	RNA splicing, via transesterification reactions	107	2.00136	4.03399e-13	7.80955e-11	AQR,BUD31,C1QBP,C9orf78,CASC3,CCAR1,CDC5L,CELF4,CHERP,CLP1,CPSF4,CRNKL1,CSTF2,CWF19L1,CWF19L2,DDX17,DDX23,DDX39B,DDX42,EFTUD2,EIF4A3,ELAVL2,FAM172A,GEMIN6,HNRNPA1,HNRNPA2B1,HNRNPC,HNRNPF,HNRNPH1,HNRNPH2,HNRNPK,HNRNPL,HNRNPM,JMJD6,KHDRBS2,KHSRP,LSM1,LSM2,LSM5,LSM6,LSM7,LUC7L,MAGOHB,MBNL2,MFAP1,MPHOSPH10,NCBP1,NCBP2,NOVA1,NUDT21,PLRG1,POLR2B,POLR2E,POLR2G,POLR2I,POLR2J,PPWD1,PRDX6,PRPF19,PRPF38A,PR…
GO:0043648	dicarboxylic acid metabolic process	43	3.1034	9.25846e-13	1.73806e-10	ACSF3,ADHFE1,ALDH18A1,ALDH1L2,ALDH5A1,ATCAY,ATIC,DDO,DLD,DLST,FH,FPGS,FTCD,GAD1,GCLM,GGT1,GLS,GLUD1,GLUL,GOT1,GOT2,GPT2,GRHPR,HAAO,HAL,HOGA1,IDH1,IDH2,KMO,KYNU,MDH2,ME1,MTHFD1,MTHFR,OAT,SDHA,SHMT2,SLC1A3,SLC25A12,SLC46A1,SLC7A11,SUCLG1,TAT
GO:0000377	RNA splicing, via transesterification reactions with bulged adenosine as nucleophile	104	1.96065	3.4361e-12	6.08189e-10	AQR,BUD31,C1QBP,C9orf78,CASC3,CCAR1,CDC5L,CELF4,CHERP,CLP1,CPSF4,CRNKL1,CSTF2,CWF19L1,CWF19L2,DDX17,DDX23,DDX39B,DDX42,EFTUD2,EIF4A3,ELAVL2,FAM172A,GEMIN6,HNRNPA1,HNRNPA2B1,HNRNPC,HNRNPF,HNRNPH1,HNRNPH2,HNRNPK,HNRNPL,HNRNPM,JMJD6,KHDRBS2,LSM2,LSM5,LSM6,LSM7,LUC7L,MAGOHB,MBNL2,MFAP1,NCBP1,NCBP2,NOVA1,NUDT21,PLRG1,POLR2B,POLR2E,POLR2G,POLR2I,POLR2J,PPWD1,PRDX6,PRPF19,PRPF38A,PRPF39,PRPF4B,PTBP2,PUF…
GO:0000398	mRNA splicing, via spliceosome	104	1.96065	3.4361e-12	6.08189e-10	AQR,BUD31,C1QBP,C9orf78,CASC3,CCAR1,CDC5L,CELF4,CHERP,CLP1,CPSF4,CRNKL1,CSTF2,CWF19L1,CWF19L2,DDX17,DDX23,DDX39B,DDX42,EFTUD2,EIF4A3,ELAVL2,FAM172A,GEMIN6,HNRNPA1,HNRNPA2B1,HNRNPC,HNRNPF,HNRNPH1,HNRNPH2,HNRNPK,HNRNPL,HNRNPM,JMJD6,KHDRBS2,LSM2,LSM5,LSM6,LSM7,LUC7L,MAGOHB,MBNL2,MFAP1,NCBP1,NCBP2,NOVA1,NUDT21,PLRG1,POLR2B,POLR2E,POLR2G,POLR2I,POLR2J,PPWD1,PRDX6,PRPF19,PRPF38A,PRPF39,PRPF4B,PTBP2,PUF…
GO:0042073	intraciliary transport	29	3.90955	3.71691e-12	6.39619e-10	ARL3,CLUAP1,DYNLL1,DYNLL2,DYNLRB1,DYNLRB2,HSPB11,IFT122,IFT140,IFT172,IFT27,IFT46,IFT52,IFT57,IFT80,IFT81,KIF17,KIF3A,KIFAP3,PCM1,RPGR,SSNA1,TCTEX1D2,TNPO1,TRAF3IP1,TTC26,TTC30B,TUB,WDR19
GO:0006836	neurotransmitter transport	81	2.14351	6.63898e-12	1.11158e-09	ABAT,ADA,ADCY1,ADRA1A,ARL6IP5,ATP1A2,ATP2A2,BTK,CACNA1D,CACNB2,CALM3,CHRNA3,CHRNA4,CHRNA5,CHRNA6,CHRNB3,CTBP2,DDC,DNAJC5,DRD1,FBXL20,FLOT1,GABRA2,GAD1,GIPC1,GLUL,HTR1B,ICA1,KMO,LIN7C,LRRK2,MCTP1,NAPA,NRXN1,OTOF,PARK7,PCLO,PPFIA1,PPFIA2,PPP1R9A,PPT1,PRKCB,PSEN1,RAP1B,RGS4,RPH3A,SLC17A6,SLC17A8,SLC18A3,SLC1A2,SLC1A3,SLC1A6,SLC22A2,SLC25A12,SLC29A1,SLC44A2,SLC5A7,SLC6A1,SLC6A2,SLC6A3,SLC6A4,SLC6A5,S…
GO:0098840	protein transport along microtubule	33	3.46745	9.86679e-12	1.5673e-09	ARL3,BAG3,CLUAP1,DYNLL1,DYNLL2,DYNLRB1,DYNLRB2,HSPB11,IFT122,IFT140,IFT172,IFT27,IFT46,IFT52,IFT57,IFT80,IFT81,KIF17,KIF1A,KIF3A,KIFAP3,MAP1A,PCM1,PURA,RPGR,SSNA1,TCTEX1D2,TNPO1,TRAF3IP1,TTC26,TTC30B,TUB,WDR19
GO:0099118	microtubule-based protein transport	33	3.46745	9.86679e-12	1.5673e-09	ARL3,BAG3,CLUAP1,DYNLL1,DYNLL2,DYNLRB1,DYNLRB2,HSPB11,IFT122,IFT140,IFT172,IFT27,IFT46,IFT52,IFT57,IFT80,IFT81,KIF17,KIF1A,KIF3A,KIFAP3,MAP1A,PCM1,PURA,RPGR,SSNA1,TCTEX1D2,TNPO1,TRAF3IP1,TTC26,TTC30B,TUB,WDR19
GO:0099003	vesicle-mediated transport in synapse	68	2.28105	1.49343e-11	2.31295e-09	ACTB,ACTG1,ADCY1,ADRA1A,ATP2A2,BRSK2,CACNA1D,CACNB2,CALM3,CANX,CDK5R1,CEL,CHRNA4,CHRNA5,CHRNA6,CHRNB3,CLCN3,CTBP2,CTNNB1,CYFIP1,DDC,DGKQ,DNAJC5,DNM1,DRD1,EFNB2,FBXL20,GIPC1,HTR1B,LRRK2,MAGI2,NAPA,NLGN4X,NLGN4Y,NRXN1,OTOF,PACSIN1,PCLO,PICALM,PPFIA2,PRKAR1B,PRKCB,PSEN1,PTEN,RAP1B,RAPGEF4,SH3GL2,SLC17A6,SLC17A8,SNAP25,STON2,STX1A,STXBP1,STXBP5,SYN1,SYN2,SYT1,SYT11,SYT12,SYT17,SYT2,SYT6,SYT7,SYT9,TRI…
GO:0035735	intraciliary transport involved in cilium assembly	24	4.28703	1.86302e-11	2.81498e-09	CLUAP1,DYNLL1,DYNLL2,DYNLRB1,DYNLRB2,HSPB11,IFT122,IFT140,IFT172,IFT27,IFT46,IFT52,IFT57,IFT80,IFT81,KIF17,KIF3A,KIFAP3,PCM1,TNPO1,TRAF3IP1,TTC26,TTC30B,WDR19
GO:0043312	neutrophil degranulation	122	1.79731	2.84043e-11	4.18964e-09	ACPP,ACTR2,ALDOA,ALDOC,ANPEP,AP1M1,AP2A2,APAF1,APEH,APRT,ARG1,ARPC5,ASAH1,ATP11B,ATP6V0A1,ATP6V0C,B4GALT1,CAB39,CALML5,CAT,CD36,CD53,CD63,CDA,CEP290,CLEC4C,CNN2,COPB1,COTL1,CPNE3,CRISPLD2,CSNK2B,CTSA,CTSB,CTSC,CTSD,CYB5R3,CYBA,CYFIP1,DBNL,DDOST,DDX3X,DERA,DIAPH1,DNAJC5,DNASE1L1,DSP,DYNLL1,EEF1A1,EEF2,FCN1,FTH1,FUCA2,GAA,GDI2,GLB1,GM2A,GOLGA7,GRN,GSTP1,GYG1,HEXB,HMGB1,HVCN1,IDH1,LRG1,LTA4H,MAN2B1,…
GO:0002283	neutrophil activation involved in immune response	122	1.78626	4.36804e-11	6.29303e-09	ACPP,ACTR2,ALDOA,ALDOC,ANPEP,AP1M1,AP2A2,APAF1,APEH,APRT,ARG1,ARPC5,ASAH1,ATP11B,ATP6V0A1,ATP6V0C,B4GALT1,CAB39,CALML5,CAT,CD36,CD53,CD63,CDA,CEP290,CLEC4C,CNN2,COPB1,COTL1,CPNE3,CRISPLD2,CSNK2B,CTSA,CTSB,CTSC,CTSD,CYB5R3,CYBA,CYFIP1,DBNL,DDOST,DDX3X,DERA,DIAPH1,DNAJC5,DNASE1L1,DSP,DYNLL1,EEF1A1,EEF2,FCN1,FTH1,FUCA2,GAA,GDI2,GLB1,GM2A,GOLGA7,GRN,GSTP1,GYG1,HEXB,HMGB1,HVCN1,IDH1,LRG1,LTA4H,MAN2B1,…
GO:0002446	neutrophil mediated immunity	124	1.77552	4.61675e-11	6.50018e-09	ACE,ACPP,ACTR2,ALDOA,ALDOC,ANPEP,AP1M1,AP2A2,APAF1,APEH,APRT,ARG1,ARPC5,ASAH1,ATP11B,ATP6V0A1,ATP6V0C,B4GALT1,CAB39,CALML5,CAT,CD36,CD53,CD63,CDA,CEP290,CLEC4C,CNN2,COPB1,COTL1,CPNE3,CRISPLD2,CSNK2B,CTSA,CTSB,CTSC,CTSD,CYB5R3,CYBA,CYFIP1,DBNL,DDOST,DDX3X,DERA,DIAPH1,DNAJC5,DNASE1L1,DSP,DYNLL1,EEF1A1,EEF2,FCN1,FTH1,FUCA2,GAA,GDI2,GLB1,GM2A,GOLGA7,GRN,GSTP1,GYG1,HEXB,HMGB1,HVCN1,IDH1,LRG1,LTA4H,MAN…
GO:0042119	neutrophil activation	123	1.76474	8.43485e-11	1.1612e-08	ACPP,ACTR2,ALDOA,ALDOC,ANPEP,AP1M1,AP2A2,APAF1,APEH,APRT,ARG1,ARPC5,ASAH1,ATP11B,ATP6V0A1,ATP6V0C,B4GALT1,CAB39,CALML5,CAT,CD36,CD53,CD63,CDA,CEP290,CLEC4C,CNN2,COPB1,COTL1,CPNE3,CRISPLD2,CSNK2B,CTSA,CTSB,CTSC,CTSD,CYB5R3,CYBA,CYFIP1,DBNL,DDOST,DDX3X,DERA,DIAPH1,DNAJC5,DNASE1L1,DSP,DYNLL1,EEF1A1,EEF2,FCN1,FTH1,FUCA2,GAA,GDI2,GLB1,GM2A,GOLGA7,GRN,GSTP1,GYG1,HEXB,HMGB1,HVCN1,IDH1,LRG1,LTA4H,MAN2B1,…
GO:0035082	axoneme assembly	30	3.45728	9.4319e-11	1.27023e-08	ARMC4,BBS2,CCDC151,CCDC39,CCDC40,CCDC63,CCDC65,DNAH5,DNAH7,DNAH8,DNAI1,DNAI2,DNAJB13,DNAL1,DNALI1,GAS8,IQCG,LRGUK,LRRC6,PLA2G3,RP1,RSPH1,RSPH4A,RSPH9,SPAG16,SPAG17,TEKT2,TTC26,TTLL3,WDR63
GO:0050804	modulation of chemical synaptic transmission	111	1.81904	1.03429e-10	1.36329e-08	ABAT,ACHE,ADCY1,ADRA1A,AKAP7,ARF1,ATP1A2,ATP2A2,BCHE,CA7,CACNA1D,CACNB2,CACNG5,CALM3,CEL,CELF4,CHRNA3,CHRNA4,CHRNA5,CHRNA6,CHRNA7,CHRNB3,CLSTN2,CYFIP1,CYP46A1,DCC,DNM1,DRD1,EIF4A3,EIF4EBP2,FBXL20,FLOT1,FYN,GIPC1,GLUL,GNAI1,GRIA1,GRID2IP,GRIK1,GRIK2,GRIK3,GRIK4,GRIN1,GRM2,GRM3,GRM5,HRH1,HTR1B,KMO,KRAS,LGMN,LRRK2,MAP1A,MAPK1,MAPT,MCTP1,MPP2,MTOR,NAPA,NETO1,NLGN4X,NLGN4Y,NPAS4,NPY2R,NR2E1,NRXN1,PACS…
GO:0051188	cofactor biosynthetic process	70	2.16516	1.07406e-10	1.38621e-08	ACACA,ACAT1,ACSF3,ACSL1,ACSL4,ACSS1,ACSS2,ALAS1,ATIC,CBR4,CIAO1,CNDP2,COQ3,COQ5,COQ7,COX10,COX15,CPOX,CYBA,DLAT,DLD,ELOVL4,ELOVL7,FECH,FLAD1,FPGS,FYN,GCDH,GCH1,GCLM,GGT1,GGT7,GPHN,GSS,GSTZ1,HAAO,IBA57,IDH2,ISCA2,ISCU,KMO,KYNU,MAT1A,MMADHC,MOCOS,MOCS1,MOCS2,MTHFD1,NADK,NDUFA9,NUBP1,PANK1,PANK4,PCBD2,PDHA2,PDXK,PNPO,PPT1,PTS,QDPR,RGN,SLC11A2,SLC22A13,SLC25A1,SLC5A8,SLC7A11,SOD1,TECR,TSPO,UROD
GO:0099177	regulation of trans-synaptic signaling	111	1.81487	1.19933e-10	1.5163e-08	ABAT,ACHE,ADCY1,ADRA1A,AKAP7,ARF1,ATP1A2,ATP2A2,BCHE,CA7,CACNA1D,CACNB2,CACNG5,CALM3,CEL,CELF4,CHRNA3,CHRNA4,CHRNA5,CHRNA6,CHRNA7,CHRNB3,CLSTN2,CYFIP1,CYP46A1,DCC,DNM1,DRD1,EIF4A3,EIF4EBP2,FBXL20,FLOT1,FYN,GIPC1,GLUL,GNAI1,GRIA1,GRID2IP,GRIK1,GRIK2,GRIK3,GRIK4,GRIN1,GRM2,GRM3,GRM5,HRH1,HTR1B,KMO,KRAS,LGMN,LRRK2,MAP1A,MAPK1,MAPT,MCTP1,MPP2,MTOR,NAPA,NETO1,NLGN4X,NLGN4Y,NPAS4,NPY2R,NR2E1,NRXN1,PACS…
GO:0015980	energy derivation by oxidation of organic compounds	81	2.0236	1.5979e-10	1.9798e-08	ACADVL,ACO1,ADSL,AKT1,ALDH5A1,CALM1,CAT,COX10,COX15,COX5B,CS,CYC1,CYCS,DHTKD1,DLAT,DLD,DLST,DYRK2,ESRRB,ETFA,ETFB,ETFDH,FH,GAA,GBE1,GNAS,GPD1,GPD2,GSK3A,GYG1,GYG2,IDH1,IDH2,IDH3A,IDH3B,IDH3G,IMMP2L,INSR,IRS1,ISCU,MDH2,MTOR,NDUFA10,NDUFA12,NDUFA7,NDUFA8,NDUFA9,NDUFAB1,NDUFAF2,NDUFB10,NDUFB5,NDUFB9,NDUFS2,NDUFS3,NDUFS7,NDUFV1,NDUFV2,NNT,NR4A3,PARK7,PDHA2,PGM1,PHKA1,PHKG2,PPP1CA,PPP1CB,PPP1R2,PPP1R3…
GO:0005996	monosaccharide metabolic process	81	2.01655	1.92571e-10	2.33917e-08	ADPGK,AKR1B1,AKT1,ALDH5A1,ALDOA,ALDOC,ARPP19,B4GALT1,COX11,CPT1A,CRY1,CRYL1,CYB5A,CYB5R3,DCXR,DGKQ,DHDH,DLAT,DYRK2,ENO1,EP300,ESRRB,FBP1,FGGY,FOXA2,FOXK1,FUCA2,FUT8,G6PD,GAA,GALE,GALK1,GALM,GAPDH,GLB1,GOT1,GOT2,GPD1,GPD2,GSK3A,GSTO1,HK1,HK2,INPPL1,INSR,IRS1,MAN2A2,MAN2B1,MAN2C1,MAPK14,MDH2,MPI,MTOR,NKX1-1,OGT,OMA1,PC,PCK2,PDHA2,PGAM2,PGD,PGM1,PGP,PHKG2,PMM2,PPP1CA,PPP1CB,PPP1R3D,RBKS,RGN,RPIA,SLC…
GO:0022613	ribonucleoprotein complex biogenesis	116	1.77099	2.31814e-10	2.7617e-08	ABCE1,BRIX1,BTRC,BYSL,C1D,C1QBP,CELF4,CLP1,CPSF6,CRNKL1,DDX17,DDX23,DDX39B,DDX3X,DENR,DKC1,EBNA1BP2,EIF2S3,EIF3A,EIF3B,EIF3C,EIF3D,EIF3E,EIF3F,EIF3G,EIF3H,EIF3I,EIF3K,EIF4A3,EIF5,FBL,FCF1,GAR1,GEMIN6,GLUL,GTPBP10,GTPBP4,IMP3,KRR1,LSM6,LUC7L,MPHOSPH10,MPV17L2,MRPS11,MRTO4,NCBP1,NHP2,NOC2L,NOL9,NOP16,NOP2,NOP58,NSA2,NUDT21,NUFIP1,PA2G4,PAK1IP1,POP7,PPAN,PRPF19,PRPF39,PTBP2,PTEN,PTGES3,PWP1,RAN,RCL1…
GO:0006732	coenzyme metabolic process	74	2.07346	2.92917e-10	3.42381e-08	AASS,ABCD1,ACACA,ACAT1,ACBD6,ACSF2,ACSF3,ACSL1,ACSL4,ACSS1,ACSS2,AHCY,AHCYL2,ALDH1L2,AMD1,ATIC,CBR4,COQ3,COQ5,COQ7,CYB5A,CYB5R3,DLAT,DLD,DLST,ELOVL4,ELOVL7,FLAD1,FPGS,FTCD,GCDH,GCH1,GPHN,GSTO1,GSTZ1,HAAO,HSD17B4,IDH2,KMO,KYNU,MAT1A,MCCC2,MCEE,MMADHC,MOCOS,MOCS1,MOCS2,MTHFD1,MTHFR,NADK,NDUFA9,PANK1,PANK4,PC,PCBD2,PDHA2,PDXK,PIPOX,PNPO,PPT1,PTS,QDPR,RGN,SHMT2,SLC22A13,SLC25A1,SLC2A1,SLC2A3,SLC46A1,…
GO:0008652	cellular amino acid biosynthetic process	34	2.99915	6.66094e-10	7.64157e-08	AASS,ABAT,AGXT2,ALDH18A1,BHMT,CBS,CDO1,CPS1,DPYD,GAD1,GGT1,GLS,GLUD1,GLUL,GOT1,GOT2,GPT2,MTAP,MTHFD1,MTHFR,MTR,NAALAD2,OAT,OTC,PAH,PARK7,PSPH,PYCR2,SERINC3,SHMT2,SLC1A3,SLC25A12,SRR,UPB1
GO:0007269	neurotransmitter secretion	55	2.31163	7.41934e-10	8.20765e-08	ADCY1,ADRA1A,ATP2A2,CACNA1D,CACNB2,CALM3,CHRNA3,CHRNA4,CHRNA5,CHRNA6,CHRNB3,CTBP2,DNAJC5,DRD1,FBXL20,GAD1,GIPC1,HTR1B,KMO,LIN7C,LRRK2,MCTP1,NAPA,NRXN1,OTOF,PCLO,PPFIA1,PPFIA2,PPP1R9A,PPT1,PRKCB,PSEN1,RAP1B,RPH3A,SLC18A3,SLC22A2,SLC5A7,SNAP25,STX1A,STXBP1,SYN1,SYN2,SYT1,SYT11,SYT12,SYT17,SYT2,SYT6,SYT7,SYT9,TACR2,TRIM9,UNC13B,VAMP1,VAMP2
GO:0099643	signal release from synapse	55	2.31163	7.41934e-10	8.20765e-08	ADCY1,ADRA1A,ATP2A2,CACNA1D,CACNB2,CALM3,CHRNA3,CHRNA4,CHRNA5,CHRNA6,CHRNB3,CTBP2,DNAJC5,DRD1,FBXL20,GAD1,GIPC1,HTR1B,KMO,LIN7C,LRRK2,MCTP1,NAPA,NRXN1,OTOF,PCLO,PPFIA1,PPFIA2,PPP1R9A,PPT1,PRKCB,PSEN1,RAP1B,RPH3A,SLC18A3,SLC22A2,SLC5A7,SNAP25,STX1A,STXBP1,SYN1,SYN2,SYT1,SYT11,SYT12,SYT17,SYT2,SYT6,SYT7,SYT9,TACR2,TRIM9,UNC13B,VAMP1,VAMP2
GO:0003341	cilium movement	31	3.16423	7.55328e-10	8.20923e-08	ARMC4,BBS2,BBS4,CCDC151,CCDC39,CCDC40,CCDC63,CCDC65,DNAH3,DNAH5,DNAH7,DNAI1,DNAI2,DPCD,GAS8,LRRC6,NME5,OFD1,ROPN1L,RSPH4A,RSPH6A,RSPH9,SPAG17,TEKT1,TEKT2,TEKT3,TEKT4,WDR63,WDR66,WDR78,ZBBX
GO:0051592	response to calcium ion	50	2.41387	8.14173e-10	8.69621e-08	ADCY1,ADD1,ANXA11,ANXA7,CALM1,CALM2,CALM3,CAMK2D,CAPN3,CAV1,CLIC4,CPNE3,CPNE8,CPNE9,EEF2K,ENTPD6,FGA,FGG,HSPA5,KCNIP2,KCNMA1,LGMN,MEF2A,PDCD6,PEF1,PKD2,PPP3CA,PRKAA2,RYR2,SCN5A,SEC31A,SLC25A12,SLC25A24,SLC6A1,STIM1,SYT1,SYT11,SYT12,SYT15,SYT17,SYT2,SYT6,SYT7,SYT9,TNNT2,TRPC3,TRPM2,TRPV6,TTN,WNT5A
GO:0022900	electron transport chain	58	2.22802	1.26128e-09	1.32435e-07	ADH5,AKR1B1,ALDH2,ALDH5A1,AOX1,COX10,COX11,COX15,COX5B,CYB5A,CYBA,CYC1,CYCS,DHDH,DLD,DMGDH,ETFA,ETFB,ETFDH,GLDC,GLRX,GLRX5,GPD1,GPD2,GSR,HAAO,IDH3B,IMMP2L,ISCU,ME1,NDUFA10,NDUFA12,NDUFA7,NDUFA8,NDUFA9,NDUFAB1,NDUFAF2,NDUFB10,NDUFB5,NDUFB9,NDUFS2,NDUFS3,NDUFS7,NDUFV1,NDUFV2,PARK7,POR,PTGES2,QDPR,SDHA,SDHAF2,SDHC,SLC25A12,TXNRD2,UQCRC1,UQCRH,WDR93,XDH
GO:0035567	non-canonical Wnt signaling pathway	50	2.38168	1.37678e-09	1.42152e-07	ANKRD6,AP2A2,AP2S1,CALM1,CDC42,CELSR1,CELSR2,CELSR3,CLTC,CSNK1D,CTNNB1,FZD1,FZD10,FZD4,FZD5,FZD8,GNAO1,GPC4,IFT80,LEF1,MAGI2,MAP3K7,MKS1,NLK,PPP3CA,PPP3R1,PSMA1,PSMA2,PSMA3,PSMA5,PSMA6,PSMA8,PSMB1,PSMB2,PSMB3,PSMB4,PSMB5,PSMB7,PSMC5,PSMD8,PTK7,RAC1,RHOA,RNF213,ROR1,RYK,SFRP2,SFRP5,WNT5A,WNT9B
GO:0006536	glutamate metabolic process	20	4.20297	1.49475e-09	1.50613e-07	ADHFE1,ALDH18A1,ALDH5A1,ATCAY,FPGS,FTCD,GAD1,GCLM,GGT1,GLS,GLUD1,GLUL,GOT1,GOT2,HAL,OAT,SLC1A3,SLC25A12,SLC7A11,TAT
GO:0001578	microtubule bundle formation	36	2.82661	1.50735e-09	1.50613e-07	ARMC4,BBS2,CCDC151,CCDC39,CCDC40,CCDC63,CCDC65,CLIP1,DNAH5,DNAH7,DNAH8,DNAI1,DNAI2,DNAJB13,DNAL1,DNALI1,GAS8,IQCG,LRGUK,LRRC6,MAP2,PLA2G3,PRC1,RP1,RSPH1,RSPH4A,RSPH9,SPAG16,SPAG17,TEKT2,TPPP,TPPP3,TTC26,TTLL3,WDR63,ZNF207
GO:0007224	smoothened signaling pathway	46	2.47122	1.61536e-09	1.58844e-07	ARL3,ARL6,B9D1,BBS7,BTRC,CENPJ,DLG5,DYRK2,FKBP8,GAS8,GLI3,HES1,HHAT,HIPK2,HSPB11,IFT122,IFT140,IFT172,IFT27,IFT46,IFT52,IFT57,IFT80,IFT81,IQUB,KCTD21,MKS1,NKX2-2,NKX6-1,PAX6,PKD2L1,POR,PRKACA,PRKACB,RB1,RPGRIP1L,SALL3,SCUBE3,SSNA1,SUFU,TCTN1,TCTN3,TMEM231,TRAF3IP1,TTC26,WDR19
GO:0060070	canonical Wnt signaling pathway	88	1.87691	1.7294e-09	1.674e-07	ANKRD6,ARNTL,BIRC8,BTRC,CAV1,CSNK1A1,CSNK1D,CSNK1G3,CTDNEP1,CTNNB1,CTNND2,CYLD,DAB2IP,DDX3X,DIXDC1,EGR1,FERMT1,FZD1,FZD10,FZD4,FZD5,FZD8,GATA3,GLI3,GSK3A,INVS,ISL1,KLHL12,KREMEN1,KREMEN2,LEF1,LGR6,LIMD1,LRRK2,MAPK14,MITF,MKS1,MYH6,NOTCH1,NPHP4,PIN1,PPM1A,PPP1CA,PSEN1,PSMA1,PSMA2,PSMA3,PSMA5,PSMA6,PSMA8,PSMB1,PSMB2,PSMB3,PSMB4,PSMB5,PSMB7,PSMC5,PSMD8,PTEN,PTK7,RAPGEF1,RBMS3,RBPJ,RBX1,RUVBL1,RUVBL2…
GO:0015893	drug transport	61	2.12609	3.65138e-09	3.48005e-07	ABAT,ABCC1,ARG1,ARL6IP5,ATP1A2,CHRNA3,CHRNA4,CHRNA6,CUBN,CYGB,DRD1,FZD4,HTR1B,KCNA2,NPY2R,NR1I2,PARK7,PSEN1,PTPN11,RGS4,SFXN1,SLC15A4,SLC16A12,SLC17A6,SLC17A8,SLC1A2,SLC1A3,SLC1A6,SLC22A13,SLC22A2,SLC22A5,SLC25A10,SLC25A12,SLC25A15,SLC25A24,SLC25A25,SLC25A30,SLC25A42,SLC25A5,SLC38A9,SLC46A1,SLC47A1,SLC5A8,SLC6A2,SLC6A3,SLC6A5,SLC7A1,SLC7A11,SLC7A5,SYT1,SYT11,SYT12,SYT15,SYT17,SYT2,SYT6,SYT7,SYT9,…
GO:0072329	monocarboxylic acid catabolic process	45	2.43581	4.06961e-09	3.81988e-07	ABAT,ABCD1,ACAA2,ACAD10,ACADL,ACADS,ACADVL,ACAT1,ACOX3,AGXT2,AKT1,ALDH3A2,ALDH5A1,CEL,CPT1A,CPT2,CRAT,CRYL1,DCXR,DECR2,ECH1,ECHS1,ECI1,ECI2,ETFA,ETFB,ETFDH,FAAH,FAH,GCDH,HACL1,HADHA,HADHB,HAO1,HOGA1,HSD17B4,IRS1,IVD,MCEE,MTOR,PCK2,PGD,PLA2G15,SCP2,SORD
GO:0099111	microtubule-based transport	57	2.1779	4.45754e-09	4.12156e-07	AP3B2,AP3M1,AP3S1,ARL3,BAG3,CCDC39,CCDC40,CDC42,CLUAP1,DNAH5,DPCD,DST,DYNLL1,DYNLL2,DYNLRB1,DYNLRB2,FLOT2,GAS8,HSPB11,IFT122,IFT140,IFT172,IFT27,IFT46,IFT52,IFT57,IFT80,IFT81,KIF17,KIF1A,KIF1B,KIF3A,KIFAP3,LRRC6,MAP1A,MAP2,MAPT,NDEL1,NME5,OFD1,PCM1,PRKCZ,PURA,RAB1A,RAB6A,ROPN1L,RPGR,SOD1,SPAG17,SSNA1,TCTEX1D2,TNPO1,TRAF3IP1,TTC26,TTC30B,TUB,WDR19
GO:0009108	coenzyme biosynthetic process	48	2.34906	4.86997e-09	4.43669e-07	ACACA,ACAT1,ACSF3,ACSL1,ACSL4,ACSS1,ACSS2,ATIC,CBR4,COQ3,COQ5,COQ7,DLAT,DLD,ELOVL4,ELOVL7,FLAD1,FPGS,GCDH,GCH1,GPHN,GSTZ1,HAAO,IDH2,KMO,KYNU,MAT1A,MMADHC,MOCOS,MOCS1,MOCS2,MTHFD1,NADK,NDUFA9,PANK1,PANK4,PCBD2,PDHA2,PDXK,PNPO,PPT1,PTS,QDPR,RGN,SLC22A13,SLC25A1,SLC5A8,TECR
GO:0030111	regulation of Wnt signaling pathway	92	1.81087	5.22511e-09	4.69124e-07	ANKRD6,APCDD1,ARNTL,ATP6V0C,BIRC8,BTRC,CAV1,CBFB,CSNK1A1,CSNK1D,CSNK1G3,CSNK2A1,CTDNEP1,CTNNB1,CTNND2,CYLD,DAB2IP,DDX3X,DIXDC1,EGR1,FERMT1,FZD1,GLI3,GSK3A,IFT80,INVS,ISL1,KLHL12,KREMEN1,KREMEN2,LEF1,LGR6,LIMD1,LRRK2,MAPK14,MBD2,MKS1,NLK,NOTCH1,NPHP4,NXN,PIN1,PPM1A,PPP1CA,PPP2CA,PPP2R1A,PSEN1,PSMA1,PSMA2,PSMA3,PSMA5,PSMA6,PSMA8,PSMB1,PSMB2,PSMB3,PSMB4,PSMB5,PSMB7,PSMC5,PSMD8,PTK7,RAPGEF1,RBMS3,RBP…
GO:0015849	organic acid transport	86	1.84527	6.3474e-09	5.61745e-07	ABAT,ABCC1,ABCD1,ACACA,ACE,ACSL1,ACSL4,AKT1,AQP9,ARG1,ARL6IP5,ATP1A2,AVP,CD36,CPT1A,CPT2,GIPC1,GLS,GOT2,GRM2,KMO,MFSD2A,OSR1,PLA2G12A,PLA2G3,PLA2R1,PPFIA1,PPFIA2,PRKAA2,PRKAB2,PSAP,PSEN1,RGS4,RPS6KB1,RXRA,SFXN1,SFXN2,SLC10A2,SLC13A2,SLC15A4,SLC16A12,SLC16A14,SLC16A5,SLC16A9,SLC17A6,SLC17A8,SLC1A2,SLC1A3,SLC1A6,SLC22A13,SLC22A6,SLC25A1,SLC25A10,SLC25A11,SLC25A12,SLC25A15,SLC25A20,SLC25A21,SLC25A30…
GO:0045333	cellular respiration	58	2.13615	7.24243e-09	6.31928e-07	ACO1,ADSL,ALDH5A1,CAT,COX10,COX15,COX5B,CS,CYC1,CYCS,DHTKD1,DLAT,DLD,DLST,ETFA,ETFB,ETFDH,FH,GPD1,GPD2,IDH1,IDH2,IDH3A,IDH3B,IDH3G,IMMP2L,ISCU,MDH2,NDUFA10,NDUFA12,NDUFA7,NDUFA8,NDUFA9,NDUFAB1,NDUFAF2,NDUFB10,NDUFB5,NDUFB9,NDUFS2,NDUFS3,NDUFS7,NDUFV1,NDUFV2,NNT,NR4A3,PARK7,PDHA2,SDHA,SDHAF2,SDHC,SHMT2,SLC25A12,SLC25A25,SUCLG1,TRAP1,UQCRC1,UQCRH,VCP
GO:1903829	positive regulation of cellular protein localization	84	1.85242	7.82769e-09	6.73507e-07	AKT1,ANK3,ARHGEF16,ARIH2,BAG3,BCAP31,CASP8,CCT3,CCT4,CCT5,CCT6A,CD2AP,CD81,CDK5R1,CEP290,CHRM1,CIB1,CROCC,CYLD,DKC1,DLG1,EFCAB7,EIF2AK3,EPB41L2,ERBB2,FIS1,FLNA,FYN,FZD5,GAS8,GLI3,GNAI1,GPSM2,GSK3A,LRIG2,MAP1A,MAPK1,MAPK14,MAPT,MFF,NGFR,OAZ1,PAK1,PARK7,PCM1,PDCD10,PDCD5,PPM1A,PPP1R13B,PPP3R1,PRKAA2,PRKACA,PRKCI,PSEN1,RAC2,RAN,RBM22,RDX,RHOG,RIOK2,RNF31,ROCK2,SAR1A,SEC16A,SH3GLB1,SPTBN1,SQSTM1,SRC,…
GO:0019318	hexose metabolic process	68	1.99124	9.49338e-09	8.05637e-07	ADPGK,AKR1B1,AKT1,ALDH5A1,ALDOA,ALDOC,ARPP19,B4GALT1,COX11,CPT1A,CRY1,DCXR,DGKQ,DLAT,DYRK2,ENO1,EP300,ESRRB,FBP1,FOXA2,FOXK1,FUCA2,FUT8,G6PD,GAA,GALE,GALK1,GALM,GAPDH,GLB1,GOT1,GOT2,GPD1,GPD2,GSK3A,HK1,HK2,INPPL1,INSR,IRS1,MAN2A2,MAN2B1,MAN2C1,MAPK14,MDH2,MPI,MTOR,NKX1-1,OGT,OMA1,PC,PCK2,PDHA2,PGAM2,PGM1,PGP,PHKG2,PMM2,PPP1CA,PPP1CB,PPP1R3D,RGN,SLC25A1,SLC25A10,SLC25A11,SLC25A12,SORD,SRC
GO:0046942	carboxylic acid transport	85	1.83483	1.03249e-08	8.64359e-07	ABAT,ABCC1,ABCD1,ACACA,ACE,ACSL1,ACSL4,AKT1,AQP9,ARG1,ARL6IP5,ATP1A2,AVP,CD36,CPT1A,CPT2,GIPC1,GLS,GOT2,GRM2,KMO,MFSD2A,PLA2G12A,PLA2G3,PLA2R1,PPFIA1,PPFIA2,PRKAA2,PRKAB2,PSAP,PSEN1,RGS4,RPS6KB1,RXRA,SFXN1,SFXN2,SLC10A2,SLC13A2,SLC15A4,SLC16A12,SLC16A14,SLC16A5,SLC16A9,SLC17A6,SLC17A8,SLC1A2,SLC1A3,SLC1A6,SLC22A13,SLC22A6,SLC25A1,SLC25A10,SLC25A11,SLC25A12,SLC25A15,SLC25A20,SLC25A21,SLC25A30,SLC2…
GO:0006099	tricarboxylic acid cycle	19	3.99282	1.25103e-08	1.03335e-06	ACO1,CS,DHTKD1,DLAT,DLD,DLST,FH,IDH1,IDH2,IDH3A,IDH3B,IDH3G,MDH2,NNT,PDHA2,SDHA,SDHAF2,SDHC,SUCLG1
GO:0001738	morphogenesis of a polarized epithelium	46	2.33101	1.32652e-08	1.08129e-06	AHI1,ANKRD6,AP2A2,AP2S1,BRSK2,CDC42,CELSR1,CELSR2,CELSR3,CLTC,DLG5,FOXF2,FZD1,FZD4,FZD5,GPC4,LAMA1,MAGI2,MKS1,PSMA1,PSMA2,PSMA3,PSMA5,PSMA6,PSMA8,PSMB1,PSMB2,PSMB3,PSMB4,PSMB5,PSMB7,PSMC5,PSMD8,PTK7,RAB10,RAC1,RHOA,ROR1,RPGRIP1L,RYK,SFRP2,SLC9A3R1,TRAF3IP1,WDR1,WNT5A,WNT9B
GO:1903311	regulation of mRNA metabolic process	83	1.83037	1.72811e-08	1.39034e-06	AKT1,C1QBP,C9orf78,CDK9,CELF4,CPSF4,CPSF6,DDX17,DHX34,FAM172A,HNRNPA1,HNRNPA2B1,HNRNPC,HNRNPK,HNRNPL,HNRNPM,IGF2BP1,JMJD6,KHDRBS2,KHSRP,MAPK14,MAPKAPK2,MBNL2,MTOR,NCBP1,NCBP2,NUDT21,PABPC4,PAF1,POLR2G,PRDX6,PRPF19,PSMA1,PSMA2,PSMA3,PSMA5,PSMA6,PSMA8,PSMB1,PSMB2,PSMB3,PSMB4,PSMB5,PSMB7,PSMC5,PSMD8,PUM2,RBFOX1,RBM25,RBM38,RBM4,RBM42,RBM4B,RBM8A,RNPS1,ROCK2,RPS27A,SAP18,SERBP1,SET,SMU1,SNRNP70,SON,S…
GO:0051260	protein homooligomerization	88	1.79135	1.9381e-08	1.5393e-06	ACACA,ACADL,ACAT1,ACPP,ALDH5A1,ALDOA,ANXA6,APAF1,ARG1,ATL2,ATXN10,B4GALT1,CAT,CAV1,CBR4,CCDC88C,CDA,CHMP2A,CHMP4B,CPT1A,DCXR,DPYS,DYNC1LI2,EIF2AK3,FBP1,FIS1,FLOT1,G3BP2,GCH1,GLRA1,GLRA3,GLS,GLUL,HPRT1,HSD17B10,IGHMBP2,IKBKE,JMJD6,KCNA1,KCNA2,KCNB2,KCNC1,KCND1,KCNRG,KCTD16,KCTD21,KCTD5,LETM1,LONP1,MAT1A,MFF,MGST1,MPP2,NACC1,OTC,PAM,PCBD2,PKD2,PKD2L1,RASEF,REG1A,RNF213,RXRA,SAMHD1,SCUBE3,SHMT2,SIGM…
GO:0060078	regulation of postsynaptic membrane potential	45	2.29662	3.15467e-08	2.47382e-06	ABAT,AKT1,CELF4,CHRM1,CHRNA10,CHRNA2,CHRNA3,CHRNA4,CHRNA5,CHRNA6,CHRNA7,CHRNA9,CHRNB3,EIF4A3,GABBR1,GABRA2,GABRG3,GLRA1,GLRA2,GLRA3,GRIA1,GRIK1,GRIK2,GRIK3,GRIK4,GRIN1,GRM5,GSK3A,KCNA1,LRRK2,MPP2,NETO1,NLGN4X,NPAS4,NPY2R,NRXN1,PPP1R9A,PPP3CA,PRKCZ,PTEN,RGS4,SEZ6,STX1A,UNC13B,ZMYND8
GO:1901607	alpha-amino acid biosynthetic process	27	3.01432	3.30783e-08	2.5615e-06	AASS,AGXT2,ALDH18A1,BHMT,CBS,CPS1,GGT1,GLS,GLUD1,GLUL,GOT1,GOT2,MTAP,MTHFD1,MTHFR,MTR,OAT,OTC,PAH,PARK7,PSPH,PYCR2,SERINC3,SHMT2,SLC1A3,SLC25A12,SRR
GO:0046394	carboxylic acid biosynthetic process	88	1.77117	3.41044e-08	2.60836e-06	AASS,ABAT,ABCD1,ACACA,ACADL,ACADVL,ACSF3,ACSS1,ACSS2,AGXT2,ALDH18A1,ALDH8A1,ALOX12B,ATIC,AVP,BHMT,CBR1,CBR4,CBS,CDO1,CLTC,CPS1,CRABP2,CYP2C8,CYP2D6,CYP46A1,DCN,DECR2,DPYD,ELOVL4,ELOVL7,ERLIN2,FPGS,GAD1,GCH1,GGT1,GGT7,GLS,GLUD1,GLUL,GOT1,GOT2,GPT2,HAAO,HOGA1,HPGD,HPGDS,HSD17B4,KMO,KYNU,LTA4H,MGLL,MGST3,MLXIPL,MTAP,MTHFD1,MTHFR,MTR,MYO5A,NAALAD2,NCAN,NDUFAB1,NR1H3,OAT,OSBPL1A,OSBPL9,OTC,PAH,PARK7,P…
GO:0034440	lipid oxidation	36	2.54675	3.84701e-08	2.89016e-06	ABCD1,ACAA2,ACAD10,ACADL,ACADS,ACADVL,ACAT1,ACOX3,AKT1,ALDH3A2,CPT1A,CPT2,CRAT,CYGB,DECR2,ECH1,ECHS1,ECI1,ECI2,ETFA,ETFB,ETFDH,GCDH,HACL1,HADHA,HADHB,HAO1,HSD17B4,IRS1,IVD,MAPK14,MTOR,NR4A3,PLA2G7,POR,SCP2
GO:1990778	protein localization to cell periphery	81	1.81426	3.88967e-08	2.89016e-06	ACTB,AKT1,ANK1,ANK2,ANK3,ARHGAP44,ARHGEF16,ARL3,ARL6,ATP1B1,BBS2,BSG,CACNB2,CACNG5,CAV1,CAV3,CD81,CIB1,CLASP2,CLIP1,CLTC,CSK,DLG1,DPP6,EFCAB7,EPB41L2,EPB41L3,FLNA,FLOT1,FLOT2,GNAI1,GOLGA7,GOLPH3,GPC4,GPHN,GPR158,GPSM2,GRIN1,KCNB2,KCNIP3,KCNIP4,KIF1B,LIN7C,LZTFL1,MYO5A,NFASC,NSF,NUBP1,PACSIN1,PICALM,PIGW,PKDCC,PPFIA1,PPP2R5A,PRKCI,PRKCZ,PRKG2,RAB10,RAB26,RAB3C,RAB8B,RDX,RHOG,RILPL1,ROCK2,SEC16A,SE…
GO:0016053	organic acid biosynthetic process	88	1.76619	3.91886e-08	2.89016e-06	AASS,ABAT,ABCD1,ACACA,ACADL,ACADVL,ACSF3,ACSS1,ACSS2,AGXT2,ALDH18A1,ALDH8A1,ALOX12B,ATIC,AVP,BHMT,CBR1,CBR4,CBS,CDO1,CLTC,CPS1,CRABP2,CYP2C8,CYP2D6,CYP46A1,DCN,DECR2,DPYD,ELOVL4,ELOVL7,ERLIN2,FPGS,GAD1,GCH1,GGT1,GGT7,GLS,GLUD1,GLUL,GOT1,GOT2,GPT2,HAAO,HOGA1,HPGD,HPGDS,HSD17B4,KMO,KYNU,LTA4H,MGLL,MGST3,MLXIPL,MTAP,MTHFD1,MTHFR,MTR,MYO5A,NAALAD2,NCAN,NDUFAB1,NR1H3,OAT,OSBPL1A,OSBPL9,OTC,PAH,PARK7,P…
GO:0042391	regulation of membrane potential	102	1.67925	5.35826e-08	3.90522e-06	ABAT,ABCD1,ADRA1A,AKT1,ANK2,ANK3,ARL6IP5,ATP1A1,ATP1A2,ATP1B1,ATP2A2,BEST2,CACNA1C,CACNA1D,CACNA2D1,CACNB2,CAMK2D,CAV1,CAV3,CD36,CELF4,CHCHD10,CHRM1,CHRNA10,CHRNA2,CHRNA3,CHRNA4,CHRNA5,CHRNA6,CHRNA7,CHRNA9,CHRNB3,CLIC1,DCN,DLD,DLG1,DRD1,DSP,EIF4A3,FKBP1B,FLNA,GABBR1,GABRA2,GABRG3,GCLM,GLRA1,GLRA2,GLRA3,GLRX,GOT1,GRIA1,GRIK1,GRIK2,GRIK3,GRIK4,GRIN1,GRM5,GSK3A,KCNA1,KCNA2,KCNC1,KCNIP2,KCNK10,KCNK13…
GO:0048024	regulation of mRNA splicing, via spliceosome	35	2.5518	5.58779e-08	4.02516e-06	C1QBP,C9orf78,CELF4,DDX17,FAM172A,HNRNPA1,HNRNPA2B1,HNRNPK,HNRNPL,JMJD6,KHDRBS2,MBNL2,NCBP1,PRDX6,PRPF19,RBFOX1,RBM25,RBM4,RBM42,RBM4B,RBM8A,RNPS1,SAP18,SMU1,SNRNP70,SON,SREK1,SRSF1,SRSF4,SRSF7,TIA1,TRA2B,U2AF2,WTAP,ZC3H10
GO:0016079	synaptic vesicle exocytosis	40	2.38168	5.91113e-08	4.20913e-06	ADCY1,ADRA1A,ATP2A2,CACNA1D,CACNB2,CALM3,CHRNA4,CHRNA5,CHRNA6,CHRNB3,CTBP2,DNAJC5,DRD1,FBXL20,GIPC1,HTR1B,LRRK2,NAPA,OTOF,PCLO,PPFIA2,PRKCB,PSEN1,RAP1B,SNAP25,STX1A,STXBP1,SYN1,SYT1,SYT11,SYT12,SYT17,SYT2,SYT6,SYT7,SYT9,TRIM9,UNC13B,VAMP1,VAMP2
GO:0019693	ribose phosphate metabolic process	100	1.68515	6.01474e-08	4.23424e-06	AASS,ABCD1,ACACA,ACAT1,ACBD6,ACSF2,ACSF3,ACSL1,ACSL4,ACSS1,ACSS2,ADCY1,ADCY9,ADK,ADPGK,ADSL,AK1,AK2,AK5,ALDOA,ALDOC,AMPD2,APRT,ATIC,BPNT1,CBR4,CMPK1,COX5B,CYC1,DHTKD1,DLAT,DLD,DLG1,DLST,ELOVL4,ELOVL7,ENO1,ESRRB,FBP1,FOXK1,G6PD,GALK1,GAPDH,GCDH,GMPR2,GPD1,GSTZ1,HK1,HK2,HPRT1,HSD17B4,INSR,ITPA,JMJD8,KYNU,LRGUK,LRRK2,MCCC2,MCEE,MLXIPL,NME5,NME7,NPR1,NPR2,NT5C2,NT5E,NUP107,OGT,PANK1,PANK4,PAPSS2,PDE2…
GO:0098656	anion transmembrane transport	75	1.84151	6.36385e-08	4.36083e-06	ABCB1,ABCC1,ABCD1,ACACA,AKT1,AQP9,ARL6IP5,ATP1A2,BEST1,BEST2,CLCA1,CLCN3,CLIC1,CLIC4,CLIC6,CPT1A,CPT2,GABRA2,GABRG3,GLRA1,GLRA2,GLRA3,GRM5,MTOR,OSR1,PCYOX1,PRKAA2,PRKAB2,PSEN1,RGS4,SLC12A5,SLC12A9,SLC15A4,SLC16A12,SLC17A6,SLC17A8,SLC1A2,SLC1A3,SLC1A6,SLC20A1,SLC22A6,SLC24A2,SLC24A4,SLC24A5,SLC25A1,SLC25A10,SLC25A11,SLC25A12,SLC25A15,SLC25A20,SLC25A3,SLC25A30,SLC25A42,SLC26A11,SLC26A4,SLC26A5,SLC3…
GO:0035722	interleukin-12-mediated signaling pathway	22	3.34449	6.41343e-08	4.36083e-06	ARF1,CDC42,CFL1,CNN2,GSTA2,GSTO1,HNRNPA2B1,HNRNPF,LCP1,LMNB1,MTAP,P4HB,PAK2,PITPNA,PPIA,RALA,RAP1B,RPLP0,SNRPA1,SOD1,SOD2,TALDO1
GO:0033157	regulation of intracellular protein transport	67	1.91487	6.43329e-08	4.36083e-06	ANK3,ARHGAP44,ARIH2,BAG3,BCAP31,BRSK2,CASP8,CD36,CD81,CDK5R1,CEP290,CHRM1,CIB1,EFCAB7,ERBB2,FERMT1,FIS1,FLNA,FYN,FZD5,GLI3,GSK3A,LCP1,LRRK2,MAPK1,MAPK14,MFF,NDEL1,NUCB1,OAZ1,PAK1,PARK7,PCM1,PDCD10,PDCD5,PPM1A,PPP1R13B,PPP3R1,PRKACA,PSEN1,PTPN11,RAC2,RAN,RBM22,RIOK2,RNF31,SAR1A,SEC16A,SH3GLB1,STOM,SUFU,SUPT6H,TARDBP,TCTEX1D2,TFDP1,TM9SF4,TMEM30A,TMEM30B,TXN,UBE2D3,UBE2G2,UBE2L3,UBL5,VAMP2,YWHAB,YW…
GO:0090316	positive regulation of intracellular protein transport	52	2.11104	6.54309e-08	4.36083e-06	ANK3,ARIH2,BAG3,BCAP31,CASP8,CD81,CDK5R1,CEP290,CHRM1,CIB1,EFCAB7,ERBB2,FIS1,FLNA,FYN,FZD5,GLI3,GSK3A,MAPK1,MAPK14,MFF,OAZ1,PAK1,PCM1,PDCD10,PDCD5,PPM1A,PPP1R13B,PPP3R1,PRKACA,PSEN1,RAC2,RAN,RBM22,RIOK2,RNF31,SAR1A,SEC16A,SH3GLB1,STOM,TARDBP,TFDP1,TM9SF4,TMEM30A,TMEM30B,UBE2D3,UBE2L3,UBL5,VAMP2,YWHAB,YWHAE,YWHAZ
GO:0060828	regulation of canonical Wnt signaling pathway	74	1.84872	6.54652e-08	4.36083e-06	ANKRD6,ARNTL,BIRC8,BTRC,CAV1,CSNK1A1,CSNK1D,CSNK1G3,CTDNEP1,CTNNB1,CTNND2,CYLD,DAB2IP,DDX3X,EGR1,FERMT1,FZD1,GLI3,GSK3A,INVS,ISL1,KLHL12,KREMEN1,KREMEN2,LGR6,LIMD1,LRRK2,MAPK14,MKS1,NOTCH1,NPHP4,PIN1,PPM1A,PPP1CA,PSEN1,PSMA1,PSMA2,PSMA3,PSMA5,PSMA6,PSMA8,PSMB1,PSMB2,PSMB3,PSMB4,PSMB5,PSMB7,PSMC5,PSMD8,PTK7,RAPGEF1,RBMS3,RBPJ,RBX1,RUVBL1,RUVBL2,SDHAF2,SEMA5A,SFRP2,SFRP5,SLC9A3R1,SNAI2,SOX2,SRC,STK…
GO:0042254	ribosome biogenesis	76	1.82836	7.1815e-08	4.6971e-06	ABCE1,BRIX1,BTRC,BYSL,C1D,C1QBP,DDX17,DDX3X,DKC1,EBNA1BP2,EIF4A3,FBL,FCF1,GAR1,GLUL,GTPBP10,GTPBP4,IMP3,KRR1,LSM6,MPHOSPH10,MPV17L2,MRPS11,MRTO4,NHP2,NOC2L,NOL9,NOP16,NOP2,NOP58,NSA2,PA2G4,PAK1IP1,POP7,PPAN,PTEN,PWP1,RAN,RCL1,RIOK2,RPL10,RPL10A,RPL11,RPL12,RPL24,RPL26,RPL27,RPL3,RPL35,RPL35A,RPL5,RPL6,RPL7,RPLP0,RPS10,RPS14,RPS15,RPS16,RPS17,RPS19,RPS2,RPS21,RPS24,RPS27L,RPS28,RPS5,RPS6,RPS7,RPS8…
GO:0072521	purine-containing compound metabolic process	107	1.64767	7.20298e-08	4.6971e-06	AASS,ABCD1,ABCG2,ACACA,ACAT1,ACBD6,ACPP,ACSF2,ACSF3,ACSL1,ACSL4,ACSS1,ACSS2,ADA,ADCY1,ADCY9,ADK,ADPGK,ADSL,AHCY,AK1,AK2,AK5,ALDOA,ALDOC,AMD1,AMPD2,AOX1,APRT,ATIC,BPNT1,CBR4,COX5B,CYC1,DHTKD1,DLAT,DLD,DLG1,DLST,DPYD,ELOVL4,ELOVL7,ENO1,ESRRB,FBP1,FOXK1,GALK1,GAPDH,GCDH,GMPR2,GPD1,GSTZ1,HK1,HK2,HPRT1,HSD17B4,INSR,ITPA,JMJD8,KYNU,LRGUK,LRRK2,MCCC2,MCEE,MLXIPL,MTAP,MTHFD1,NME5,NME7,NPR1,NPR2,NT5C2,NT5…
GO:0098693	regulation of synaptic vesicle cycle	38	2.42421	7.40284e-08	4.77714e-06	ADCY1,ADRA1A,ATP2A2,BRSK2,CACNA1D,CACNB2,CALM3,CDK5R1,CHRNA4,CHRNA5,CHRNA6,CHRNB3,CYFIP1,DGKQ,DNAJC5,DNM1,DRD1,FBXL20,GIPC1,HTR1B,LRRK2,MAGI2,NAPA,NRXN1,PPFIA2,PRKAR1B,PRKCB,PTEN,RAP1B,RAPGEF4,STX1A,STXBP1,SYN1,SYT1,SYT11,SYT9,UNC13B,VAMP1
GO:0019395	fatty acid oxidation	35	2.52603	7.48893e-08	4.78288e-06	ABCD1,ACAA2,ACAD10,ACADL,ACADS,ACADVL,ACAT1,ACOX3,AKT1,ALDH3A2,CPT1A,CPT2,CRAT,CYGB,DECR2,ECH1,ECHS1,ECI1,ECI2,ETFA,ETFB,ETFDH,GCDH,HACL1,HADHA,HADHB,HAO1,HSD17B4,IRS1,IVD,MAPK14,MTOR,NR4A3,POR,SCP2
GO:0006631	fatty acid metabolic process	92	1.7163	8.23362e-08	5.20482e-06	ABCD1,ACAA2,ACACA,ACAD10,ACAD9,ACADL,ACADS,ACADVL,ACAT1,ACOX3,ACSF2,ACSF3,ACSL1,ACSL4,ACSS1,ACSS2,AKT1,ALDH3A2,ALDH5A1,ALOX12B,AVP,CAV1,CBR1,CBR4,CD36,CEL,CPT1A,CPT2,CRAT,CRYL1,CYGB,CYP2C8,CYP2D6,CYP2J2,CYP2U1,DAGLA,DECR2,DLD,ECH1,ECHS1,ECI1,ECI2,ELOVL4,ELOVL7,ERLIN2,ETFA,ETFB,ETFDH,FAAH,GCDH,GGT1,GSTP1,GSTZ1,HACL1,HADHA,HADHB,HAO1,HPGD,HPGDS,HSD17B4,IRS1,IVD,LTA4H,MAPK14,MCEE,MGLL,MLXIPL,MTOR,MY…
GO:0043484	regulation of RNA splicing	43	2.27583	8.48904e-08	5.31208e-06	C1QBP,C9orf78,CELF4,DDX17,ESRP1,FAM172A,HNRNPA1,HNRNPA2B1,HNRNPF,HNRNPH1,HNRNPK,HNRNPL,JMJD6,KHDRBS2,MBNL2,NCBP1,PRDX6,PRPF19,PTBP2,RBFOX1,RBM22,RBM25,RBM38,RBM4,RBM42,RBM4B,RBM8A,RNPS1,RPS13,RPS26,SAP18,SMU1,SNRNP70,SON,SREK1,SRSF1,SRSF4,SRSF7,TIA1,TRA2B,U2AF2,WTAP,ZC3H10
GO:0002183	cytoplasmic translational initiation	18	3.78267	9.33755e-08	5.78461e-06	DENR,EIF2S3,EIF3A,EIF3B,EIF3C,EIF3D,EIF3E,EIF3F,EIF3G,EIF3H,EIF3I,EIF3K,EIF4A2,EIF5,MTOR,RBM4,RPL13A,YTHDF2
GO:0016052	carbohydrate catabolic process	56	2.02082	1.08548e-07	6.65798e-06	ADPGK,ALDOA,ALDOC,CALM1,CRYL1,DCXR,DERA,DHDH,DHTKD1,ENO1,ENOSF1,ESRRB,FBP1,FOXK1,FUT8,GAA,GALE,GALK1,GALM,GAPDH,GK,GK5,GLB1,GM2A,GPD1,GPD2,GSK3A,HEXB,HK1,HK2,INSR,JMJD8,MAN2B1,MAN2C1,MGAM,MIOX,MLXIPL,NAGA,NUP107,OGT,PGAM2,PGD,PGM1,PHKA1,PHKG2,PPP1CA,PPP1CB,PPP1R3D,PRKAA2,PRKAG1,PSEN1,PYGM,RBKS,SCARB2,SLC25A12,SORD
GO:0090257	regulation of muscle system process	68	1.87592	1.21299e-07	7.36715e-06	ABAT,ADA,ADRA1A,ADRA1B,ADRA2A,ANK2,ANXA6,ATP1A1,ATP1A2,ATP1B1,ATP2A1,ATP2A2,CACNA1C,CALM1,CALM2,CALM3,CAMK2D,CAV1,CAV3,CDK9,CHRM3,CHRNA3,DDX39B,DLG1,DOCK5,DSP,ENO1,FKBP1B,FLNA,G6PD,GATA4,GSK3A,GSTO1,KCNA1,KCNB2,KCNMA1,LMNA,MEF2A,MTOR,MYL9,NOS1AP,NOTCH1,NPY2R,NR4A3,PAK1,PDE4D,PDE5A,PDE9A,PI16,PIN1,PPP3CA,PRKACA,PRKG1,PTK2,RGS4,RHOA,ROCK2,RYR2,SCN5A,SLC8A3,SOD1,TACR2,TMEM38A,TNNI2,TNNI3K,TNNT2,TPM1…
GO:0009259	ribonucleotide metabolic process	97	1.67408	1.32148e-07	7.81779e-06	AASS,ABCD1,ACACA,ACAT1,ACBD6,ACSF2,ACSF3,ACSL1,ACSL4,ACSS1,ACSS2,ADCY1,ADCY9,ADK,ADPGK,ADSL,AK1,AK2,AK5,ALDOA,ALDOC,AMPD2,APRT,ATIC,BPNT1,CBR4,CMPK1,COX5B,CYC1,DHTKD1,DLAT,DLD,DLG1,DLST,ELOVL4,ELOVL7,ENO1,ESRRB,FBP1,FOXK1,GALK1,GAPDH,GCDH,GMPR2,GPD1,GSTZ1,HK1,HK2,HPRT1,HSD17B4,INSR,ITPA,JMJD8,KYNU,LRGUK,LRRK2,MCCC2,MCEE,MLXIPL,NME5,NME7,NPR1,NPR2,NT5C2,NT5E,NUP107,OGT,PANK1,PANK4,PAPSS2,PDE2A,PDE…
GO:0022618	ribonucleoprotein complex assembly	62	1.93447	1.32505e-07	7.81779e-06	BRIX1,CELF4,CLP1,CPSF6,CRNKL1,DDX23,DDX39B,DENR,EIF2S3,EIF3A,EIF3B,EIF3C,EIF3D,EIF3E,EIF3F,EIF3G,EIF3H,EIF3I,EIF3K,EIF5,GEMIN6,LUC7L,MRPS11,MRTO4,NCBP1,NOP2,NUDT21,NUFIP1,PPAN,PRPF19,PRPF39,PTBP2,PTGES3,RPL10,RPL11,RPL12,RPL13A,RPL24,RPL3,RPL5,RPL6,RPLP0,RPS10,RPS14,RPS15,RPS19,RPS27L,RPS28,RPS5,RPSA,RUVBL1,RUVBL2,SNRNP200,SNRPB,SNRPC,SNRPD1,SNRPD2,SNRPF,SNRPG,SRSF1,TRAF7,XAB2
GO:0032388	positive regulation of intracellular transport	62	1.93447	1.32505e-07	7.81779e-06	ANK3,ARF1,ARIH2,ATP2A1,BAG3,BCAP31,CASP8,CD81,CDK5R1,CEP290,CHRM1,CIB1,CPSF6,EFCAB7,ERBB2,FIS1,FLNA,FYN,FZD5,GLI3,GSK3A,MAP2,MAPK1,MAPK14,MFF,NCBP2,OAZ1,PAK1,PCM1,PDCD10,PDCD5,PPM1A,PPP1R13B,PPP3R1,PRKACA,PSEN1,RAC2,RAN,RBM22,RBM26,RDX,RIOK2,RNF31,SAR1A,SCP2,SEC16A,SH3GLB1,STOM,STXBP1,TARDBP,TBC1D20,TFDP1,TM9SF4,TMEM30A,TMEM30B,UBE2D3,UBE2L3,UBL5,VAMP2,YWHAB,YWHAE,YWHAZ
GO:0050684	regulation of mRNA processing	43	2.24261	1.35675e-07	7.92931e-06	C1QBP,C9orf78,CDK9,CELF4,CPSF4,CPSF6,DDX17,FAM172A,HNRNPA1,HNRNPA2B1,HNRNPK,HNRNPL,JMJD6,KHDRBS2,MBNL2,NCBP1,NCBP2,NUDT21,PAF1,PRDX6,PRPF19,RBFOX1,RBM25,RBM4,RBM42,RBM4B,RBM8A,RNPS1,SAP18,SMU1,SNRNP70,SON,SREK1,SRSF1,SRSF4,SRSF7,SUPT6H,TIA1,TRA2B,U2AF2,WTAP,ZC3H10,ZFP36L1
GO:0032984	protein-containing complex disassembly	80	1.76967	1.46898e-07	8.50499e-06	ABCE1,ADD1,ADD3,APEH,AVIL,CAPZA2,CAPZB,CAV1,CFL1,CFL2,CHCHD10,CHMP1A,CHMP1B,CHMP2A,CHMP5,CIB1,CLASP2,CSNK1A1,CTNNB1,DAP3,ETF1,FZD1,FZD5,GABARAP,GABARAPL2,GRWD1,GSPT1,INSR,LIMA1,MAP1A,MAP1LC3C,MRPL13,MRPL14,MRPL16,MRPL17,MRPL21,MRPL23,MRPL37,MRPL39,MRPL4,MRPL41,MRPL43,MRPL47,MRPL48,MRPL49,MRPL52,MRPS11,MRPS14,MRPS16,MRPS18B,MRPS18C,MRPS21,MRPS25,MRPS33,MRPS5,MRPS6,MRRF,NAPA,NSF,PBRM1,PLEKHH2,PPP1C…
GO:0006635	fatty acid beta-oxidation	28	2.77863	1.49795e-07	8.59239e-06	ABCD1,ACAA2,ACAD10,ACADL,ACADS,ACADVL,ACAT1,ACOX3,AKT1,CPT1A,CPT2,CRAT,DECR2,ECH1,ECHS1,ECI1,ECI2,ETFA,ETFB,ETFDH,GCDH,HADHA,HADHB,HSD17B4,IRS1,IVD,MTOR,SCP2
GO:0006790	sulfur compound metabolic process	89	1.70943	1.61504e-07	8.95625e-06	AASS,ABCD1,ACACA,ACAT1,ACBD6,ACPP,ACSF2,ACSF3,ACSL1,ACSL4,ACSS1,ACSS2,AHCY,AHCYL2,ALDH5A1,AMD1,B4GALT1,BHMT,BLMH,BPNT1,CBR4,CBS,CDO1,CIAO1,CNDP2,CPS1,DCN,DLAT,DLD,DLST,ELOVL4,ELOVL7,ESD,G6PD,GCDH,GCLM,GGT1,GGT7,GLB1,GLO1,GSR,GSS,GSTA2,GSTK1,GSTO1,GSTP1,GSTZ1,HEXB,HPGDS,HSD17B4,IBA57,IDH1,ISCA2,ISCU,KYNU,MAT1A,MCCC2,MCEE,MGST1,MGST3,MTAP,MTHFD1,MTHFR,MTR,NCAN,NUBP1,PAPSS2,PARK7,PC,PCYOX1,PDHA2,PIP…
GO:0001736	establishment of planar polarity	40	2.30485	1.61726e-07	8.95625e-06	ANKRD6,AP2A2,AP2S1,BRSK2,CDC42,CELSR1,CELSR2,CELSR3,CLTC,FOXF2,FZD1,FZD4,FZD5,GPC4,MAGI2,MKS1,PSMA1,PSMA2,PSMA3,PSMA5,PSMA6,PSMA8,PSMB1,PSMB2,PSMB3,PSMB4,PSMB5,PSMB7,PSMC5,PSMD8,PTK7,RAC1,RHOA,ROR1,RPGRIP1L,RYK,SFRP2,WDR1,WNT5A,WNT9B
GO:0007164	establishment of tissue polarity	40	2.30485	1.61726e-07	8.95625e-06	ANKRD6,AP2A2,AP2S1,BRSK2,CDC42,CELSR1,CELSR2,CELSR3,CLTC,FOXF2,FZD1,FZD4,FZD5,GPC4,MAGI2,MKS1,PSMA1,PSMA2,PSMA3,PSMA5,PSMA6,PSMA8,PSMB1,PSMB2,PSMB3,PSMB4,PSMB5,PSMB7,PSMC5,PSMD8,PTK7,RAC1,RHOA,ROR1,RPGRIP1L,RYK,SFRP2,WDR1,WNT5A,WNT9B
GO:0071349	cellular response to interleukin-12	22	3.20798	1.61921e-07	8.95625e-06	ARF1,CDC42,CFL1,CNN2,GSTA2,GSTO1,HNRNPA2B1,HNRNPF,LCP1,LMNB1,MTAP,P4HB,PAK2,PITPNA,PPIA,RALA,RAP1B,RPLP0,SNRPA1,SOD1,SOD2,TALDO1
GO:0006937	regulation of muscle contraction	50	2.08919	1.66356e-07	9.12015e-06	ABAT,ADA,ADRA1A,ADRA1B,ADRA2A,ANK2,ANXA6,ATP1A1,ATP1A2,ATP1B1,ATP2A1,ATP2A2,CACNA1C,CALM1,CALM2,CALM3,CAMK2D,CAV1,CAV3,CHRM3,CHRNA3,DLG1,DOCK5,DSP,ENO1,FKBP1B,FLNA,GATA4,GSTO1,KCNA1,KCNB2,KCNMA1,MYL9,NOS1AP,NPY2R,PDE4D,PDE5A,PRKACA,PRKG1,RHOA,RYR2,SCN5A,SLC8A3,SOD1,TACR2,TMEM38A,TNNI2,TNNI3K,TNNT2,TPM1
GO:0071826	ribonucleoprotein complex subunit organization	63	1.90736	1.83344e-07	9.96329e-06	BRIX1,CELF4,CLP1,CPSF6,CRNKL1,DDX23,DDX39B,DENR,EIF2S3,EIF3A,EIF3B,EIF3C,EIF3D,EIF3E,EIF3F,EIF3G,EIF3H,EIF3I,EIF3K,EIF5,GEMIN6,LUC7L,MRPS11,MRTO4,NCBP1,NOP2,NUDT21,NUFIP1,PPAN,PRPF19,PRPF39,PTBP2,PTGES3,RPL10,RPL11,RPL12,RPL13A,RPL24,RPL3,RPL5,RPL6,RPLP0,RPS10,RPS14,RPS15,RPS19,RPS27L,RPS28,RPS5,RPSA,RUVBL1,RUVBL2,SNRNP200,SNRPB,SNRPC,SNRPD1,SNRPD2,SNRPF,SNRPG,SRSF1,TRAF7,VCP,XAB2
GO:0015711	organic anion transport	111	1.60222	1.9154e-07	1.03182e-05	ABAT,ABCB1,ABCC1,ABCD1,ACACA,ACE,ACSL1,ACSL4,AKT1,ANO7,AQP9,ARG1,ARL6IP5,ATP11B,ATP1A2,AVP,CA12,CA7,CD36,CPT1A,CPT2,GIPC1,GLS,GOT2,GRM2,KMO,MFSD2A,NPC2,PITPNA,PLA2G12A,PLA2G3,PLA2R1,PLSCR1,PLSCR3,PPFIA1,PPFIA2,PRKAA2,PRKAB2,PSAP,PSEN1,RGS4,RPS6KB1,RXRA,SCARB2,SCP2,SFXN1,SFXN2,SLC10A2,SLC13A2,SLC15A4,SLC16A12,SLC16A14,SLC16A5,SLC16A9,SLC17A6,SLC17A8,SLC1A2,SLC1A3,SLC1A6,SLC22A13,SLC22A6,SLC22A7,SL…
GO:0071709	membrane assembly	19	3.48092	2.29856e-07	1.22755e-05	ANK3,CAV1,CAV3,CEL,FLOT1,FLOT2,MAGI2,NLGN4X,NLGN4Y,NRXN1,PACSIN2,PICALM,PSAP,PTEN,PTPRD,SPTBN1,SYT11,TLCD1,UGCG
GO:0070671	response to interleukin-12	22	3.14382	2.51019e-07	1.32866e-05	ARF1,CDC42,CFL1,CNN2,GSTA2,GSTO1,HNRNPA2B1,HNRNPF,LCP1,LMNB1,MTAP,P4HB,PAK2,PITPNA,PPIA,RALA,RAP1B,RPLP0,SNRPA1,SOD1,SOD2,TALDO1
GO:0030900	forebrain development	90	1.68781	2.53079e-07	1.32866e-05	APAF1,ARPC5,ASCL1,ATAT1,ATIC,BBS2,BBS4,CASP3,CCKAR,CDK5R1,CEP120,CNP,CNTNAP2,CTNNB1,DAB2IP,DCLK1,DIXDC1,DNAH5,DPCD,DRD1,EFHC1,EMX2,FABP7,FAT4,FEZF2,FLNA,FYN,GLI3,GNAO1,GNG12,GRIN1,HES1,HPRT1,HSD3B2,IGF2BP1,ISL1,KCNA1,KCNC1,KIF1A,KIRREL3,KRAS,LAMB1,LEF1,LHX3,LHX5,LMX1A,LRRK2,MFSD2A,NDEL1,NFIB,NOTCH1,NR2E1,NR4A3,PAX6,PCM1,PITX2,PRKG1,PSEN1,PTEN,RBPJ,RHOA,ROBO1,RPGRIP1L,RTN4R,RYK,SALL3,SCN5A,SEMA5A,…
GO:0009062	fatty acid catabolic process	36	2.38168	2.66788e-07	1.35921e-05	ABCD1,ACAA2,ACAD10,ACADL,ACADS,ACADVL,ACAT1,ACOX3,AKT1,ALDH3A2,CEL,CPT1A,CPT2,CRAT,DECR2,ECH1,ECHS1,ECI1,ECI2,ETFA,ETFB,ETFDH,FAAH,GCDH,HACL1,HADHA,HADHB,HAO1,HSD17B4,IRS1,IVD,MCEE,MTOR,PCK2,PLA2G15,SCP2
GO:0060071	Wnt signaling pathway, planar cell polarity pathway	36	2.38168	2.66788e-07	1.35921e-05	ANKRD6,AP2A2,AP2S1,CDC42,CELSR1,CELSR2,CELSR3,CLTC,FZD1,FZD4,FZD5,GPC4,MAGI2,MKS1,PSMA1,PSMA2,PSMA3,PSMA5,PSMA6,PSMA8,PSMB1,PSMB2,PSMB3,PSMB4,PSMB5,PSMB7,PSMC5,PSMD8,PTK7,RAC1,RHOA,ROR1,RYK,SFRP2,WNT5A,WNT9B
GO:0042737	drug catabolic process	43	2.19455	2.67487e-07	1.35921e-05	AASS,ACAT1,ACHE,ADA,ALDH2,CAT,CYP2C8,CYP2D6,CYP2J2,CYP2R1,CYP2U1,CYP3A5,DLST,DPYD,DPYS,ECE1,FAH,FMO4,GCSH,GLDC,GSTZ1,HAO1,HGD,HPD,MAOA,MOXD1,NNT,NPL,NR1I2,NT5E,OXCT1,PAH,PCK2,PIPOX,POR,PRDX1,PRDX5,PRDX6,QDPR,SLC6A3,SULT1A2,TAT,XPNPEP1
GO:0032886	regulation of microtubule-based process	59	1.93375	2.67674e-07	1.35921e-05	ANKRD53,ARL2,ARMC4,ATAT1,AURKA,BBS2,BBS4,CAV3,CCDC39,CCDC40,CCDC65,CDK2AP2,CDK5R1,CENPJ,CEP120,CHMP1A,CHMP1B,CHMP2A,CHMP4B,CHMP5,CHORDC1,CIB1,CLASP2,CLIP1,CLTC,CTNNB1,CYLD,DIAPH1,DIXDC1,EML2,ERBB2,FKBP4,GBA2,GNAI1,GPSM2,GSK3A,INPP5J,MAP1A,MAP2,MAPRE1,MAPT,NUBP1,PAK1,PARP3,PLK2,POC1A,PRKAA2,RAC1,RBM14,RHOA,ROCK2,RPS3,SMC1A,SMC3,SPEF1,STAG1,TACC3,TCTEX1D2,TRAF3IP1
GO:0006163	purine nucleotide metabolic process	99	1.63741	3.01042e-07	1.51622e-05	AASS,ABCD1,ACACA,ACAT1,ACBD6,ACSF2,ACSF3,ACSL1,ACSL4,ACSS1,ACSS2,ADA,ADCY1,ADCY9,ADK,ADPGK,ADSL,AK1,AK2,AK5,ALDOA,ALDOC,AMPD2,APRT,ATIC,BPNT1,CBR4,COX5B,CYC1,DHTKD1,DLAT,DLD,DLG1,DLST,ELOVL4,ELOVL7,ENO1,ESRRB,FBP1,FOXK1,GALK1,GAPDH,GCDH,GMPR2,GPD1,GSTZ1,HK1,HK2,HPRT1,HSD17B4,INSR,ITPA,JMJD8,KYNU,LRGUK,LRRK2,MCCC2,MCEE,MLXIPL,MTHFD1,NME5,NME7,NPR1,NPR2,NT5C2,NT5E,NUP107,OGT,PANK1,PANK4,PAPSS2,PDE2…
GO:0009150	purine ribonucleotide metabolic process	93	1.66539	3.06435e-07	1.53094e-05	AASS,ABCD1,ACACA,ACAT1,ACBD6,ACSF2,ACSF3,ACSL1,ACSL4,ACSS1,ACSS2,ADCY1,ADCY9,ADK,ADPGK,ADSL,AK1,AK2,AK5,ALDOA,ALDOC,AMPD2,APRT,ATIC,BPNT1,CBR4,COX5B,CYC1,DHTKD1,DLAT,DLD,DLG1,DLST,ELOVL4,ELOVL7,ENO1,ESRRB,FBP1,FOXK1,GALK1,GAPDH,GCDH,GMPR2,GPD1,GSTZ1,HK1,HK2,HPRT1,HSD17B4,INSR,ITPA,JMJD8,KYNU,LRGUK,LRRK2,MCCC2,MCEE,MLXIPL,NME5,NME7,NPR1,NPR2,NT5C2,NT5E,NUP107,OGT,PANK1,PANK4,PAPSS2,PDE2A,PDE4D,PDE…
GO:0006006	glucose metabolic process	56	1.96138	3.21987e-07	1.5868e-05	ADPGK,AKT1,ALDH5A1,ALDOA,ALDOC,ARPP19,COX11,CPT1A,CRY1,DCXR,DGKQ,DLAT,DYRK2,ENO1,EP300,ESRRB,FBP1,FOXA2,FOXK1,G6PD,GAA,GALM,GAPDH,GOT1,GOT2,GPD1,GPD2,GSK3A,HK1,HK2,INPPL1,INSR,IRS1,MAPK14,MDH2,MTOR,NKX1-1,OGT,OMA1,PC,PCK2,PDHA2,PGAM2,PGM1,PGP,PHKG2,PPP1CA,PPP1CB,PPP1R3D,RGN,SLC25A1,SLC25A10,SLC25A11,SLC25A12,SORD,SRC
GO:0031503	protein-containing complex localization	71	1.80533	3.2274e-07	1.5868e-05	ABCE1,ARHGAP44,ARL3,CACNG5,CASC3,CEP112,CLUAP1,CPSF4,DDX39B,DLG1,DNM1,DYNLL1,DYNLL2,DYNLRB1,DYNLRB2,EFNB2,EIF4A3,FKBP4,GPC4,GPHN,HNRNPA2B1,HSPB11,IFT122,IFT140,IFT172,IFT27,IFT46,IFT52,IFT57,IFT80,IFT81,KIF17,KIF3A,KIFAP3,MAGOHB,MCM3AP,NCBP1,NCBP2,NETO1,NUP107,NXF2B,NXT1,PCM1,PRKCZ,PURA,RAN,RBM8A,RCC2,RIOK2,RNPS1,RPGR,RPS15,SNAP25,SRRM1,SRSF1,SRSF4,SRSF7,SSB,SSNA1,SUPT6H,TCTEX1D2,THOC1,THOC6,TNPO…
GO:1903522	regulation of blood circulation	74	1.78025	3.31587e-07	1.61746e-05	ACE,ADA,ADRA1A,ADRA1B,ADRA2A,AKT1,ANK2,ATP1A1,ATP1A2,ATP1B1,ATP2A1,ATP2A2,ATP2B2,ATP2B3,AVP,CACNA1C,CACNA1D,CACNA1S,CACNA2D1,CACNB2,CACNG5,CALM1,CALM2,CALM3,CAMK2D,CAV1,CAV3,CHRM3,CYP2J2,DLG1,DOCK5,DSP,ECE1,FGA,FGG,FKBP1B,FLNA,GAA,GATA4,GCH1,GNAO1,GSK3A,GSTO1,HEY2,HRH1,HSPB7,ITPR1,KCND1,KCNIP1,KCNIP2,KCNIP3,KCNIP4,KCNN2,MEF2A,MYH6,NOS1AP,NPR1,NPR2,PDE4D,PDE5A,PRKACA,RGS4,RHOA,RYR2,SCN5A,SLC8A3,ST…
GO:0003015	heart process	73	1.78626	3.4533e-07	1.67134e-05	ACE,ADA,ADRA1A,ADRA1B,ANK2,ATG5,ATP1A1,ATP1A2,ATP1B1,ATP2A1,ATP2A2,ATP2B2,ATP2B3,CACNA1C,CACNA1D,CACNA1S,CACNA2D1,CACNB2,CACNG5,CALM1,CALM2,CALM3,CAMK2D,CAV1,CAV3,CYP2J2,DLG1,DSP,FKBP1B,FLNA,FYN,GAA,GATA4,GCH1,GNAO1,GSK3A,GSTO1,HEY2,HSPB7,ITPR1,KCND1,KCNIP1,KCNIP2,KCNIP3,KCNIP4,KCNN2,MEF2A,MTOR,MYH6,MYL1,NOS1AP,NPR1,NPR2,PDE4D,PDE5A,PRKACA,RGS4,RYR2,SCN5A,SLC8A3,SOD1,SRC,STIM1,TBX2,TMEM38A,TMEM65…
GO:0006835	dicarboxylic acid transport	33	2.45611	3.70888e-07	1.7687e-05	ABAT,ARL6IP5,ATP1A2,AVP,GIPC1,GLS,GRM2,KMO,PPFIA1,PPFIA2,PSEN1,SLC13A2,SLC17A6,SLC17A8,SLC1A2,SLC1A3,SLC1A6,SLC22A6,SLC25A10,SLC25A11,SLC25A12,SLC25A21,SLC25A30,SLC26A4,SLC26A5,SLC46A1,SLC7A11,SNAP25,STX1A,STXBP1,SYT1,UNC13B,VAMP2
GO:0030705	cytoskeleton-dependent intracellular transport	51	2.02443	3.71155e-07	1.7687e-05	AP3B2,AP3M1,AP3S1,ARL3,BAG3,CCDC88C,CDC42,CLUAP1,DST,DYNLL1,DYNLL2,DYNLRB1,DYNLRB2,FLOT2,HSPB11,IFT122,IFT140,IFT172,IFT27,IFT46,IFT52,IFT57,IFT80,IFT81,KIF17,KIF1A,KIF1B,KIF3A,KIFAP3,MAP1A,MAP2,MAPT,MYO5A,NDEL1,PCM1,PRKCZ,PURA,RAB1A,RAB6A,RPGR,SOD1,SSNA1,TCTEX1D2,TNPO1,TRAF3IP1,TTC26,TTC30B,TUB,TUBA1C,TUBB,WDR19
GO:0001539	cilium or flagellum-dependent cell motility	37	2.31901	3.91187e-07	1.83591e-05	APOB,BBS2,BBS4,CCDC39,CCDC40,CCDC65,DNAH2,DNAH3,DNAH5,DNAH7,DNAH8,DNAI1,DNAJA1,DPCD,EFHC1,GAS8,IQCG,LRRC6,NPHP4,PLA2G3,RGN,ROPN1L,RSPH4A,RSPH6A,RSPH9,SORD,SPAG16,SPATA4,SPEF1,TACR2,TCTE1,TEKT1,TEKT2,TEKT3,TEKT4,WDR63,WDR66
GO:0060285	cilium-dependent cell motility	37	2.31901	3.91187e-07	1.83591e-05	APOB,BBS2,BBS4,CCDC39,CCDC40,CCDC65,DNAH2,DNAH3,DNAH5,DNAH7,DNAH8,DNAI1,DNAJA1,DPCD,EFHC1,GAS8,IQCG,LRRC6,NPHP4,PLA2G3,RGN,ROPN1L,RSPH4A,RSPH6A,RSPH9,SORD,SPAG16,SPATA4,SPEF1,TACR2,TCTE1,TEKT1,TEKT2,TEKT3,TEKT4,WDR63,WDR66
GO:0010970	transport along microtubule	47	2.08582	4.06437e-07	1.89314e-05	AP3B2,AP3M1,AP3S1,ARL3,BAG3,CDC42,CLUAP1,DST,DYNLL1,DYNLL2,DYNLRB1,DYNLRB2,FLOT2,HSPB11,IFT122,IFT140,IFT172,IFT27,IFT46,IFT52,IFT57,IFT80,IFT81,KIF17,KIF1A,KIF1B,KIF3A,KIFAP3,MAP1A,MAP2,MAPT,NDEL1,PCM1,PRKCZ,PURA,RAB1A,RAB6A,RPGR,SOD1,SSNA1,TCTEX1D2,TNPO1,TRAF3IP1,TTC26,TTC30B,TUB,WDR19
GO:0042255	ribosome assembly	25	2.83533	4.372e-07	2.02124e-05	BRIX1,C1QBP,DDX3X,MPV17L2,MRPS11,MRTO4,NOP2,PPAN,RPL10,RPL11,RPL12,RPL24,RPL3,RPL5,RPL6,RPLP0,RPS10,RPS14,RPS15,RPS19,RPS27L,RPS28,RPS5,RPSA,TRAF7
GO:0090175	regulation of establishment of planar polarity	36	2.33838	4.44566e-07	2.04007e-05	ANKRD6,AP2A2,AP2S1,CDC42,CELSR1,CELSR2,CELSR3,CLTC,FZD1,FZD4,FZD5,GPC4,MAGI2,MKS1,PSMA1,PSMA2,PSMA3,PSMA5,PSMA6,PSMA8,PSMB1,PSMB2,PSMB3,PSMB4,PSMB5,PSMB7,PSMC5,PSMD8,PTK7,RAC1,RHOA,ROR1,RYK,SFRP2,WNT5A,WNT9B
GO:0051262	protein tetramerization	49	2.03551	5.2182e-07	2.37697e-05	AASS,ACACA,ACADL,ACHE,ACPP,ADSL,ALDH5A1,ALDOA,CAT,CBR4,CDA,CPSF6,DCXR,DHRS4,DPYS,FBP1,GLS,GRIN1,HPRT1,HSD17B10,INSR,KCNC1,MAT1A,ME1,NUDT21,PCBD2,PKD2,PKD2L1,RCC1,REG1A,RPS19,RRM2,RXRA,SAMHD1,SHMT2,SLC26A5,SOD2,SRR,SYT11,TDO2,TRPA1,TRPM1,TRPM2,TRPM3,TRPM7,TRPM8,TRPV5,UPB1,UXS1
GO:0016236	macroautophagy	73	1.7681	5.26618e-07	2.37741e-05	AKT1,ATG3,ATG4B,ATG5,ATP6V0A1,ATP6V0C,ATP6V0D1,ATP6V1A,ATP6V1B2,ATP6V1C1,ATP6V1E1,ATP6V1G1,BAG3,CASP3,CDC37,CDK5R1,CHMP2A,CHMP4B,CSNK2A1,CSNK2B,DCN,DYNLL1,DYNLL2,EI24,GABARAP,GABARAPL2,GAPDH,KLHL3,LRRK2,MAP1LC3C,MAP3K7,MFN2,MTOR,PGAM5,PIK3C2B,PIP4K2B,PRKAA2,PRKAB1,PRKAB2,PRKACA,PRKAG1,PSEN1,RAB1A,RAB1B,RAB7A,RHEB,RRAGB,SCOC,SESN1,SH3GLB1,SLC38A9,SNF8,SNX14,SNX5,SNX6,SQSTM1,SRC,STX12,TMEM74,TOMM20…
GO:0017157	regulation of exocytosis	58	1.90974	5.29592e-07	2.37741e-05	ADCY1,ADRA1A,ADRA2A,ARF1,ATP2A2,C12orf4,CACNA1D,CACNB2,CALM3,CHMP2A,CHRNA4,CHRNA5,CHRNA6,CHRNB3,CLASP2,DRD1,FBXL20,FGA,FGG,GIPC1,HTR1B,LRRK2,NAPA,NOTCH1,NSF,PCLO,PPFIA2,PRKCB,RAB10,RAB26,RAB3C,RAB7A,RAB8B,RAC2,RALA,RAP1B,RAPGEF4,SNF8,STX1A,STXBP1,STXBP5,SYN1,SYT1,SYT11,SYT12,SYT15,SYT17,SYT2,SYT6,SYT7,SYT9,SYTL4,TRIM9,TRPV6,UNC13B,VAMP1,VAMP2,VPS4A
GO:0060562	epithelial tube morphogenesis	78	1.73079	5.46521e-07	2.43575e-05	ADAMTS16,AHI1,APAF1,BBS4,BBS5,BBS7,BTRC,CASP3,CAV3,CCDC39,CCDC40,CCM2,CELSR1,CEP290,CFL1,COL4A1,CSNK2B,CTNNB1,DDR1,DLG1,DLG5,DLL1,EFNB2,EYA1,FAT4,FOXP1,FZD1,GATA3,GATA4,GLI3,GNA13,HES1,IFT122,IFT172,IFT52,IFT57,KIF26B,KLHL3,KRAS,LAMA1,LBX1,LEF1,LMO4,MIB1,MKS1,MTHFD1,MTHFR,MTSS1,NOTCH1,NOTCH4,NTN1,OSR1,PAK1,PKD2,PPP1CA,PRKACA,PRKACB,PRKX,PSEN1,PTK7,RALA,RBPJ,RHOA,RPS7,RYR2,SFRP2,SIX1,SKI,SLIT2,SRC…
GO:1905515	non-motile cilium assembly	23	2.93457	6.08111e-07	2.69089e-05	BBS2,BBS4,BBS7,CENPJ,CEP135,CEP89,CSNK1D,DYNLL1,IFT122,IFT140,IFT172,IFT52,IFT57,IFT80,MAP4,MKS1,PCM1,POC1A,RP1,RPGRIP1L,TMEM107,TMEM216,TTC8
GO:0048665	neuron fate specification	17	3.57252	6.22444e-07	2.73478e-05	ASCL1,DBX1,DLL1,ESRP1,EVX1,EYA1,GLI3,ISL1,LBX1,LHX3,MNX1,NKX2-2,NKX6-1,PAX6,SIX1,SOX1,SUFU
GO:0070588	calcium ion transmembrane transport	77	1.72467	7.4764e-07	3.26171e-05	ADRA2A,ANK2,ANXA6,ATG5,ATP1A2,ATP1B1,ATP2A1,ATP2A2,ATP2B2,ATP2B3,CACNA1C,CACNA1D,CACNA1S,CACNA2D1,CACNB2,CACNG5,CALM1,CALM2,CALM3,CAMK2D,CAPN3,CAV3,CHERP,CHRNA10,CHRNA7,CHRNA9,CUL5,CYBA,DIAPH1,DRD1,FKBP1B,FYN,G6PD,GEM,GNB5,GRIN1,GSTO1,ITPR1,LCK,LETM1,MYO5A,NOS1AP,PDE2A,PDE4D,PHB,PKD1L2,PKD2,PKD2L1,PRKACA,PSEN1,PTPN6,PTPRC,RGN,RRAD,RYR2,SLC24A2,SLC24A4,SLC24A5,SLC25A25,SLC8A3,STAC3,STIM1,TMCO1,TME…
GO:0060047	heart contraction	70	1.77359	7.91598e-07	3.40552e-05	ACE,ADA,ADRA1A,ADRA1B,ANK2,ATG5,ATP1A1,ATP1A2,ATP1B1,ATP2A1,ATP2A2,ATP2B2,ATP2B3,CACNA1C,CACNA1D,CACNA1S,CACNA2D1,CACNB2,CACNG5,CALM1,CALM2,CALM3,CAMK2D,CAV1,CAV3,CYP2J2,DLG1,DSP,FKBP1B,FLNA,GAA,GATA4,GCH1,GNAO1,GSK3A,GSTO1,HEY2,HSPB7,ITPR1,KCND1,KCNIP1,KCNIP2,KCNIP3,KCNIP4,KCNN2,MEF2A,MTOR,MYH6,MYL1,NOS1AP,NPR1,NPR2,PDE4D,PDE5A,PRKACA,RGS4,RYR2,SCN5A,SLC8A3,SOD1,STIM1,TBX2,TMEM38A,TMEM65,TNNI2,T…
GO:1901293	nucleoside phosphate biosynthetic process	70	1.77359	7.91598e-07	3.40552e-05	ACACA,ACAT1,ACSF3,ACSL1,ACSL4,ACSS1,ACSS2,ADA,ADCY1,ADCY9,ADK,ADSL,AK1,AK2,AK5,AK7,AK8,ALDOA,AMPD2,APRT,ATIC,CBR4,CMPK1,COX5B,CYC1,DLAT,DLD,DTYMK,DUT,ELOVL4,ELOVL7,ENO1,ERH,FLAD1,GCDH,GSTZ1,HAAO,HPRT1,IDH2,KMO,KYNU,MAPK1,ME1,MTHFD1,NADK,NME5,NME7,NPR1,NPR2,PANK1,PANK4,PAPSS2,PDHA2,PNKP,PNP,PPT1,PRPS1,RRM2,SLC22A13,SLC25A1,SLC25A12,SLC35B2,SLC5A8,SUCLG1,TECR,TK2,UCK1,UPP1,UPRT,VCP
GO:0099565	chemical synaptic transmission, postsynaptic	35	2.31552	8.3106e-07	3.55063e-05	ABAT,AKT1,CELF4,CHRNA10,CHRNA2,CHRNA3,CHRNA4,CHRNA5,CHRNA6,CHRNA7,CHRNA9,CHRNB3,EIF4A3,GLRA1,GLRA2,GLRA3,GRIK2,GRIN1,GSK3A,LRRK2,MPP2,NETO1,NLGN4X,NPAS4,NPY2R,NRXN1,PPP1R9A,PPP3CA,PRKCZ,PTEN,RGS4,SEZ6,STX1A,UNC13B,ZMYND8
GO:0048013	ephrin receptor signaling pathway	30	2.49246	8.68977e-07	3.6872e-05	ACTB,ACTG1,ACTR2,ANKS1A,AP2A2,AP2S1,ARPC1A,ARPC2,ARPC3,ARPC4,ARPC5,CDC42,CDK5R1,DNM1,EFNB2,FYN,GRIN1,MMP9,PAK1,PSEN1,PTK2,PTPN11,RAC1,RASA1,RBPJ,RHOA,ROCK2,SDC2,SRC,VAV2
GO:0001732	formation of cytoplasmic translation initiation complex	11	4.91222	8.74976e-07	3.6874e-05	EIF3A,EIF3B,EIF3C,EIF3D,EIF3E,EIF3F,EIF3G,EIF3H,EIF3I,EIF3K,EIF5
GO:0070585	protein localization to mitochondrion	42	2.12831	9.15075e-07	3.82915e-05	AKT1,ARIH2,BAG3,CALM3,CASP8,DNAJA1,FIS1,FZD5,GRPEL1,GSK3A,HK1,HK2,HSPA4,HSPD1,IMMP2L,LRRK2,MAPT,MFF,MFN2,MTCH2,PAM16,PDCD5,PPP1R13B,PPP3R1,RAC2,RNF31,SH3GLB1,TFDP1,TIMM10,TIMM17B,TIMM23,TIMM9,TOMM20,TOMM22,TOMM40,TSPO,UBE2D3,UBE2L3,UBL5,YWHAB,YWHAE,YWHAZ
GO:1905330	regulation of morphogenesis of an epithelium	50	1.98473	9.20975e-07	3.82915e-05	AHI1,ANKRD6,AP2A2,AP2S1,CAV3,CDC42,CELSR1,CELSR2,CELSR3,CLASP2,CLTC,CTNNB1,FOXP1,FZD1,FZD4,FZD5,GATA3,GPC4,MAGI2,MKS1,MTOR,PSMA1,PSMA2,PSMA3,PSMA5,PSMA6,PSMA8,PSMB1,PSMB2,PSMB3,PSMB4,PSMB5,PSMB7,PSMC5,PSMD8,PTEN,PTK7,RAC1,RHOA,ROR1,RREB1,RXRA,RYK,SFRP2,SIX1,SNAI2,SULF1,TBX2,WNT5A,WNT9B
GO:0097711	ciliary basal body-plasma membrane docking	32	2.40675	9.28977e-07	3.83668e-05	AHI1,B9D1,B9D2,CENPJ,CEP135,CEP164,CEP290,CEP78,CEP89,CETN2,CSNK1D,DYNLL1,IQCB1,MAPRE1,MKS1,NINL,NPHP1,NPHP4,ODF2,OFD1,PCM1,PPP2R1A,PRKACA,PRKAR2B,RPGRIP1L,SDCCAG8,SSNA1,TCTN1,TCTN3,TMEM216,TUBB,YWHAE
GO:0009165	nucleotide biosynthetic process	69	1.77341	9.49968e-07	3.87329e-05	ACACA,ACAT1,ACSF3,ACSL1,ACSL4,ACSS1,ACSS2,ADA,ADCY1,ADCY9,ADK,ADSL,AK1,AK2,AK5,AK7,AK8,ALDOA,AMPD2,APRT,ATIC,CBR4,CMPK1,COX5B,CYC1,DLAT,DLD,DTYMK,DUT,ELOVL4,ELOVL7,ENO1,ERH,FLAD1,GCDH,GSTZ1,HAAO,HPRT1,IDH2,KMO,KYNU,MAPK1,ME1,MTHFD1,NADK,NME5,NME7,NPR1,NPR2,PANK1,PANK4,PAPSS2,PDHA2,PNKP,PNP,PPT1,PRPS1,RRM2,SLC22A13,SLC25A1,SLC25A12,SLC35B2,SLC5A8,TECR,TK2,UCK1,UPP1,UPRT,VCP
GO:0055117	regulation of cardiac muscle contraction	29	2.52691	9.50348e-07	3.87329e-05	ADRA1A,ADRA1B,ANK2,ATP1A1,ATP1A2,ATP1B1,ATP2A1,ATP2A2,CACNA1C,CALM1,CALM2,CALM3,CAMK2D,CAV1,CAV3,DLG1,DSP,FKBP1B,FLNA,GATA4,GSTO1,NOS1AP,PDE4D,PDE5A,PRKACA,RYR2,SCN5A,TMEM38A,TNNI3K
GO:0046364	monosaccharide biosynthetic process	31	2.43403	1.03683e-06	4.19815e-05	AKR1B1,ALDOA,ALDOC,ARPP19,CRY1,DGKQ,ENO1,EP300,FBP1,G6PD,GAPDH,GOT1,GOT2,GPD1,GPD2,MDH2,OGT,PC,PCK2,PGAM2,PGD,PGM1,PGP,RGN,SLC25A1,SLC25A10,SLC25A11,SLC25A12,SORD,TALDO1,TKT
GO:0060079	excitatory postsynaptic potential	33	2.35786	1.07099e-06	4.28824e-05	AKT1,CELF4,CHRNA10,CHRNA2,CHRNA3,CHRNA4,CHRNA5,CHRNA6,CHRNA7,CHRNA9,CHRNB3,EIF4A3,GLRA1,GLRA2,GLRA3,GRIK2,GRIN1,GSK3A,LRRK2,MPP2,NETO1,NLGN4X,NPAS4,NPY2R,NRXN1,PPP1R9A,PPP3CA,PRKCZ,PTEN,RGS4,SEZ6,STX1A,ZMYND8
GO:0072655	establishment of protein localization to mitochondrion	41	2.1383	1.07293e-06	4.28824e-05	AKT1,ARIH2,BAG3,CALM3,CASP8,DNAJA1,FIS1,FZD5,GRPEL1,GSK3A,HK1,HK2,HSPA4,HSPD1,IMMP2L,LRRK2,MAPT,MFF,MFN2,PAM16,PDCD5,PPP1R13B,PPP3R1,RAC2,RNF31,SH3GLB1,TFDP1,TIMM10,TIMM17B,TIMM23,TIMM9,TOMM20,TOMM22,TOMM40,TSPO,UBE2D3,UBE2L3,UBL5,YWHAB,YWHAE,YWHAZ
GO:0062197	cellular response to chemical stress	82	1.67398	1.21183e-06	4.79441e-05	ABCD1,AGAP3,AIFM1,AKR1B1,AKT1,ARG1,ARL6IP5,ARNTL,ATG5,ATP2A2,BTK,CAB39,CAMKK2,CAPN3,CASP3,CAT,CAV1,CD36,CTNNB1,CYBA,CYCS,DDX3X,DNAJA1,EIF2AK3,EIF2S1,FUT8,FYN,FZD1,G6PD,GATA4,GCH1,GSR,GSTP1,HDAC2,IMPACT,LETM1,LONP1,LRRK2,MAPK1,MAPT,MGST1,MMP9,MSRB2,MTR,MYLK,NME5,NR4A3,NUDT2,P4HB,PARK7,PCNA,PDCD10,PKD2,PLA2R1,PRDX1,PRDX5,PRDX6,PRKAA2,PSAP,PYCR2,RELB,RGN,RPS3,RWDD1,SIGMAR1,SIN3A,SLC25A24,SLC2A1,SLC7…
GO:0044242	cellular lipid catabolic process	57	1.87681	1.21505e-06	4.79441e-05	AADAC,ABCD1,ABHD12,ACAA2,ACAD10,ACADL,ACADS,ACADVL,ACAT1,ACOX3,AKT1,ALDH3A2,APOB,ASAH1,CEL,CPS1,CPT1A,CPT2,CRAT,DAGLA,DECR2,ECH1,ECHS1,ECI1,ECI2,ETFA,ETFB,ETFDH,FAAH,FABP7,GALC,GBA2,GCDH,GDPD1,GM2A,HACL1,HADHA,HADHB,HAO1,HEXB,HSD17B4,IDH1,IRS1,IVD,MCEE,MGLL,MTOR,NAGA,PCK2,PLA2G15,PNPLA6,PPT1,PRDX6,PSAP,SCP2,SGPL1,SMPD2
GO:0015800	acidic amino acid transport	25	2.70646	1.22629e-06	4.80816e-05	ABAT,ARL6IP5,ATP1A2,AVP,GIPC1,GLS,GRM2,KMO,PPFIA1,PPFIA2,PSEN1,SLC17A6,SLC17A8,SLC1A2,SLC1A3,SLC1A6,SLC25A12,SLC6A1,SLC7A11,SNAP25,STX1A,STXBP1,SYT1,UNC13B,VAMP2
GO:0006914	autophagy	108	1.55578	1.25416e-06	4.83444e-05	ADRA1A,AKT1,ANXA7,ATG3,ATG4B,ATG5,ATP6V0A1,ATP6V0C,ATP6V0D1,ATP6V1A,ATP6V1B2,ATP6V1C1,ATP6V1E1,ATP6V1G1,BAG3,CAMKK2,CASP3,CDC37,CDK5R1,CHMP2A,CHMP4B,CISD2,CLTC,CSNK2A1,CSNK2B,CTSA,CTSK,DAP,DCN,DYNLL1,DYNLL2,EEF1A1,EI24,EP300,FBXL2,FIS1,FOXK1,FZD5,GABARAP,GABARAPL2,GAPDH,GATA4,GFAP,GSK3A,HK2,HMGB1,ITPR1,KLHL3,LRRK2,MAP1LC3C,MAP3K7,MAPT,MFN2,MFSD8,MTOR,PARK7,PGAM5,PIK3C2B,PIP4K2B,PLK2,PRKAA2,PRKAB1…
GO:0061919	process utilizing autophagic mechanism	108	1.55578	1.25416e-06	4.83444e-05	ADRA1A,AKT1,ANXA7,ATG3,ATG4B,ATG5,ATP6V0A1,ATP6V0C,ATP6V0D1,ATP6V1A,ATP6V1B2,ATP6V1C1,ATP6V1E1,ATP6V1G1,BAG3,CAMKK2,CASP3,CDC37,CDK5R1,CHMP2A,CHMP4B,CISD2,CLTC,CSNK2A1,CSNK2B,CTSA,CTSK,DAP,DCN,DYNLL1,DYNLL2,EEF1A1,EI24,EP300,FBXL2,FIS1,FOXK1,FZD5,GABARAP,GABARAPL2,GAPDH,GATA4,GFAP,GSK3A,HK2,HMGB1,ITPR1,KLHL3,LRRK2,MAP1LC3C,MAP3K7,MAPT,MFN2,MFSD8,MTOR,PARK7,PGAM5,PIK3C2B,PIP4K2B,PLK2,PRKAA2,PRKAB1…
GO:0006414	translational elongation	40	2.14889	1.25641e-06	4.83444e-05	DAP3,DPH1,DPH3,EEF1A1,EEF1G,EEF2,EEF2K,EIF4A3,GFM1,GRM5,HBS1L,MRPL13,MRPL14,MRPL16,MRPL17,MRPL21,MRPL23,MRPL37,MRPL39,MRPL4,MRPL41,MRPL43,MRPL47,MRPL48,MRPL49,MRPL52,MRPS11,MRPS14,MRPS16,MRPS18B,MRPS18C,MRPS21,MRPS25,MRPS33,MRPS5,MRPS6,RPLP1,RPLP2,TUFM,ZNF598
GO:0070838	divalent metal ion transport	105	1.56624	1.26733e-06	4.84637e-05	ADRA1A,ADRA2A,ANK2,ANXA6,ATG5,ATP1A2,ATP1B1,ATP2A1,ATP2A2,ATP2B2,ATP2B3,BEST1,CACNA1C,CACNA1D,CACNA1S,CACNA2D1,CACNB2,CACNG5,CALM1,CALM2,CALM3,CAMK2D,CAPN3,CAV1,CAV3,CDH23,CHERP,CHRNA10,CHRNA4,CHRNA7,CHRNA9,CLCA1,CNNM2,CTNNB1,CUL5,CYBA,DIAPH1,DRD1,EFHB,FKBP1B,FYN,G6PD,GEM,GNAO1,GNB5,GRIN1,GSTO1,ITPR1,LCK,LETM1,MYLK,MYO5A,NIPAL2,NOS1AP,PDE2A,PDE4D,PHB,PKD1L2,PKD2,PKD2L1,PPP3CA,PRKACA,PRKCB,PSEN1,P…
GO:0051648	vesicle localization	54	1.91006	1.27955e-06	4.86308e-05	ANKRD28,AP3B2,AP3M1,AP3S1,ARF1,ARL6,BBS2,BBS4,BBS5,BBS7,BRSK2,CEP19,CLASP2,CSNK1D,CTNNB1,CTSC,DNM1,F5,FAM91A1,GRIA1,KIF1A,KIF1B,KIF3A,KIFAP3,KLHL12,LRRK2,MAGI2,MAP2,MCFD2,MYO5A,MYO7A,NAPA,NDEL1,NSF,PCLO,PDCD6,PEF1,PICALM,PRKCZ,PSEN1,PTEN,RAB1A,RAB1B,SAR1A,SEC16A,SEC23A,SEC31A,STARD3,SYN1,SYN2,TBC1D20,TBC1D23,TRAPPC2,VPS33A
GO:0070286	axonemal dynein complex assembly	16	3.57252	1.33587e-06	5.04617e-05	ARMC4,CCDC151,CCDC39,CCDC40,CCDC63,CCDC65,DNAH5,DNAH7,DNAH8,DNAI1,DNAI2,DNAL1,DNALI1,LRRC6,TEKT2,WDR63
GO:0016051	carbohydrate biosynthetic process	55	1.88931	1.484e-06	5.57173e-05	AKR1B1,AKT1,ALDOA,ALDOC,ARPP19,B3GALT1,B3GALT5,B3GNT5,B3GNT6,B4GALT1,CLTC,CRY1,DGKQ,DYRK2,ENO1,EP300,ESRRB,FBP1,FUT8,G6PD,GAPDH,GBE1,GOT1,GOT2,GPD1,GPD2,GSK3A,GYG1,GYG2,HRH1,INSR,IRS1,MDH2,MTOR,OGT,PC,PCK2,PGAM2,PGD,PGM1,PGP,PHKG2,PPP1CA,PPP1CB,PPP1R3C,PPP1R3D,RGN,SLC25A1,SLC25A10,SLC25A11,SLC25A12,SLC2A1,SORD,TALDO1,TKT
GO:0009060	aerobic respiration	30	2.43581	1.51315e-06	5.64697e-05	ACO1,ADSL,CAT,COX10,COX15,COX5B,CS,CYCS,DHTKD1,DLAT,DLD,DLST,FH,IDH1,IDH2,IDH3A,IDH3B,IDH3G,MDH2,NDUFS7,NNT,PDHA2,SDHA,SDHAF2,SDHC,SHMT2,SUCLG1,UQCRC1,UQCRH,VCP
GO:0051588	regulation of neurotransmitter transport	41	2.10753	1.62466e-06	6.0268e-05	ABAT,ADCY1,ADRA1A,ARL6IP5,ATP1A2,ATP2A2,CACNA1D,CACNB2,CALM3,CHRNA3,CHRNA4,CHRNA5,CHRNA6,CHRNB3,DRD1,FBXL20,FLOT1,GIPC1,HTR1B,KMO,LRRK2,MCTP1,NAPA,PPFIA2,PPP1R9A,PRKCB,PSEN1,RAP1B,RGS4,SLC6A1,SLC6A4,STX1A,STXBP1,SYN1,SYT1,SYT11,SYT12,SYT9,TACR2,UNC13B,VAMP1
GO:0044262	cellular carbohydrate metabolic process	69	1.74826	1.64798e-06	6.04567e-05	AKR1B1,AKT1,ARPP19,B3GNT5,B3GNT6,B4GALT1,CALM1,COQ3,COX11,CRY1,DGKQ,DYRK2,ENOSF1,EP300,ESRRB,FBP1,FGGY,FOXA2,FOXK1,GAA,GALK1,GBE1,GK,GK5,GLB1,GOT1,GPD2,GSK3A,GYG1,GYG2,HK1,HK2,HRH1,IDH1,IDH2,INPP1,INPP5A,INPP5E,INPP5J,INSR,IRS1,MGAM,MIOX,MOGAT2,MTOR,NKX1-1,OGT,PCK2,PGD,PGM1,PGP,PHKA1,PHKG2,PPIP5K1,PPIP5K2,PPP1CA,PPP1CB,PPP1R2,PPP1R3C,PPP1R3D,PTEN,PYGM,RBKS,RGN,SCARB2,SLC25A12,SLC2A1,SORD,SRC
GO:0010644	cell communication by electrical coupling	15	3.69571	1.64926e-06	6.04567e-05	ANK3,ATP1A1,ATP1A2,ATP1B1,CACNA1C,CALM1,CALM2,CALM3,CAMK2D,CAV1,FKBP1B,KCNA1,PDE4D,PRKACA,RYR2
GO:0009112	nucleobase metabolic process	17	3.37405	1.73439e-06	6.32031e-05	ACPP,ADA,AOX1,APRT,CDA,CMPK1,CPS1,DPYD,DPYS,GMPR2,HPRT1,MAPK1,MTHFD1,MTOR,PRPS1,TYMP,XDH
GO:0008016	regulation of heart contraction	63	1.79338	1.85411e-06	6.70347e-05	ADA,ADRA1A,ADRA1B,ANK2,ATP1A1,ATP1A2,ATP1B1,ATP2A1,ATP2A2,ATP2B2,ATP2B3,CACNA1C,CACNA1D,CACNA1S,CACNA2D1,CACNB2,CACNG5,CALM1,CALM2,CALM3,CAMK2D,CAV1,CAV3,CYP2J2,DLG1,DSP,FKBP1B,FLNA,GAA,GATA4,GCH1,GNAO1,GSK3A,GSTO1,HEY2,HSPB7,ITPR1,KCND1,KCNIP1,KCNIP2,KCNIP3,KCNIP4,KCNN2,MEF2A,MYH6,NOS1AP,NPR1,NPR2,PDE4D,PDE5A,PRKACA,RGS4,RYR2,SCN5A,SLC8A3,STIM1,TBX2,TMEM38A,TMEM65,TNNI3K,TNNT2,TPM1,YWHAE
GO:0140056	organelle localization by membrane tethering	47	1.98708	1.86117e-06	6.70347e-05	AHI1,B9D1,B9D2,CENPJ,CEP135,CEP164,CEP290,CEP78,CEP89,CETN2,CSNK1D,CTBP2,DYNLL1,EXOC6,IQCB1,MAPRE1,MKS1,NINL,NPHP1,NPHP4,NSF,ODF2,OFD1,PCM1,PPP2R1A,PRKACA,PRKAR2B,RAB10,RAB3C,RAB8B,RABEPK,RPGRIP1L,SDCCAG8,SNAP25,SSNA1,STX12,STX1A,STXBP1,SYT1,TCTN1,TCTN3,TMEM216,TUBB,UNC13B,VAMP3,VPS33A,YWHAE
GO:0060048	cardiac muscle contraction	41	2.09248	1.99029e-06	7.12709e-05	ADRA1A,ADRA1B,ANK2,ATP1A1,ATP1A2,ATP1B1,ATP2A1,ATP2A2,CACNA1C,CACNA1D,CACNA2D1,CACNB2,CALM1,CALM2,CALM3,CAMK2D,CAV1,CAV3,DLG1,DSP,FKBP1B,FLNA,GAA,GATA4,GSTO1,KCNN2,MTOR,MYH6,MYL1,NOS1AP,PDE4D,PDE5A,PRKACA,RYR2,SCN5A,TMEM38A,TNNI2,TNNI3K,TNNT2,TPM1,TTN
GO:0030178	negative regulation of Wnt signaling pathway	55	1.87132	2.04486e-06	7.28041e-05	ANKRD6,APCDD1,CAV1,CSNK1A1,CYLD,DAB2IP,EGR1,FERMT1,FZD1,GLI3,GSK3A,IFT80,INVS,ISL1,KLHL12,KREMEN1,KREMEN2,LIMD1,MAPK14,NLK,NOTCH1,NPHP4,NXN,PSMA1,PSMA2,PSMA3,PSMA5,PSMA6,PSMA8,PSMB1,PSMB2,PSMB3,PSMB4,PSMB5,PSMB7,PSMC5,PSMD8,RAPGEF1,RBMS3,RBX1,RNF213,RUVBL2,SDHAF2,SFRP2,SFRP5,SIX3,SLC9A3R1,SNAI2,SOX2,STK3,TAX1BP3,TLE3,TNN,WIF1,WNT5A
GO:0007605	sensory perception of sound	42	2.0696	2.05844e-06	7.28688e-05	ALDH7A1,ATP2B2,CACNA1D,CASP3,CDH23,CHRNA10,CHRNA9,COL11A1,CRYM,DIAPH1,EML2,EPS8L2,EYA1,FZD4,HEXB,HOXA1,LOXHD1,LRIG2,LRTOMT,MYO6,MYO7A,NDUFB9,OTOF,PDZD7,POU4F2,PSAP,ROR1,SIX1,SLC17A8,SLC1A3,SLC26A4,SLC26A5,SLC9A3R1,SNAI2,SOD1,STRC,TECTA,TIMM10,TIMM9,TUB,USH1G,WDR1
GO:0021514	ventral spinal cord interneuron differentiation	11	4.62326	2.16381e-06	7.61635e-05	ASCL1,DBX1,EVX1,GLI3,LHX3,LMO4,NKX2-2,NKX6-1,PAX6,SOX1,SUFU
GO:0009123	nucleoside monophosphate metabolic process	26	2.58015	2.17992e-06	7.62971e-05	ADA,ADK,ADSL,AK1,AK2,AK5,AK7,AK8,AMPD2,APRT,ATIC,CMPK1,DLG1,DTYMK,DUT,GMPR2,HPRT1,LRGUK,NT5C2,NT5E,PNKP,PRPS1,TK2,UCK1,UPP1,UPRT
GO:0050954	sensory perception of mechanical stimulus	46	1.99195	2.21526e-06	7.70984e-05	ALDH7A1,ATP2B2,CACNA1D,CASP3,CDH23,CHRNA10,CHRNA9,COL11A1,CRYM,DIAPH1,DRGX,EML2,EPS8L2,EYA1,FYN,FZD4,HEXB,HOXA1,KCNA1,LOXHD1,LRIG2,LRTOMT,MYO6,MYO7A,NDUFB9,OTOF,PDZD7,POU4F2,PSAP,ROR1,SIX1,SLC17A8,SLC1A3,SLC26A4,SLC26A5,SLC9A3R1,SNAI2,SOD1,STRC,TECTA,TIMM10,TIMM9,TRPA1,TUB,USH1G,WDR1
GO:0051289	protein homotetramerization	31	2.35634	2.28137e-06	7.89558e-05	ACACA,ACADL,ACPP,ALDH5A1,ALDOA,CAT,CBR4,CDA,DCXR,DPYS,FBP1,GLS,HPRT1,HSD17B10,MAT1A,PCBD2,PKD2,PKD2L1,REG1A,RXRA,SAMHD1,SHMT2,SOD2,SRR,SYT11,TDO2,TRPA1,TRPM2,TRPM8,TRPV5,UPB1
GO:0022904	respiratory electron transport chain	36	2.19848	2.32688e-06	7.96961e-05	ALDH5A1,COX10,COX15,COX5B,CYC1,CYCS,DLD,ETFA,ETFB,ETFDH,GPD1,GPD2,IMMP2L,ISCU,NDUFA10,NDUFA12,NDUFA7,NDUFA8,NDUFA9,NDUFAB1,NDUFAF2,NDUFB10,NDUFB5,NDUFB9,NDUFS2,NDUFS3,NDUFS7,NDUFV1,NDUFV2,PARK7,SDHA,SDHAF2,SDHC,SLC25A12,UQCRC1,UQCRH
GO:0044091	membrane biogenesis	19	3.08536	2.32849e-06	7.96961e-05	ANK3,CAV1,CAV3,CEL,FLOT1,FLOT2,MAGI2,NLGN4X,NLGN4Y,NRXN1,PACSIN2,PICALM,PSAP,PTEN,PTPRD,SPTBN1,SYT11,TLCD1,UGCG
GO:0072511	divalent inorganic cation transport	105	1.54368	2.55424e-06	8.67966e-05	ADRA1A,ADRA2A,ANK2,ANXA6,ATG5,ATP1A2,ATP1B1,ATP2A1,ATP2A2,ATP2B2,ATP2B3,BEST1,CACNA1C,CACNA1D,CACNA1S,CACNA2D1,CACNB2,CACNG5,CALM1,CALM2,CALM3,CAMK2D,CAPN3,CAV1,CAV3,CDH23,CHERP,CHRNA10,CHRNA4,CHRNA7,CHRNA9,CLCA1,CNNM2,CTNNB1,CUL5,CYBA,DIAPH1,DRD1,EFHB,FKBP1B,FYN,G6PD,GEM,GNAO1,GNB5,GRIN1,GSTO1,ITPR1,LCK,LETM1,MYLK,MYO5A,NIPAL2,NOS1AP,PDE2A,PDE4D,PHB,PKD1L2,PKD2,PKD2L1,PPP3CA,PRKACA,PRKCB,PSEN1,P…
GO:0006457	protein folding	58	1.82561	2.56397e-06	8.67966e-05	BAG1,BAG3,CALR,CANX,CCT3,CCT4,CCT5,CCT6A,CDC37,CHORDC1,CSNK2A1,CSNK2B,DNAJA1,DNAJA2,DNAJB11,DNAJB13,DNAJB8,DNAJC5,FKBP1B,FKBP4,FKBP6,GANAB,GNAI1,GNAO1,GNB2,GNB4,GNB5,GRN,GRPEL1,HSP90B1,HSPA5,HSPD1,HSPE1,NUDC,NUDCD2,P4HB,PDCD5,PDCL3,PDIA3,PDIA4,PDIA5,PFDN2,PFDN4,PFDN6,PPIA,PPIB,PPIL6,PRKCSH,PTGES3,RUVBL2,SGTA,SGTB,SNRNP70,TOR1B,TRAP1,TTC1,UNC45B,VCP
GO:0086065	cell communication involved in cardiac conduction	22	2.80698	2.59735e-06	8.7449e-05	ANK2,ATP1A1,ATP1A2,ATP1B1,CACNA1C,CACNA1D,CACNA2D1,CACNB2,CALM1,CALM2,CALM3,CAMK2D,CAV1,DSP,FKBP1B,FLNA,KCNN2,PDE4D,PRKACA,RYR2,SCN5A,TNNI3K
GO:0070507	regulation of microtubule cytoskeleton organization	50	1.92071	2.61773e-06	8.76586e-05	ANKRD53,ARL2,ATAT1,AURKA,CAV3,CDK2AP2,CDK5R1,CENPJ,CEP120,CHMP1A,CHMP1B,CHMP2A,CHMP4B,CHMP5,CHORDC1,CIB1,CLASP2,CLIP1,CLTC,CTNNB1,CYLD,DIXDC1,EML2,FKBP4,GBA2,GNAI1,GPSM2,GSK3A,INPP5J,MAP1A,MAP2,MAPRE1,MAPT,NUBP1,PAK1,PARP3,PLK2,POC1A,PRKAA2,RAC1,RBM14,RHOA,ROCK2,RPS3,SMC1A,SMC3,SPEF1,STAG1,TACC3,TRAF3IP1
GO:0046928	regulation of neurotransmitter secretion	33	2.26718	2.86219e-06	9.53294e-05	ADCY1,ADRA1A,ATP2A2,CACNA1D,CACNB2,CALM3,CHRNA3,CHRNA4,CHRNA5,CHRNA6,CHRNB3,DRD1,FBXL20,GIPC1,HTR1B,KMO,LRRK2,MCTP1,NAPA,PPFIA2,PPP1R9A,PRKCB,RAP1B,STX1A,STXBP1,SYN1,SYT1,SYT11,SYT12,SYT9,TACR2,UNC13B,VAMP1
GO:0021537	telencephalon development	62	1.77909	2.95943e-06	9.80411e-05	ASCL1,ATAT1,ATIC,BBS2,BBS4,CASP3,CDK5R1,CEP120,CNTNAP2,CTNNB1,DAB2IP,DIXDC1,DNAH5,DPCD,DRD1,EFHC1,EMX2,FAT4,FEZF2,FLNA,GLI3,GNG12,GRIN1,HES1,HPRT1,HSD3B2,IGF2BP1,KCNA1,KIRREL3,LAMB1,LEF1,LHX5,LMX1A,LRRK2,MFSD2A,NDEL1,NFIB,NR2E1,NR4A3,PAX6,PSEN1,PTEN,RHOA,ROBO1,RPGRIP1L,RTN4R,RYK,SALL3,SCN5A,SIX3,SKI,SLC1A2,SLC2A1,SLC7A11,SLC8A3,SLIT2,TACC3,TCTN1,TRA2B,WNT5A,XAB2,YWHAE
GO:0000096	sulfur amino acid metabolic process	18	3.13685	3.21156e-06	0.000105828	AHCY,BHMT,BLMH,CBS,CDO1,CPS1,GCLM,GGT1,MAT1A,MTAP,MTHFD1,MTHFR,MTR,PCYOX1,SLC7A11,SMS,TST,TXN2
GO:0032386	regulation of intracellular transport	84	1.62212	3.44714e-06	0.00011299	ANK3,ARF1,ARHGAP44,ARIH2,ATP2A1,BAG3,BCAP31,BRSK2,C12orf4,CASP8,CD36,CD81,CDK5R1,CEP290,CHRM1,CIB1,CPSF6,EFCAB7,ERBB2,FERMT1,FIS1,FLNA,FYN,FZD5,GLI3,GSK3A,LCP1,LRRK2,MAP2,MAP2K1,MAPK1,MAPK14,MFF,MX2,NCBP2,NDEL1,NUCB1,OAZ1,PAK1,PARK7,PCM1,PDCD10,PDCD5,PPM1A,PPP1R13B,PPP3R1,PRKACA,PSEN1,PTPN11,RAC2,RAN,RBM22,RBM26,RBM4,RDX,REEP2,RIOK2,RNF31,SAR1A,SCP2,SEC16A,SH3GLB1,SNX12,SRC,STOM,STXBP1,SUFU,SUPT6…
GO:0009308	amine metabolic process	40	2.07103	3.50021e-06	0.000113616	ABAT,ALDH7A1,AMD1,ATCAY,AZIN1,BHMT,DDC,DHPS,DMGDH,DRD1,GCDH,GDPD1,HAAO,HPRT1,KMO,KYNU,MAOA,MOXD1,OAZ1,PARK7,PSMA1,PSMA2,PSMA3,PSMA5,PSMA6,PSMA8,PSMB1,PSMB2,PSMB3,PSMB4,PSMB5,PSMB7,PSMC5,PSMD8,SLC6A3,SLC7A11,SMS,SULT1A2,SULT1C2,TDO2
GO:0044275	cellular carbohydrate catabolic process	19	3.0168	3.50293e-06	0.000113616	CALM1,ENOSF1,GAA,GK,GK5,GPD2,GSK3A,MGAM,MIOX,PGD,PGM1,PHKA1,PHKG2,PPP1CA,PPP1CB,PPP1R3D,PYGM,SCARB2,SORD
GO:0007368	determination of left/right symmetry	36	2.16153	3.60602e-06	0.000116351	ACVR2A,AHI1,ARL6,ARMC4,BBS4,BBS5,BBS7,C9orf116,CCDC151,CCDC39,CCDC40,DLL1,DNAH5,DNAI1,DNAI2,DPCD,FOXJ1,GAS8,GATA4,IFT140,IFT172,IFT52,IFT57,LBX1,LRRC6,MIB1,MKS1,NOTCH1,OFD1,PITX2,PKD2,PSEN1,RPGRIP1L,SUFU,TBX2,WNT5A
GO:0042133	neurotransmitter metabolic process	43	2.00808	3.72739e-06	0.000119489	ABAT,ACHE,AGXT2,AKT1,ALDH5A1,ALDH7A1,BCHE,BHMT,CAV1,CD36,CPS1,DAGLA,DDC,DMGDH,DPYD,DPYS,GAD1,GCH1,GCHFR,GCSH,GLDC,INSR,KHSRP,LRTOMT,MAOA,MOXD1,MTOR,NAALAD2,NOS1AP,PAH,PKD2,POR,RAC1,RGN,ROCK2,SHMT2,SLC1A3,SLC22A2,SLC5A7,SLC6A3,SLC6A4,TSPO,UPB1
GO:0022406	membrane docking	48	1.92675	3.74187e-06	0.000119489	AHI1,B9D1,B9D2,CENPJ,CEP135,CEP164,CEP290,CEP78,CEP89,CETN2,CSNK1D,CTBP2,DYNLL1,EXOC6,IQCB1,MAPRE1,MKS1,NINL,NPHP1,NPHP4,NSF,ODF2,OFD1,PCM1,PPP2R1A,PRKACA,PRKAR2B,RAB10,RAB3C,RAB7A,RAB8B,RABEPK,RPGRIP1L,SDCCAG8,SNAP25,SSNA1,STX12,STX1A,STXBP1,SYT1,TCTN1,TCTN3,TMEM216,TUBB,UNC13B,VAMP3,VPS33A,YWHAE
GO:0044106	cellular amine metabolic process	38	2.10474	3.98408e-06	0.000126571	ABAT,ALDH7A1,AMD1,ATCAY,AZIN1,BHMT,DDC,DHPS,DMGDH,DRD1,GCDH,GDPD1,HAAO,HPRT1,KMO,KYNU,MAOA,MOXD1,OAZ1,PARK7,PSMA1,PSMA2,PSMA3,PSMA5,PSMA6,PSMA8,PSMB1,PSMB2,PSMB3,PSMB4,PSMB5,PSMB7,PSMC5,PSMD8,SLC6A3,SLC7A11,SMS,TDO2
GO:0035637	multicellular organismal signaling	53	1.85631	4.02384e-06	0.000127182	ANK2,ANK3,ATP1A1,ATP1A2,ATP1B1,ATP2A1,ATP2A2,ATP2B2,ATP2B3,AVP,CACNA1C,CACNA1D,CACNA1S,CACNA2D1,CACNB2,CACNG5,CALM1,CALM2,CALM3,CAMK2D,CAV1,CNTNAP2,DRD1,DSP,FKBP1B,FLNA,GLRA1,GRIK2,ITPR1,KCNA1,KCNA2,KCND1,KCNIP1,KCNIP2,KCNIP3,KCNIP4,KCNN2,MEF2A,NFASC,NPR1,NPR2,NRCAM,PDE4D,PRKACA,RYR2,SCN5A,SLC8A3,SOD1,STIM1,TMEM65,TNNI3K,TYMP,YWHAE
GO:0033119	negative regulation of RNA splicing	13	3.87023	4.21402e-06	0.000131848	C1QBP,CELF4,HNRNPA2B1,HNRNPK,PTBP2,RBM42,RNPS1,RPS13,RPS26,SAP18,SRSF4,SRSF7,U2AF2
GO:0086064	cell communication by electrical coupling involved in cardiac conduction	13	3.87023	4.21402e-06	0.000131848	ATP1A1,ATP1A2,ATP1B1,CACNA1C,CALM1,CALM2,CALM3,CAMK2D,CAV1,FKBP1B,PDE4D,PRKACA,RYR2
GO:0016042	lipid catabolic process	77	1.65216	4.25877e-06	0.000132578	AADAC,ABCD1,ABHD12,ABHD4,ACAA2,ACAD10,ACADL,ACADS,ACADVL,ACAT1,ACOX3,ADRA2A,AKT1,ALDH3A2,APOB,ASAH1,CEL,CES4A,CPS1,CPT1A,CPT2,CRAT,CYP46A1,DAGLA,DECR2,ECH1,ECHS1,ECI1,ECI2,ETFA,ETFB,ETFDH,FAAH,FABP7,GALC,GBA2,GCDH,GDPD1,GM2A,HACL1,HADHA,HADHB,HAO1,HEXB,HSD17B14,HSD17B4,IAH1,IDH1,IRS1,IVD,LIPA,MCEE,MGLL,MTOR,NAGA,NCEH1,PAFAH1B3,PAFAH2,PCK2,PLA2G12A,PLA2G15,PLA2G3,PLA2G7,PLB1,PLBD1,PLCB4,PNLIP,PNPL…
GO:0043650	dicarboxylic acid biosynthetic process	10	4.76336	4.33855e-06	0.000133056	GLS,GLUD1,GOT1,GOT2,HAAO,KMO,KYNU,MTHFD1,SLC1A3,SLC25A12
GO:0060579	ventral spinal cord interneuron fate commitment	10	4.76336	4.33855e-06	0.000133056	ASCL1,DBX1,EVX1,GLI3,LHX3,NKX2-2,NKX6-1,PAX6,SOX1,SUFU
GO:0060581	cell fate commitment involved in pattern specification	10	4.76336	4.33855e-06	0.000133056	ASCL1,DBX1,EVX1,GLI3,LHX3,NKX2-2,NKX6-1,PAX6,SOX1,SUFU
GO:0009116	nucleoside metabolic process	33	2.2244	4.55556e-06	0.000138342	ACPP,ADA,ADK,AHCY,AMD1,APRT,ATIC,CDA,DERA,DLG1,DPYD,DPYS,DTYMK,ERH,GMPR2,HPRT1,LRGUK,LRRK2,MTAP,NME5,NME7,NT5C2,NT5E,PNP,PRPS1,RAN,RHOA,TK2,TYMP,UCK1,UPB1,UPP1,UPRT
GO:0021510	spinal cord development	33	2.2244	4.55556e-06	0.000138342	ACTL6A,AKT1,ASCL1,BAG3,DBX1,DCC,DLL1,DRGX,EVX1,GLI3,IFT122,IFT172,ISL1,LBX1,LHX3,LHX5,LMO4,MNX1,MTOR,NKX2-2,NKX6-1,NOTCH1,PAX6,PBX3,PKD2,PLXDC1,PTBP2,SOX1,SOX12,SUFU,TCTN1,VIT,ZC4H2
GO:0042135	neurotransmitter catabolic process	12	4.08288	4.72428e-06	0.000142765	ABAT,ACHE,ALDH5A1,ALDH7A1,BHMT,DMGDH,GCSH,GLDC,LRTOMT,MAOA,NAALAD2,POR
GO:1901657	glycosyl compound metabolic process	38	2.08855	4.87856e-06	0.000146712	ACPP,ADA,ADK,AHCY,AKR1B1,AMD1,APRT,ATIC,CBR4,CDA,DERA,DLG1,DPYD,DPYS,DTYMK,ERH,FUCA2,GBA2,GMPR2,HPRT1,LRGUK,LRRK2,MTAP,NAGA,NME5,NME7,NT5C2,NT5E,PNP,PRPS1,RAN,RHOA,TK2,TYMP,UCK1,UPB1,UPP1,UPRT
GO:0006839	mitochondrial transport	63	1.74472	4.9179e-06	0.000147181	ACAA2,ACACA,ARIH2,BAG3,CASP8,CHCHD10,CNP,COX5B,CPT1A,CPT2,CYC1,FIS1,FZD5,GRPEL1,GSK3A,HK2,HSPA4,HSPD1,IMMP2L,LETM1,LRRK2,MFF,MFN2,MTX2,PAM16,PDCD5,PPP1R13B,PPP3R1,PRKAA2,PRKAB2,PSEN1,RAC2,RNF31,SFXN2,SH3GLB1,SLC25A1,SLC25A10,SLC25A12,SLC25A15,SLC25A20,SLC25A24,SLC25A30,SLC25A36,SLC25A5,STARD3,TFDP1,TIMM10,TIMM17B,TIMM23,TIMM9,TOMM20,TOMM22,TOMM40,TSPO,TST,UBE2D3,UBE2L3,UBL5,UCP2,UCP3,YWHAB,YWHAE,…
GO:0001504	neurotransmitter uptake	19	2.95121	5.18772e-06	0.000153038	ARL6IP5,ATP1A2,DRD1,FLOT1,GLUL,PARK7,PSEN1,RGS4,SLC1A2,SLC1A3,SLC1A6,SLC29A1,SLC6A1,SLC6A2,SLC6A3,SLC6A4,SLC6A5,SLC7A11,SNAP25
GO:0035088	establishment or maintenance of apical/basal cell polarity	19	2.95121	5.18772e-06	0.000153038	ANK1,CDC42,CDX2,CLIC4,CRB2,DLG1,DLG5,FAT1,FOXJ1,FSCN1,LAMA1,LIN7C,PARD3,PRKCI,PTK7,RHOA,SLC9A3R1,WDR1,WNT5A
GO:0061245	establishment or maintenance of bipolar cell polarity	19	2.95121	5.18772e-06	0.000153038	ANK1,CDC42,CDX2,CLIC4,CRB2,DLG1,DLG5,FAT1,FOXJ1,FSCN1,LAMA1,LIN7C,PARD3,PRKCI,PTK7,RHOA,SLC9A3R1,WDR1,WNT5A
GO:0042273	ribosomal large subunit biogenesis	25	2.51586	5.73638e-06	0.000168421	BRIX1,EBNA1BP2,GTPBP4,MRTO4,NHP2,NOC2L,NOL9,NOP16,NOP2,PAK1IP1,PPAN,RPL10,RPL10A,RPL11,RPL12,RPL24,RPL26,RPL3,RPL35,RPL35A,RPL5,RPL6,RPL7,RPLP0,TRAF7
GO:0016358	dendrite development	58	1.77859	6.14234e-06	0.00017949	ABI1,ACSL4,ACTR2,ARF1,ARHGAP44,BBS4,CDC42,CDK5R1,CELSR2,CFL1,CHRNA3,CHRNA7,CSMD3,CTNNA2,CTNND2,CUX1,CYFIP1,DAB2IP,DBNL,DCC,DCLK1,DLG5,EEF2K,FEZF2,FSTL4,FYN,GRIN1,GSK3A,HDAC2,HPRT1,KIDINS220,LLPH,LRRK2,MAP1A,MAP2,MARK1,MEF2A,MTOR,NR2E1,NTN1,PACSIN1,PAK2,PICALM,PLK2,PPP1R9A,PPP3CA,PREX1,PRKG1,PSEN1,PTEN,PTPRD,RHOA,RTN4IP1,SDC2,SEZ6,SLC11A2,SLC12A5,ZMYND8
GO:0061337	cardiac conduction	41	2.00648	6.33944e-06	0.00018438	ANK2,ATP1A1,ATP1A2,ATP1B1,ATP2A1,ATP2A2,ATP2B2,ATP2B3,CACNA1C,CACNA1D,CACNA1S,CACNA2D1,CACNB2,CACNG5,CALM1,CALM2,CALM3,CAMK2D,CAV1,DSP,FKBP1B,FLNA,ITPR1,KCND1,KCNIP1,KCNIP2,KCNIP3,KCNIP4,KCNN2,MEF2A,NPR1,NPR2,PDE4D,PRKACA,RYR2,SCN5A,SLC8A3,STIM1,TMEM65,TNNI3K,YWHAE
GO:0072659	protein localization to plasma membrane	63	1.7313	6.42565e-06	0.000186014	ACTB,AKT1,ANK1,ANK2,ANK3,ARHGAP44,ARHGEF16,ARL6,ATP1B1,BBS2,BSG,CACNB2,CAV3,CD81,CIB1,CLASP2,CLTC,CSK,DLG1,DPP6,EPB41L3,FLNA,FLOT1,FLOT2,GOLGA7,GOLPH3,GPR158,KCNB2,KCNIP3,KCNIP4,MYO5A,NFASC,NSF,PACSIN1,PICALM,PIGW,PKDCC,PPFIA1,PPP2R5A,PRKCI,PRKCZ,PRKG2,RAB10,RAB26,RAB3C,RAB8B,RDX,RHOG,RILPL1,ROCK2,SEC16A,SEC23A,SLC9A3R1,SPTBN1,SQSTM1,STAC3,STXBP1,TMBIM1,VAMP2,VAMP3,VIL1,VPS4A,ZDHHC22
GO:0017158	regulation of calcium ion-dependent exocytosis	18	2.99095	7.3097e-06	0.000210621	ADRA2A,ARF1,ATP2A2,NOTCH1,RAP1B,STX1A,STXBP1,SYT1,SYT11,SYT12,SYT15,SYT17,SYT2,SYT6,SYT7,SYT9,TRIM9,TRPV6
GO:0050805	negative regulation of synaptic transmission	25	2.48092	7.62811e-06	0.000218518	ACHE,ARF1,BCHE,CELF4,DRD1,EIF4A3,GNAI1,GRIA1,GRID2IP,GRIK2,GRIK3,HTR1B,LRRK2,MAPT,NLGN4X,NPY2R,PLK2,PPP1R9A,PTEN,RAP1B,SLC24A2,SLC6A1,SLC6A4,STXBP1,SYT11
GO:0051258	protein polymerization	67	1.69158	7.6543e-06	0.000218518	ACTR2,ADD1,ADD3,ANKRD53,ARF1,ARFGEF1,ARHGAP18,ARL2,ARL6,ARPC1A,ARPC2,ARPC3,ARPC4,ARPC5,AVIL,BBS4,CAPZA2,CAPZB,CAV3,CDK5R1,CENPJ,CHMP2A,CLASP2,CLIP1,CORO1B,COTL1,CSNK1D,CTNNA2,CYFIP1,DBNL,DIAPH1,DLG1,EML2,FGA,FGG,FKBP4,GBA2,GRB2,HCK,INPP5J,MAP2,MAPRE1,MAPT,MSRB2,MTOR,MX2,NCKAP1,NDEL1,PAK1,PFN4,PPP1R9A,PREX1,RAC1,RASA1,RDX,RHOA,RPS3,SLIT2,SPTBN1,TMOD3,TPPP,TPPP3,TRIM6,UBE2K,VDAC2,VIL1,ZNF207
GO:0006739	NADP metabolic process	15	3.34924	7.93904e-06	0.000225607	DCXR,DERA,FMO2,G6PD,IDH1,IDH2,ME1,NADK,NNT,PGD,RBKS,RPIA,TALDO1,TKT,TP53I3
GO:0006575	cellular modified amino acid metabolic process	49	1.86227	8.31713e-06	0.000235272	ABHD12,ACADL,AHCY,ALDH1L2,ALDH5A1,ALDH7A1,ATIC,BBOX1,BHMT,CKMT2,CNDP2,CPT1A,CRAT,CRYM,DMGDH,FPGS,FTCD,G6PD,GATA3,GCH1,GCLM,GGT1,GGT7,GLO1,GOT2,GSR,GSS,GSTA2,GSTK1,GSTP1,GSTZ1,HOGA1,HPGDS,IDH1,MGST1,MTHFD1,MTHFR,PARK7,PCYOX1,PIPOX,PLA2G12A,PLSCR1,POR,SERINC3,SHMT2,SLC27A1,SLC46A1,SLC7A11,SOD1
GO:0006403	RNA localization	57	1.77073	8.4865e-06	0.000238972	ABCE1,CASC3,CCT3,CCT4,CCT5,CCT6A,CETN2,CETN3,CPSF4,CPSF6,DDX39B,DKC1,EIF4A3,FBL,FLOT1,G3BP2,HNRNPA1,HNRNPA2B1,IGF2BP1,KHSRP,MAGOHB,MCM3AP,MVP,MX2,NCBP1,NCBP2,NHP2,NOP58,NUP107,NXF2B,NXT1,PURA,QKI,RAN,RBFOX1,RBM26,RBM8A,RIOK2,RNPS1,RPS15,RUVBL1,RUVBL2,SIDT1,SRRM1,SRSF1,SRSF4,SRSF7,SSB,SUPT6H,THOC1,THOC6,TNKS,TOMM20,TST,U2AF1,U2AF2,ZFP36L1
GO:0051656	establishment of organelle localization	88	1.56799	8.56372e-06	0.000239306	ABCE1,ACTR2,ANKRD28,ANKRD53,AP3B2,AP3M1,AP3S1,ARF1,ARL6,BBS2,BBS4,BBS5,BBS7,BTK,C12orf4,CBL,CDC42,CENPA,CEP120,CEP19,CHMP1A,CHMP1B,CHMP2A,CHMP4B,CHMP5,CLASP2,CROCC,CSNK1D,CTNNB1,CTSC,DLG1,DNM1,F5,FAM91A1,GEM,GPSM2,GRIA1,KIF1A,KIF1B,KIF3A,KIFAP3,KLHL12,LLGL2,LRRK2,MAP2,MAP4,MAPT,MARK1,MCFD2,MYO5A,MYO7A,NAPA,NDEL1,NR4A3,NSF,NTN1,PARD3,PAX6,PCM1,PDCD10,PDCD6,PEF1,PICALM,PLA2G3,PRKCZ,PSEN1,PTK2,RAB1A…
GO:0009855	determination of bilateral symmetry	37	2.06536	8.5756e-06	0.000239306	ACVR2A,AHI1,ARL6,ARMC4,BBS4,BBS5,BBS7,C9orf116,CCDC151,CCDC39,CCDC40,CTNNB1,DLL1,DNAH5,DNAI1,DNAI2,DPCD,FOXJ1,GAS8,GATA4,IFT140,IFT172,IFT52,IFT57,LBX1,LRRC6,MIB1,MKS1,NOTCH1,OFD1,PITX2,PKD2,PSEN1,RPGRIP1L,SUFU,TBX2,WNT5A
GO:0090090	negative regulation of canonical Wnt signaling pathway	47	1.88661	8.68551e-06	0.000241286	ANKRD6,CAV1,CSNK1A1,CYLD,DAB2IP,EGR1,FERMT1,FZD1,GLI3,GSK3A,INVS,ISL1,KLHL12,KREMEN1,KREMEN2,LIMD1,MAPK14,NOTCH1,NPHP4,PSMA1,PSMA2,PSMA3,PSMA5,PSMA6,PSMA8,PSMB1,PSMB2,PSMB3,PSMB4,PSMB5,PSMB7,PSMC5,PSMD8,RAPGEF1,RBMS3,RBX1,RUVBL2,SDHAF2,SFRP2,SFRP5,SLC9A3R1,SNAI2,SOX2,STK3,TLE3,TNN,WNT5A
GO:0035050	embryonic heart tube development	26	2.41261	9.02547e-06	0.000249611	AHI1,BBS4,BBS5,BBS7,CCDC39,CCDC40,CTNNB1,DLL1,FOXC1,GATA4,HES1,IFT122,IFT172,IFT52,IFT57,LBX1,MIB1,NOTCH1,PKD2,PSEN1,RYR2,SUFU,TBX2,TRAF3IP1,WNT5A,YAP1
GO:1902115	regulation of organelle assembly	50	1.84151	9.4585e-06	0.000260424	ADAMTS16,ATG3,ATG5,ATXN2L,BBS4,CAV3,CCDC151,CDKL1,CENPJ,CEP120,CEP135,CHMP1A,CHMP1B,CHMP2A,CHMP4B,CHMP5,CNOT6,CROCC,CYLD,DYNLL1,FSCN1,G3BP2,GPSM2,HCK,IFT140,KIF9,LCP1,LRRK2,MAP4,MNS1,NRXN1,PAN3,PIP4K2B,PLK2,PRKAA2,PTPRD,RAB1B,RBM14,RDX,RHOA,RP1,SDCCAG8,SH3GLB1,SMC1A,SMC3,SRC,STAG1,STYXL1,TBC1D30,TCTEX1D2
GO:0015837	amine transport	31	2.21496	9.64895e-06	0.000264492	ABAT,ADRA2A,AQP9,ARG1,ARL6IP5,ATP1A2,AVP,CHRNA3,CHRNA4,CHRNA6,DDC,DRD1,HTR1B,KCNA2,KMO,NPY2R,PSEN1,RGS4,SLC6A1,STX1A,STXBP1,SYT1,SYT11,SYT12,SYT15,SYT17,SYT2,SYT6,SYT7,SYT9,TACR2
GO:1903779	regulation of cardiac conduction	25	2.44693	1.00708e-05	0.000274841	ANK2,ATP1A1,ATP1A2,ATP1B1,ATP2A1,ATP2A2,ATP2B2,ATP2B3,CALM1,CALM2,CALM3,CAMK2D,CAV1,FKBP1B,FLNA,ITPR1,NPR1,NPR2,PDE4D,PRKACA,RYR2,SLC8A3,STIM1,TMEM65,TNNI3K
GO:0021532	neural tube patterning	17	3.03664	1.02496e-05	0.000278491	FKBP8,GLI3,HES1,IFT122,IFT140,MKS1,PAX6,PRKACA,PRKACB,PSEN1,RPGRIP1L,SSBP3,SUFU,TCTN1,TMEM107,TRAF3IP1,WDR19
GO:0010882	regulation of cardiac muscle contraction by calcium ion signaling	14	3.44933	1.04157e-05	0.000280719	ANK2,ATP1A2,ATP1B1,ATP2A2,CACNA1C,CALM1,CALM2,CALM3,CAMK2D,FKBP1B,GSTO1,PRKACA,RYR2,TMEM38A
GO:0009799	specification of symmetry	37	2.04935	1.04222e-05	0.000280719	ACVR2A,AHI1,ARL6,ARMC4,BBS4,BBS5,BBS7,C9orf116,CCDC151,CCDC39,CCDC40,CTNNB1,DLL1,DNAH5,DNAI1,DNAI2,DPCD,FOXJ1,GAS8,GATA4,IFT140,IFT172,IFT52,IFT57,LBX1,LRRC6,MIB1,MKS1,NOTCH1,OFD1,PITX2,PKD2,PSEN1,RPGRIP1L,SUFU,TBX2,WNT5A
GO:1990089	response to nerve growth factor	20	2.74809	1.07252e-05	0.00028763	AKT1,ARPC3,CBL,CDC5L,CIB1,DYNC1LI2,EEF2,EEF2K,EIF4A3,HSPA5,KCNC1,KIDINS220,KIF1B,MAGI2,MAPT,PTEN,RAPGEF1,RPS3,SH3GL2,SORT1
GO:0006066	alcohol metabolic process	82	1.5835	1.17009e-05	0.000312426	ACAA2,ACACA,ACADL,ACADVL,ACSS1,ACSS2,ADH5,AKR1B1,ALDH2,ALDH3A2,APOB,ASAH1,CALM1,CAT,CBR4,CEL,CNBP,COQ3,CUBN,CYB5R3,CYP2D6,CYP2R1,CYP46A1,DEGS2,DGKQ,DHCR24,DHCR7,DHRS4,ERLIN2,G6PD,GALK1,GBA2,GCH1,GDPD1,GFI1,GK,GK5,GOT1,GPD1,GPD2,HAO1,HRH1,IDH1,IDH2,IDH3A,IDH3B,IDH3G,INPP1,INPP5A,INPP5E,INPP5J,INPPL1,LBR,LIMA1,MIOX,MOGAT2,MOXD1,NPC2,OSBPL1A,PARK7,PCBD2,PCK2,PGP,PLB1,PLCB4,PLCL2,POR,PPIP5K1,PPIP5K2,…
GO:2000300	regulation of synaptic vesicle exocytosis	26	2.38168	1.17506e-05	0.000312426	ADCY1,ADRA1A,ATP2A2,CACNA1D,CACNB2,CALM3,CHRNA4,CHRNA5,CHRNA6,CHRNB3,DRD1,FBXL20,GIPC1,HTR1B,LRRK2,NAPA,PPFIA2,PRKCB,RAP1B,STX1A,STXBP1,SYN1,SYT1,SYT9,UNC13B,VAMP1
GO:1904062	regulation of cation transmembrane transport	77	1.60868	1.18678e-05	0.000314192	ADRA2A,ANK2,ANK3,ARF1,ATG5,ATP1A2,ATP1B1,ATP2A1,CAB39,CACNA1C,CACNA1D,CACNA2D1,CACNB2,CACNG5,CALM1,CALM2,CALM3,CAMK2D,CAPN3,CAV1,CAV3,CD63,CHCHD10,COX17,CYBA,DIAPH1,DLG1,DPP6,DRD1,FKBP1B,FLNA,FYN,G6PD,GEM,GLRX,GNB5,GRIA1,GRIA2,GRIN1,GSTO1,ISCU,KCNA1,KCNAB1,KCNC1,KCNIP1,KCNIP2,KCNIP3,KCNIP4,KCNN2,KCNRG,LRRC55,MMP9,MYO5A,NETO1,NOS1AP,OSR1,PARK7,PDE4D,PKD2,PRKACA,PTEN,PTPN6,RASGRF1,RGN,RGS4,RRAD,RYR…
GO:0043624	cellular protein complex disassembly	54	1.77803	1.27574e-05	0.000334895	ABCE1,ADD1,ADD3,APEH,AVIL,CAPZA2,CAPZB,CFL1,CFL2,CIB1,CLASP2,DAP3,ETF1,GSPT1,LIMA1,MAP1A,MRPL13,MRPL14,MRPL16,MRPL17,MRPL21,MRPL23,MRPL37,MRPL39,MRPL4,MRPL41,MRPL43,MRPL47,MRPL48,MRPL49,MRPL52,MRPS11,MRPS14,MRPS16,MRPS18B,MRPS18C,MRPS21,MRPS25,MRPS33,MRPS5,MRPS6,MRRF,NAPA,NSF,PLEKHH2,RDX,SEMA5A,SH3GL2,SPEF1,SPTBN1,TMOD3,VIL1,VPS4A,WDR1
GO:1903825	organic acid transmembrane transport	38	2.0112	1.28313e-05	0.000334895	ABCD1,ACACA,AKT1,AQP9,ARL6IP5,ATP1A2,CPT1A,CPT2,PRKAA2,PRKAB2,PSEN1,RGS4,SLC15A4,SLC16A12,SLC17A6,SLC17A8,SLC1A2,SLC1A3,SLC1A6,SLC25A1,SLC25A10,SLC25A11,SLC25A12,SLC25A15,SLC25A20,SLC25A30,SLC38A10,SLC38A9,SLC3A1,SLC46A1,SLC5A12,SLC5A8,SLC6A5,SLC7A1,SLC7A11,SLC7A4,SLC7A5,SLC7A8
GO:1905039	carboxylic acid transmembrane transport	38	2.0112	1.28313e-05	0.000334895	ABCD1,ACACA,AKT1,AQP9,ARL6IP5,ATP1A2,CPT1A,CPT2,PRKAA2,PRKAB2,PSEN1,RGS4,SLC15A4,SLC16A12,SLC17A6,SLC17A8,SLC1A2,SLC1A3,SLC1A6,SLC25A1,SLC25A10,SLC25A11,SLC25A12,SLC25A15,SLC25A20,SLC25A30,SLC38A10,SLC38A9,SLC3A1,SLC46A1,SLC5A12,SLC5A8,SLC6A5,SLC7A1,SLC7A11,SLC7A4,SLC7A5,SLC7A8
GO:0006979	response to oxidative stress	96	1.5209	1.2866e-05	0.000334895	ABCD1,ADA,AGAP3,AIFM1,AKT1,ANGPTL7,APTX,ARG1,ARL6IP5,ARNTL,ATP2A2,BTK,CAMKK2,CASP3,CAT,CD36,CHRNA4,CTNNB1,CYBA,CYCS,CYGB,DHCR24,EEF2,EIF2S1,ETFDH,FKBP1B,FUT8,FYN,FZD1,G6PD,GATA4,GCH1,GCLM,GGT7,GNAO1,GSR,GSS,GSTP1,HAO1,HDAC2,HNRNPM,IDH1,IMPACT,LONP1,LRRK2,MAPK1,MAPT,MCTP1,MGST1,MMP9,MSRB2,MTR,NDUFA12,NDUFS2,NME5,NR4A3,NUDT2,P4HB,PARK7,PCNA,PDCD10,PKD2,PLA2R1,PNKP,PRDX1,PRDX5,PRDX6,PRKAA2,PSAP,PSEN…
GO:0009064	glutamine family amino acid metabolic process	25	2.41387	1.32036e-05	0.000340499	ADHFE1,ALDH18A1,ALDH5A1,ARG1,ATCAY,CPS1,FAH,FPGS,FTCD,GAD1,GCLM,GGT1,GLS,GLUD1,GLUL,GOT1,GOT2,HAL,OAT,OTC,PYCR2,SLC1A3,SLC25A12,SLC7A11,TAT
GO:0098657	import into cell	49	1.83302	1.32201e-05	0.000340499	ACSL1,ACTB,AKT1,ARL6IP5,ATP1A1,ATP1A2,ATP1B1,CACNA2D1,CACNG5,CD36,CNGA3,DLG1,DNM1,DRD1,EFNB2,FLOT1,FYN,GLUL,ISCU,KCNK9,PARK7,PSEN1,RGS4,RPS6KB1,SLC11A2,SLC12A5,SLC12A9,SLC1A2,SLC1A3,SLC1A6,SLC27A1,SLC29A1,SLC39A10,SLC39A14,SLC39A4,SLC39A6,SLC46A1,SLC6A1,SLC6A2,SLC6A3,SLC6A4,SLC6A5,SLC7A1,SLC7A11,SLC8A3,SNAP25,TRPM2,TRPV5,TRPV6
GO:0006816	calcium ion transport	93	1.53108	1.32462e-05	0.000340499	ADRA1A,ADRA2A,ANK2,ANXA6,ATG5,ATP1A2,ATP1B1,ATP2A1,ATP2A2,ATP2B2,ATP2B3,BEST1,CACNA1C,CACNA1D,CACNA1S,CACNA2D1,CACNB2,CACNG5,CALM1,CALM2,CALM3,CAMK2D,CAPN3,CAV1,CAV3,CDH23,CHERP,CHRNA10,CHRNA4,CHRNA7,CHRNA9,CLCA1,CTNNB1,CUL5,CYBA,DIAPH1,DRD1,EFHB,FKBP1B,FYN,G6PD,GEM,GNAO1,GNB5,GRIN1,GSTO1,ITPR1,LCK,LETM1,MYLK,MYO5A,NOS1AP,PDE2A,PDE4D,PHB,PKD1L2,PKD2,PKD2L1,PPP3CA,PRKACA,PRKCB,PSEN1,PTPN6,PTPRC,RG…
GO:0071277	cellular response to calcium ion	27	2.32429	1.33704e-05	0.000342271	ADCY1,ADD1,CAMK2D,CAPN3,CLIC4,CPNE3,CPNE8,CPNE9,EEF2K,HSPA5,LGMN,MEF2A,PKD2,PRKAA2,SCN5A,SLC25A24,SYT1,SYT11,SYT12,SYT15,SYT17,SYT2,SYT6,SYT7,SYT9,TRPM2,WNT5A
GO:0007389	pattern specification process	95	1.52193	1.38454e-05	0.000352972	ABI1,ACVR2A,AHI1,ARL6,ARMC4,ASCL1,AURKA,BBS4,BBS5,BBS7,C9orf116,CCDC151,CCDC39,CCDC40,CDX2,CELSR1,CELSR2,CRB2,CTNNB1,DBX1,DLL1,DMRT2,DNAH5,DNAI1,DNAI2,DPCD,DSCAML1,EMX2,EP300,ETS2,EVX1,EYA1,FEZF2,FKBP8,FOXA2,FOXC1,FOXJ1,FZD5,GAS8,GATA4,GLI3,GRSF1,HELT,HES1,HEY2,HEYL,HIPK2,HOXA10,HOXB1,HOXD3,HSPB11,IFT122,IFT140,IFT172,IFT52,IFT57,ISL1,LBX1,LEF1,LHX3,LRRC6,MIB1,MKS1,MNS1,MYF6,NKX2-2,NKX6-1,NOTCH1,…
GO:0006942	regulation of striated muscle contraction	30	2.20981	1.40458e-05	0.000356613	ADRA1A,ADRA1B,ANK2,ATP1A1,ATP1A2,ATP1B1,ATP2A1,ATP2A2,CACNA1C,CALM1,CALM2,CALM3,CAMK2D,CAV1,CAV3,DLG1,DSP,FKBP1B,FLNA,GATA4,GSTO1,NOS1AP,PDE4D,PDE5A,PRKACA,RYR2,SCN5A,SLC8A3,TMEM38A,TNNI3K
GO:0070125	mitochondrial translational elongation	28	2.27342	1.4895e-05	0.000376632	DAP3,GFM1,MRPL13,MRPL14,MRPL16,MRPL17,MRPL21,MRPL23,MRPL37,MRPL39,MRPL4,MRPL41,MRPL43,MRPL47,MRPL48,MRPL49,MRPL52,MRPS11,MRPS14,MRPS16,MRPS18B,MRPS18C,MRPS21,MRPS25,MRPS33,MRPS5,MRPS6,TUFM
GO:0046390	ribose phosphate biosynthetic process	49	1.82347	1.53733e-05	0.000387145	ACACA,ACAT1,ACSF3,ACSL1,ACSL4,ACSS1,ACSS2,ADCY1,ADCY9,ADK,ADSL,AK1,AK2,AK5,ALDOA,AMPD2,APRT,ATIC,CBR4,CMPK1,COX5B,CYC1,DLAT,DLD,ELOVL4,ELOVL7,ENO1,G6PD,GCDH,GSTZ1,HPRT1,NME5,NME7,NPR1,NPR2,PANK1,PANK4,PAPSS2,PDHA2,PPT1,PRPS1,SLC25A1,SLC25A12,SLC35B2,TECR,UCK1,UPP1,UPRT,VCP
GO:1990090	cellular response to nerve growth factor stimulus	19	2.77053	1.54698e-05	0.000387839	AKT1,ARPC3,CBL,CDC5L,CIB1,DYNC1LI2,EEF2,EEF2K,EIF4A3,HSPA5,KIDINS220,KIF1B,MAGI2,MAPT,PTEN,RAPGEF1,RPS3,SH3GL2,SORT1
GO:0006865	amino acid transport	39	1.97629	1.55261e-05	0.000387839	ABAT,ARG1,ARL6IP5,ATP1A2,AVP,GIPC1,GLS,GRM2,KMO,PPFIA1,PPFIA2,PSEN1,RGS4,SFXN1,SFXN2,SLC15A4,SLC17A6,SLC17A8,SLC1A2,SLC1A3,SLC1A6,SLC25A12,SLC25A15,SLC38A10,SLC38A9,SLC3A1,SLC6A1,SLC6A5,SLC7A1,SLC7A11,SLC7A4,SLC7A5,SLC7A8,SNAP25,STX1A,STXBP1,SYT1,UNC13B,VAMP2
GO:0003263	cardioblast proliferation	8	5.1964	1.61865e-05	0.000396086	CTNNB1,EYA1,HES1,ISL1,MKS1,NOTCH1,PIM1,SIX1
GO:0003264	regulation of cardioblast proliferation	8	5.1964	1.61865e-05	0.000396086	CTNNB1,EYA1,HES1,ISL1,MKS1,NOTCH1,PIM1,SIX1
GO:0021521	ventral spinal cord interneuron specification	8	5.1964	1.61865e-05	0.000396086	DBX1,EVX1,GLI3,LHX3,NKX6-1,PAX6,SOX1,SUFU
GO:0033539	fatty acid beta-oxidation using acyl-CoA dehydrogenase	8	5.1964	1.61865e-05	0.000396086	ACADL,ACADS,ACADVL,ETFA,ETFB,ETFDH,GCDH,IVD
GO:0060573	cell fate specification involved in pattern specification	8	5.1964	1.61865e-05	0.000396086	DBX1,EVX1,GLI3,LHX3,NKX6-1,PAX6,SOX1,SUFU
GO:0051952	regulation of amine transport	29	2.22802	1.62979e-05	0.000396086	ABAT,ADRA2A,ARG1,ARL6IP5,ATP1A2,AVP,CHRNA3,CHRNA4,CHRNA6,DRD1,HTR1B,KCNA2,KMO,NPY2R,PSEN1,RGS4,SLC6A1,STX1A,STXBP1,SYT1,SYT11,SYT12,SYT15,SYT17,SYT2,SYT6,SYT7,SYT9,TACR2
GO:0017156	calcium-ion regulated exocytosis	23	2.48994	1.63038e-05	0.000396086	ADRA2A,ARF1,ATP2A2,NOTCH1,RAP1B,RAPGEF4,STX1A,STXBP1,SYN2,SYT1,SYT11,SYT12,SYT15,SYT17,SYT2,SYT6,SYT7,SYT9,TRIM9,TRPV6,UNC13B,VAMP2,VAMP3
GO:0009068	aspartate family amino acid catabolic process	12	3.72785	1.65404e-05	0.000397162	AASS,ALDH7A1,CRYM,DDO,DLD,DLST,GCDH,GOT1,GOT2,MAT1A,PIPOX,SLC25A21
GO:0010499	proteasomal ubiquitin-independent protein catabolic process	12	3.72785	1.65404e-05	0.000397162	PSMA1,PSMA2,PSMA3,PSMA5,PSMA6,PSMA8,PSMB1,PSMB2,PSMB3,PSMB4,PSMB5,PSMB7
GO:0044458	motile cilium assembly	12	3.72785	1.65404e-05	0.000397162	BBS5,CCDC39,CCDC40,CENPJ,DYNLL1,E2F4,FOXJ1,IFT57,LRRC6,MKS1,RSPH9,SPATA6
GO:0006941	striated muscle contraction	46	1.8569	1.6784e-05	0.000401456	ADRA1A,ADRA1B,ALDOA,ANK2,ATP1A1,ATP1A2,ATP1B1,ATP2A1,ATP2A2,CACNA1C,CACNA1D,CACNA2D1,CACNB2,CALM1,CALM2,CALM3,CAMK2D,CAV1,CAV3,DLG1,DSP,EEF2,FKBP1B,FLNA,GAA,GATA4,GSTO1,KCNN2,MTOR,MYH6,MYL1,NOS1AP,PDE4D,PDE5A,PGAM2,PRKACA,RYR2,SCN5A,SLC8A3,STAC3,TMEM38A,TNNI2,TNNI3K,TNNT2,TPM1,TTN
[truncated: 393 more rows]

## Sheet: GFPcut_DUFh.up_in_DUFh
ID	Description	Count	FoldEnrichment	pvalue	p.adjust	geneID
[truncated: 67 more rows]

## Sheet: GFPh_DUFcut.down_in_DUFcut
ID	Description	Count	FoldEnrichment	pvalue	p.adjust	geneID
[truncated: 186 more rows]

## Sheet: GFPh_DUFcut.up_in_DUFcut
ID	Description	Count	FoldEnrichment	pvalue	p.adjust	geneID
[truncated: 551 more rows]

## Sheet: GFPh_GFPcut.down_in_GFPcut
ID	Description	Count	FoldEnrichment	pvalue	p.adjust	geneID
[truncated: 59 more rows]

[truncated: 1 more sheets: GFPh_GFPcut.up_in_GFPcut]
